# Supplementary material for: Study on the acoustic emission characteristics and damage mechanism of power batteries under electrical load
Source: PLoS One. 2025 Sep 29;20(9):e0333277. doi: 10.1371/journal.pone.0333277 (PMC12478927; doi:10.1371/journal.pone.0333277)
Supplement: S1 Data — (ZIP) [file pone.0333277.s001.zip]

Archive with 26 entries (20 files):
- minimal data set/
- minimal data set/Aging data of Groups A and B/
- minimal data set/Aging data of Groups A and B/A组100次循环/
- minimal data set/Aging data of Groups A and B/A组100次循环/L1数据.xlsx
- minimal data set/Aging data of Groups A and B/A组100次循环/L2数据.xlsx
- minimal data set/Aging data of Groups A and B/A组100次循环/L3数据.xlsx
- minimal data set/Aging data of Groups A and B/A组100次循环/L4数据.xlsx
- minimal data set/Aging data of Groups A and B/A组100次循环/L5数据.xlsx
- minimal data set/Aging data of Groups A and B/A组100次循环/L6数据.xlsx
- minimal data set/Aging data of Groups A and B/B组100次循环/
- minimal data set/Aging data of Groups A and B/B组100次循环/1.4.xlsx
- minimal data set/Aging data of Groups A and B/B组100次循环/1.5.xlsx
- minimal data set/Aging data of Groups A and B/B组100次循环/1.6.xlsx
- minimal data set/Aging data of Groups A and B/B组100次循环/2.2.xlsx
- minimal data set/Aging data of Groups A and B/B组100次循环/2.3.xlsx
- minimal data set/Aging data of Groups A and B/B组100次循环/2.4.xlsx
- minimal data set/Event time interval processing - discharge stage/
- minimal data set/Event time interval processing - discharge stage/L2-F-波形数据100-1C信号时间间隔(整合).txt
- minimal data set/Event time interval processing - discharge stage/L5-F-波形数据100-0.5C信号时间间隔(整合).txt
- minimal data set/Event time interval processing - discharge stage/X1-F-波形数据0-0.5C信号时间间隔(整合).txt
- minimal data set/Event time interval processing - discharge stage/X5-F-波形数据0-1C信号时间间隔(整合).txt
- minimal data set/Processing of waveform time intervals — discharge stage/
- minimal data set/Processing of waveform time intervals — discharge stage/L2-F-波形数据100-1C波形时间间隔(整合).txt
- minimal data set/Processing of waveform time intervals — discharge stage/L5-F-波形数据100-0.5C波形时间间隔(整合).txt
- minimal data set/Processing of waveform time intervals — discharge stage/X1-F-波形数据0-0.5C波形时间间隔(整合).txt
- minimal data set/Processing of waveform time intervals — discharge stage/X5-F-波形数据0-1C波形时间间隔(整合).txt
