# Supplementary material for: Study on the acoustic emission characteristics and damage mechanism of power batteries under electrical load
Source: PLoS One. 2025 Sep 29;20(9):e0333277. doi: 10.1371/journal.pone.0333277 (PMC12478927; doi:10.1371/journal.pone.0333277)
Supplement: S1 Data — (ZIP) [file pone.0333277.s001.zip › minimal data set/Aging data of Groups A and B/A组100次循环/L6数据.xlsx]

## Sheet: unit
L6数据.xlsx

## Sheet: test
测试信息

## Sheet: cycle
循环号

## Sheet: step
循环号

## Sheet: record
数据序号

## Sheet: log
序号

## Sheet: idle
序号

## Sheet: curve
总时间-电压&&电流&&容量&&能量
