# Supplementary material for: Study on the acoustic emission characteristics and damage mechanism of power batteries under electrical load
Source: PLoS One. 2025 Sep 29;20(9):e0333277. doi: 10.1371/journal.pone.0333277 (PMC12478927; doi:10.1371/journal.pone.0333277)
Supplement: S1 Data — (ZIP) [file pone.0333277.s001.zip › minimal data set/Event time interval processing - discharge stage/L2-F-波形数据100-1C信号时间间隔(整合).txt]

263.22829999844544
267.13930000551045
268.74129999487195
269.7833000056562
269.83829999517184
270.1073999996879
269.9152999994112
269.8493000061717
269.9642999941716
269.3243000030634
269.3903999970644
268.7653000029968
268.7062999975751
268.6682999992627
268.3843000049819
267.6712999964366
267.86830000492046
267.6913999966928
267.59730000048876
267.23130000027595
266.91829999617767
267.192300001625
267.0972999985679
267.4232999997912
266.45730000018375
266.1403000020073
266.22930000303313
266.1822999943979
265.57030000549275
265.9622999999556
265.7972999950289
265.40229999955045
265.4483000005712
265.3563000058057
265.18529999884777
264.71529999980703
264.36529999773484
264.5582999975886
264.72730000386946
264.3162999956985
264.28630000009434
263.4613000045647
263.9072000019951
263.9372999983607
264.1952999983914
263.9142999978503
264.10730000498006
262.92129999637837
263.5583000010229
262.6412999961758
262.86430000618566
262.9921999978251
263.75130000087665
262.5742999953218
262.52630000089994
262.7753000051598
262.3862999971607
262.55330000276444
261.8612000005669
262.18929999595275
261.8153000003076
261.8843000018387
261.8183000013232
261.5342999997665
261.7252999989432
261.3253000017721
262.0953000005102
261.1512000003131
261.48230000399053
260.99129999784054
261.3722999958554
261.2172000008286
261.0913000025903
261.1073000007309
260.9823000020697
260.4711999956635
260.4453000021749
259.9883000002592
260.50129999930505
260.20319999952335
260.4053000031854
260.38129999506054
260.20530000096187
260.40820000343956
259.87629999872297
260.2532999953837
260.07220000610687
259.7782999946503
259.8433000021032
259.7122000006493
259.6752999961609
259.63830000546295
258.9101999983541
259.45730000239564
259.0922999952454
259.1701999990619
258.9903000043705
259.32530000136467
259.15519999398384
258.8653000057093
259.06229999964125
258.80019999749493
259.16229999711504
259.1323000015109
259.17820000177016
258.66230000247015
258.5672999994131
258.10619999538176
258.3833000026061
258.4341999972821
258.0073000062839
258.2112999953097
258.21620000351686
258.5302999941632
258.1123000054504
257.8311999968719
515.6415000019479
257.9332999957842
257.7463000052376
257.8591999990749
257.836299999326
257.7562000005855
257.5372999999672
257.72119999601273
257.6463000004878
257.5603000004776
258.05229999969015
257.1962000001804
257.8002999944147
256.53820000297856
256.7112999968231
257.10430000617635
257.145199997467
257.28430000162916
257.05919999745674
257.42329999775393
256.7842000062228
256.7392999990261
257.212199998321
256.43529999797465
257.11020000017015
256.51330000255257
256.8621999962488
257.21730000077514
256.484300000011
256.126200001745
256.56429999799
256.40820000262465
256.1822999996366
256.4641999997548
255.62630000058562
256.0691999970004
256.1162999991211
256.00320000376087
255.85429999773623
256.1942000029376
255.83719999849563
255.98030000401195
256.0531999988598
256.10929999675136
255.45319999946514
255.61530000413768
255.52619999507442
255.48430000344524
255.2771999980905
255.92429999960586
255.11120000010123
255.54730000294512
255.7121999998344
255.16319999587722
255.7133000009344
254.8901999980444
255.63630000397097
255.82420000137063
255.54929999634624
255.03020000178367
255.37520000216318
255.00430000101915
255.04219999857014
255.18629999714904
254.9531999975443
254.9503000045661
255.29019999521552
254.51520000206074
255.093300002045
254.86919999821112
255.20330000290414
254.3731999976444
254.75220000225818
255.14129999646684
254.51929999690037
254.60320000274805
254.47719999647234
254.54030000400962
254.55019999935757
254.17429999652086
254.66920000326354
254.49619999562856
254.3703000046662
254.4211999993422
253.9293000008911
253.81519999791635
254.5382000025711
254.17429999652086
253.49119999737013
254.40220000018599
254.3353000000934
254.0002000023378
253.90920000063488
253.88930000190157
254.01920000149403
253.98629999835975
253.62519999907818
253.99920000199927
253.88729999394855
253.93320000148378
253.63220000144793
253.4123000004911
253.61919999704696
253.2262000022456
253.02329999976791
253.62419999873964
253.2922000027611
253.51629999931902
253.71520000044256
253.39119999989634
252.9383000000962
253.50020000041695
253.52120000025025
253.20329999522073
253.01920000492828
253.44419999601087
253.4763000003295
253.06020000425633
252.87720000051195
253.26230000064243
252.46319999860134
252.81119999999646
252.80519999796525
252.3473000037484
253.1641999958083
252.86220000270987
253.34529999963706
252.71519999660086
252.73220000235597
253.024199999345
252.5272999992012
252.96220000018366
252.67819999862695
252.66130000090925
252.42119999893475
252.45720000384608
252.62320000183536
251.7152000000351
252.84620000456925
252.26129999646218
252.76019999728305
252.59120000555413
252.39719999808585
252.12930000270717
252.64819999574684
252.06420000176877
252.43220000265865
252.5513000000501
252.32019999384647
252.51120000029914
252.13630000507692
251.9112000009045
252.89619999966817
251.98319999617524
252.0793000003323
251.58419999934267
251.8982000037795
252.13919999805512
251.86830000166083
252.21120000060182
251.7091999980039
251.9051999988733
252.0102999988012
251.49519999831682
251.4292000050773
251.95220000023255
251.79229999775998
251.6881999981706
252.17620000330498
251.5821999986656
250.99719999707304
251.7322999992757
251.566200000525
251.38620000507217
251.17519999912474
251.84430000081193
251.69420000020182
251.32019999728072
251.45920000068145
251.06729999970412
251.24119999964023
251.32619999931194
251.05120000080206
251.18120000115596
251.47629999992205
251.1612000016612
250.90419999469304
250.96019999909913
250.8542000068701
251.15529999311548
251.35520000185352
251.1822000014945
250.96920000214595
250.77919999603182
251.49429999873973
251.1512000055518
250.74319999839645
251.30319999880157
251.35920000320766
251.0882999995374
250.73519999568816
251.08820000605192
250.21219999325695
250.73420000262558
250.76229999831412
250.61819999973522
251.0792000030051
250.64220000058413
250.69819999771426
250.2373000024818
250.80719999823486
250.175200002559
250.5821999948239
250.36120000004303
250.35520000528777
250.37629999860656
250.80219999654219
250.43020000157412
250.8832000021357
250.21019999985583
250.32020000071498
250.66630000219448
250.19019999308512
250.06320000102278
250.69120000262046
250.1851999986684
250.3391999998712
250.23130000045057
250.36520000139717
249.9621999959345
250.5892000044696
250.201199996809
250.0242000023718
250.2221999966423
250.35130000469508
250.3842000005534
249.9681999979657
249.97820000135107
249.98419999610633
249.93720000202302
250.4893000004813
249.83719999727327
249.46720000298228
249.79319999692962
249.6272000062163
249.76519999472657
249.44220000179484
249.84119999862742
249.80630000209203
249.91919999592938
249.70820000453386
250.1482000006945
249.69419999979436
249.6742000002996
250.0791999991634
249.91230000159703
249.2391999985557
249.80219999997644
250.0791999991634
249.77019999641925
249.33020000025863
249.15320000582142
249.47719999909168
249.58329999935813
249.53219999588327
249.46720000298228
249.60920000012266
249.66419999691425
249.1202000019257
249.18020000040997
249.1121999992174
249.9013000051491
249.4611999936751
249.69120000605471
248.98419999954058
249.37019999924814
249.8621999984607
249.12220000260277
249.55519999639364
249.4492999976501
249.208200002613
249.47919999976875
249.19519999821205
248.7732000008691
249.2322000034619
249.31919999653473
248.72120000509312
249.5751999958884
248.8281999976607
248.90230000164593
248.83319999935338
248.71120000170777
248.75820000306703
248.92619999445742
248.72920000052545
248.8872000030824
249.13519999972777
248.87419999868143
248.53620000067167
248.61719999898924
248.75920000340557
248.72619999950984
249.2052999950829
248.66219999967143
248.6172000062652
248.65119999594754
248.6191999996663
248.95820000529056
248.52519999694778
248.9272000020719
248.93619999784278
248.49320000066655
248.8011999957962
248.90120000054594
248.38820000150008
248.42029999854276
248.7942000007024
248.2612000021618
248.34019999980228
248.20619999809423
248.598199999833
248.48719999863533
248.52820000523934
248.13419999554753
248.49320000066655
248.09320000349544
248.00519999553217
248.0622000002768
248.50819999846863
248.40120000590105
248.12129999918398
248.17419999453705
248.36520000098972
248.53620000067167
248.31519999861484
248.1052000002819
248.42220000573434
247.83619999652728
248.2081999987713
247.7662000019336
248.01920000027167
248.20719999843277
247.70920000446495
247.88519999856362
248.30020000081277
248.02819999604253
247.9892000046675
248.39919999794802
247.64819999836618
248.07619999774033
248.2192000024952
247.84619999991264
247.80119999923045
247.86419999873033
247.763200000918
247.88220000482397
247.83519999618875
247.97119999857387
248.02230000204872
247.73019999702228
248.1642000057036
248.05219999689143
247.85020000126678
247.43920000037178
247.908199999074
247.36819999816362
247.70620000344934
248.03519999841228
247.8932000012719
247.61320000106934
247.63919999531936
247.51120000291849
247.72619999566814
247.57120000140276
247.94020000263117
247.3461999979918
247.72520000260556
247.32919999951264
247.84119999821996
247.50119999953313
246.89819999912288
247.75220000447007
247.5131999963196
247.64320000394946
247.57020000106422
247.45419999817386
247.33520000154385
247.53519999649143
247.67419999989215
247.29820000356995
247.39819999376778
247.23820000508567
246.64320000010775
247.58220000512665
247.19119999645045
247.00920000032056
247.34519999765325
247.58920000022044
247.0242000053986
247.56820000038715
247.02719999913825
247.28519999916898
247.0552000013413
247.57019999378826
247.3212000040803
247.2672000003513
247.10419999610167
247.19720000575762
246.71919999673264
247.61120000039227
247.39019999833545
247.12620000354946
247.1612000008463
246.72219999774825
246.77320000046166
246.53419999958714
246.77019999944605
246.96720000065397
246.65219999587862
247.20320000051288
246.9931000014185
246.81219999911264
246.677200004342
246.89819999912288
246.82719999691471
247.127200003888
246.8901999964146
246.915200004878
246.9991999969352
246.88120000064373
246.5812000009464
247.11219999880996
246.78019999555545
246.06120000680676
246.81619999319082
247.04220000421628
246.9351999970968
246.6582000051858
247.04219999694033
246.97220000234665
247.05320000066422
246.73219999385765
247.1782000066014
246.88619999506045
246.2472000042908
246.6301999957068
246.4451999985613
246.83420000656042
246.7971999940346
246.84820000402397
246.41919999703532
246.87519999861252
246.17510000098264
246.47720000211848
246.42519999906654
246.4691999994102
246.39919999754056
246.11320000258274
246.15419999463484
246.7532000009669
246.59719999908702
246.677200004342
246.3791999980458
246.199200002593
246.1771999951452
246.623200000613
245.97319999884348
245.7672000018647
246.40119999821763
246.44610000541434
246.58220000128495
246.2561999927857
246.2362000005669
246.12619999970775
246.56120000145165
246.36019999888958
246.2572000004002
246.10120000579627
246.07819999800995
245.75719999847934
245.95920000137994
246.72819999977946
246.35119999584276
245.8522000015364
246.20510000386275
245.5021999994642
246.12419999903068
245.99719999969238
245.9311999991769
246.46819999907166
246.10720000055153
245.99719999969238
245.71219999779714
245.74720000236994
246.53720000060275
246.00720000307774
246.4101999939885
246.0471000013058
245.98120000155177
246.4752000014414
246.212199999718
245.84820000018226
246.106200000213
246.1031999991974
245.97419999918202
245.80319999950007
245.74120000033872
245.60619999829214
245.82419999933336
245.79220000305213
246.04220000037458
245.45609999768203
245.8362000033958
245.94020000222372
246.0371999986819
246.23119999887422
246.21420000039507
245.6162000016775
245.70319999475032
245.97419999918202
245.73420000524493
245.17619999824092
245.50810000073398
245.58219999744324
245.6051999979536
245.6462000045576
245.56419999862555
245.93820000154665
246.05119999614544
245.45120000402676
244.9101999955019
245.54820000048494
245.55210000107763
245.58719999913592
245.62520000472432
245.66719999711495
245.1491999963764
245.59920000319835
245.21719999756897
245.22020000586053
245.59219999355264
245.3421000027447
245.23120000230847
245.4451999947196
245.78920000203652
245.51120000251103
245.2262000006158
245.37820000114152
245.22019999858458
245.50420000014128
245.2281000005314
245.20620000112103
245.54619999980787
244.97219999466324
245.26220000552712
245.45219999708934
245.36120000266237
245.32619999808958
245.08809999679215
245.2402000053553
244.95319999550702
245.69219999830239
245.113200006017
245.69619999965653
245.5472000001464
245.10519999603275
244.94709999999031
245.51420000352664
244.77819999447092
245.23620000400115
245.1602000001003
245.14819999603787
245.24220000603236
245.3551999933552
245.0791000010213
245.01120000059018
244.7251999983564
244.56920000375248
245.21619999723043
245.2902000004542
245.1742000048398
245.0271999987308
244.68809999962104
244.7911999988719
245.56719999964116
245.3562000009697
244.91219999617897
244.64820000139298
244.45310000010068
245.2151999968919
244.91320000379346
244.27619999914896
244.65919999784091
244.70819999987725
244.9752000029548
244.61309999605874
245.0542000005953
244.8581999997259
245.23720000433968
245.06319999636617
244.60520000138786
244.43910000263713
244.51820000103908
244.15519999456592
245.16720000247005
244.5192000013776
244.79820000124164
244.91819999821018
244.6120999957202
244.82820000412175
244.92019999888726
244.64219999936176
244.6371999976691
244.55320000561187
244.77509999996983
244.84819999634055
244.2672000033781
244.317199998477
244.46419999731006
244.92219999956433
244.92610000015702
244.79219999921042
244.63120000291383
245.10120000195457
244.66519999987213
243.76420000044163
244.92209999880288
244.11719999625348
244.52220000239322
244.8581999997259
244.65919999784091
244.69220000173664
244.52410000230884
244.3252000011853
243.6331999997492
244.94419999973616
244.05919999844627
245.10510000254726
244.69419999513775
244.41920000390382
244.6272000015597
244.2931999976281
244.66519999987213
244.0850999992108
244.6882000003825
243.9691999970819
244.73120000038762
244.42719999933615
244.3072000023676
244.20020000252407
244.08620000031078
244.48719999782043
243.70610000187298
244.23419999948237
244.03719999827445
244.18919999880018
244.4952000005287
244.3241000000853
244.38419999933103
244.198200001847
244.1292000003159
243.97019999742042
244.44610000500688
244.6501999947941
244.36620000051335
244.18919999880018
244.304200001352
243.98110000038287
244.24720000388334
244.48819999815896
244.08820000098785
244.37119999493007
244.5992000066326
244.1091000000597
244.41519999527372
244.0952000033576
243.8031999990926
244.20010000176262
244.2211999950814
243.78119999892078
244.516200000362
244.4132000018726
244.35710000398103
243.84119999740506
243.98220000148285
244.0331999969203
243.90320000384236
243.7080999952741
243.93920000147773
243.50820000108797
243.85420000180602
243.86809999850811
244.10419999912847
243.90020000282675
243.80219999875408
244.16419999761274
243.84110000391956
243.70319999434287
243.78820000129053
243.7791999982437
244.1471000056481
244.37819999729982
243.5782000029576
243.7121999973897
243.9580999998725
244.28420000185724
244.12219999794615
243.6152000009315
243.82019999757176
243.786099999852
243.8322000016342
243.93920000147773
243.7121000039042
243.81919999723323
243.77220000314992
243.66519999603042
243.74410000018543
243.75220000365516
243.98919999657664
243.54119999770774
243.73010000272188
243.7052000022959
243.69920000026468
243.65019999822835
243.70710000221152
243.7251999945147
243.55520000244724
243.29520000173943
244.2330999983824
243.68320000212407
244.0652000004775
243.4921999956714
243.375099998957
243.37720000039553
243.80419999943115
243.44720000226516
243.5440999979619
243.6782000004314
243.88120000367053
243.60719999822322
243.48309999913909
243.32719999802066
243.45220000395784
243.270200000552
243.81909999647178
243.41519999870798
243.6712000053376
243.5641999982181
243.81210000137798
243.23119999462506
243.8382000036654
243.8352000026498
243.56209999677958
243.3792000010726
243.56219999754103
243.4512000036193
243.71209999662824
243.18219999986468
243.62420000397833
243.61320000025444
243.52409999846714
243.21719999716152
243.55520000244724
242.99210000026505
242.75820000184467
242.9541999954381
243.20219999935944
242.8180999995675
243.76420000044163
243.53620000329101
243.3441999964998
243.33010000555078
243.64719999721274
243.8142000028165
243.7671000006958
242.9961999951047
243.50019999837968
243.22110000503017
243.4642000007443
243.2931999937864
243.04620000475552
243.1780999977491
243.2431999986875
243.07520000002114
243.1741000036709
243.20620000071358
243.27919999632286
243.42320000141626
243.45010000251932
242.94920000102138
243.2191999978386
243.32209999556653
243.1192000003648
242.8381999998237
243.53520000295248
243.28809999860823
243.2671999995364
242.96419999882346
242.66920000081882
243.4861000001547
243.64520000381162
242.67419999523554
242.79910000041127
243.44220000057248
242.68220000521978
243.1291999964742
243.32809999759775
243.0531999998493
243.15320000459906
242.85419999796432
243.1681000016397
242.92720000084955
242.99519999476615
243.150100002822
242.872199996782
242.80620000354247
242.84820000320906
243.25309999403544
242.913200003386
242.70919999980833
242.2590999995009
242.39720000332454
243.02419999730773
242.6661999998032
242.7040999973542
243.07820000103675
243.28220000461442
242.6530999946408
242.9072000013548
242.6811999976053
242.89820000558393
242.92309999873396
243.08319999545347
242.73320000065723
242.56510000122944
242.8412000008393
242.94319999899017
242.71020000014687
242.58109999937005
243.24519999936456
242.53309999767225
242.5552000058815
242.86519999441225
242.88510000042152
242.3452000002726
242.86920000304235
242.57609999767737
242.47119999927236
242.83320000540698
242.60409999988042
242.73819999507396
242.61120000301162
242.51409999851603
242.913200003386
242.57319999742322
242.248099995777
242.65820000437088
242.69620000268333
242.79810000007274
242.9141999964486
242.6391999979387
242.4950999993598
242.859199999657
243.0672000045888
242.32209999900078
242.77319999964675
242.8412000008393
242.74309999600518
242.7322000003187
242.92419999983395
242.3512000023038
242.6430999985314
242.52420000266284
242.46619999757968
242.46010000206297
242.48319999605883
242.8012000018498
242.0891000001575
242.57220000436064
242.43319999368396
242.79210000531748
242.68519999895943
242.6052000009804
242.23109999729786
242.33420000382466
242.63609999616165
242.48420000367332
242.51920000097016
242.235099998652
242.65619999641785
242.78919999778736
242.5171000068076
242.368199993507
242.52120000164723
242.7280999982031
242.84420000185492
242.09820000396576
242.33109999477165
242.20320000313222
242.62720000115223
242.01409999659518
242.24720000347588
242.7241999976104
242.23109999729786
242.32710000069346
242.37420000281418
242.2281999970437
241.97409999760566
242.90920000203187
242.41920000349637
242.05509999592323
242.5602000002982
242.47509999986505
242.34319999959553
242.31620000500698
242.14109999593347
242.04520000057528
241.998199999216
242.23409999831347
241.98320000141393
242.27809999865713
241.99720000615343
242.05519999668468
242.6701000003959
242.3662000001059
242.4592000024859
242.248099995777
242.2551999989082
242.46620000485564
242.22010000084992
242.01019999600248
242.10110000421992
242.18919999839272
241.96619999565883
241.95310000504833
242.1251999985543
241.57620000187308
242.1470999979647
242.02119999972638
241.7291000019759
242.2071999972104
241.7282000023988
241.87009999877773
242.13819999567932
242.21220000617905
242.57009999564616
242.06019999837736
241.82410000503296
241.77119999512797
242.14320000464795
241.93509999895468
241.82319999817992
241.91920000157552
241.79210000147577
241.89620000106515
241.94619999616407
241.80409999826225
242.18820000533015
241.84909999894444
241.33419999998296
241.8041999990237
242.13009999948554
241.66320000222186
241.65720000019064
241.7280999943614
242.06020000565331
242.26310000085505
242.06719999347115
241.81409999437165
241.85120000038296
241.70220000087284
241.93609999929322
241.65120000543538
241.6940999974031
242.07919999753358
241.83620000258088
241.86110000300687
241.63319999934174
241.90419999649748
242.00009999913163
241.86420000478392
241.4381999988109
241.7420999991009
241.4301999961026
241.59810000128346
241.48820000118576
241.78119999851333
241.81810000300175
242.3101999956998
241.6062000047532
241.71909999859054
241.46720000135247
241.65109999739798
241.87420000089332
241.60319999646163
241.3321000058204
241.99719999887748
241.5940999999293
241.52219999814406
242.21720000059577
241.50709999958053
241.48019999847747
241.74910000147065
241.76820000138832
241.4781999978004
241.79910000384552
241.35019999812357
241.73919999884674
241.6970999984187
241.90220000309637
241.7600999979186
242.0092000029399
241.89320000004955
241.81010000029346
241.85120000038296
241.36609999550274
241.18920000182698
241.43619999813382
241.29610000090906
241.59420000069076
241.65809999976773
241.77919999783626
241.62120000255527
241.49710000347113
241.3901999971131
241.3181000010809
241.65419999917503
241.2871999986237
241.75410000316333
241.1331999974209
241.63620000035735
241.30110000260174
241.53510000178358
241.00719999842113
241.75320000358624
241.36909999651834
241.29720000200905
241.6601000004448
242.12919999990845
241.68720000307076
241.54709999857005
241.46019999898272
241.64510000264272
241.11719999928027
241.28419999760808
242.010100002517
241.5391999966232
241.12009999953443
241.58420000458136
241.64819999714382
241.25410000124248
242.02920000243466
241.71619999833638
241.56209999637213
241.36020000150893
241.58909999823663
241.36820000421721
241.20419999962905
241.72810000163736
241.7111999966437
241.29420000099344
241.59710000094492
241.0941999987699
241.55910000263248
241.49319999560248
241.10120000113966
241.2890999985393
241.08520000299904
241.13119999674382
241.6021000026376
241.04919999808772
241.76209999859566
240.80720000347355
241.1571999982698
241.82209999707993
241.49920000490965
241.50820000068052
241.0530999986804
241.41919999965467
240.9551000018837
241.7351999974926
240.93819999689003
482.8393000061624
240.72809999779565
241.31820000184234
241.3031999967643
241.55610000161687
241.07619999995222
241.26219999743626
241.15610000444576
241.25919999642065
241.0530999986804
241.23120000149356
240.88720000145258
241.67909999960102
241.25220000132686
241.47919999813894
241.1842000001343
241.3661000027787
240.98619999858784
241.3901000036276
240.94419999892125
241.50319999898784
241.0401000015554
241.4411999998265
241.12709999462822
240.74720000498928
240.7762000002549
241.30009999498725
240.93720000382746
240.8990999974776
241.47420000372222
241.3142000004882
240.53409999760333
240.9821999972337
241.25410000124248
241.12720000266563
240.92319999908796
241.31610000040382
241.35219999880064
241.2620999966748
241.41520000557648
241.003199997067
241.48910000076285
240.81920000026003
240.9131000022171
240.86420000094222
240.70909999863943
241.23319999489468
241.00020000332734
240.6630999976187
240.87720000534318
240.98709999816492
240.98919999960344
241.08320000232197
241.22910000005504
240.81519999890588
240.59909999778029
241.11419999826467
240.92219999874942
241.01110000628978
240.7831999953487
240.937100003066
241.17719999776455
240.951200001291
240.844100000686
240.55419999785954
240.95310000120662
240.70619999838527
241.2112000019988
240.68509999779053
240.91320000297856
240.85509999713395
240.82920000364538
240.87519999739015
240.8101000037277
240.55419999785954
240.68809999880614
241.18920000182698
241.06919999758247
240.98120000417111
241.16510000021663
241.1331999974209
240.59020000277087
241.10909999581054
240.5741999973543
241.14810000173748
240.86820000229636
241.06619999656687
241.07310000545112
240.5801999993855
240.7210999954259
240.7662000041455
240.78120000194758
240.5460999943898
240.832200004661
240.7141000003321
240.43519999395357
240.69010000675917
241.01819999486906
241.09219999809284
240.65910000354052
240.4372000019066
240.64609999913955
240.248199996131
240.18920000526123
240.88209999899846
240.94719999993686
241.15509999683127
240.16120000305818
240.48210000182735
240.7041999977082
240.3892000002088
240.29809999774443
240.34019999817247
240.83710000559222
240.82219999399967
240.5981000047177
240.21619999984978
240.7182000024477
240.18709999654675
240.6801999968593
240.74110000219662
240.31619999732357
240.3991000028327
240.33320000307867
240.2001999944332
239.98910000227625
240.62820000108331
240.35010000079637
240.6641999987187
240.82710000220686
240.72319999686442
239.97120000422
240.9360999954515
240.3011999995215
240.45509999996284
240.68020000413526
240.45209999894723
240.39520000224002
240.62019999837503
241.11309999716468
240.39920000359416
240.22709999553626
240.3682000003755
240.76509999576956
240.49220000597415
240.34409999876516
240.55719999887515
240.3030999994371
240.03819999779807
240.4402000029222
240.2180999997654
240.11420000169892
240.41109999961918
240.18119999527698
240.5101000040304
240.6141999963438
240.68320000515087
240.30610000045272
240.4651999968337
240.68110000371234
240.38019999716198
240.60009999811882
240.34219999884954
240.29620000510477
240.5090999964159
240.23119999765186
240.27910000586417
240.19520000001648
240.14209999586456
240.38120000477647
240.45919999480247
240.92409999866504
240.37020000105258
239.95709999871906
240.32020000595367
240.35619999631308
240.34409999876516
240.37820000376087
240.10709999856772
240.29519999749027
240.51510000572307
240.34019999817247
240.3991999963182
240.42610000469722
240.26719999528723
240.13209999975516
240.4102000000421
240.2981000050204
240.0441999998293
240.66920000041137
240.41709999437444
240.29320000408916
240.2150999987498
240.4792000015732
240.3721000009682
240.18619999696966
241.01820000214502
240.81009999645175
240.59919999854174
240.10410000482807
240.0811999978032
240.34019999817247
240.08510000567185
240.02119999931892
240.04710000008345
240.48709999624407
239.77420000301208
239.8271999991266
240.02309999923455
240.05220000253757
240.29109999537468
239.7482000014861
240.1471000048332
239.91819999355357
239.82310000428697
240.23619999934454
240.15420000068843
239.51110000052722
240.32119999901624
240.34009999741102
240.37120000139112
240.47609999979613
239.79820000386098
240.2241999952821
239.79210000106832
240.17920000187587
240.2421000006143
240.21820000052685
240.2490999957081
239.9472000033711
240.4231999971671
240.2790999985882
239.7082000024966
240.28109999926528
239.74019999877783
240.1631000029738
240.16419999679783
240.22420000255806
240.14809999789577
239.67819999961648
240.43510000046808
240.63520000345306
240.41819999547442
240.10310000448953
240.00420000083977
239.7750999953132
239.9232000025222
240.2691000024788
239.8061999992933
240.1871999973082
239.80209999717772
240.5782000059844
240.12409999704687
239.99120000371477
239.77709999599028
240.3011999995215
239.9892000030377
240.1331000000937
240.21619999984978
239.50809999951161
240.04119999881368
240.16020000271965
240.31209999520797
240.1532000003499
240.58309999963967
240.04319999949075
240.20610000297893
240.50220000208355
240.1691999984905
239.8611999960849
240.2321000045049
239.45519999688258
240.19810000027064
239.3822000012733
240.31320000358392
239.71509999682894
239.7791999974288
239.47710000356892
239.83919999591308
240.0171000044793
239.86819999845466
239.72019999928307
239.82709999836516
239.93020000489196
239.9470999953337
239.97320000489708
239.31909999373602
239.6812000006321
239.78510000597453
240.06620000000112
239.71619999792892
239.95209999702638
239.80419999861624
240.26210000010906
239.71820000588195
239.6331999989343
239.78409999836003
239.91820000082953
239.8070999988704
239.90819999744417
239.74810000072466
240.07320000237087
240.0151999972877
239.87810000107856
239.82919999980368
239.8421000034432
239.63119999825722
239.611099998001
239.96020000049612
240.2282000039122
240.02309999923455
240.18819999764673
239.42910000187112
239.90519999642856
239.62610000307905
239.97319999762112
240.43920000258368
238.98609999741893
239.75820000487147
239.77709999599028
239.70120000012685
239.56310000357917
240.0441999998293
239.79619999590795
239.68210000020918
240.19219999900088
239.7010999993654
239.88720000488684
239.6602000007988
239.84809999819845
239.824199998111
239.5950999998604
240.01919999864185
239.97220000455854
239.87619999388698
239.88410000310978
239.4882000007783
239.4951000023866
240.27119999664137
239.5131000012043
239.51020000095014
239.63519999961136
239.8971000002348
239.52419999841368
239.66010000003735
239.8211999970954
239.73810000461526
239.4912000017939
240.22219999460503
239.69010000291746
240.1871999973082
239.8001000037766
239.7101999958977
239.34210000152234
239.46520000026794
239.29520000092452
239.44209999899613
239.75120000250172
239.54609999782406
239.92120000184514
239.82609999802662
239.75420000351733
239.7491999945487
239.7251000002143
239.7001999997883
239.50210000475636
239.4681999940076
239.3761000057566
239.65619999944465
239.77609999565175
239.43120000330964
239.5332000014605
239.3381000001682
239.4371999980649
239.7620999981882
239.86320000403794
239.21309999423102
239.0162000010605
239.4840999986627
239.811200000986
239.63419999927282
239.75710000377148
239.10620000242488
240.0530999948387
239.8592000026838
239.6290999968187
239.95619999914197
238.84420000104
240.02110000583343
239.75419999624137
239.21310000150697
239.4291999953566
239.33910000050673
240.09720000321977
238.81119999714429
239.62410000240197
239.8542000009911
239.348200004315
240.05509999551577
239.2842000044766
239.42410000017844
239.12619999464368
239.5290999993449
239.5022000055178
239.25519999465905
239.43210000288673
239.70920000283513
239.50809999951161
239.18219999904977
239.704100000381
239.15119999583112
239.2591000025277
239.9721999972826
239.03010000503855
239.5351999948616
239.4851999997627
239.5101000001887
239.67620000621537
239.35709999932442
239.2961999939871
238.65910000313306
239.04819999734173
239.37010000372538
239.519199996721
239.31509999965783
239.45320000348147
239.6350999988499
239.41020000347635
239.13019999599783
239.33409999881405
239.42019999958575
239.50609999883454
239.31320000701817
239.0250999960699
239.48620000010123
239.12410000048112
238.883199999691
239.7121000030893
239.25219999364344
239.0531000055489
239.3861999953515
238.88810000062222
239.63020000519464
239.27619999449234
239.39810000592843
239.1141999978572
239.293099999486
239.41119999653893
238.9091000004555
239.39919999975245
238.73010000534123
239.7041999938665
239.0021000028355
239.3131999997422
238.59909999737283
238.79520000627963
239.13019999599783
239.38810000254307
239.32719999720575
239.48010000458453
238.9991999953054
239.1141999978572
238.81210000399733
239.34219999500783
239.4131000037305
239.20219999854453
239.0372000008938
239.28909999813186
239.36020000110148
239.17909999727271
239.10520000208635
238.86209999909624
239.0852000025916
239.25710000185063
239.43619999772636
239.14409999997588
239.03620000055525
239.22019999736222
239.4341000035638
239.2381999961799
238.60710000008112
239.53820000315318
238.8520999957109
239.05920000106562
238.77409999840893
239.20320000615902
239.64909999631345
239.19620000378927
239.15009999473114
239.16820000158623
239.18920000141952
239.00509999657515
238.9212000052794
239.27709999406943
239.02320000343025
238.91010000079405
238.86119999951916
239.45310000272002
238.90319999918574
238.58109999855515
239.05620000005
239.23220000142464
239.22009999660077
238.68319999746745
239.1661000001477
238.91820000426378
239.22209999727784
238.80220000137342
238.74709999654442
239.33519999991404
238.9961000008043
238.9681999993627
238.72710000432562
239.0771999998833
239.37319999822648
238.60609999974258
239.28120000346098
239.0570999996271
238.6052000001655
238.4260999970138
238.91720000392525
239.4060999940848
239.06920000445098
238.75309999857564
239.12620000191964
238.83220000425354
239.14809999405406
238.8732000035816
239.21510000218404
238.93219999445137
239.0201000016532
239.03419999987818
238.69420000119135
239.01009999826783
239.1191999995499
238.5701000021072
239.16019999887794
238.99209999945015
238.57520000456134
238.91010000079405
238.99519999395125
238.79610000585672
239.28119999618502
238.9381000029971
238.89819999749307
238.78810000314843
238.92219999834197
239.13719999836758
239.06510000233538
239.00619999767514
239.0871000025072
238.5571999984677
238.95810000249185
238.77419999917038
238.55109999567503
238.7652000033995
238.776099999086
238.6932000008528
238.90409999876283
238.94219999783672
239.17210000217892
238.5632000004989
238.9160999955493
238.49120000522817
239.10410000098636
239.04119999497198
238.85810000501806
239.1432000003988
238.4550999995554
239.02819999784697
238.92209999758052
238.4782000008272
238.4130999998888
239.162199999555
238.58209999889368
238.6642000055872
238.91419999563368
238.75309999857564
238.78220000187866
239.4131000037305
239.02219999581575
238.67109999991953
238.9582000032533
238.43610000039916
238.73319999984233
238.683099996706
239.05519999971148
238.21110000426415
238.83619999833172
238.32820000097854
238.07210000086343
239.04019999463344
238.94310000468977
238.989199999196
238.55509999702917
238.831200003915
238.53509999753442
238.67020000034245
238.988099998096
239.00220000359695
238.53109999618027
238.78520000289427
238.68010000296636
238.61619999661343
238.47309999837307
239.04220000258647
239.17509999591857
238.94620000646682
239.16119999921648
238.57509999652393
238.20810000324855
239.18920000141952
238.48319999524392
239.04610000317916
238.7081999986549
238.4211000025971
238.6421999981394
238.71710000094026
238.95320000156062
238.76009999366943
238.59210000227904
238.5052000026917
238.92509999859612
238.85519999748794
238.60710000008112
238.37620000267634
237.97709999780636
238.60620000050403
238.6280999999144
238.77820000052452
238.52410000108648
238.6082000011811
238.78509999485686
238.51719999947818
238.51910000666976
238.27819999860367
238.41710000124294
238.61919999762904
238.49609999888344
238.37720000301488
238.95210000046063
238.30119999911403
238.41109999921173
238.68819999916013
238.4470999968471
238.69520000152988
238.32509999920148
238.3382000043639
238.48809999617515
238.2281000027433
238.96619999868562
238.45910000090953
238.87419999664417
238.36719999962952
238.75109999789856
238.32519999996293
238.31410000275355
238.58619999373332
238.54510000091977
238.90920000121696
238.92309999791905
238.88120000628987
238.65509999450296
238.5982000050717
238.4890999965137
238.57919999863952
238.67410000093514
238.4541999999783
238.57410000346135
238.2491999960621
237.95210000389488
238.5061999957543
238.47709999972722
238.79020000458695
238.50909999600844
238.68619999848306
238.57210000278428
238.48220000218134
238.70309999620076
238.42120000335854
238.378099995316
238.26710000139428
237.93220000516158
238.76109999400796
238.68120000406634
238.37009999988368
238.35719999624416
238.3791000029305
238.7652000033995
238.33409999497235
238.41820000234293
238.4470999968471
238.46920000505634
237.99309999594698
238.36319999827538
238.4161000009044
237.93920000025537
238.10410000442062
238.6551999952644
238.54410000058124
238.52220000117086
238.1320999993477
238.1632000033278
238.4260999970138
238.5361999986344
238.02710000018124
238.2380999988527
238.4682000047178
238.03509999561356
238.61220000253525
238.06709999917075
238.4862000035355
238.04910000035306
238.24519999470795
238.20510000223294
238.49719999998342
238.36409999785246
238.49409999820637
238.50120000133757
237.80509999778587
238.2962000046973
238.14309999579564
238.15119999926537
237.90210000152
238.62820000067586
238.41510000056587
238.71019999933196
237.71909999777563
238.08220000501024
238.7070999975549
238.07320000196341
238.16809999698307
238.21920000045793
238.07510000187904
238.30109999835258
238.37420000199927
238.4950999985449
238.28119999961928
238.8901000012993
238.4541999999783
238.29110000224318
238.5701999955927
237.97610000474378
238.70119999628514
238.47709999972722
238.34219999844208
237.75810000370257
238.35020000115037
237.9600999993272
238.44619999727
238.2861000005505
238.30219999945257
238.23909999919124
237.97320000448963
238.21809999935795
238.09419999452075
238.02510000678012
238.26019999978598
238.44509999617003
238.5502000033739
238.04409999866039
238.04910000035306
238.55219999677502
237.8041000047233
237.8951999999117
238.26509999344125
237.73320000327658
238.41109999921173
238.09320000145817
238.25209999631625
238.84420000104
237.94610000186367
238.1762000004528
238.2140999980038
238.4232000040356
238.3990999951493
237.8032000051462
237.93509999813978
238.12919999909354
238.59210000227904
237.64120000123512
238.27120000350988
238.28510000021197
238.07819999638014
238.5271000021021
238.52720000286354
237.82209999626502
238.36619999929098
238.22610000206623
237.82209999626502
238.08920000010403
237.91110000456683
238.17520000011427
237.99209999560844
238.526200002525
237.88510000304086
238.46619999676477
238.01010000170209
238.37619999540038
238.11310000019148
238.0362000039895
238.2620999997016
238.51619999913964
238.23010000342038
238.21919999318197
238.45010000513867
238.128199998755
237.90310000185855
238.03419999603648
238.30910000106087
238.19619999994757
238.55310000362806
237.6961999980267
238.22110000037355
238.128199998755
237.9570999983116
238.0401000045822
238.26120000012452
237.88909999711905
239.05820000072708
237.50009999639587
238.12220000399975
238.1020999964676
238.14120000315597
238.24009999952978
238.07919999671867
237.85810000117635
237.80819999956293
238.06010000407696
238.0161999972188
237.7931000009994
238.1801000010455
237.62120000174036
238.27009999513393
238.1262000053539
237.37009999604197
238.02820000128122
238.41810000158148
238.20819999673404
237.61609999928623
237.95619999873452
238.0221000057645
238.07319999468746
237.9101000042283
237.75409999507247
238.1641000029049
237.69919999904232
237.83610000100452
238.2891999950516
238.0531000017072
237.84619999787537
237.86010000185343
238.1572000012966
237.76409999845782
238.41920000268146
237.8240999969421
237.78519999905257
237.63410000537988
237.85510000016075
237.56419999699574
237.87009999796283
238.07720000331756
237.45609999605222
238.1842000031611
238.1771000000299
238.10219999722904
237.55209999944782
237.89620000025025
237.79810000269208
237.83820000244305
238.1420999954571
237.85510000016075
238.06319999857806
237.79210000066087
238.45920000167098
237.85510000016075
237.63319999852683
238.24009999952978
238.27520000486402
237.82309999660356
238.13119999977062
237.8171000018483
237.75020000175573
238.88009999791393
237.30020000220975
237.6890999948955
237.75110000133282
238.05620000348426
237.49909999605734
237.704200000735
238.09410000103526
237.48019999766257
238.0851000052644
237.9581999994116
237.7481000003172
237.40320000069914
237.63709999911953
238.1591999946977
237.97010000271257
237.9441000011866
237.8281999990577
237.95509999763453
237.7182000054745
237.86709999694722
237.41119999613147
237.1671000000788
238.10120000416646
237.60809999657795
238.23320000519743
237.6561999990372
237.4961000023177
238.35809999582125
237.40620000171475
237.55309999978635
237.77420000260463
237.46810000011465
237.29219999950146
237.5571000011405
237.82119999668794
238.0921000003582
237.8891999978805
237.9810999991605
237.75010000099428
237.81020000024
238.0531000017072
237.74520000006305
237.95609999797307
237.92920000414597
237.35709999891696
237.56519999733428
237.25009999907343
238.14420000417158
237.89209999813465
237.35609999857843
237.88920000515645
237.9090999966138
237.38220000086585
237.82110000320245
237.56919999868842
237.60609999590088
238.0252000002656
237.81210000015562
237.160100004985
237.34119999426184
237.98710000119172
237.3492000042461
237.59609999979148
237.823199997365
237.82609999761917
237.84120000345865
237.68009999912465
237.58010000165086
237.22819999966305
237.58709999674466
238.3112000024994
238.16010000155075
237.51619999529794
237.6841000004788
237.61519999970915
237.83910000202013
237.44409999926575
237.34020000119926
237.81210000015562
238.01719999755733
237.39909999858355
237.93920000025537
237.60110000148416
237.71320000378182
237.64709999522893
237.55510000046343
237.48319999867817
237.25410000042757
237.53420000139158
237.33320000610547
237.67209999641636
237.55420000088634
237.69010000251
237.27510000026086
237.80919999990147
237.77110000082757
237.67119999683928
237.81009999947855
237.32220000238158
237.6310999970883
237.69210000318708
237.61720000038622
237.4950999947032
237.6042000032612
237.50409999775002
237.9002000016044
237.26309999619843
237.1112000037101
237.57509999995818
237.76509999879636
237.50119999749586
237.50310000468744
237.11419999744976
237.40209999959916
237.58919999818318
237.64410000148928
237.48909999994794
237.35020000458462
237.65009999624453
237.43320000357926
237.24609999771928
237.54819999885513
237.86710000422318
237.7892000004067
237.42309999943245
237.39709999790648
237.60020000190707
237.17409999517258
237.70920000242768
237.2650999968755
237.56820000562584
237.38009999942733
237.37809999875026
237.78219999803696
237.50110000401037
237.60419999598525
237.636099998781
237.45320000307402
237.21210000076098
237.39419999765232
237.32210000162013
237.43110000214074
237.31019999831915
237.06210000091232
237.756199996511
237.4481000006199
237.50319999817293
237.4091000019689
237.4271000007866
237.59620000055293
237.17609999584965
237.03519999980927
237.4030999999377
237.77610000252025
237.4820999975782
237.05920000065817
237.58910000469768
237.73919999803184
237.5700999982655
237.69520000496414
237.11809999804245
237.22309999720892
237.00720000488218
237.2540999931516
237.4792000046
237.77809999592137
237.12720000185072
237.8831000023638
236.70010000205366
237.42819999461062
237.47010000079172
237.49420000240207
237.2010999970371
237.65020000428194
237.37509999773465
237.39409999689087
237.04520000319462
237.7180999974371
237.48319999867817
237.52510000485927
237.3931999973138
237.2821000026306
237.76009999710368
237.3682000034023
236.8200999990222
236.6492000001017
237.45010000129696
237.6832000009017
237.344099994516
237.7381000042078
237.45519999647513
238.03310000221245
236.96919999929378
237.0500999968499
237.440200005949
237.22309999720892
237.3211000012816
237.1361999976216
237.38310000044294
237.35719999967841
237.09310000413097
237.61309999827063
237.06420000235084
237.8240999969421
236.89719999674708
237.26210000313586
237.21919999661623
237.50310000468744
237.27409999992233
237.08719999558525
237.0091000047978
237.4442000000272
237.40710000129184
237.62819999683416
237.7721000011661
237.5190999955521
237.53920000308426
237.40120000002207
236.70210000273073
237.21909999585478
237.08020000049146
237.69010000251
237.24919999949634
237.07509999803733
237.3282000044128
237.36409999401076
237.14810000092257
236.85620000469498
237.32909999671392
237.32120000204304
237.14509999990696
237.23009999957867
237.2211999972933
237.65210000419756
237.3751999984961
237.02110000158427
236.99409999971977
237.39719999866793
237.2310999999172
237.36819999612635
237.11910000565695
237.39419999765232
237.23310000059428
237.44409999926575
236.86720000114292
237.14209999889135
236.99019999912707
237.20509999839123
237.4541000026511
237.08520000218414
237.1350999965216
237.22319999797037
236.94210000394378
237.64410000148928
237.42219999985537
237.13409999618307
237.03720000048634
237.48010000417707
237.31509999925038
237.24119999678805
236.99610000039684
237.04620000353316
237.33209999772953
237.13219999626745
237.38610000145854
237.06310000125086
237.1601999984705
237.04110000107903
236.93720000301255
237.17309999483405
236.54810000152793
237.49320000206353
237.1010999995633
237.21320000186097
237.70209999929648
237.2040999980527
237.30819999764208
236.78210000070976
237.5882000051206
236.89209999429295
236.98520000471035
237.7081000013277
237.18319999898085
237.07410000497475
237.0362000001478
237.4880999996094
236.84009999851696
237.48720000003232
237.41409999638563
237.6732000047923
237.58010000165086
237.06819999642903
236.67510000086622
237.2971000004327
236.86520000046585
237.57910000131233
236.83219999657013
236.82209999969928
237.44509999960428
236.98919999878854
237.5261000051978
236.9641999976011
237.35409999790136
237.07020000438206
236.98009999498026
236.63910000323085
236.90419999911683
237.10510000091745
236.55719999806024
236.96909999853233
237.0881000024383
236.67720000230474
236.93009999988135
237.4571999971522
236.93210000055842
236.9500999993761
237.06120000133524
237.03810000006342
236.69019999942975
236.74710000341292
236.60309999831952
236.90219999843976
237.22709999856306
237.3172000006889
237.00410000310512
236.92409999785013
237.42520000087097
236.7900999961421
236.618200004159
236.95910000242293
237.00009999447502
236.8611999991117
237.16910000075586
237.11420000472572
236.78309999377234
237.28410000330769
237.17320000287145
236.73009999765782
237.1452000006684
237.44509999960428
236.9221999979345
236.99009999836562
236.56810000102269
237.5402000034228
236.94609999802196
237.46910000045318
237.0031000027666
236.83319999690866
237.2490999987349
236.88220000622096
236.8750999958138
237.01710000023013
237.01720000099158
237.0770999987144
236.37520000193035
236.69209999934537
236.78210000070976
236.82320000079926
236.82410000037635
237.00219999591354
237.19610000262037
236.89420000300743
237.08809999516234
237.0911000034539
237.1421999996528
236.98309999599587
236.4342000000761
236.92809999920428
237.18510000617243
237.1041999940644
237.16910000075586
236.9992000021739
236.69610000069952
236.99420000048121
237.00609999650624
237.186099999235
237.04920000454877
236.63809999561636
236.45220000616973
236.64309999730904
236.90419999911683
236.97810000157915
236.70209999545477
236.56420000043
236.74410000239732
236.95020000013756
236.75409999850672
236.63410000153817
236.69220000010682
236.87709999649087
236.99320000014268
236.57010000169976
236.66519999824231
236.66310000407975
236.90309999801684
237.25320000085048
236.73109999799635
237.05920000065817
236.9191000034334
236.7930999971577
236.31919999752427
237.07410000497475
237.04020000150194
236.76709999563172
237.0851000014227
236.73620000045048
236.6210999971372
236.93120000098133
236.87510000308976
237.08310000074562
236.48709999542916
237.12520000117365
237.2070999990683
236.45519999990938
236.95610000140732
236.82109999936074
236.7521999985911
236.9710999992094
236.84320000029402
236.8650999997044
236.4651000025333
236.8791999979294
236.79510000511073
236.9461999987834
236.64609999832464
236.87719999725232
236.4501000047312
236.41510000015842
236.76919999707025
237.04510000243317
236.52719999518013
236.19110000436194
237.0191000009072
237.02419999608537
236.92709999886574
236.88020000554388
237.19909999636002
236.80910000257427
236.29719999735244
236.84910000156378
236.4471999972011
236.8921000015689
237.35319999832427
237.2691000055056
236.46309999458026
236.77519999910146
236.39710000134073
236.61620000348194
236.3030999986222
236.94719999912195
236.27809999743477
237.17410000244854
236.51120000431547
236.85009999462636
237.0712000047206
236.72609999630367
236.55909999797586
236.8242000011378
236.6191000037361
236.89319999539293
236.75110000476707
236.50320000160718
236.60309999831952
236.95809999480844
236.88920000131475
236.9031000052928
236.3861999983783
236.56209999899147
236.29909999726806
236.43920000176877
236.25909999827854
236.62719999992987
236.8101000029128
236.2961999970139
237.2551000007661
236.6011999984039
236.76710000290768
236.75419999926817
236.721099994611
236.98410000361037
236.8161999984295
237.0061000037822
236.92419999861158
236.58009999780916
236.91420000250218
236.0640999977477
236.8620999986888
236.29020000225864
236.3591000030283
236.73309999867342
236.4051999975345
236.38909999863245
236.9092000008095
236.59110000153305
237.00519999692915
236.4441000027
236.60009999730391
236.56320000009146
236.96210000343854
236.67120000027353
236.3751000011689
235.95709999790415
236.7251999967266
236.31310000200756
236.6282000002684
237.11809999804245
236.20610000216402
236.7491999975755
236.2351000047056
236.43820000143023
236.1460999964038
236.6191000037361
236.6561999951955
236.2210999999661
236.22920000343584
236.34409999795025
237.00210000242805
236.5291999958572
236.44610000337707
236.64019999705488
236.8860999995377
236.41810000117403
236.55520000465913
236.5810999981477
236.59219999535708
236.52510000101756
236.72610000357963
236.36419999820646
236.62209999747574
236.8992000047001
236.6531000006944
236.52609999408014
236.53220000414876
236.59110000153305
236.55419999704463
236.3171000033617
236.58509999950184
236.1040999967372
236.66420000517974
236.5910999942571
236.37110000709072
236.68119999638293
236.4060999971116
236.51320000499254
236.89409999497002
236.64819999976316
236.59610000322573
237.1971000029589
236.74519999622134
236.56309999933
236.65120000077877
236.64909999934025
236.8620999986888
236.42820000532083
236.76209999393905
236.41720000159694
236.16410000249743
236.13509999995586
236.67720000230474
236.3930999999866
236.92119999759598
236.46909999661148
236.40310000337195
236.13119999936316
236.37310000049183
236.38019999634707
236.6461000056006
236.86109999835026
236.48619999585208
236.37110000709072
236.48309999407502
237.00720000488218
236.44909999711672
236.38319999736268
236.5321000033873
236.3060999996378
236.51819999940926
236.29809999692952
236.25820000597741
236.39510000066366
236.6290999998455
236.66919999959646
236.5810999981477
236.61919999722159
236.5661000003456
236.95410000073025
236.46020000160206
236.62309999781428
236.57919999823207
236.61210000136634
236.05510000197683
236.3792000032845
236.75309999816818
236.34219999803463
236.23509999742964
236.42510000354378
236.26920000242535
236.33209999388782
236.59610000322573
235.94820000289474
236.36509999778355
236.8540999959805
236.4651000025333
236.7392000014661
236.68809999799123
236.39320000074804
236.44809999677818
236.2591000055545
236.46219999500317
235.8851000026334
236.41420000058133
236.47009999695
236.34609999862732
236.5191999997478
236.4441000027
236.13720000139438
236.6390999959549
236.01410000264877
235.7371999969473
236.46610000287183
236.14220000308705
235.89609999908134
236.43209999863757
236.41219999990426
236.52410000067903
236.4120999991428
236.32119999820134
236.20210000080988
236.47219999838853
236.50009999983013
236.1111000063829
236.41619999398245
236.42810000455938
236.15520000021206
236.65210000035586
236.64309999730904
236.59320000297157
235.95209999621147
236.10619999817573
235.94210000010207
235.77510000177426
236.577199997555
236.5611000059289
236.5161999987322
236.3751000011689
236.31709999608574
236.19020000478486
236.33909999625757
236.3681999995606
236.59910000424134
236.23809999844525
236.33619999600342
236.14110000198707
236.65120000077877
236.24410000047646
236.21109999658074
236.67720000230474
236.31310000200756
236.32119999820134
236.13409999961732
235.88810000364901
236.03019999427488
236.4540999988094
236.29020000225864
236.55909999797586
236.19820000021718
236.80009999952745
235.81820000254083
236.4430999950855
236.26409999997122
236.04619999969145
236.54510000051232
236.38420000497717
236.21509999793489
236.33610000251792
236.32920000090962
236.51009999593953
236.42120000295108
236.00810000061756
236.41109999880427
236.2622000000556
236.0941000006278
236.52909999509575
236.25420000462327
236.24109999946086
236.09819999546744
235.82610000448767
236.14110000198707
235.99019999528537
236.3781000021845
236.36019999685232
236.24109999946086
236.21210000419524
236.27819999819621
236.10809999809135
235.97020000306657
236.152099998435
236.3141000023461
236.36019999685232
235.89309999806574
235.8301000058418
236.19419999886304
235.9001000004355
236.6011999984039
235.8920999977272
236.14310000266414
236.3381999966805
236.18610000266926
235.73320000286913
236.55409999628318
235.97310000332072
236.33219999464927
236.1531000060495
236.23319999751402
235.83209999924293
236.18010000063805
236.3072000007378
235.77010000008158
236.4402000021073
235.8550999997533
236.28309999912744
236.06920000020182
236.73009999765782
235.87720000068657
236.13409999961732
236.11009999876842
236.26820000208681
236.01010000129463
236.49809999915306
236.08010000316426
236.33619999600342
235.6331000046339
236.15009999775793
236.35919999651378
236.50710000219988
236.0132000030717
235.85610000009183
236.47009999695
235.61019999760902
235.82910000550328
235.82019999594195
236.14910000469536
236.2340999970911
236.1481999978423
236.08510000485694
235.94809999485733
236.19320000580046
235.93909999908647
236.18819999683183
236.3171000033617
235.96009999891976
236.35819999617524
236.27610000403365
236.34820000006584
235.8920999977272
236.0700999997789
236.03620000358205
236.3370999955805
236.0052000003634
235.90410000178963
236.36809999879915
236.10619999817573
236.3651000050595
236.39510000066366
236.2451999943005
236.48010000033537
236.29820000496693
235.86209999484709
235.97610000433633
236.15720000088913
236.35309999372112
235.65220000455156
236.41109999880427
236.36309999710647
236.2312000041129
235.91809999925317
235.47210000106134
236.21519999869633
236.52009999932488
236.32920000090962
236.21409999759635
236.13710000063293
235.87920000136364
236.31010000099195
236.2271999954828
236.42410000320524
235.9031000014511
235.61920000065584
236.24710000149207
236.2211999934516
236.56710000068415
236.12710000452353
235.74019999796292
235.74109999754
236.7662000033306
236.19109999708598
235.9682000023895
236.18809999607038
236.1361000002944
235.8622000028845
235.79910000262316
235.72909999347758
235.70620000100462
236.02409999875817
235.37920000671875
235.9770999973989
236.4441000027
236.060199997155
235.7791000031284
235.6620999998995
235.5941999994684
236.12609999690903
235.42820000147913
235.94210000010207
235.78709999856073
236.16320000292035
236.0060999999405
236.1970999991172
235.78019999695243
236.18510000233073
236.18919999717036
236.00209999858635
235.79109999991488
235.59620000014547
236.03810000349768
236.33110000082524
235.8301999993273
235.99609999655513
235.63020000437973
236.01509999571135
235.87110000516986
235.88619999645744
235.84710000432096
235.85909999383148
235.8172000022023
236.1970999991172
235.83309999958146
236.11019999952987
236.10910000570584
235.90019999392098
236.1291000052006
235.45509999530623
236.07320000155596
236.59010000119451
235.60010000073817
236.17419999936828
235.64110000006622
235.6022000021767
235.88409999501891
235.97610000433633
235.76319999847328
235.86709999653976
235.42710000037914
235.80020000372315
235.98910000146134
236.2130999972578
235.91619999933755
235.7352000035462
235.43509999581147
235.70910000125878
236.24220000056084
235.58410000259755
235.94909999519587
235.38620000181254
235.52110000309767
235.7830999972066
235.86919999797828
235.81510000076378
235.6770999977016
236.15120000613388
235.88009999366477
236.08320000494132
235.94109999976354
235.83309999958146
235.39119999622926
235.77510000177426
235.73310000210768
236.25719999836292
235.95010000281036
236.69320000044536
235.87509999924805
235.43010000139475
236.2111999973422
235.79410000093048
235.61009999684757
235.29319999943255
235.9961000038311
235.97309999604477
235.65919999964535
235.2701000054367
235.68510000040988
235.52419999759877
235.43709999648854
235.67520000506192
235.35009999613976
235.5221000034362
235.69319999660365
235.66510000091512
236.07510000147158
235.6422000011662
235.47509999480098
235.8301000058418
235.65819999930682
236.10909999842988
235.79910000262316
236.0021999993478
235.5870999963372
235.57720000098925
235.95709999790415
235.4371000037645
235.8511999991606
235.3720999963116
235.875100006524
236.00420000002487
236.04509999859147
235.64609999448294
235.59620000014547
236.00110000552377
236.00810000061756
235.65619999862975
235.74109999754
235.25710000103572
235.37609999766573
235.62820000370266
235.81510000076378
235.7071000005817
235.88319999544183
235.8061000049929
235.5150999937905
235.91420000593644
235.47709999547806
235.93410000466974
235.56319999624975
235.37609999766573
235.49009999987902
235.70720000134315
235.47910000343109
235.99309999553952
235.78720000659814
235.93209999671672
235.64820000319742
236.02810000011232
235.8360999933211
235.42920000181766
235.95210000348743
236.02109999774257
235.40019999927608
235.53009999886854
235.37210000358755
236.2301999964984
236.07110000011744
236.02609999943525
235.57020000589546
236.06909999944037
235.5731999996351
235.94109999976354
235.45309999462916
235.4032000002917
235.7101000015973
235.58210000192048
235.56319999624975
235.5461000042851
235.58609999599867
236.26119999971706
235.89410000568023
235.4330999951344
235.63420000573387
235.09509999712463
235.45610000292072
235.8161999945878
235.47010000038426
235.87209999823244
235.2522000001045
235.28210000222316
235.5900999973528
235.9712000034051
235.86710000381572
235.48119999759365
235.2850999959628
236.1291000052006
235.78619999898365
235.80609999771696
235.5801000012434
235.72319999948377
235.9770999973989
235.77420000219718
235.53610000089975
236.19109999708598
235.52619999827584
235.85910000110744
235.33210000459803
235.4771999962395
235.34810000273865
235.7611999977962
235.51009999937378
235.78410000482108
235.24719999841182
235.62809999566525
235.5641000031028
235.60020000149962
235.15909999696305
236.20110000047134
235.6182000003173
235.83209999924293
235.78310000448255
235.44419999961974
235.50109999632696
235.42710000037914
235.44219999894267
235.26310000306694
235.67609999736305
235.60920000454644
235.449099993275
236.04510000586743
235.5281999989529
235.62609999498818
236.0121000019717
235.03720000007888
235.74010000447743
235.6110999971861
235.12019999907352
235.61709999921732
235.57810000056634
235.75220000202535
235.56209999514977
235.99210000247695
235.6182000003173
235.78709999856073
234.8751000026823
235.64819999592146
235.84110000228975
235.22909999883268
235.7382000045618
235.54009999497794
235.3951000040979
235.3891999955522
235.1111000025412
235.67809999804012
234.94210000353632
235.00319999584462
235.98910000146134
235.34610000206158
235.4542000030051
235.75309999432648
235.40710000088438
235.68119999981718
235.42010000528535
235.27709999325452
235.27420000027632
235.53309999988414
235.4641999991145
235.80509999737842
235.35310000443133
235.30319999554195
235.24010000255657
235.24409999663476
235.55920000217156
235.76409999805037
235.39410000375938
235.5182000028435
235.44609999953536
235.00509999576025
235.63719999947352
235.4440999988583
235.48710000613937
235.45109999395208
235.49020000064047
235.3231000015512
235.21510000136914
235.2891999980784
235.10209999949438
235.26410000340547
235.62419999507256
235.70910000125878
235.1420999984839
235.2872000046773
235.7551000022795
235.72309999872232
234.9711999995634
235.70009999821195
235.5771000002278
234.9921999993967
235.57009999785805
235.49910000292584
235.5701999986195
234.90110000420827
235.2850999959628
235.54020000301534
235.67909999837866
235.39809999783756
235.45620000368217
235.9160999985761
235.62010000023292
235.35619999893242
235.33709999901475
235.55910000141012
235.26020000281278
235.330099996645
235.27810000086902
235.3681999957189
235.1691000003484
235.14410000643693
235.75019999407232
235.3791000059573
235.14809999323916
235.30120000214083
235.3990999981761
235.83110000618035
235.69519999728072
235.24909999832744
235.1420999984839
235.27910000120755
235.01519999990705
235.80609999771696
235.0192000012612
235.48909999954049
235.05110000405693
235.35419999825535
235.00809999677585
235.73010000109207
235.5911999984528
235.92310000094585
235.2510999990045
235.4881999999634
234.98510000354145
235.29810000036377
235.3402000007918
235.52909999853
235.44309999851976
235.31119999825023
235.35410000476986
235.62310000124853
235.36020000028657
235.37709999800427
235.6431000007433
235.36719999538036
235.159100004239
235.70009999821195
235.33519999909913
235.2690999978222
235.56210000242572
235.88720000407193
235.48909999954049
235.847099997045
235.4851999989478
235.3521000040928
234.89010000048438
235.58619999676012
234.95910000201548
235.63409999769647
235.67519999778597
235.21510000136914
234.93810000218218
235.5152000018279
235.67009999533184
235.5152000018279
235.26509999646805
235.81010000634706
235.76519999915035
235.64009999972768
235.16109999764012
235.33920000045327
235.38810000172816
235.80309999670135
235.11819999839645
235.26110000238987
235.6521000037901
234.91719999583438
235.32510000222828
235.26010000205133
235.4221999994479
235.0150999991456
235.516100001405
234.70919999817852
235.25810000137426
235.2660999968066
235.25320000044303
235.16709999967134
235.69319999660365
234.98010000184877
235.52410000411328
234.8121999966679
235.1081000015256
235.40309999953024
234.89420000259997
235.4390999971656
234.65810000197962
235.69619999761926
235.42810000071768
234.8061000011512
235.29409999900963
235.5281999989529
235.3720999963116
235.4981000025873
235.34320000180742
235.28609999630135
235.63010000361828
235.2891999980784
235.27009999816073
235.19510000187438
235.597200000484
235.82709999755025
235.11610000423389
235.46820000046864
234.71109999809414
235.21009999967646
235.40219999995315
235.3231000015512
235.01109999779146
235.0882000027923
235.65409999719122
234.92509999778122
235.35020000417717
235.3651000012178
234.7370999996201
235.3021999952034
234.84210000606254
234.96209999575512
234.77319999801693
235.56510000344133
234.97910000151023
235.12119999941206
235.00809999677585
235.8031000039773
234.9391999960062
235.67110000294633
235.61509999854024
235.17720000381814
234.88309999811463
235.08810000203084
235.19209999358281
235.64420000184327
235.41410000325413
235.542099995655
235.42119999910938
235.32710000290535
235.27910000120755
235.0162000002456
235.31209999782732
235.77010000008158
235.14520000026096
235.4191000049468
235.5782000013278
235.5710999981966
235.49110000021756
235.42319999978645
235.10510000051
235.0280999962706
235.42920000181766
234.84910000115633
235.54509999667061
235.3032000028179
235.09609999746317
235.34910000307718
235.31009999715025
235.03319999872474
235.570100005134
235.43509999581147
235.46820000046864
234.87710000335937
235.15909999696305
235.478200003854
234.78310000064084
235.08809999475488
235.0162000002456
235.02510000253096
234.52309999993304
235.49310000089463
235.46619999979157
235.31109999748878
234.98909999761963
235.20620000635972
235.34709999512415
234.90510000556242
235.11919999873498
235.24009999528062
235.371100003249
235.62619999574963
234.7721000041929
234.95810000167694
235.65419999795267
234.79909999878146
235.06910000287462
235.21609999443172
234.78520000207936
235.211100000015
235.67110000294633
235.32020000129705
235.22009999578586
235.2221000037389
235.28219999570865
235.14810000051511
235.0360999989789
235.70219999965047
235.2861000035773
235.330099996645
235.13320000347449
235.21910000272328
234.91409999405732
235.15420000330778
235.21909999544732
234.82910000166157
235.48410000512376
235.1081999950111
235.0631000008434
235.06320000160486
234.84610000014072
234.91410000133328
235.026199996355
235.38010000629583
235.02109999390086
234.88910000014585
235.61420000623912
235.01609999948414
235.03709999931743
235.48219999793218
234.52610000094865
235.37009999563452
235.15120000229217
235.0261000028695
234.85309999523452
234.76410000148462
235.17820000415668
235.06609999458306
234.54510000010487
234.65020000003278
235.4821000044467
235.13609999645269
235.27720000129193
234.93410000082804
235.10910000186414
234.48020000068936
235.31109999748878
234.99810000066645
234.86609999963548
235.01219999889145
235.2930999986711
234.89110000082292
235.04420000244863
235.1550999956089
235.252100006619
235.10019999957876
235.15909999696305
235.05809999915073
234.9231999978656
234.7931000040262
235.0280999962706
234.87320000276668
234.813099996245
234.5151000045007
234.56910000095377
235.12019999907352
234.79609999776585
235.3201000005356
234.57819999748608
234.95209999964572
235.11210000287974
235.01019999821438
234.95510000066133
234.70210000232328
234.46819999662694
234.9300999994739
234.7801000069012
234.54909999418305
235.27119999926072
234.88210000505205
234.78809999505756
235.04420000244863
235.12009999831207
235.09020000346936
234.69910000130767
235.13209999509854
234.60920000070473
235.2461000045878
234.91110000031767
235.04419999517268
235.0970999978017
235.08510000101523
234.841100005724
234.98819999804255
235.28110000188462
234.77509999793256
235.36620000231778
234.97409999981755
234.86810000031255
235.12519999349024
235.23910000221804
235.11610000423389
235.0421999944956
234.62709999876097
235.08209999999963
234.79120000411058
235.17809999611927
235.16110000491608
234.64619999867864
234.87709999608342
234.69810000096913
234.4652000028873
234.24510000040755
235.066100001859
235.093199997209
235.31209999782732
234.7181000004639
234.9411000031978
234.97219999990193
234.45709999941755
234.99810000066645
234.91719999583438
234.7001000016462
234.88110000471352
234.88719999295427
234.72910000418779
235.15709999628598
234.91220000141766
234.6730999997817
234.8381000047084
235.5600999944727
234.36819999915315
234.82810000132304
234.8351000036928
235.03619999974035
234.64509999757865
234.80009999912
234.9982000014279
234.6601000026567
234.85609999625012
234.65009999927133
235.15620000398485
235.05309999745805
234.40510000364156
235.04319999483414
234.78810000233352
234.94909999863012
234.78009999962524
235.4531000019051
235.02519999601645
234.78109999996377
234.6971000006306
234.5902000015485
234.96909999812488
235.08910000236938
234.73920000105863
234.88910000014585
234.9121000006562
235.01309999846853
234.86419999971986
234.67810000147438
234.62409999774536
235.026199996355
234.68310000316706
234.58709999977145
234.40719999780413
234.98510000354145
234.92409999744268
235.02120000193827
234.9400999955833
234.80010000639595
234.76519999530865
234.5640999992611
234.6661000046879
235.14710000017658
234.33219999424182
234.48910000297474
235.16709999967134
235.1221999997506
234.32709999906365
234.3401000034646
234.88219999853754
235.06110000016633
234.91310000099475
234.44020000169985
235.1600999973016
234.9751000001561
234.34209999686573
234.7072000047774
234.89709999557817
234.43509999924572
234.82020000665216
234.55809999722987
234.56209999858402
234.69520000071498
234.41209999873536
234.86010000488022
234.8880999998073
234.78319999412633
234.91009999997914
234.6490999989328
234.58820000087144
235.09110000304645
235.30210000171792
234.93220000091242
235.00509999576025
235.14309999882244
234.92020000412595
234.24309999973048
234.9571000013384
234.72619999665767
234.93210000015097
235.37219999707304
234.93710000184365
234.5590999975684
235.01209999813
234.4362000003457
234.67109999910463
234.88410000572912
234.90419999870937
234.60909999994328
234.78809999505756
234.89720000361558
234.9411000031978
234.58209999807877
234.5281999951112
234.73110000486486
235.01109999779146
234.83220000343863
234.6590999950422
234.8751000026823
235.06819999602158
235.05110000405693
234.55210000247462
235.01419999956852
234.5430999994278
234.7421000013128
234.85519999667304
234.51809999824036
235.00410000269767
234.97820000193315
234.53409999638097
234.87410000234377
234.24620000150753
234.7650999945472
234.72810000384925
234.509199995955
234.9411000031978
235.00709999643732
235.0351999994018
234.50810000213096
234.60309999791207
234.34110000380315
234.76420000224607
235.0040999954217
235.0841000006767
235.06320000160486
234.92509999778122
234.69610000029206
234.49819999950705
234.49510000500595
234.3200999966939
234.44819999713218
234.66710000502644
234.63709999487037
234.92020000412595
234.5061000014539
234.71409999910975
234.2380999980378
234.67520000122022
234.29610000312096
234.084099996835
234.8991999970167
233.9840999993612
234.7771000058856
234.6051000058651
234.8820999977761
234.6730999997817
235.01720000058413
234.63210000045365
234.75609999877634
234.53519999748096
234.8240999999689
234.99710000032792
234.76420000224607
234.694099999615
234.5541000031517
234.5521999959601
234.44510000263108
234.7181000004639
234.4870999950217
234.28620000049705
234.35710000194376
234.655100000964
234.5712000023923
234.50210000009974
234.86609999963548
234.60720000002766
234.52109999925597
234.71109999809414
234.66410000401083
234.68419999699108
234.55709999689134
234.14710000361083
234.78719999548048
234.72510000283364
234.75309999776073
234.32010000396986
235.02719999669353
234.5010999997612
234.33910000312608
234.37620000186143
234.2270999943139
235.27110000577522
234.5160999975633
234.35220000101253
234.46709999552695
234.85510000318754
234.5232000006945
234.3741000004229
234.81809999793768
235.1291000013589
234.1071999981068
234.76210000080755
234.47110000415705
234.41319999983534
234.6311000001151
234.60009999689646
234.54710000078194
234.80420000123559
234.75009999674512
234.80510000081267
234.5472000015434
234.43609999958426
234.6410999962245
234.76510000182316
234.40719999780413
234.59310000180267
234.27210000227205
234.41119999915827
234.55209999519866
234.52610000094865
234.7202000019024
235.20509999798378
234.61610000231303
235.01209999813
234.59620000357972
234.89609999523964
234.8721000016667
234.75519999919925
234.18910000327742
234.63310000079218
234.76310000114609
234.61419999512145
234.46210000111023
234.36310000397498
234.52419999375707
234.38910000550095
234.31809999601683
234.80109999945853
234.32319999847095
234.41510000702692
234.79609999776585
234.52120000001742
234.5941000021412
234.54409999976633
234.55809999722987
234.31020000134595
234.57909999706317
234.1110999986995
234.60020000493387
234.44909999670926
234.06310000427766
234.8980999959167
234.91820000344887
234.0741000007256
233.90409999410622
234.5671000002767
234.60220000561094
234.65009999927133
234.20909999549622
234.89020000124583
234.42210000212071
235.0021000020206
234.56809999333927
234.50620000221534
234.33310000109486
234.13109999819426
234.45619999984046
234.76510000182316
234.56910000095377
234.8550999959116
234.95620000176132
234.50510000111535
234.74610000266694
234.56219999934547
235.0871000016923
234.6750999931828
234.787100001995
234.3542000016896
234.5701000012923
234.27609999635024
234.55919999832986
234.62709999876097
234.40409999602707
234.44320000271546
234.11610000039218
234.58810000011
234.6532000010484
234.4870999950217
234.0111000012257
234.7901000030106
234.41420000017388
234.86509999929694
234.6791000018129
234.2060999944806
234.643200004939
234.0600999959861
234.5731000023079
234.78420000174083
234.61809999571415
234.43609999958426
234.8511000018334
234.20420000184095
234.97109999880195
233.91409999749158
234.4842000020435
234.60209999757353
234.39910000161035
234.04709999886109
234.5402000064496
234.54909999418305
234.73509999894304
234.5532000035746
234.12310000276193
234.4050999963656
234.69810000096913
234.26720000134083
234.761100000469
234.33010000007926
234.40309999568854
234.37420000118436
234.30910000024596
234.15409999870462
234.5802000054391
234.87009999371367
234.337100002449
234.05710000224644
234.3981999947573
234.5441000070423
234.20509999414207
234.36020000372082
234.60609999892768
234.72310000215657
234.68409999622963
234.0282000004663
234.2551000037929
234.74809999606805
234.45920000085607
234.6601000026567
233.8910999969812
234.0900999988662
234.4812000010279
234.33010000007926
234.09309999988182
234.73009999725036
234.06520000571618
234.8141000038595
234.02409999835072
234.43720000068424
234.65910000231816
233.75709999527317
234.4271000038134
234.19819999980973
234.3920999992406
234.2410999990534
234.49020000407472
234.25509999651695
234.54810000112047
234.02209999767365
234.28019999846583
234.20610000175657
234.57710000366205
234.49509999773
234.2551999972784
234.0081000002101
234.42210000212071
233.88310000154888
234.20120000082534
234.22809999465244
234.70910000469303
234.56810000061523
234.84520000056364
234.44609999569366
233.89509999833535
234.27020000235643
233.926100001554
234.14510000293376
234.2930999948294
234.52220000035595
234.3981000012718
234.6971000006306
234.33310000109486
234.4091999984812
234.28409999905853
234.906099998625
234.67510000045877
234.50420000153827
233.85810000036145
234.13009999785572
234.35610000160523
234.42819999763742
233.97510000359034
234.3600999956834
234.3551000012667
234.3332000018563
234.55809999722987
234.2101000031107
234.28209999838145
234.56309999892255
234.24920000252314
234.27010000159498
234.52610000094865
234.56109999824548
234.02019999775803
234.51410000416217
234.17009999684524
234.89320000226144
234.70309999538586
233.80310000356985
234.5560999965528
234.0561000019079
234.79909999878146
234.75909999979194
234.3542000016896
234.18410000158474
234.48310000094352
234.63410000113072
234.12019999523181
234.07810000207974
234.3951000002562
234.22610000125133
234.00519999995595
234.14709999633487
234.07210000004852
234.231100002944
234.42319999594474
234.23810000531375
234.34209999686573
233.91809999884572
234.33520000253338
234.55809999722987
234.2891000007512
234.17809999955352
234.56520000036107
234.138100000564
234.28309999872
234.13910000090254
234.33120000117924
233.84510000323644
234.0420999971684
234.42210000212071
234.75820000021486
234.16110000107437
234.55209999519866
234.64419999800157
234.35210000025108
233.72810000000754
234.18210000090767
234.62519999884535
234.58310000569327
234.31110000092303
233.8910999969812
234.38419999729376
234.19010000361595
234.2350999970222
234.23610000463668
234.3341999949189
233.95710000477266
233.9120999968145
234.32509999838658
234.48110000026645
234.20620000251802
234.49309999705292
233.80910000560107
234.21509999752743
234.03120000148192
234.33210000075633
234.09809999429854
234.2101000031107
234.4941999981529
233.96610000054352
233.9021000007051
234.09209999954328
234.2752000040491
234.37209999974584
233.9630999995279
234.2681999944034
234.20910000277217
233.83610000018962
233.88210000121035
234.17809999955352
234.50020000018412
234.40909999771975
234.57210000196937
234.79019999649609
234.27810000430327
234.11610000039218
234.33310000109486
234.43419999966864
234.53309999604244
234.27710000396473
234.296099995845
234.30509999889182
234.41920000186656
234.00709999987157
234.06809999869438
234.23510000429815
234.3241999988095
234.2650999999023
234.05810000258498
234.4230999951833
234.20920000353362
234.29310000210535
234.44109999400098
234.11010000563692
234.05719999573193
233.86710000340827
234.13009999785572
234.2921000017668
233.7900999991689
234.63020000053803
234.09209999954328
234.17809999955352
234.2200999992201
234.23519999778364
234.03710000275169
233.84210000222083
234.10709999734536
234.45820000051754
234.4580999997561
234.20510000141803
233.63009999593487
233.76310000458034
234.5521999959601
234.15010000462644
234.29209999449085
233.95210000307998
234.19019999710144
234.1701000041212
234.2930999948294
234.4611000007717
234.33120000117924
234.40010000194889
234.19509999803267
234.15810000005877
234.25020000286167
234.5911000011256
233.92609999427805
234.32319999847095
234.04409999784548
233.79410000052303
234.3401000034646
234.07310000038706
234.5181999990018
234.02809999970486
234.45109999738634
234.09209999954328
234.58319999917876
234.1461000032723
234.3791000021156
234.26409999956377
234.46619999594986
234.22910000226693
233.85509999934584
234.2971000034595
234.1171999942162
234.32010000396986
234.2681000009179
234.0150999953039
233.88920000434155
234.14309999498073
233.8990999996895
234.019100003934
234.09620000165887
233.83610000018962
233.9200999995228
234.47009999654256
234.21419999795035
234.1011000025901
234.07610000140266
233.7580999956117
233.8612000021385
234.21809999854304
234.00709999987157
234.17909999989206
234.18020000099204
234.16410000208998
233.9231000005384
233.97310000291327
233.86209999443963
233.68119999940973
234.244100000069
234.01010000088718
234.25610000413144
234.38919999898644
233.96710000088206
234.43910000059986
233.97409999597585
234.15419999946607
233.7480999995023
233.6931000027107
234.47809999925084
234.03520000283606
234.2350999970222
234.19409999769414
233.70409999915864
233.9672000016435
234.0500999998767
233.48310000437777
234.07909999514231
234.04710000613704
234.3481999996584
233.53009999846108
234.138100000564
233.9981999975862
233.98610000003828
233.86010000103852
233.99410000274656
234.1251999969245
234.7001000016462
233.9871000003768
234.2350999970222
234.08819999895059
234.06510000495473
234.01409999496536
233.7751000013668
234.33120000117924
234.32409999804804
234.16010000073584
233.97210000257473
233.94510000071023
234.22919999575242
234.00409999885596
233.7561000022106
233.939099998679
233.8002000033157
234.17409999819938
234.0771000017412
234.43910000059986
233.80919999908656
234.05110000021523
234.03710000275169
234.10209999565268
233.99020000215387
233.72309999831486
234.2590999978711
233.87410000577802
233.85319999943022
233.75010000017937
234.10409999632975
233.71610000322107
233.76409999764292
233.6991999982274
233.94109999935608
234.1011000025901
233.9711000022362
233.59219999838388
233.87109999748645
234.2581000048085
234.16209999413695
234.51820000627777
233.32109999319073
233.4201000048779
234.35310000058962
234.14019999472657
234.16110000107437
233.9101000034134
233.81109999900218
233.98219999944558
233.5631000023568
233.991099994455
234.07810000207974
234.00309999851743
234.193200005393
233.67709999729414
233.78110000339802
234.04519999894546
234.1960999983712
234.06709999835584
233.5841000021901
234.02019999775803
234.2971000034595
234.47909999958938
234.38709999754792
233.6942000038107
234.06509999767877
233.56509999575792
233.75210000085644
234.1082000057213
234.35210000025108
234.14309999498073
234.1911000039545
233.9432000007946
234.35109999991255
233.79209999984596
233.872099997825
233.70219999924302
233.64310000033583
234.61310000129743
234.58209999807877
233.47520000243094
233.91909999918425
233.69909999746596
234.125100003439
233.55309999897145
234.07919999590376
234.4881000026362
233.4541000018362
233.39010000199778
233.99619999690913
233.90410000138218
234.0180999963195
233.53209999913815
233.834200000274
233.67210000287741
233.62210000050254
234.1930999973556
233.59210000489838
234.19219999777852
233.93509999732487
234.05810000258498
233.98910000105388
234.33120000117924
234.20909999549622
233.92109999986133
233.73410000203876
234.02019999775803
234.31210000126157
233.60410000168486
233.8880999959656
234.19120000471594
233.91409999749158
234.27010000159498
233.77310000068974
234.165199995914
233.61510000540875
233.97509999631438
233.8990999996895
233.97819999809144
233.83910000120522
233.65010000270559
234.66819999885047
234.08909999852767
233.7480999995023
233.94810000172583
233.66320000059204
233.65609999746084
233.54610000387765
233.7760999944294
233.75410000153352
234.11720000149217
233.75210000085644
233.88010000053328
234.05210000055376
233.37319999700412
233.59509999863803
233.77610000170534
234.0611000036006
234.10519999742974
233.75710000254912
233.7210999976378
234.11710000073072
233.6961999972118
234.14010000124108
233.68510000000242
233.64310000033583
234.0221999984351
233.67010000220034
233.75410000153352
233.77009999967413
234.15209999802755
233.728200000769
234.15409999870462
233.69909999746596
233.6420999999973
233.84120000264375
233.9921000020695
233.68409999966389
233.7480999995023
233.95419999724254
233.8571000000229
233.63010000321083
234.1050999966683
233.31709999911254
234.10620000504423
233.74309999780962
233.41809999692487
233.63410000456497
233.58919999736827
233.8090999983251
233.94610000104876
233.46809999929974
233.95220000384143
233.87009999714792
233.6931000027107
233.63209999661194
234.40120000304887
234.1240999958245
234.33910000312608
234.18510000192327
233.51420000108192
233.4370999960811
233.4991000025184
233.6310999962734
233.20909999893047
233.99910000443924
233.6630999998306
233.7831999975606
233.8960999986739
233.63610000524204
233.89809999935096
233.52419999719132
233.76709999865852
233.96710000088206
233.59110000455985
234.40419999678852
233.73110000102315
234.09710000123596
234.05809999530902
233.19720000290545
233.84010000154376
233.20109999622218
233.51410000032047
233.5330999994767
233.82520000450313
233.78309999679914
233.2710999980918
233.83710000052815
233.3991999985301
233.71910000423668
233.8811000008718
233.94209999969462
233.92120000062278
233.76509999798145
233.64009999932023
233.71310000220546
233.6961999972118
233.64610000135144
233.66810000152327
233.7240999986534
233.73320000246167
233.10709999350365
234.13910000090254
233.621100000164
233.77020000043558
233.59809999965364
233.58310000185156
233.9741000032518
233.51220000040485
234.19209999701707
234.00009999750182
233.98110000562156
233.80619999807095
233.71709999628365
234.02110000461107
233.37209999590414
233.78320000483654
233.9670999936061
233.64410000067437
233.82110000238754
233.52020000311313
233.32110000046669
234.13409999920987
233.34210000029998
233.59419999906095
233.40710000047693
233.74109999713255
233.33609999826876
233.9840999993612
234.09209999954328
233.5571000003256
233.43719999684254
234.07210000004852
233.76610000559594
233.66410000016913
233.94619999453425
233.4651000055601
233.8610999941011
233.5760999994818
233.44619999988936
233.85610000696033
233.62309999356512
234.01810000359546
233.26819999783766
233.9741000032518
233.41409999557072
233.45210000115912
233.94220000045607
233.8441000028979
233.51410000032047
233.57409999880474
233.8162000014563
233.65709999779938
233.72609999933047
233.6862000011024
233.7240999986534
234.06509999767877
233.5391000015079
233.3361999990302
233.8231000030646
233.5330999994767
233.67509999661706
233.80920000636252
233.69609999645036
233.56909999711206
233.88010000053328
233.78420000517508
233.81109999900218
233.84409999562195
233.9161000054446
233.32120000122814
233.99209999479353
234.26409999956377
233.0800999989151
233.91320000519045
233.528099997784
233.68409999966389
233.84310000255937
233.57519999990473
233.45909999625292
234.1861000022618
233.76009999628877
233.85920000146143
234.06809999869438
233.86410000239266
234.16120000183582
233.64009999932023
233.65709999779938
233.41410000284668
233.51420000108192
233.3100999967428
233.77710000204388
233.8201999955345
233.7321000013617
233.51710000133608
233.8780999998562
233.0731999973068
233.72609999933047
233.55110000557033
233.50609999761218
233.5661999968579
233.86610000306973
233.64610000135144
234.27409999567317
233.51019999972777
234.13609999988694
233.62310000084108
233.38610000064364
233.66820000228472
233.39110000233632
233.316099998774
233.08209999959217
233.66719999467023
233.61010000371607
233.7381000033929
233.15609999554
233.60320000210777
233.35209999640938
233.67610000423156
233.30809999606572
233.51220000040485
233.4781000026851
233.58809999626828
233.86610000306973
233.83520000061253
233.63009999593487
233.8381000008667
233.47220000141533
233.47310000099242
233.39010000199778
233.54409999592463
233.21320000104606
233.66410000016913
233.82510000374168
233.72209999797633
233.49919999600388
233.4910999998101
233.3241000014823
233.5811000011745
233.65719999856083
233.2691000046907
233.71409999526804
233.57519999990473
234.16510000242852
233.28010000113863
232.85609999584267
233.64220000075875
233.4201000048779
233.621100000164
233.68610000034096
233.53319999296218
233.01110000465997
233.84509999596048
233.21410000062315
233.63719999906607
233.07910000585252
233.20410000451375
233.53019999922253
233.03109999687877
233.85509999934584
233.29510000621667
233.52519999752985
233.44709999946645
233.25610000028973
233.67010000220034
233.20519999833778
233.74609999882523
233.7721000003512
233.37709999759682
232.8272000013385
233.13710000365973
233.63709999830462
234.00109999784036
233.4582000039518
233.10009999840986
233.68409999966389
233.34109999996144
233.47520000243094
233.4080999935395
233.4441000057268
233.2170999943628
233.5352000009152
233.54510000353912
233.7900999991689
233.67409999627853
233.71320000296691
233.86110000137705
233.2920999979251
233.4511000008206
233.69419999653473
233.34109999996144
233.26310000265948
233.51410000032047
232.99219999898924
233.89709999901243
233.7831000040751
233.82719999790424
233.35909999877913
233.24310000316473
233.62710000219522
233.47619999549352
233.64310000033583
233.3931000030134
233.71010000118986
233.06319999392144
233.27409999910742
233.4811000037007
233.0560999980662
233.6042000024463
233.53710000083083
233.12409999925876
233.20209999656072
232.8311000019312
233.4871999992174
233.53409999981523
233.3511000033468
233.47609999473207
233.11820000526495
233.61109999677865
233.24610000418033
233.48420000547776
233.41709999658633
233.41410000284668
233.39819999819156
233.3061000026646
233.4950999938883
233.25010000553448
233.0461999954423
233.48510000505485
233.6630999998306
233.51009999896633
233.55520000040997
233.16409999824828
233.50809999828925
233.2371000011335
233.0731999973068
233.2031000041752
232.98110000177985
233.75609999493463
233.6652000012691
234.1110999986995
233.58210000151303
233.0671000017901
233.4201999983634
233.35010000300827
233.55009999795584
233.47710000234656
233.60719999618595
233.77810000238242
233.4910999998101
233.24909999791998
233.07219999696827
233.36310000013327
466.7842000053497
233.40819999430096
232.78510000091046
233.30910000368021
233.15110000112327
233.13319999579107
233.29110000486253
233.48409999744035
233.3721000031801
233.40719999396242
233.47910000302363
233.34410000097705
233.19009999977425
233.71219999535242
233.22610000468558
233.13909999706084
233.728200000769
233.2821000018157
232.9840999955195
233.59610000625253
233.23619999428047
233.71010000118986
233.22510000434704
233.3641000004718
233.2310999991023
233.34419999446254
233.26510000333656
233.2890999969095
233.13310000230558
233.29720000037923
233.42609999963315
233.6420999999973
233.5642000034568
233.36209999979474
233.62709999491926
233.40710000047693
233.2592000020668
233.45310000149766
233.88010000053328
233.1140999958734
233.31120000511874
233.15509999520145
233.72910000034608
233.19009999977425
233.40119999920717
233.4601000038674
233.38610000064364
233.09609999705572
233.15420000290032
233.12109999824315
233.3301000035135
233.28809999657096
234.08519999793498
233.31809999945108
233.3141000053729
233.56609999609645
232.90419999830192
233.16510000586277
233.316099998774
233.45010000048205
233.26709999673767
233.43020000174874
232.91410000092583
233.54010000184644
233.11209999519633
233.4712000010768
233.15810000349302
232.93310000008205
233.0690999951912
233.2682000051136
233.24909999791998
233.37809999793535
233.53810000116937
233.27419999986887
232.83809999702498
233.46809999929974
233.00810000364436
233.13410000264412
233.1421999988379
233.49610000150278
233.36209999979474
232.7831000002334
233.04719999578083
233.60410000168486
232.92409999703523
232.8641000058269
233.3571999988635
233.4400999970967
233.66009999881499
233.6420999999973
233.53119999956107
233.22510000434704
233.38309999962803
233.12309999892022
232.79819999879692
232.83610000362387
233.49810000217985
233.0911999961245
233.1460999994306
232.7590999993845
233.0301000038162
233.74219999823254
233.24909999791998
233.14409999875352
233.2851000028313
232.98719999729656
233.25010000553448
233.34909999539377
233.47110000031535
233.43920000479557
232.96509999636328
233.409100001154
233.3500999957323
233.172200001718
233.09510000399314
233.30110000097193
233.17409999435768
233.57810000015888
232.81520000455203
232.83209999499377
233.48510000505485
233.02309999417048
233.51220000040485
232.94110000279034
233.01709999941522
232.89310000109253
232.5831999987713
233.10810000111815
232.9080999988946
233.1731000012951
232.92119999678107
233.17410000163363
233.104099999764
233.29110000486253
233.1620999975712
233.7591999967117
232.82810000091558
232.9581000012695
233.68610000034096
232.91720000270288
232.7480999956606
233.2131000002846
233.5730999984662
233.2752000002074
233.11310000281082
233.25009999825852
233.05809999874327
233.4402000051341
233.53909999423195
233.15810000349302
233.52709999744548
232.99020000558812
233.11509999621194
233.2550999999512
232.68909999751486
233.15220000222325
233.37310000351863
233.4880999987945
233.29309999826364
233.1320999946911
233.3591000060551
232.97509999974864
233.24619999766583
233.09609999705572
232.4981000056141
233.12609999993583
232.82819999440107
233.2421000028262
232.84509999939473
233.14709999976913
232.95820000203094
233.40409999946132
232.9821000021184
233.05209999671206
232.960200002708
232.68009999446804
233.16909999994095
233.13810000399826
233.1482000008691
232.9290999987279
233.39210000267485
233.33209999691462
233.07219999696827
233.53510000015376
232.48910000256728
233.3820999992895
233.23320000054082
232.79809999803547
233.08910000196192
233.17710000264924
233.26519999682205
232.80610000074375
232.57610000291606
233.61709999880986
232.81809999753023
232.78720000234898
233.34610000165412
233.00309999467572
233.18709999875864
233.23620000155643
233.03709999890998
233.07610000483692
233.16409999824828
232.9701999988174
233.10910000145668
233.3370999986073
232.81410000345204
233.0521999974735
233.09010000230046
233.0980999977328
232.83909999736352
233.01120000542141
232.96209999534767
232.8821000046446
233.3001000006334
233.1551999959629
233.06810000212863
233.15809999621706
233.04110000026412
233.08620000170777
233.01309999806108
232.66610000428045
233.3641000004718
232.88310000498313
233.08609999367036
232.98010000144131
233.05510000500362
232.8641999993124
232.73409999819705
233.01709999941522
232.56109999783803
233.10420000052545
232.88809999939986
233.53109999879962
233.03210000449326
232.65620000165654
232.49009999562986
233.24610000418033
233.2280999980867
233.118199997989
233.10309999942547
233.22310000366997
233.01009999704547
233.21910000231583
232.66419999708887
233.29409999860218
233.41810000420082
232.99409999890486
233.423199999379
233.2371000011335
233.14309999841498
232.7350999985356
232.66520000470337
232.98609999619657
232.71810000005644
232.83510000328533
232.93310000008205
233.78519999823766
232.9500999985612
233.35010000300827
232.5450999996974
233.01119999814546
233.56210000201827
232.95710000093095
232.32809999899473
233.18709999875864
232.999200001359
232.77409999718657
233.17510000197217
233.0160999990767
233.02919999696314
232.71609999937937
233.0541000046651
232.68309999548364
233.2492000059574
233.16609999892535
232.50009999901522
233.1890999994357
233.06520000187447
232.892100000754
233.08610000094632
232.74909999599913
232.84009999770205
232.82620000099996
232.83310000260826
233.36209999979474
233.0320999972173
232.75609999836888
232.7651000014157
233.10610000044107
232.93009999906644
233.05119999713497
232.8131000031135
466.32120000140276
232.98919999797363
233.15810000349302
233.0290999962017
233.71010000118986
232.82219999964582
233.18709999875864
232.77909999887925
232.9401000024518
232.83210000226973
233.0151999994996
233.09209999570157
233.104099999764
233.1311000016285
232.61420000198996
232.5630999985151
233.23009999876376
233.01709999941522
232.800199999474
233.1761000023107
232.99309999856632
232.8101000020979
232.75809999904595
233.36720000224886
233.07109999586828
233.14810000010766
232.8161000041291
232.8821999981301
232.69409999920754
233.44109999743523
232.9821000021184
232.5912000014796
233.03309999755584
232.52710000087973
233.2710999980918
233.0191000000923
233.1962000025669
232.59410000173375
233.04909999569645
233.6051000020234
233.00620000372874
232.6820999951451
232.92810000566533
233.0400999999256
233.5520999986329
232.8741999954218
233.36310000013327
232.5501000013901
232.97309999907156
233.0671000017901
233.49020000023302
233.42509999929462
232.6621000029263
233.00409999501426
232.91320000134874
232.90410000481643
232.83509999600938
232.3961000001873
232.56119999859948
233.09909999807132
232.892100000754
233.34910000266973
233.0320999972173
232.7422000016668
232.95710000093095
232.9020999968634
233.05809999874327
232.51210000307765
233.02520000288496
233.29609999927925
232.7960999973584
233.09709999739425
233.50320000463398
232.7651000014157
233.0930999960401
232.77309999684803
232.95820000203094
233.0461000019568
232.96809999737889
232.86310000548838
233.20209999656072
232.8272000013385
233.31509999843547
232.80510000040522
232.9470999975456
232.70510000293143
233.39319999649888
232.82210000616033
232.71609999937937
233.24209999555023
233.49120000057155
233.02610000246204
233.1551000024774
232.76809999515535
232.94610000448301
232.7521999977762
233.32210000080522
233.00210000161314
232.3270999986562
232.5450999996974
232.52420000062557
232.45509999833303
232.80309999972815
233.1220999985817
233.04420000204118
232.80410000006668
232.66509999666596
232.879100003629
232.88809999939986
233.00320000271313
232.83109999465523
233.0461000019568
232.88309999770718
232.96310000296216
233.15020000154618
232.55109999445267
232.9031000044779
233.011099997384
232.21010000270326
466.1253000012948
232.59909999615047
233.2001000031596
232.8501000010874
233.20309999689925
232.89110000041546
232.94609999720706
233.0472000030568
233.06210000009742
232.67309999937424
232.70510000293143
233.18709999875864
232.61919999640668
233.0541000046651
232.82910000125412
233.03909999958705
233.0621999935829
233.06310000043595
232.84210000565508
233.19009999977425
233.10909999418072
232.68120000284398
233.06109999975888
232.67309999937424
232.89110000041546
232.94819999864558
232.61810000258265
232.71209999802522
232.23010000219801
232.72410000208765
232.707199997094
232.54309999902034
232.8200999982073
232.99210000550374
233.38009999861242
232.9091999999946
233.06310000043595
232.35310000018217
232.7350999985356
232.85919999761973
232.72610000276472
233.33009999623755
232.99910000059754
233.28710000350839
232.74619999574497
233.14710000704508
233.1320999946911
232.93910000211326
232.5141999972402
232.79810000531143
232.66509999666596
233.18509999808157
232.5111000027391
232.67820000182837
232.86709999956656
232.4360999991768
232.98609999619657
232.9271000053268
232.9911999986507
233.16609999892535
232.67309999937424
465.679300003103
232.45109999697888
232.8101000020979
233.09509999671718
232.4741000047652
232.84520000015618
232.93310000008205
232.9080999988946
232.98209999484243
232.7992000064114
232.7030999949784
232.7831000002334
232.65209999954095
233.0491000029724
233.16119999799412
232.71609999937937
232.64510000444716
232.57209999428596
232.77410000446253
232.92419999779668
232.69710000022314
232.93810000177473
233.2070999982534
232.8311000019312
233.03719999967143
233.0560999980662
232.574100002239
232.66509999666596
232.93410000042059
232.79919999913545
232.92510000464972
232.45009999664035
232.71509999904083
232.32610000559362
232.74919999676058
232.90409999754047
232.9290999987279
232.628100005968
232.78209999989485
232.3102000009385
232.73709999921266
232.27209999458864
232.38810000475496
232.66209999565035
232.748200003698
232.41910000069765
232.53209999529645
233.08010000619106
232.9840999955195
232.7101999981096
233.1391000043368
232.706099995994
232.78810000192607
233.19610000180546
232.74519999540644
232.58410000562435
233.00609999569133
232.27810000389582
232.95610000059241
232.5691000005463
232.53619999741204
233.19810000248253
232.96409999602474
232.4841000008746
232.53410000324948
232.33919999620412
232.79310000361875
232.9230999966967
232.25710000406252
232.7780999985407
232.36110000289045
232.9390999948373
232.62910000630654
232.91709999466548
232.6872000048752
232.71309999836376
232.13209999812534
232.35610000119777
232.8311000019312
232.5150999968173
232.8782000040519
232.2660999998334
232.82810000091558
232.8650999988895
232.53309999563498
232.4372000002768
232.5420999986818
232.94410000380594
232.6210999963223
232.53410000324948
232.9091999999946
232.67910000140546
232.75609999836888
232.27310000220314
233.00709999602986
232.8962000028696
232.70709999633254
233.04110000026412
232.00509999878705
232.52710000087973
232.18510000151582
233.04420000204118
232.19309999694815
232.94910000549862
232.42709999612998
233.37010000250302
232.3231999980635
232.70610000326997
233.0320999972173
232.7041000025929
232.69209999853047
232.9572000016924
232.5630999985151
232.8090999944834
233.02110000076937
232.6902000058908
232.45109999697888
232.79409999668133
232.7071000036085
232.64609999750974
233.0422000013641
232.5291000015568
232.51909999817144
233.13810000399826
232.3480999984895
232.6312000004691
232.78209999989485
232.96209999534767
232.4101000049268
232.8711000009207
232.8371999974479
232.587099999364
232.82910000125412
232.21109999576584
232.840100004978
232.96919999847887
232.3300999996718
232.89910000312375
232.39209999883315
232.693099998869
232.4981999990996
232.62309999699937
232.5020999996923
232.72310000174912
232.45909999968717
232.65019999962533
232.16810000303667
232.78710000158753
232.66009999497328
232.468100002734
232.2961000027135
232.4981999990996
232.65109999920242
232.3510999995051
232.892100000754
232.2100999954273
232.76020000048447
232.66010000224924
233.06009999942034
232.8161000041291
232.282099997974
232.66619999776594
232.535100003588
232.79209999600425
232.72710000310326
232.29210000135936
232.56620000029216
232.71609999937937
232.5210999988485
232.57310000190046
232.49909999867668
232.22720000194386
232.82109999854583
232.83809999702498
232.49909999867668
232.8020999993896
232.1561999997357
232.54110000561923
232.59909999615047
232.28609999932814
232.48310000053607
232.83120000269264
232.33909999544267
232.4391000001924
232.70510000293143
232.17709999880753
232.7032000030158
232.5180999978329
232.4970999979996
232.46410000137985
232.1821000005002
232.56019999826094
232.7551000053063
232.96609999670181
232.7441000015824
232.5501000013901
232.60619999928167
232.4060999962967
232.61310000088997
232.75920000014594
233.00709999602986
232.25510000338545
232.80610000074375
232.60109999682754
232.30619999958435
232.30610000609886
232.52409999986412
232.75709999870742
232.4841000008746
232.41119999875082
232.62709999835351
232.25510000338545
232.6630999959889
232.31010000017704
232.32219999772497
232.773100004124
232.57210000156192
232.49809999833815
232.60409999784315
232.83819999778643
232.41710000002058
232.42810000374448
232.71509999904083
232.48210000019753
232.6762000011513
232.9740999994101
231.99210000166204
232.3190999959479
232.41110000526533
232.3121999943396
232.14710000320338
232.9611000022851
232.4120999983279
232.84609999973327
232.61619999539107
232.58910000004107
232.63310000038473
232.6041000051191
232.43509999883827
232.72220000217203
232.65510000055656
232.86209999787388
232.51009999512462
232.5291000015568
232.54520000045886
232.27810000389582
232.44209999393206
232.36110000289045
232.97509999974864
232.11620000074618
232.3811000023852
232.6080999991973
232.3910999984946
232.85110000142595
232.35120000026654
232.34709999815095
232.53709999698913
232.33110000001034
232.29710000305204
232.23519999737618
232.70910000428557
232.67510000005132
232.27809999661986
232.4402000012924
232.31610000220826
232.5600999974995
232.8981000027852
232.40509999595815
232.2822000060114
232.78009999921778
232.48709999461425
232.85110000142595
232.32809999899473
233.06420000153594
231.71710000315215
232.7140999987023
233.06310000043595
232.1680999957607
232.57220000232337
232.23410000355216
232.66409999632742
232.6621000029263
232.4910999959684
232.44120000163093
232.18310000083875
231.88110000046436
232.468100002734
232.16609999508364
232.73020000488032
232.5420999986818
233.17110000061803
232.5051000007079
232.36209999595303
232.45219999807887
232.39509999984875
232.628100005968
232.55809999682242
232.63710000173887
232.17319999821484
232.18009999982314
232.6290999990306
232.18510000151582
232.15909999998985
232.38619999756338
232.69710000022314
232.59310000139521
232.3270999986562
232.27110000152607
232.7692000035313
232.36909999832278
232.67309999937424
232.28609999932814
232.69509999954607
232.36219999671448
232.43210000509862
232.1211000016774
232.74309999396792
232.8071000010823
232.0940999998129
232.38720000517787
232.5760999956401
232.25810000440106
232.85909999685828
232.23010000219801
232.37719999451656
232.5111000027391
232.46110000036424
232.9221000036341
232.4291999975685
232.00509999878705
232.81410000345204
232.6960999998846
232.78209999989485
232.24920000211569
233.1071000007796
232.72909999650437
232.82810000091558
232.21010000270326
232.85219999524998
232.3571000015363
232.799099998374
232.70210000191582
232.13009999744827
464.7703000009642
232.6690999980201
232.28910000034375
232.4951000045985
232.3850999964634
232.3711999997613
232.43110000476008
232.16609999508364
231.8980999989435
232.1931000042241
232.56419999961508
232.17109999677632
232.2991000037291
232.54109999834327
232.44110000086948
232.45309999765595
232.1702000044752
232.29709999577608
232.00309999810997
232.15110000455752
232.42909999680705
232.20820000278763
231.2990999998874
232.32809999899473
232.38210000272375
232.69509999954607
232.46410000137985
232.49219999706838
232.19909999897936
232.86209999787388
232.6321000000462
232.28609999932814
232.71720000047935
232.46710000239545
232.50410000036936
232.39309999917168
232.51510000409326
232.58009999699425
232.60819999995874
232.3961000001873
232.73309999785852
232.1531000052346
232.45009999664035
232.31110000051558
232.42020000179764
232.47709999850485
232.59610000241082
232.64109999581706
232.44520000298508
232.18910000286996
232.29709999577608
231.96309999912046
232.16210000100546
232.84009999770205
232.1282000048086
232.5420999986818
232.20810000202619
232.19809999864083
232.55409999546828
232.64210000343155
231.72820000036154
232.45609999867156
232.39209999883315
232.27010000118753
232.39409999951022
231.8931000045268
232.40719999739667
231.82509999605827
232.13410000607837
232.4880999949528
231.8961000055424
232.34709999815095
231.9601999988663
231.93210000317777
232.02609999862034
232.42110000137473
232.43409999849973
232.40309999528108
232.5901000003796
232.52119999960996
232.26710000017192
232.33610000170302
232.53110000223387
232.03410000132862
232.03020000073593
232.21409999678144
232.56709999986924
232.36809999798425
232.11910000100033
232.45209999731742
232.6312000004691
231.99810000369325
232.39810000086436
232.2550999961095
232.65209999954095
232.11710000032326
231.913200004783
232.45309999765595
231.95809999742778
232.39409999951022
232.21810000541154
232.27509999560425
232.13319999922533
232.36410000390606
231.88010000012582
231.95010000199545
232.1920999966096
232.22910000185948
232.282099997974
232.151199998043
232.51510000409326
232.67610000038985
232.25409999577096
232.48220000095898
232.4631000010413
232.01609999523498
232.41810000035912
232.48009999952046
232.04310000437545
232.15319999872008
232.36609999730717
232.43709999951534
232.46410000137985
232.54409999935888
232.13020000548568
232.33809999510413
232.31510000186972
231.92310000013094
232.28109999763547
232.4981000056141
231.58519999560667
232.15709999931278
232.20510000101058
232.71509999904083
232.1961000052397
231.871099997079
232.36919999908423
231.91310000402154
231.85609999927692
232.1520999976201
232.04010000335984
232.08909999812022
232.37320000043837
232.25409999577096
231.83910000079777
232.3991000012029
232.32309999730205
232.82820000167703
231.68810000061058
232.22009999881266
232.7411000005668
232.12710000370862
232.70509999565547
232.15319999872008
232.3571000015363
232.6011000041035
232.20109999965644
232.4060999962967
232.17809999914607
232.10620000463678
232.4220999944373
232.15710000658873
232.08409999642754
232.30709999916144
231.82420000375714
232.0010999974329
232.1691000033752
231.87209999741754
232.5020999996923
231.93509999691742
232.4032000033185
232.5630999985151
232.3201000035624
232.36009999527596
232.4391000001924
232.17310000472935
231.71809999621473
231.72709999926155
232.28210000524996
231.84209999453742
232.231200003298
231.74309999740217
232.24710000067716
231.87509999843314
232.30709999916144
232.16110000066692
232.0012000054703
231.8630999943707
232.05610000150045
232.03810000268277
232.24009999830741
232.1970999983023
232.12920000514714
232.0040999984485
232.3480999984895
232.56409999885364
232.2210999991512
232.31820000364678
231.98910000064643
232.36909999832278
232.4490999963018
231.71210000145948
232.11710000032326
232.2342000043136
232.34209999645827
232.01410000183387
232.16909999609925
232.63710000173887
232.58720000012545
231.8881000028341
232.30809999949997
231.56409999501193
232.05610000150045
232.12810000404716
232.05319999397034
232.17310000472935
232.1970999983023
232.4201000010362
232.13509999914095
232.29620000347495
232.03110000031302
232.11609999998473
232.2470999934012
232.0021000050474
232.11409999930765
232.1111999990535
231.5980999992462
232.06909999862546
232.65009999886388
232.26010000507813
232.07209999964107
232.39620000094874
232.00009999709437
231.6410999992513
231.9461000006413
231.99909999675583
232.01310000149533
232.1142000000691
232.57810000359314
232.2451000000001
231.9610999984434
232.33520000212593
232.31809999560937
232.19410000456264
231.87709999911021
231.858099999954
232.01809999591205
232.86020000523422
232.38709999714047
231.9271000014851
232.21809999813559
232.42909999680705
232.4162000004435
232.09910000150558
231.95610000402667
231.80809999757912
232.06809999828693
232.20710000168765
232.4261999965529
231.9881000003079
231.92110000672983
231.85609999927692
232.0280999992974
232.11209999863058
232.30019999755314
232.29710000305204
232.0380999954068
232.30110000440618
231.88310000114143
232.4640999941039
231.79720000189263
231.8511000048602
232.47209999681218
232.00309999810997
231.713100001798
231.97110000182875
232.60319999826606
231.45410000142874
232.10809999727644
232.14910000388045
232.0040999984485
232.39319999993313
232.25010000169277
232.4460999952862
231.82610000367276
232.26810000051046
232.23009999492206
232.0352000024286
231.94109999894863
232.39309999917168
231.97210000216728
232.19509999762522
232.13810000015656
232.20320000109496
232.12010000133887
232.0811000026879
232.40409999561962
232.29510000237497
232.31810000288533
232.43519999959972
232.17409999779193
232.20910000236472
232.09009999845875
232.1142000000691
232.4471000029007
231.75910000281874
231.9430999996257
232.0860999971046
232.3811000023852
231.8271999974968
231.90210000029765
232.25010000169277
231.81409999961033
232.27310000220314
232.20719999517314
231.94510000030277
232.08909999812022
232.42510000272887
231.99010000098497
231.72709999926155
231.91719999886118
232.27310000220314
232.62009999598376
232.07710000133375
232.03210000065155
232.3921999995946
232.25310000270838
232.481099999859
232.27809999661986
231.8541000058758
232.05419999430887
232.7761000051396
231.93609999725595
232.45609999867156
231.95210000267252
231.66420000052312
232.3430999967968
232.0331000009901
232.12510000303155
232.31409999425523
232.48320000129752
231.66810000111582
232.07910000201082
232.04009999608388
231.60810000263155
232.01310000149533
232.15419999905862
231.9850999992923
232.27610000321874
232.0860999971046
231.80409999622498
232.2652000002563
232.19810000591679
232.40409999561962
232.1391000004951
231.66810000111582
231.55109999788692
232.2042000014335
232.14910000388045
231.87809999944875
232.14709999592742
231.31509999802802
231.8371000001207
232.19120000430848
231.84509999555303
232.0231000048807
231.5930999975535
231.61110000364715
232.23719999805326
232.0860999971046
231.3501000026008
232.27610000321874
232.13509999914095
232.07320000074105
232.3270999986562
232.07209999964107
231.79610000079265
232.1970999983023
231.83109999808948
232.07320000074105
231.765099997574
231.79710000113118
232.04510000505252
232.0770999940578
232.10610000387533
231.90020000038203
231.61209999670973
231.79810000146972
232.16810000303667
231.93509999691742
231.66610000043875
231.86720000376226
231.85409999859985
232.06309999659425
231.96009999810485
232.16510000202106
232.06519999803277
231.93510000419337
232.10809999727644
231.71910000382923
232.33809999510413
231.7951000004541
232.2372000053292
232.16609999508364
232.176099998469
232.1351000064169
232.0010999974329
232.37109999899985
231.67020000255434
232.05610000150045
231.79309999977704
232.21909999847412
231.99909999675583
232.04719999921508
231.76510000484996
231.84609999589156
232.1821000005002
231.89909999928204
231.2681000039447
231.9560999967507
232.40020000230288
232.07510000065668
232.06009999557864
231.91110000334447
232.30409999814583
231.89020000427263
231.50709999754326
231.88610000215704
231.8100999982562
232.2310999952606
231.84410000249045
232.27020000194898
232.40410000289558
232.16309999406803
231.8301000050269
231.63009999552742
232.10410000319825
231.75520000222605
231.89909999928204
232.1150999996462
231.9031000006362
232.12109999440145
231.84610000316752
231.5872000035597
231.58509999484522
231.69310000230325
232.25210000236984
231.672099995194
231.95510000368813
232.04809999879217
231.64920000272105
231.96509999979753
231.6480999943451
232.07710000133375
232.3781000013696
231.4131000021007
231.92919999564765
231.86510000232374
232.4060999962967
232.1211000016774
231.8611000009696
231.70309999841265
231.7241999990074
231.9201000063913
232.07509999338072
232.11710000032326
232.00410000572447
231.6651000001002
231.90619999513729
232.19110000354704
232.22009999881266
232.05810000217753
231.89909999928204
231.64009999891277
231.9712000025902
231.8290999974124
231.964099999459
231.97909999726107
232.02010000386508
232.06009999557864
231.93220000393922
232.33410000102594
232.25309999543242
232.24710000067716
231.9941000023391
232.08509999676608
232.2072000024491
232.1100999979535
232.07510000065668
231.3501000026008
231.94510000030277
231.70009999739705
231.72010000416776
232.03419999481412
232.1211000016774
232.09309999947436
231.93510000419337
231.98209999827668
232.06119999667862
232.0280999992974
232.5531000024057
232.0730999999796
231.72909999993863
231.75610000180313
231.95219999615801
231.72010000416776
231.83209999842802
232.02010000386508
232.14209999423474
232.0661000048858
231.75020000053337
231.73010000027716
231.96809999353718
231.8821000008029
231.6830999989179
232.25410000304691
231.6761999973096
232.61510000156704
231.83509999944363
231.47310000058496
231.83910000079777
232.2751000028802
231.87319999851752
232.0430999970995
231.49910000211094
231.87009999674046
231.83410000638105
231.8200999943656
231.84910000418313
231.59019999729935
231.76010000315728
232.29309999442194
232.14310000184923
231.8241000029957
232.29909999645315
231.90720000275178
232.12510000303155
231.81509999994887
232.38409999612486
231.55209999822546
231.70210000535008
231.86319999513216
232.11609999998473
231.96610000013607
232.11209999863058
231.6281000021263
231.88110000046436
231.45110000041313
231.84719999699155
231.77510000095936
231.69210000196472
231.94209999928717
231.69210000196472
231.9061000016518
231.56619999645045
232.11109999829205
231.97310000250582
231.34810000192374
231.98910000064643
232.14619999635033
231.951100002334
231.82509999605827
232.018100003188
231.88010000012582
231.2861000027624
231.59820000000764
232.25409999577096
231.6800999979023
231.48410000430886
231.94109999894863
231.84710000350606
231.43619999609655
231.93210000317777
231.86409999470925
231.45810000278288
232.1970999983023
231.96910000115167
231.7791000023135
231.73519999545533
231.69010000128765
231.62109999975655
231.67410000314703
232.0430999970995
463.9543000012054
232.51609999715583
232.09510000015143
231.7481000063708
231.91109999606851
231.83820000122068
231.5350999997463
231.18109999631997
231.72510000586044
231.52709999703802
231.84110000147484
232.14020000159508
231.89709999860497
231.95209999539657
231.85310000553727
231.77209999994375
231.659099998069
231.85019999800716
231.8980999989435
231.6521000029752
231.59209999721497
232.16510000202106
231.8481000038446
232.03719999582972
231.68209999857936
232.19510000490118
231.91709999809973
231.8100999982562
231.99310000200057
231.73919999680948
231.64510000060545
232.01910000352655
231.2781000000541
231.91209999640705
231.52910000499105
231.67119999561692
231.64009999891277
231.70210000535008
231.5900999965379
232.163100001344
232.05410000082338
232.097199994314
231.3891000012518
232.00809999980265
231.8980999989435
231.80810000485508
232.06509999727132
231.77120000036666
231.3990999973612
231.81509999994887
231.81510000722483
231.62209999281913
231.96910000115167
231.79520000121556
231.60310000093887
231.65709999739192
231.96310000639642
232.10609999659937
231.57209999772022
231.3651000004029
231.46120000455994
231.51909999432974
231.6181000060169
231.9430999996257
231.86909999640193
231.74509999807924
231.62320000119507
231.91410000436008
231.76609999791253
232.18310000083875
232.07810000167228
231.55209999822546
231.5362000008463
231.82709999673534
231.76609999791253
232.0091000001412
231.6941000026418
232.19210000388557
231.95319999649655
231.89009999623522
232.04810000606813
231.57509999873582
231.6800999979023
231.85409999859985
231.64019999967422
231.4531000010902
231.6761000038241
231.80909999791766
231.75710000214167
231.64309999992838
231.80519999732496
231.70509999908973
231.5290999977151
231.76810000586556
231.7070999997668
231.5000999951735
232.35320000094362
231.4191000041319
231.3090999959968
231.40309999871533
232.0601000028546
231.9541000033496
231.84109999419888
231.39320000336738
231.76709999825107
231.408100000408
231.8680999960634
232.0601000028546
231.8301999985124
231.55810000025667
231.71110000112094
232.10509999626083
231.7721000072197
231.4870999980485
232.18120000092313
231.95509999641217
231.18609999801265
231.32810000242898
231.65410000365227
231.87009999674046
231.66710000077728
231.97519999666838
231.25110000546556
231.8530999982613
231.76009999588132
231.78310000366764
231.98409999895375
232.3402000038186
231.49109999940265
231.35209999600193
231.5641000022879
231.99010000098497
231.69409999536583
232.4372000002768
231.48110000329325
231.6281000021263
231.75309999351157
231.6121000039857
231.46909999923082
231.26520000369055
231.22609999700217
231.86210000130814
231.59409999789204
231.7821000033291
231.7280999996001
232.18120000092313
231.87009999674046
231.75310000078753
231.64510000060545
231.65509999671485
231.46010000345996
231.5761999998358
231.52209999534534
232.02909999963595
231.56010000093374
231.7551000014646
231.5911000041524
231.7031999991741
232.0940999998129
231.96009999810485
231.70009999739705
231.57110000465764
231.63609999755863
231.7241999990074
231.8371000001207
231.5881000031368
231.93909999827156
231.95809999742778
231.5191000016057
231.7241000055219
231.6960999960429
231.67510000348557
231.22209999564802
231.9682000015746
231.99909999675583
231.9301000025007
231.52809999737656
231.80810000485508
231.53309999906924
231.57219999848166
231.33210000378313
231.23109999869484
231.31609999836655
231.03209999680985
231.84110000147484
231.64920000272105
231.74309999740217
231.3231000007363
231.45710000244435
231.41709999617888
231.61310000432422
231.740199997148
231.81509999994887
231.408100000408
231.42109999753302
231.9031000006362
231.51009999855887
231.56220000237226
231.70309999841265
231.8721000046935
231.41609999584034
231.7951000004541
231.54520000389311
231.44509999838192
231.53910000110045
231.53910000110045
231.23809999378864
232.13010000472423
231.47420000168495
231.69409999536583
231.84210000181338
232.0010999974329
231.6491000019596
232.00720000022557
231.84110000147484
231.36910000175703
231.47709999466315
231.40409999905387
231.39610000362154
231.44519999914337
232.01110000081826
232.18110000016168
231.05609999765875
232.06110000319313
231.38710000057472
231.61719999916386
231.51710000092862
232.07410000031814
231.44509999838192
231.64009999891277
231.32410000107484
231.16719999961788
231.7280999996001
231.9061000016518
231.43109999364242
231.86310000164667
231.91220000444446
231.57209999772022
231.68810000061058
231.5290999977151
231.79009999876143
231.8511000048602
231.55819999374216
231.21610000089277
231.89710000588093
231.54909999720985
231.32910000276752
231.72819999308558
231.72310000518337
231.65209999569925
231.48210000363179
231.50010000244947
231.3600999987102
231.5121999999974
231.3780999975279
232.0331000009901
231.5831000014441
231.36209999938728
232.070099998964
231.74920000019483
231.6860999999335
231.63909999857424
463.39720000105444
231.62910000246484
232.0421999975224
231.47310000058496
231.408100000408
231.37909999786643
232.24710000067716
231.49910000211094
231.35119999642484
231.3810999985435
231.50710000481922
231.4291000002413
231.46809999889228
231.49310000007972
231.26110000157496
231.98219999903813
232.01410000183387
231.48209999635583
231.59509999823058
231.53810000076191
231.78010000265203
231.46119999728398
231.5911000041524
231.60509999433998
231.15810000308556
231.65709999739192
231.6251000011107
231.43820000404958
231.87309999775607
232.13709999981802
231.93909999827156
231.56310000194935
231.46409999753814
231.68620000069495
231.52709999703802
231.607100002293
231.45609999482986
231.66409999976167
231.25410000648117
231.66919999493985
231.447099999059
231.45510000176728
231.6701000017929
231.23710000072606
231.80809999757912
231.3752000045497
231.65709999739192
231.5320999987307
231.75710000214167
231.40109999803826
231.67909999756375
231.78610000468325
230.9151999943424
231.65110000263667
231.79309999977704
231.65410000365227
231.18909999902826
231.70309999841265
231.35020000336226
231.2210999953095
231.7821000033291
231.05909999867436
231.5500999975484
231.3810999985435
231.26110000157496
231.49920000287239
231.70609999942826
231.4321000012569
231.50209999585059
231.38010000548093
231.765099997574
231.54319999594009
231.56210000161082
231.7451000053552
231.7750999936834
231.12410000612726
231.16409999784082
231.5161000005901
231.35219999676337
231.76909999892814
231.06510000070557
231.8691000036779
231.248099997174
231.56210000161082
231.35609999735607
231.422199998633
231.5191000016057
231.5770999994129
231.2831000017468
231.46010000345996
231.62609999417327
231.41110000142362
231.32220000115922
231.05609999765875
231.74010000366252
231.17310000088764
231.31109999667387
231.24010000174167
231.35619999811752
231.59509999823058
231.22909999801777
231.14410000562202
231.47809999500168
231.3810999985435
231.40110000531422
231.10820000147214
231.71509999519913
231.31809999904362
231.31110000394983
231.51009999855887
231.82010000164155
231.41719999694033
231.10610000003362
230.56910000013886
231.4561000021058
231.26709999633022
231.19210000004387
231.80210000282386
231.59820000000764
231.29009999684058
231.25810000055935
231.20510000444483
231.540100001439
231.6690999941784
231.488100005663
230.9951999995974
231.8340999991051
231.93909999827156
231.32510000141338
231.3441000005696
231.87709999911021
231.4942000011797
231.24109999480424
231.33910000615288
231.40609999973094
230.97710000001825
231.4840999970329
231.28909999650205
231.41720000421628
231.3940999956685
231.8001000021468
231.24710000411142
231.5161000005901
231.21709999395534
231.3912000026903
231.3681000014185
231.60310000093887
231.56109999399632
230.97510000661714
231.036099998164
231.540100001439
231.63819999899715
231.04709999461193
231.08910000155447
231.64510000060545
230.9441000033985
231.28909999650205
231.09910000493983
231.3871999940602
231.39610000362154
230.95509999984642
231.30010000022594
231.73210000095423
231.36809999414254
231.56220000237226
231.3780999975279
231.23409999971045
231.91810000571422
231.5900999965379
231.76409999723546
231.32320000149775
231.40409999905387
231.7421000043396
231.2720999980229
231.2831000017468
231.3300999958301
231.29310000513215
231.61619999882532
231.4900999990641
231.00710000289837
231.07709999749204
231.42009999719448
231.1931000003824
231.1351000025752
231.22219999640947
231.59610000584507
231.19609999412205
231.63510000449605
231.4810999960173
231.09710000426276
231.38610000023618
231.47519999474753
231.2341000069864
230.9700999976485
230.99309999815887
231.036099998164
231.21309999987716
231.43310000159545
231.409200001508
231.04710000188788
231.21809999429388
231.56210000161082
231.73210000095423
231.4050999993924
230.96710000390885
231.11519999656593
231.51510000025155
231.25609999988228
231.64710000128252
231.49710000143386
231.38209999888204
231.46209999686107
231.37620000488823
231.28909999650205
231.1660999985179
231.2651000029291
231.15110000071581
231.59109999687644
231.72210000484483
231.223199996748
231.16709999885643
231.6620999990846
231.1450999986846
231.29110000445507
231.4561000021058
231.7620999965584
231.63010000280337
231.4630999971996
231.08610000053886
231.03709999850253
231.14309999800753
231.08109999884618
231.5632000027108
231.6860999999335
231.5740999983973
231.44210000464227
231.4840999970329
231.4501000000746
231.540100001439
231.70419999951264
231.3810999985435
231.63709999789717
231.13110000122106
230.89210000034655
231.11810000409605
231.35209999600193
231.02310000103898
231.7172000039136
231.27709999971557
231.32509999413742
231.52910000499105
231.7990999945323
231.15810000308556
231.27109999768436
231.316199999128
231.2381000010646
231.5161000005901
231.10209999867948
231.22710000461666
231.33709999819985
231.28110000106972
231.45510000176728
231.34819999540923
231.0321000040858
231.59509999823058
231.3921000022674
231.64009999891277
231.31109999667387
231.5110999988974
230.90520000550896
231.19809999479912
231.6361000048346
231.12509999918984
231.2171000012313
231.14309999800753
231.34610000124667
231.24319999624277
231.4131000021007
231.17009999987204
231.33709999819985
231.4020999983768
231.11810000409605
230.9361000006902
231.20019999623764
231.30510000191862
231.26610000326764
231.47909999534022
230.84409999864874
231.6601000056835
231.15409999445546
231.01909999968484
231.27409999869997
231.25609999988228
231.35310000361642
231.5260999966995
231.37210000277264
231.0631000000285
231.17420000198763
231.31909999938216
230.9670999966329
231.30110000056447
231.5500999975484
231.18810000596568
231.329199996253
231.35310000361642
231.03509999782545
231.25509999954375
230.7481000025291
231.6270999945118
231.0871000008774
231.10710000037216
231.54020000220044
231.37909999786643
231.22710000461666
230.83309999492485
231.302100000903
231.20610000478337
230.80509999999776
231.063199993514
231.66110000602202
231.59209999721497
231.31309999735095
231.32710000209045
230.91109999950277
231.29110000445507
231.14219999843044
231.13909999665339
231.0421000001952
231.37510000378825
231.16109999682521
231.48110000329325
231.34209999989253
230.8201999985613
231.1210999978357
231.69210000196472
231.27409999869997
231.4230999982101
231.3161000056425
231.59209999721497
230.86509999848204
231.73220000171568
231.0120999973151
231.11910000443459
231.36309999972582
231.41709999617888
231.0261000020546
231.35309999634046
231.34420000133105
231.47210000024643
231.15410000173142
231.43410000193398
231.2990999998874
231.0280999954557
231.22220000368543
231.70609999942826
231.17509999428876
231.30910000327276
231.30410000158008
231.15210000105435
231.30719999608118
230.88709999865387
231.395100003283
230.81210000236752
231.60009999992326
230.62109999591485
231.11210000206484
231.0180999993463
231.0622000004514
231.23209999903338
230.94510000373702
231.3270999948145
231.04610000154935
231.2960999988718
231.26410000259057
230.8742000022903
231.23409999971045
231.58209999382962
230.9231000035652
231.447099999059
230.78410000016447
231.33010000310605
231.15619999589399
230.93810000136727
231.2141000002157
230.92110000288812
231.31309999735095
231.40009999769973
231.3741000034497
231.11919999792008
230.8610999971279
230.9361000006902
231.14910000003874
230.92510000424227
231.00110000086715
231.1370999959763
231.52420000405982
231.1721000005491
230.89009999966947
231.23309999937192
231.00509999494534
231.11310000240337
231.53910000110045
231.3771999979508
231.47210000024643
231.4420999973663
231.5301000053296
231.17510000156472
231.03809999884106
231.24409999581985
231.17420000198763
231.10509999969508
231.2651000029291
231.7200999968918
231.22310000326252
231.3330999968457
230.9811000013724
231.24319999624277
230.97910000069533
230.878100002883
231.62410000077216
230.99609999917448
231.0070999956224
231.24919999827398
231.1321000015596
230.9871000034036
231.33709999819985
231.2270999973407
231.38310000649653
231.34219999337802
231.53210000600666
231.2400999944657
231.25609999988228
230.99910000019008
230.98310000204947
231.0291000030702
231.07619999791496
231.1141000027419
231.39309999532998
230.9151000008569
231.1240999988513
231.3810999985435
231.4492000004975
231.26310000225203
230.6151000011596
231.16209999716375
231.23109999869484
231.03410000476288
231.49310000007972
231.15210000105435
230.97019999840995
231.036099998164
231.21810000156984
231.38610000023618
230.77209999610204
230.95110000576824
231.25509999954375
231.2132000006386
231.57009999704314
231.00610000255983
231.12810000020545
230.78809999424266
231.07610000442946
231.71609999553766
230.9531999999308
231.2521000058041
231.23209999903338
231.27910000039265
231.44909999973606
231.460099996184
231.00310000154423
231.37619999761228
230.9741000062786
230.93709999375278
231.0931000029086
230.8061000003363
231.1820999966585
231.32910000276752
230.73909999948228
231.1942000014824
231.0550999973202
231.10710000037216
231.23710000072606
231.08109999884618
230.96809999697143
231.30220000166446
231.37510000378825
231.1820999966585
230.85910000372678
230.93410000001313
231.02409999410156
231.41210000176216
230.72220000176458
231.25710000022082
231.18309999699704
231.47810000227764
230.98610000306508
231.29709999921033
231.24709999683546
231.41720000421628
230.78509999322705
231.02710000239313
231.183100004273
230.96009999426315
231.27110000496032
230.87110000051325
230.78220000024885
231.38509999989765
230.75409999728436
231.40710000006948
231.04410000087228
231.21309999987716
231.11010000138776
230.96009999426315
231.05520000535762
231.14910000003874
230.9120999998413
230.60009999608155
230.63810000166995
230.5010999989463
230.94010000204435
231.2132000006386
230.9151000008569
231.3780999975279
230.58409999794094
231.43910000362666
230.81709999678424
230.8481000000029
231.06810000172118
231.09919999842532
231.00610000255983
230.91710000153398
231.30110000056447
230.87209999357583
231.15110000071581
231.27910000039265
230.91220000060275
231.3681000014185
231.30010000022594
231.1771000022418
231.0451000012108
230.9700999976485
231.5350999997463
230.66319999634288
231.30310000124155
231.0180999993463
230.86310000508092
230.8331000022008
230.94210000272142
231.12209999817424
231.3771999979508
231.29809999954887
230.824099999154
231.20310000376776
230.7950999966124
231.29509999853326
230.86310000508092
230.68709999643033
231.26720000436762
230.85709999577375
231.56910000398057
230.96609999629436
231.84710000350606
231.33809999853838
230.74210000049789
231.2930999978562
231.29920000064885
230.87910000322154
230.79809999762801
230.94210000272142
231.48009999567876
230.930099998659
231.0561000049347
230.77809999813326
231.38319999998203
230.49709999759216
231.302100000903
230.7901000021957
230.95309999916935
230.9940999984974
231.2171000012313
231.2690999970073
230.77919999923324
231.19109999970533
230.9391000017058
231.077100004768
231.354099996679
230.84209999797167
230.5281000008108
230.75909999897704
231.1632000055397
231.1931000003824
230.90209999645595
231.19910000241362
230.9330999996746
230.92409999662777
230.80509999999776
231.10409999935655
231.2452000041958
230.7400999998208
231.33809999853838
230.52109999844106
230.9730999986641
231.11010000138776
231.04109999985667
231.21009999886155
230.96220000297762
231.10209999867948
230.6730999989668
230.9730999986641
230.84610000660177
231.13710000325227
231.45309999381425
230.95020000619115
231.23109999869484
230.63309999997728
230.72010000032606
231.10109999834094
230.984100002388
230.6620999952429
230.9330999996746
231.38209999888204
230.67820000142092
231.32710000209045
230.73809999914374
230.83510000287788
231.03809999884106
230.66609999659704
231.32210000039777
231.08309999952326
231.1621000044397
230.8052000007592
230.97109999798704
230.9940999984974
230.66110000218032
230.84609999932582
230.8481000000029
231.29009999684058
230.83210000186227
230.72010000032606
230.74320000159787
230.90409999713302
230.87010000017472
230.82009999779984
231.1251000064658
231.19809999479912
230.90110000339337
231.20409999683034
231.06410000036703
231.12720000062836
231.45210000075167
230.62609999760753
230.92110000288812
230.84209999797167
231.3131000046269
230.837099996279
231.06109999935143
230.6821000020136
230.6752000004053
230.88009999628412
230.84910000034142
231.1171000037575
231.06810000172118
231.13609999563778
230.34809999808203
230.8441000059247
230.8991999962018
231.13410000223666
230.88109999662265
231.1321000015596
231.235100000049
230.92709999764338
230.78910000185715
230.9540999995079
230.95920000196202
231.35309999634046
230.99809999985155
230.95309999916935
230.98810000374215
231.05609999765875
231.248099997174
230.89710000203922
230.5361999970046
230.99010000441922
231.23109999869484
231.0451000012108
231.0021000012057
231.09609999664826
230.74210000049789
231.23209999903338
230.3302000000258
231.01410000526812
231.00209999392973
231.0591000059503
231.31409999768948
230.997099999513
231.15510000206996
230.71509999863338
230.99009999714326
231.22620000503957
231.38509999989765
231.09809999732533
231.15410000173142
231.13809999631485
230.64310000336263
230.61410000082105
231.13209999428364
231.33720000623725
230.79809999762801
230.75609999796143
230.9940999984974
230.7211000006646
230.90110000339337
231.33209999650717
231.10710000037216
230.89009999966947
230.83620000397786
231.0700999951223
230.9951000061119
230.7260999950813
230.7130999979563
230.77110000303946
230.78009999881033
231.07210000307532
230.66909999761265
230.9951999995974
230.91610000119545
231.54909999720985
230.679100000998
230.35209999943618
230.86010000406532
231.16209999716375
231.09110000223154
230.77509999711765
230.89420000178507
231.37909999786643
230.74910000286764
231.54210000211606
231.3200999997207
231.06510000070557
230.83309999492485
230.58709999895655
231.0332000051858
231.0730999961379
230.44810000283178
230.97609999967972
230.81210000236752
231.1480999997002
230.23209999519167
230.59910000301898
231.21810000156984
230.72219999448862
230.81110000202898
230.87610000220593
230.92609999730485
230.86909999983618
230.55610000301385
230.91710000153398
230.95309999916935
230.7710999957635
230.84910000034142
231.22719999810215
230.59210000064922
230.7511000035447
230.6680999972741
230.7610999996541
231.25810000055935
231.1621000044397
230.82209999847692
231.08510000020033
230.77419999754056
231.35610000463203
230.63609999371693
230.60610000538873
230.72409999440424
231.05410000425763
231.1900999993668
230.55510000267532
230.94809999747667
231.27109999768436
230.82520000025397
230.26409999874886
231.13010000088252
230.984100002388
231.18509999767412
230.54709999996703
230.65409999981057
231.16709999885643
231.2831000017468
230.9322000000975
230.70410000218544
230.52109999844106
230.6151000011596
231.12810000020545
231.1771000022418
230.54409999895142
230.76209999999264
230.79709999728948
231.33519999828422
230.88010000356007
231.14309999800753
230.9700999976485
231.09610000392422
231.18509999767412
231.02810000273166
231.1861999987741
230.4610999999568
231.06109999935143
231.13609999563778
230.82609999983106
231.19010000664275
231.341099999554
231.31109999667387
230.44810000283178
230.80119999940507
230.8721000008518
231.08009999850765
230.98210000171093
231.10109999834094
230.93410000001313
231.4020999983768
230.6001000033575
230.744099993899
231.10319999977946
231.13710000325227
230.5800999965868
231.1931000003824
230.67810000065947
230.70810000353958
230.64309999608668
230.9631000025547
230.8301000011852
230.95509999984642
231.06920000282116
230.84409999864874
230.98609999578912
231.07110000273678
230.97409999900265
231.07310000341386
230.89309999340912
230.74910000286764
231.13919999741483
230.57110000081593
230.94110000238288
230.80409999965923
230.60809999878984
230.5181000047014
231.142099997669
231.12209999817424
231.29110000445507
230.71819999313448
230.31110000010813
230.75210000388324
230.51509999640984
230.99310000543483
230.83209999458632
230.78110000642482
230.81509999610716
230.7001000008313
230.7412000009208
230.86609999882057
230.82209999847692
230.92510000424227
231.52709999703802
230.69009999744594
230.89009999966947
231.11810000409605
230.73309999745106
230.6421000030241
230.97209999832558
230.785100000503
230.7751000043936
230.91109999950277
230.44909999589436
231.03419999824837
230.89410000102362
230.8811000038986
231.06810000172118
230.55009999370668
230.69810000015423
230.86710000643507
230.80609999306034
230.81210000236752
230.71319999871776
230.7211000006646
230.99310000543483
231.02109999308595
230.56710000673775
230.7340999977896
231.41709999617888
230.79410000354983
230.62319999735337
230.7160999989719
231.1690999995335
230.9921000050963
230.6280999982846
230.68410000269068
231.04109999985667
230.34309999638936
230.67820000142092
230.8061000003363
230.59810000268044
230.7550999976229
230.99809999985155
230.86809999949764
230.82509999949252
230.7641000006697
231.03319999790983
230.92710000491934
231.06809999444522
230.62510000454495
230.4641000009724
230.73309999745106
230.95109999849228
230.58709999895655
231.33420000522165
230.4900999952224
230.84409999864874
230.7511000035447
230.78410000016447
231.05809999833582
230.79809999762801
230.60210000403458
230.67820000142092
230.95810000086203
230.6760999999824
230.93909999442985
230.785100000503
230.96210000221618
231.18509999767412
230.80720000143629
230.30909999943106
230.65710000082618
230.7500999959302
230.69409999880008
230.6310999993002
231.1111000017263
230.7610999996541
230.89620000246214
230.930099998659
230.9571000005235
231.14309999800753
230.61210000014398
230.19010000280105
230.930099998659
230.73209999711253
230.35820000222884
231.3681000014185
230.53010000148788
230.51709999708692
230.56609999912325
230.5460999996285
230.89210000034655
230.7031000018469
231.12920000130543
231.02510000171605
230.46210000029532
230.93709999375278
231.31410000496544
230.65109999879496
230.66609999659704
230.79710000456544
231.0901999953785
230.47310000401922
230.731099996774
230.51310000300873
231.20709999784594
230.88010000356007
230.30709999875398
231.06209999968996
231.01219999807654
230.8850999979768
230.59910000301898
230.63710000133142
231.30709999531973
230.666100003873
230.62609999760753
230.80710000067484
230.74220000125933
231.06510000070557
230.7500999959302
231.03310000442434
230.88109999662265
230.44910000317032
230.78009999881033
230.88619999907678
230.60609999811277
230.54010000487324
230.74610000185203
230.8740999942529
230.8991000027163
230.74310000083642
230.8751000018674
230.4630999933579
230.55220000242116
230.55209999438375
230.71010000421666
230.78710000118008
230.55409999506082
230.83610000321642
230.83809999661753
230.56220000580652
230.62309999659192
230.81210000236752
230.50710000097752
230.67909999372205
230.3821000023163
230.81809999712277
230.8861000055913
231.0351999985869
230.41409999859752
230.84409999864874
230.77410000405507
230.9571000005235
230.0240999975358
230.95109999849228
230.79110000253422
230.33910000231117
230.9421999962069
230.14510000211885
230.21209999569692
230.84609999932582
230.9330999996746
231.0401000067941
230.97609999967972
230.9471999978996
230.84910000034142
230.74909999559168
229.89110000344226
230.56109999743057
230.70710000320105
230.44410000147764
230.76009999931557
231.12810000020545
230.72220000176458
231.142099997669
230.59210000064922
230.34309999638936
230.679100000998
231.29709999921033
230.66410000319593
230.63810000166995
231.2281999984407
230.45409999758704
230.8610999971279
230.6901000047219
230.24910000094678
230.69309999846155
231.10910000104923
230.64309999608668
230.40210000181105
230.50119999970775
230.66909999761265
230.84210000524763
230.73309999745106
229.94009999820264
230.74310000083642
230.69509999913862
231.03710000577848
230.41209999792045
230.99809999985155
230.44510000181617
230.80710000067484
230.58209999726387
230.66010000184178
230.3920999984257
230.73610000574263
230.13910000008764
230.96819999773288
231.08009999850765
230.6551000001491
231.08810000121593
230.6391000020085
230.74609999457607
230.7001000008313
230.43110000435263
230.4050999955507
231.02420000213897
230.67710000032093
230.60309999709716
230.6310999993002
230.37310000654543
230.50009999860777
230.88009999628412
230.29610000230605
230.45909999927972
230.81610000372166
230.56519999954617
230.62409999693045
230.50209999928484
230.7931000032113
230.52409999945667
230.65409999981057
231.00010000052862
230.3150999941863
230.70510000252398
230.45409999758704
230.31410000112373
230.90919999958714
230.34710000501946
230.98109999409644
230.56110000470653
230.92809999798192
231.27910000039265
230.55610000301385
230.6010999964201
230.67009999795118
230.53710000385763
230.65320000023348
230.87010000017472
230.45109999657143
230.4301000040141
230.41409999859752
230.8160999964457
230.87710000254447
230.66909999761265
230.94210000272142
230.43119999783812
230.48710000148276
230.51610000402434
231.0040999946068
230.23810000449885
231.09509999630973
230.34609999740496
230.3260999979102
230.9702000056859
230.7920999955968
230.1521000044886
230.4020999945351
230.52910000114935
230.6280999982846
231.10010000527836
230.785100000503
230.6070999984513
230.46210000029532
230.8361999967019
230.74410000117496
230.53410000284202
230.95509999984642
230.22409999975935
230.78910000185715
230.06809999787947
230.59809999540448
230.37010000552982
230.72210000100313
230.32419999799458
230.4370999991079
230.81510000338312
231.03309999714838
230.07209999923361
230.56409999844618
230.76510000100825
230.44510000181617
230.45509999792557
231.01609999866923
230.63420000107726
230.8541000020341
230.32709999824874
231.13010000088252
230.36210000282153
230.9880999964662
230.45010000350885
230.45209999690996
230.87110000051325
230.90719999891007
230.3191000028164
230.99809999985155
230.52910000114935
230.7211000006646
230.28209999756655
230.9880999964662
230.54810000030557
230.69509999913862
230.38710000400897
230.38619999715593
230.1521000044886
230.75609999796143
230.87010000017472
230.51709999708692
230.60809999878984
230.45610000554007
230.57110000081593
230.74809999525314
230.22910000145203
230.5112000030931
230.31609999452485
230.8511000010185
230.7160999989719
230.43409999809228
230.74310000083642
230.51710000436287
230.34509999706643
229.99610000260873
230.6031999978586
230.3680999975768
230.57810000318568
230.57110000081593
230.44110000046203
230.40609999588924
230.64610000437824
230.0790999943274
231.08209999918472
230.43210000469116
230.75619999872288
230.58709999895655
230.71909999998752
230.7241000016802
230.7160999989719
230.8141000030446
231.06410000036703
230.5380999969202
230.64419999718666
230.83510000287788
230.8670999991591
230.76510000100825
230.18109999975422
230.96809999697143
230.41410000587348
231.0890999942785
230.20109999924898
230.53710000385763
230.82720000093104
230.36709999723826
230.36210000282153
230.36209999554558
230.9151000008569
230.1350999987335
230.48310000012862
230.1731000043219
230.74110000015935
230.519099997764
230.50720000173897
230.23210000246763
230.66909999761265
230.42610000265995
230.5480999930296
231.0261000020546
230.4370999991079
230.29910000332166
230.4110999975819
230.60719999921275
230.16910000296775
230.69609999947716
230.7001000008313
230.70210000150837
230.60809999878984
230.57909999624826
230.6181000021752
230.26409999874886
230.45809999894118
230.6222000042908
230.86509999848204
230.52109999844106
230.3771000006236
230.51610000402434
230.66009999456583
230.35610000079032
230.73609999846667
230.81220000312896
230.54810000030557
230.66010000184178
230.36209999554558
230.64410000370117
230.37009999825386
230.45909999927972
230.75010000320617
230.37610000028508
230.70809999626363
230.4301000040141
230.3801999951247
230.6181000021752
230.77609999745619
230.29410000162898
230.1990999985719
230.97910000069533
230.32709999824874
230.12110000126995
230.65910000150325
230.480099999113
230.4370999991079
230.62919999938458
230.971100005263
230.35109999909764
230.65910000150325
230.7070999959251
230.55810000369092
230.64309999608668
230.17709999840008
230.07110000617104
231.01409999799216
230.55809999641497
230.63620000175433
230.39710000011837
230.34809999808203
231.10409999935655
230.4751000046963
230.42809999606106
230.6691000048886
230.70909999660216
230.45909999927972
230.51110000233166
230.7691000023624
231.19519999454496
230.75210000388324
230.57210000115447
230.8400999972946
230.20109999924898
230.175099997723
230.5871000062325
230.47009999572765
230.4851000008057
231.08810000121593
230.3782000017236
230.72709999541985
230.374099999608
230.26009999739472
230.7610999996541
230.78810000151861
230.1930999965407
230.72010000032606
230.12410000228556
230.4851000008057
230.55819999717642
230.06210000312421
230.36909999791533
230.29810000298312
230.1930999965407
230.66210000251886
231.03209999680985
230.3371000016341
230.49309999623802
230.63309999997728
230.27710000314983
230.6490999981179
230.1292000047397
230.56609999912325
230.86809999949764
230.47909999877447
230.3290999989258
230.67509999964386
230.18109999975422
230.64910000539385
230.79609999695094
230.19809999823337
230.58010000386275
230.92219999671215
230.35710000112886
230.8301000011852
230.53409999556607
230.82910000084667
230.65109999879496
230.59810000268044
230.6520999991335
230.16310000093654
230.3431000036653
230.837099996279
230.31320000154665
230.09710000042105
230.2440999992541
230.54509999928996
230.467100001988
230.20309999992605
230.37910000130069
230.86309999780497
231.11709999648156
230.53710000385763
230.6830999950762
230.4842000012286
230.49010000249837
230.65610000048764
229.87209999701008
230.72510000201873
230.47809999843594
230.46610000164947
230.38310000265483
230.05510000075446
230.7340999977896
230.59009999997215
230.16810000262922
230.49609999725362
230.14310000144178
230.58109999692533
230.17210000398336
230.90509999747155
230.16110000025947
230.4641000009724
230.51809999742545
230.66810000455007
230.26019999815617
230.11209999822313
230.17110000364482
230.64509999676375
230.41509999893606
230.66510000353446
230.39109999808716
230.39710000011837
230.45909999927972
229.67710000375519
230.53309999522753
230.39409999910276
230.23310000280617
230.53519999666605
230.0641000038013
230.39109999808716
230.87410000152886
230.76610000134679
230.36609999689972
229.96910000074422
231.1000999980024
230.19110000313958
230.78009999881033
230.52710000047227
230.20120000001043
229.89509999752045
230.26310000568628
230.0740999999107
230.30809999909252
230.5010999989463
230.3680999975768
230.30709999875398
230.78410000016447
230.5670999994618
230.24410000653006
230.39809999318095
230.75620000599883
230.824099999154
230.2990999960457
230.4851000008057
230.043100003968
230.57110000081593
230.3390999950352
230.61310000048252
230.21610000432702
230.42809999606106
229.6931000018958
230.91710000153398
230.5391999980202
230.40609999588924
230.3671000045142
230.48610000114422
230.80409999965923
230.0351000012597
229.93809999752557
230.34610000468092
230.49409999657655
230.23120000289055
230.62609999760753
230.38809999707155
230.04510000464506
230.15209999721264
230.20109999924898
230.41709999961313
230.52910000114935
230.3050999980769
230.4160999992746
230.09610000008252
230.4602000003797
230.56510000606067
230.4110999975819
230.2071000012802
230.16509999433765
229.92810000141617
230.70910000387812
230.60909999912838
230.5620999977691
230.55810000369092
229.80019999522483
230.3131000007852
230.50610000063898
230.1221000016085
230.50209999928484
230.36709999723826
230.09409999940544
230.19110000313958
230.5670999994618
230.26409999874886
230.2452000003541
230.62310000386788
229.9970999956713
230.52110000571702
230.40009999385802
230.3911000053631
230.069099998218
230.40410000248812
230.52610000013374
230.3260999979102
230.64609999710228
230.21620000508847
230.79309999593534
230.0930999990669
229.74709999834886
230.21910000534263
230.22510000009788
230.21109999535838
230.48710000148276
230.1071000038064
230.40009999385802
230.66710000421153
230.2071000012802
230.21119999611983
230.68410000269068
230.89009999966947
230.76810000202386
229.93109999515582
230.37810000096215
230.51710000436287
230.58809999929508
230.1461000024574
230.0531000000774
230.17409999738447
230.281099997228
230.4472000032547
230.69609999947716
230.2990999960457
230.13010000431677
230.32109999621753
230.63810000166995
230.60609999811277
230.32510000484763
230.8190999974613
230.3680999975768
230.63309999997728
230.29720000340603
230.0240999975358
229.81309999886435
230.63010000623763
229.97909999685362
230.2711000011186
230.58409999794094
230.61310000048252
230.46810000232654
230.65409999981057
230.12809999636374
230.3530999997747
230.10310000245227
230.59610000200337
229.97119999490678
230.0191000031191
230.64410000370117
230.2650999990874
230.13309999805642
230.50309999962337
230.55510000267532
230.10709999653045
230.5460999996285
230.75010000320617
230.2090999946813
230.43110000435263
230.10709999653045
230.32520000560908
230.75109999626875
230.21110000263434
230.54409999895142
230.03009999956703
230.30909999943106
230.49010000249837
230.44110000046203
230.22209999908227
230.17609999806155
230.28509999858215
229.80010000173934
230.0351000012597
230.33919999579666
230.23810000449885
230.65309999947203
230.36909999791533
230.76810000202386
230.6970999998157
230.59909999574302
230.7691000023624
230.5571000033524
230.15809999924386
230.0630999961868
230.28520000661956
230.67209999862825
230.36109999520704
230.78810000151861
230.47410000435775
230.59209999337327
230.00510000565555
230.3230999968946
230.3821000023163
230.46210000029532
230.38809999707155
230.15709999890532
230.32510000484763
230.3851999968174
230.0870999970357
230.06110000278568
229.75810000207275
230.35610000079032
230.52009999810252
230.47509999742033
230.467100001988
230.50209999928484
230.28409999824362
230.28809999959776
230.27510000247275
230.1990999985719
230.08520000439603
230.2960999950301
230.0831000029575
230.2170999973896
230.32510000484763
230.48109999945154
230.1960999975563
230.62310000386788
229.8430999944685
229.99110000091605
231.0840999998618
229.7621000034269
230.32519999833312
230.32010000315495
230.4500999962329
230.48109999945154
230.38610000367044
230.42709999572253
230.2650999990874
230.35910000180593
230.467100001988
230.39109999808716
230.45010000350885
230.4281999968225
230.772100003378
230.1720999967074
230.34609999740496
230.59910000301898
230.30309999739984
230.47210000368068
230.3341000006185
230.44110000046203
230.43309999775374
230.74520000227494
230.31609999452485
230.57810000318568
230.0141000014264
229.96409999905154
230.44809999555582
229.77710000122897
230.19809999823337
230.66410000319593
230.1921999969636
230.043100003968
230.14010000042617
229.96810000040568
230.09409999940544
230.31510000146227
230.1831000004313
230.12209999433253
230.04410000430653
230.17009999603033
229.99910000362433
229.77610000089044
230.4392000005464
230.12609999568667
230.67109999828972
230.14810000313446
230.46009999961825
230.53909999725875
230.42910000367556
230.05209999973886
230.80409999965923
230.46610000164947
230.4881000018213
230.2071999947657
230.0080999993952
230.19610000483226
230.4900999952224
230.16310000093654
229.69710000324994
230.84509999898728
230.214099996374
460.18220000405563
230.22610000043642
230.45109999657143
230.17719999916153
230.21410000364995
230.26910000044154
230.39409999910276
230.23310000280617
230.73909999948228
230.5140999960713
230.2921000009519
230.25809999671765
230.560100004368
229.86220000166213
230.6490999981179
230.06409999652533
230.49010000249837
230.2131000033114
230.54009999759728
230.38809999707155
229.95910000463482
230.17009999603033
230.14210000110324
229.58810000272933
230.18320000119274
229.67309999512509
230.21410000364995
230.18109999975422
230.42809999606106
229.83610000665067
230.09409999940544
230.0080999993952
230.02309999719728
230.58509999827947
230.18810000212397
229.89509999752045
230.3682000056142
230.08609999669716
230.27410000213422
230.30909999943106
230.15209999721264
230.02410000481177
230.09909999382216
230.34410000400385
230.0480999983847
229.71610000240617
230.03310000058264
230.10519999661483
230.374099999608
229.88810000242665
229.80809999717167
230.09209999872837
230.19610000483226
230.28709999925923
229.96910000074422
230.24509999959264
229.44509999797447
230.29410000162898
230.03710000193678
230.4160999992746
230.31519999494776
230.2851000058581
230.50510000030044
229.95609999634326
230.20910000195727
230.22109999874374
229.90310000022873
230.38110000197776
230.1030999951763
230.00909999973373
230.24509999959264
230.31410000112373
229.526100003568
229.89919999963604
229.60809999494813
230.41410000587348
230.4290999963996
230.2410999982385
229.9711000014213
230.0591000021086
230.32010000315495
230.333099993004
230.2451000068686
229.89609999785898
230.45909999927972
460.0263000029372
229.96909999346826
230.5021000065608
230.25209999468643
229.84910000377567
229.96710000006715
229.74409999733325
229.844100002083
230.16710000229068
230.3230999968946
230.44210000080056
230.34209999605082
230.21410000364995
230.21819999848958
230.09710000042105
230.09409999940544
229.89410000445787
230.0550999934785
229.84810000343714
229.9741000024369
230.06709999754094
230.17709999840008
230.22910000145203
230.2230999994208
230.31810000247788
230.48610000114422
230.2990999960457
230.1350999987335
230.15920000034384
230.18109999975422
229.87610000564018
230.43009999673814
230.41409999859752
229.96509999939008
230.5121000026702
229.4571000020369
229.93209999549435
230.4851000008057
230.27510000247275
229.92510000040056
230.08209999534301
230.71510000590933
229.8670999953174
229.64219999994384
230.34510000434238
230.71909999998752
230.21809999772813
229.63909999816678
230.3530999997747
230.17809999873862
230.29110000061337
229.84910000377567
229.61109999596374
229.8681000029319
230.2990999960457
229.84810000343714
230.29410000162898
229.69309999461984
229.83220000605797
230.25809999671765
229.7270999988541
229.8411000010674
229.9020999998902
229.6610999983386
229.7591000024113
229.73410000122385
229.64009999850532
229.93610000412446
229.60509999393253
230.07510000024922
230.0141000014264
230.50610000063898
229.8601000002236
230.07009999855654
230.056100001093
229.84720000386005
230.15009999653557
229.7690999985207
230.22710000077495
229.98210000514518
229.6370999974897
230.2990999960457
230.3851000033319
230.3950999994413
229.90109999955166
229.91010000259848
230.6010999964201
230.2131000033114
229.82509999565082
230.10910000448348
230.21419999713544
230.00709999905666
229.80510000343202
230.36609999689972
230.02010000345763
230.14310000144178
230.4290999963996
229.94109999854118
230.23610000382178
229.73210000054678
229.77709999395302
230.0351000012597
230.21210000297287
230.0240999975358
230.06810000515543
230.07219999999506
230.09109999838984
229.85209999751532
230.3371000016341
230.18810000212397
230.06109999550972
230.1011000017752
230.20309999992605
230.19709999789484
230.22109999874374
229.99310000159312
229.8921000037808
230.05109999940032
230.55419999582227
230.24509999959264
229.69510000257287
229.88810000242665
230.07109999889508
230.44210000080056
229.9390999978641
230.10510000312934
230.13910000008764
229.7370999949635
229.9291000017547
230.10210000211373
229.8411000010674
229.7850999966613
230.26620000018738
229.80510000343202
230.56309999810765
229.91710000496823
230.27010000078008
229.80209999514045
230.12710000330117
230.162100000598
230.5800999965868
230.18410000076983
230.10310000245227
229.60109999985434
230.1690999956918
230.1962000055937
230.37309999926947
230.5960999947274
229.9981000032858
230.04709999804618
230.31510000146227
230.0351000012597
230.21110000263434
230.47009999572765
230.19210000347812
230.36209999554558
230.23010000179056
229.92710000107763
230.10310000245227
230.18119999323972
230.24609999993118
230.08910000498872
230.03809999499936
230.07610000058776
230.0321000002441
229.6000999995158
229.75009999936447
229.90110000682762
229.7550999937812
229.81110000546323
229.9520999949891
230.03109999990556
230.10310000245227
230.361100002483
230.12509999534814
230.06110000278568
229.925200001162
230.13409999839496
230.0801000019419
230.02009999618167
230.58909999963362
230.24309999891557
230.4361000060453
230.21909999806667
229.8060999964946
229.77710000122897
230.0011000043014
229.8360999993747
230.18510000110837
229.73909999564057
230.0900999980513
230.10620000422932
229.89709999819752
230.5971000023419
229.4121000013547
230.02309999719728
230.45809999894118
230.268100000103
230.16009999992093
229.75510000105714
229.66710000036983
229.83709999971325
230.30109999672277
230.12110000126995
230.21210000297287
230.08919999847421
229.76110000308836
230.15809999924386
230.05209999973886
229.7060999990208
229.71909999614581
230.38610000367044
229.91709999769228
229.6561000039219
229.87609999836423
229.3370999977924
230.20209999958752
230.1411000007647
229.96509999939008
230.00210000463994
230.3321999934269
229.950100001588
230.01210000074934
229.751099999703
230.30709999875398
230.02710000582738
229.6180999983335
230.27909999655094
229.82910000428092
230.1960999975563
230.0480999983847
229.8120999985258
230.10210000211373
230.06310000346275
230.1380999997491
230.59819999616593
230.01510000176495
229.8681000029319
230.36909999791533
229.39410000253702
229.75309999310412
230.0911000056658
229.67010000138544
229.84709999582265
230.01610000210349
229.4301000001724
230.2990999960457
230.4571000058786
229.82909999700496
229.82110000157263
229.86519999540178
230.2041000002646
230.3290999989258
230.00310000497848
230.23609999654582
229.90710000158288
229.93010000209324
230.2410999982385
230.0771000009263
229.54410000238568
229.90809999464545
229.89709999819752
230.2452000003541
229.7000999969896
229.8841000010725
229.9711000014213
229.84010000072885
229.85609999886947
229.56510000221897
230.17709999840008
230.30709999875398
229.91110000293702
230.00909999973373
229.63110000273446
229.73609999462496
229.74709999834886
229.48810000525555
230.17119999713032
229.91010000259848
230.28009999688948
229.94409999955678
229.86210000090068
229.8501000041142
230.3360999940196
230.2611000050092
229.76709999784362
230.38110000197776
230.2071000012802
230.21109999535838
229.92019999946933
230.04909999872325
229.5871000023908
229.7201000037603
230.2620999980718
230.24309999891557
229.38609999982873
229.9840999985463
229.89710000547348
230.0740999999107
230.0531000000774
230.07709999365034
230.02220000489615
230.62709999794606
229.98309999820776
230.10310000245227
230.22510000009788
230.01610000210349
229.6340999964741
229.7690999985207
229.89410000445787
229.9970999956713
229.81409999920288
229.69710000324994
229.93919999862555
229.9291000017547
230.34209999605082
229.6831000057864
229.66409999935422
229.98509999888483
229.67410000273958
229.7000999969896
229.9390999978641
230.20209999958752
229.90109999955166
230.2131000033114
229.65010000189068
229.7820999956457
229.61810000560945
229.75819999555824
230.05209999973886
229.79710000072373
229.76010000274982
229.51610000018263
229.37909999745898
230.02110000379616
229.90310000022873
230.05009999906179
230.26409999874886
229.71310000139056
229.5550999988336
229.950100001588
230.08909999771276
229.38109999813605
229.9531000026036
230.25719999714056
229.9771000034525
229.87709999870276
229.87109999667155
230.30110000399873
229.79710000072373
229.88709999481216
229.80610000377055
229.90410000056727
229.88810000242665
230.3260999979102
230.05510000075446
229.658099997323
229.99110000091605
229.98419999930775
229.58810000272933
229.51610000018263
229.61409999697935
229.8891000027652
229.72009999648435
230.0831000029575
230.0050999983796
230.05009999906179
230.175099997723
229.45009999966715
230.15910000685835
229.7030999980052
229.70709999935934
229.78110000258312
229.59209999680752
229.81609999987995
229.75320000114152
230.1411000007647
229.6760999961407
229.89709999819752
230.0251000051503
229.7781000015675
229.79909999412484
230.04010000295239
229.88009999971837
229.80110000207787
229.4700999991619
230.21209999569692
230.07610000058776
229.75710000173422
229.42409999814117
229.8330999983591
230.2001999996719
229.9390999978641
229.8471000030986
229.9570999966818
229.73110000020824
229.81109999818727
229.68810000020312
229.97810000379104
230.27010000078008
230.01610000210349
229.49209999933373
229.71509999479167
229.7060999990208
229.4711000067764
229.73609999462496
229.69110000121873
229.9771000034525
229.65109999495326
229.8672000033548
229.9360999968485
229.8741000049631
230.1660999946762
229.94610000023386
229.54410000238568
229.64409999985946
229.98910000023898
230.22610000043642
229.60910000256263
229.62310000002617
229.45409999374533
229.33710000506835
229.91909999836935
229.7751000005519
229.9020999998902
229.83219999878202
229.8510999971768
229.71510000206763
230.1320999977179
229.98310000548372
229.73210000054678
230.0321000002441
229.81910000089556
229.89009999582777
229.5661000025575
229.76309999648947
229.67510000307811
229.9570999966818
229.77610000089044
229.79710000072373
230.0942000001669
229.97610000311397
229.671099994448
229.9801000044681
229.99609999533277
229.93110000243178
229.87209999701008
230.13410000567092
229.7450999976718
230.23310000280617
229.91309999633813
229.87309999734862
229.5901000034064
230.38010000163922
229.70319999876665
230.04410000430653
229.6610999983386
230.31909999554045
230.08110000228044
229.8360999993747
459.7302000038326
229.95009999431204
229.65810000459896
230.25509999570204
229.9051000009058
230.45120000460884
229.74209999665618
229.87010000360897
229.65109999495326
229.99110000091605
230.18210000009276
229.45210000034422
229.91609999735374
229.44310000457335
230.0930999990669
229.9901000005775
229.92109999904642
228.97219999867957
229.38910000084434
230.29610000230605
230.0390999953379
229.63710000476567
229.9600999976974
229.9261000007391
229.48409999662545
229.74810000596335
229.6520999952918
229.4841000039014
229.9390999978641
229.977199996938
229.98610000649933
229.67509999580216
229.97510000277543
229.91309999633813
230.26409999874886
229.79409999970812
229.98710000683786
229.7580999947968
229.99610000260873
230.1170999999158
229.8162000006414
229.78109999530716
230.62610000488348
230.00709999905666
229.89609999785898
230.043100003968
229.9150999970152
229.9321000027703
230.11609999957727
229.89209999650484
229.3982000046526
229.62209999968763
229.76009999547387
229.50610000407323
229.5860999947763
230.1380999997491
229.75610000139568
230.12010000093142
229.8651000019163
230.38609999639448
229.37020000244956
229.99609999533277
229.7831000032602
229.95110000192653
229.72209999716142
229.94610000023386
229.76709999784362
230.1071000038064
229.81309999886435
230.12310000194702
230.11009999754606
230.14920000423444
230.1930999965407
229.61010000290116
230.08009999466594
229.9321000027703
229.69510000257287
230.1800999994157
229.56609999528155
229.42210000474006
229.46109999611508
229.93810000480153
229.6760999961407
229.75020000012591
230.07610000058776
229.50310000305763
229.53409999900032
229.64610000053653
229.35909999796422
229.83910000039032
229.75510000105714
229.57509999832837
229.6340999964741
229.93910000514006
229.7850999966613
229.83810000005178
229.751099999703
229.96710000006715
230.29820000374457
229.89209999650484
230.02809999888996
229.55410000577103
229.34209999948507
229.94610000023386
229.37909999745898
229.97809999651508
229.79510000004666
230.2041000002646
229.63910000544274
229.46909999882337
229.58010000002105
230.27020000154153
229.81609999987995
229.67709999647923
230.16310000093654
229.78609999699984
229.89310000411933
230.14010000042617
230.0141000014264
229.50809999747435
229.6180999983335
229.5051000037347
230.06210000312421
229.84519999590702
230.0290999992285
229.74909999902593
229.3091000028653
229.58010000002105
229.764099996828
229.70310000528116
229.75210000004154
229.57209999731276
229.60109999985434
229.57709999900544
229.80510000343202
229.59309999714606
229.88120000081835
229.87209999701008
229.85310000512982
230.25010000128532
229.4740999932401
229.43110000051092
230.05410000041593
229.74010000325507
229.7141000017291
229.74109999631764
230.12310000194702
230.00109999702545
229.76320000452688
229.645100000198
229.57509999832837
229.86909999599447
229.89010000310373
229.81409999920288
230.05209999973886
229.99110000091605
229.8021000024164
229.61109999596374
229.61310000391677
229.53710000001593
229.40309999830788
229.65310000290629
229.9741999959224
229.63110000273446
229.62510000070324
229.8171000002185
229.78709999733837
229.6130999966408
229.57210000458872
230.03710000193678
230.1930999965407
229.81409999920288
229.5021000027191
229.77109999919776
229.69110000121873
229.86609999497887
229.59919999993872
229.8921000037808
229.70809999969788
229.97010000108276
229.69409999495838
229.49310000694823
229.65709999698447
229.60109999985434
229.99809999600984
229.59610000543762
229.327100001683
229.68910000054166
229.65109999495326
230.02320000523468
229.50009999476606
229.8780999990413
229.72809999919264
229.7651000044425
229.91709999769228
230.06010000244714
229.15610000200104
229.74209999665618
229.74010000325507
229.53810000035446
229.47909999493277
229.48210000322433
229.35219999635592
229.857099999208
229.6850999991875
229.288100003032
229.30710000218824
229.8940999971819
229.67310000240104
229.3881000005058
229.1680999987875
230.0000999966869
229.3640999996569
229.47610000119312
229.539100000693
229.77710000122897
230.18510000110837
229.5802000007825
230.06809999787947
229.77410000021337
229.70509999868227
229.07810000469908
229.86309999396326
230.0381000022753
229.77009999885922
229.76310000376543
229.68109999783337
229.42809999949532
229.65709999698447
229.31110000354238
229.51610000018263
229.94009999820264
229.91020000335993
229.62610000104178
229.3190999989747
229.4490999993286
229.59809999883873
229.6511000022292
229.46909999882337
229.89309999684338
229.61810000560945
230.36609999689972
230.33209999994142
229.9321000027703
229.69419999571983
229.5760999986669
229.59510000509908
229.7580999947968
229.90610000124434
229.39410000253702
229.53209999832325
229.57709999900544
229.5661000025575
229.13510000216775
229.0800999981002
229.50309999578167
229.40110000490677
229.6520999952918
229.94820000167238
229.44509999797447
229.74810000596335
229.446099998313
229.54010000103153
229.42109999712557
229.59909999917727
229.72310000477592
229.56709999562008
229.94009999820264
229.92010000598384
229.83219999878202
230.12110000126995
229.3770999967819
229.63310000341153
229.21209999913117
229.9420999988797
229.6550999963074
230.0011000043014
229.4670999981463
229.4670999981463
229.46110000339104
229.73809999530204
229.73020000063116
229.76910000579664
229.4160999954329
229.40110000490677
229.82809999666642
229.82510000292677
229.48609999730252
229.73910000291653
229.72309999749996
230.32509999757167
230.05009999906179
229.83310000563506
229.62320000078762
229.9120999959996
230.043100003968
229.0140999975847
229.5940999974846
229.6210999993491
229.5550999988336
229.72610000579152
229.3430999998236
229.81609999987995
229.60609999427106
229.08210000605322
229.36909999407362
230.33420000137994
229.60610000154702
229.43710000254214
230.07610000058776
229.78909999801544
229.08810000080848
229.7270999988541
229.47910000220872
229.4231000050786
229.8540999981924
229.04209999978775
229.9840999985463
230.1521999979741
229.8021000024164
229.66409999935422
229.433100001188
229.77109999919776
229.77309999987483
228.96010000113165
229.8750999980257
228.87009999976726
229.60710000188556
229.21409999980824
229.78709999733837
229.27320000599138
229.6070999946096
229.92710000107763
229.9261000007391
229.50809999747435
229.593100004422
229.6100999956252
229.1920999996364
229.84810000343714
229.11710000335006
229.6100999956252
229.58310000103666
229.62810000171885
230.08719999779714
229.4700999991619
229.5021000027191
229.29609999846434
229.23910000099568
229.50909999781288
229.31510000489652
229.59209999680752
229.45310000068275
229.94610000023386
229.37309999542776
229.92410000006203
229.5561000064481
229.69519999605836
229.41610000270884
229.62209999968763
229.327100001683
229.39109999424545
229.57310000492726
229.58409999409923
229.5150999998441
229.64710000087507
229.593100004422
229.4541000010213
229.62209999968763
229.32510000100592
229.66319999977713
229.53710000001593
229.38809999322984
229.58810000272933
229.35310000320897
229.2740999982925
229.80809999717167
229.4091000003391
229.50610000407323
229.69810000358848
230.12610000296263
229.2650999952457
229.6312000034959
229.50309999578167
229.36309999931837
229.2851000020164
229.93010000209324
229.7030999980052
229.64610000053653
229.51009999815142
229.8120999985258
229.57210000458872
229.05009999522008
229.4441000049119
229.52309999527643
229.70810000697384
229.78709999733837
229.65719999774592
229.3991000042297
229.18209999625105
229.51009999815142
229.84510000242153
229.59209999680752
229.53710000001593
229.3201000065892
229.80209999514045
229.446099998313
229.68210000544786
229.3610999986413
229.59609999816166
228.95409999910044
229.81309999886435
229.03710000537103
229.41110000101617
229.51719999400666
229.8171000002185
229.4441000049119
229.2920999971102
229.64409999985946
229.288100003032
229.27209999761544
229.67310000240104
229.26309999456862
229.169100006402
229.44709999865154
229.63509999681264
229.77910000190604
229.58010000002105
229.51610000018263
229.738100002578
229.61909999867203
229.7681999989436
229.54310000204714
229.00609999487642
229.31210000388091
229.54409999510972
229.42909999983385
229.6661000000313
229.80110000207787
229.552099997818
229.82110000157263
229.29609999846434
229.50110000238055
229.43309999391204
229.68709999986459
229.4021000052453
229.87819999980275
229.59209999680752
229.71210000105202
229.3370999977924
229.49610000068787
229.43810000288067
229.33409999677679
229.4361000022036
229.82809999666642
229.78710000461433
229.1830999965896
229.32610000134446
229.49510000034934
228.9740999985952
229.73410000122385
229.4391000032192
229.9600999976974
229.66920000180835
229.33809999813093
229.47510000085458
229.6241000003647
229.40409999864642
229.81910000089556
229.46809999848483
229.49309999967227
229.43510000186507
229.2230999955791
229.45210000034422
229.86310000123922
229.72210000443738
229.85009999683825
229.65310000290629
229.60419999435544
229.57110000425018
229.39309999492252
229.6691000010469
229.182100003527
229.353099995933
229.61810000560945
229.6280999944429
229.8951000047964
229.565099994943
229.82710000360385
229.24310000234982
229.85509999853093
229.645100000198
229.4190999964485
229.61619999841787
229.10610000690212
229.50009999476606
229.56710000289604
229.68609999952605
229.28310000133933
229.47809999459423
229.6221000069636
229.48909999831812
229.69210000155726
229.72209999716142
229.8841000010725
229.62209999968763
229.47410000051605
229.44810000626603
229.42609999881824
229.5631000015419
229.447199999413
229.8360999993747
229.27709999930812
229.34610000083921
229.6000999995158
230.06409999652533
228.94210000231396
459.2611999978544
229.36910000134958
229.738100002578
229.25209999812068
229.41809999610996
229.6661000000313
229.32510000100592
229.04710000148043
229.4631999975536
229.23110000556335
229.37309999542776
229.8711000039475
229.57409999798983
229.34710000117775
229.35909999796422
229.5901000034064
229.72009999648435
229.23609999998007
229.42110000440152
229.42809999949532
229.24009999405826
229.8791000066558
229.31209999660496
229.1761000014958
230.15920000034384
229.15709999506362
229.40710000693798
229.56009999325033
229.4601000030525
229.37310000270372
229.59909999917727
229.54110000137007
229.4160999954329
229.18709999794373
229.539100000693
229.44510000525042
229.68409999884898
229.43909999594325
229.55910000018775
229.52010000153678
229.69820000434993
229.2740999982925
229.56809999595862
229.1551000016625
229.88009999971837
229.22210000251653
229.66009999800008
229.38409999915166
229.2980999991414
229.62810000171885
229.80410000309348
229.5601000005263
229.33009999542264
229.67810000409372
229.6271000013803
229.26819999702275
229.8341000059736
229.22109999490203
229.84610000276007
229.5700999966357
229.3061000018497
229.35510000388604
229.14009999658447
229.93410000344738
229.44509999797447
229.47710000153165
229.30709999491228
229.4060999993235
229.76410000410397
229.32510000100592
229.1040999989491
229.4430999972974
229.90019999997457
229.13710000284482
229.00510000181384
229.21209999913117
229.2581000001519
229.39010000118287
229.03409999707947
229.56410000188043
229.23810000065714
229.260099993553
229.30410000117263
229.2061000043759
229.26409999490716
229.46210000372957
229.46009999577655
229.18410000420408
229.46209999645362
229.49010000593262
229.40409999864642
229.29909999947995
229.2301999987103
229.7541000007186
229.23810000065714
229.5730999976513
229.32610000134446
229.74309999699472
229.67010000138544
229.5790999996825
229.6901000008802
229.5070999971358
229.55510000610957
229.565099994943
229.10110000520945
229.49209999933373
229.17009999946458
229.6511999957147
229.6210999993491
229.8501000041142
229.85009999683825
229.41910000372445
229.39210000185994
229.26609999558423
229.17510000115726
229.8060999964946
229.74310000427067
229.30009999981849
229.115100002673
229.1731000004802
229.63509999681264
229.06610000063665
229.22210000251653
229.5700999966357
229.3640999996569
229.39320000295993
229.33109999576118
229.8261000032653
229.62910000205738
229.47410000051605
229.38309999881312
229.27309999795398
229.64109999884386
229.23609999998007
229.57809999934398
228.9911000043503
229.55609999917215
229.68009999749484
229.35510000388604
229.4731000001775
229.7111000007135
228.87819999596104
229.14309999760007
229.21010000573006
229.13909999624593
229.32610000134446
229.5871000023908
229.5010999951046
229.10609999962617
229.37110000202665
229.98910000023898
229.28610000235494
229.60909999528667
229.24410000268836
229.33909999846946
229.67410000273958
229.2070999974385
229.36420000041835
229.42110000440152
229.60609999427106
229.33610000472981
229.31509999762056
229.5601000005263
229.1581000026781
229.49209999933373
229.4541000010213
229.72909999953117
228.92809999757446
229.03409999707947
228.96210000180872
229.420100004063
228.8970999943558
229.39710000355262
229.46219999721507
228.9080999980797
229.20410000369884
229.33809999813093
229.0731000030064
229.55709999951068
229.0770999970846
229.44310000457335
229.3881000005058
229.05809999792837
229.25210000539664
229.03909999877214
229.47610000119312
229.10810000030324
229.4331999946735
229.7411000035936
229.70209999766666
229.33909999846946
229.01710000587627
229.37909999745898
229.39909999695374
229.14110000419896
229.41310000169324
229.47410000051605
229.63509999681264
229.47510000085458
229.5040999961202
229.3372000058298
229.75210000004154
229.61209999630228
229.44110000389628
229.26709999592276
229.2550999991363
229.50910000508884
229.28709999541752
229.221100002178
229.21810000116238
229.38910000084434
229.46609999780776
229.8510999971768
229.18420000496553
229.36009999830276
229.41410000203177
229.47909999493277
229.10210000554798
229.29409999778727
229.21209999913117
229.38609999982873
229.1581000026781
229.1750999938813
229.62110000662506
229.33309999643825
229.51309999916703
229.63010000239592
228.90619999816408
229.41410000203177
228.92009999486618
229.2611000011675
229.1311000008136
229.115100002673
229.27509999863105
228.87510000145994
229.3190999989747
229.32610000134446
229.06610000063665
229.0930999952252
229.41810000338592
228.85410000162665
229.33909999846946
229.49510000034934
229.19610000099055
229.340099998808
229.17719999531982
229.1860999976052
229.09210000216262
228.99609999876702
229.23009999794886
229.16010000335518
229.17109999980312
229.19610000099055
229.29309999744873
229.22909999761032
229.38609999982873
229.35010000219336
229.36610000033397
229.30410000117263
229.57809999934398
229.16009999607923
229.64219999994384
228.9560999997775
229.55510000610957
229.2371000003186
228.88909999892348
229.08509999979287
229.51409999950556
229.4361000022036
229.32509999372996
229.23910000099568
229.59410000476055
229.26409999490716
229.19309999997495
229.45910000271397
229.2821000010008
229.15610000200104
229.1650999977719
229.07409999606898
229.40720000042347
228.98410000198055
228.87510000145994
229.5421000017086
228.90709999774117
229.5841000013752
229.27209999761544
229.22310000285506
229.2230999955791
229.43710000254214
229.10209999827202
229.49009999865666
229.25210000539664
229.30309999355813
229.327100001683
229.34109999914654
229.22210000251653
228.84519999934128
229.2310999982874
229.2821000010008
229.34910000185482
229.20309999608435
229.275100005907
229.5280999969691
229.57509999832837
228.89410000061616
229.1250999987824
229.22310000285506
229.4601000030525
229.66009999800008
229.36910000134958
229.1971000013291
229.45419999450678
229.1871000052197
229.00609999487642
229.29110000404762
229.6000999995158
229.37909999745898
229.75710000173422
229.3511000025319
228.7960999965435
229.0620999992825
229.52210000221385
229.04510000080336
229.6070999946096
229.0121000041836
229.5730999976513
229.25609999947483
229.15710000233958
229.0911000018241
229.5821999941836
229.1391000035219
229.128099999798
229.02710000198567
229.35409999627154
229.27709999930812
229.45510000135982
228.83310000179335
229.28610000235494
229.2230999955791
228.96310000214726
229.48409999662545
229.51910000119824
229.85110000445275
229.54809999646386
229.9870999995619
229.27010000421433
229.45709999476094
229.07520000444492
229.2790999999852
229.46209999645362
229.07710000436055
229.36909999407362
229.33910000574542
229.3370999977924
229.4640999971307
229.11710000335006
229.30510000151116
229.31409999728203
229.10609999962617
229.14609999861568
229.42609999881824
229.11710000335006
228.82109999773093
229.26510000252165
229.36009999830276
229.32820000278298
228.81609999603825
229.44809999899007
229.20910000539152
229.36509999999544
229.54309999477118
229.38010000507347
229.20609999709995
228.95509999943897
228.85910000331933
229.2740999982925
229.54610000306275
229.1521000006469
228.98809999605874
229.68309999851044
229.33210000337567
229.10009999759495
229.61709999799496
229.27610000624554
229.12209999776678
229.41610000270884
229.87819999980275
229.3580999976257
229.48409999662545
228.97210000519408
229.07509999640752
229.5631000015419
229.24410000268836
228.59909999533556
229.30810000252677
229.09010000148555
229.33809999813093
228.9770999996108
229.37909999745898
229.42410000541713
229.1040999989491
228.9660999958869
229.31210000388091
229.25209999812068
229.07609999674605
229.34610000083921
228.95710000011604
229.1521000006469
229.17410000081873
229.63310000341153
229.29709999880288
229.20609999709995
229.4871999984025
229.42510000575567
228.9770999996108
229.6850999991875
229.08409999945434
229.04510000080336
229.10910000064177
228.8150999956997
229.0911000018241
229.38109999813605
228.94710000400664
229.0720999953919
228.96010000113165
229.35610000422457
229.2440999954124
229.0461000011419
229.13310000149067
229.30210000049556
228.7060999951791
229.00510000181384
229.1920999996364
229.33510000439128
229.05509999691276
229.38910000084434
229.2260999965947
228.9770999996108
228.95509999943897
228.91810000146506
229.17009999946458
229.34109999914654
458.27920000010636
228.9560999997775
229.74010000325507
229.10309999861056
229.55709999951068
229.47320000093896
229.50010000204202
229.21909999422496
229.182100003527
229.00610000215238
228.89809999469435
229.20710000471445
228.8630999973975
229.1391000035219
229.2650999952457
229.51409999950556
229.02710000198567
229.01709999860032
229.22010000183946
229.3511000025319
228.76710000127787
229.1650999977719
229.26310000184458
229.44809999899007
229.0560999972513
229.35609999694861
229.03710000537103
229.34109999914654
228.98310000164201
229.04609999386594
229.2061000043759
229.16909999912605
229.07909999776166
229.55120000551688
228.98209999402752
229.04510000080336
229.42609999881824
229.1791000025114
229.11310000199592
229.2581000001519
229.1250999987824
229.54809999646386
229.15110000030836
229.10310000588652
229.05009999522008
229.27310000522994
228.99609999876702
229.03309999674093
229.28910000337055
229.498099994089
229.5451000027242
228.72610000194982
229.40509999898495
228.9110999990953
229.18010000284994
229.06309999962104
228.85410000162665
229.13409999455325
229.89710000547348
229.01809999893885
229.50010000204202
229.07909999776166
229.10110000520945
228.99209999741288
229.1391000035219
229.4670999981463
229.03409999707947
229.43410000152653
229.1680999987875
229.16010000335518
229.40209999796934
229.12609999912092
229.49910000170348
229.15610000200104
228.63309999956982
228.58809999888763
229.14209999726154
229.29110000404762
228.8920999999391
229.27709999930812
228.7681000016164
228.79509999620495
229.65710000426043
228.78209999907995
229.09809999691788
229.19610000099055
229.35210000287043
228.82709999976214
229.46919999958482
228.96109999419423
229.06510000029812
228.32710000511725
229.15709999506362
228.9671000035014
229.36509999999544
229.35509999661008
229.2980999991414
228.96910000417847
229.2790999999852
228.58909999922616
229.33609999745386
228.7131000048248
229.5790999996825
229.37209999508923
228.72510000161128
229.73110000020824
229.34610000083921
229.1731000004802
228.97009999724105
229.25310000573518
228.9450999960536
229.44110000389628
229.03109999606386
229.28110000066226
229.2451000030269
228.77609999704873
229.07419999683043
229.0971000038553
229.50309999578167
229.03210000367835
229.15910000301665
229.49009999865666
229.02610000164714
229.1380999959074
229.50509999645874
229.08209999877727
229.32410000066739
228.87310000078287
228.80409999925178
229.63410000375006
229.32810000202153
228.87909999553813
228.77810000500176
229.2950999981258
229.16009999607923
229.0911000018241
229.09510000317823
229.19809999439167
229.0011000004597
229.16410000470933
228.61209999973653
229.21109999879263
229.37509999610484
228.92310000315774
228.96310000214726
229.08109999843873
229.3580999976257
228.73909999907482
228.71410000516335
228.7540999968769
229.1341000018292
229.2790999999852
228.83809999621008
229.3262000021059
229.39010000118287
228.91410000011092
229.28809999575606
229.0571000048658
229.34109999914654
228.88010000315262
228.81909999705385
229.26010000082897
229.20109999540728
228.76910000195494
229.05310000351164
229.1860999976052
229.47610000119312
228.5931000005803
229.31509999762056
229.31409999728203
228.71410000516335
229.08910000114702
229.392099994584
229.2961000057403
229.62209999968763
229.3820999984746
229.04109999944922
228.7570999978925
229.3721000023652
229.1590999957407
228.81410000263713
229.22510000353213
229.340099998808
229.2440999954124
229.1871000052197
229.25109999778215
229.1680999987875
228.7471000017831
229.14009999658447
229.0011000004597
229.17720000259578
229.6340999964741
228.82810000010068
229.09910000453237
229.2710999972769
229.1101000009803
228.96509999554837
228.95910000079311
229.07910000503762
228.98309999436606
229.09810000419384
228.81909999705385
229.07410000334494
228.92709999723593
229.16110000369372
229.0861000001314
228.67309999855934
229.52409999561496
229.20410000369884
229.09210000216262
229.04009999911068
228.45509999751812
229.16609999811044
229.28110000066226
228.98910000367323
229.45210000034422
229.08109999843873
228.90109999570996
229.34410000016214
229.45610000169836
229.5120999988285
228.7371000056737
229.12910000013653
228.89909999503288
229.24410000268836
229.2130999994697
228.89610000129323
229.40810000000056
228.93009999825153
229.0590999982669
228.94710000400664
229.38710000016727
229.1010999979335
229.05709999758983
228.87610000179848
229.28410000167787
229.221100002178
229.1720999928657
229.25210000539664
228.78810000111116
228.90309999638703
228.877100002137
228.9870999957202
229.1901000062353
228.81409999536118
228.80409999925178
228.6750999992364
228.7861000004341
228.87810000247555
228.5630999977002
229.45310000068275
229.49610000068787
229.02310000063153
229.0151999986847
228.89410000061616
229.01509999792324
229.15910000301665
228.7060999951791
229.31210000388091
228.94809999706922
228.69109999737702
229.28410000167787
229.30210000049556
228.97609999927226
228.91009999875678
229.36010000557872
228.36909999750787
229.34109999914654
229.50809999747435
229.29710000607884
229.15809999540215
228.67910000059055
228.8371000031475
228.5291000007419
229.26409999490716
229.15710000233958
228.57310000108555
228.97209999791812
228.68510000262177
228.90709999774117
229.0671000009752
228.92709999723593
229.27010000421433
229.02109999995446
228.80309999891324
228.77010000229347
229.14809999929275
228.95710000011604
229.04909999488154
457.9331999993883
228.62410000379896
229.38309999881312
229.12209999776678
228.69310000533005
229.22409999591764
228.73510000499664
229.06510000029812
228.6720999982208
228.3910999976797
228.87210000044433
229.4971000010264
229.25109999778215
228.47909999836702
229.39810000389116
228.68510000262177
229.22709999693325
229.02109999995446
228.99409999808995
229.15910000301665
229.15610000200104
229.22209999524057
228.83610000280896
229.00510000181384
228.48009999870555
229.46209999645362
228.95209999842336
228.73909999907482
229.4971000010264
228.9350999999442
228.66410000278847
228.95910000079311
228.70110000076238
229.41309999441728
229.24410000268836
229.2581000001519
229.23509999964153
229.17410000081873
229.10910000064177
228.50209999887738
229.32109999965178
228.85710000264226
229.25409999879776
228.78009999840287
228.62309999618446
229.14310000487603
228.76910000195494
229.07009999471484
229.24210000201128
228.5480999998981
229.009100003168
229.03609999775654
228.84209999756422
228.61209999973653
228.76309999992372
228.83510000247043
228.80109999823617
228.91009999875678
228.70510000211652
229.01609999826178
228.82509999908507
228.79610000381945
228.51010000158567
228.95810000045458
228.69209999771556
228.93309999926714
228.8020999985747
228.8191000043298
229.10810000030324
228.7910999948508
228.68110000126762
228.6690999972052
229.02310000063153
229.08710000046995
228.95810000045458
228.9191000018036
228.90909999841824
228.82709999976214
229.29909999947995
228.94110000197543
228.6991000000853
229.64009999850532
229.08409999945434
228.86610000568908
229.0431000001263
228.84609999891836
229.13210000115214
229.62909999478143
228.76610000093933
228.93109999859007
228.93110000586603
228.83210000145482
229.16010000335518
228.84009999688715
228.598100002273
228.96409999520984
228.36310000275262
228.70110000076238
228.79809999722056
228.81210000196006
228.9611000014702
229.0461000011419
229.03409999707947
229.27509999863105
228.5240999990492
229.08710000046995
229.234099999303
228.6411000022781
458.1261999992421
229.46509999746922
228.40610000275774
229.21710000082385
228.8630999973975
228.74009999941336
228.84110000450164
229.2310999982874
229.03609999775654
229.10509999928763
228.61110000667395
228.99209999741288
228.82709999976214
228.8020999985747
228.73509999772068
229.18410000420408
228.78710000077263
229.0380999984336
228.81210000196006
229.16609999811044
228.55010000057518
229.15009999996983
228.4760999973514
229.13010000047507
229.04109999944922
228.89310000027763
228.78510000009555
228.66810000414262
228.91909999452764
229.12010000436567
228.88209999655373
229.14110000419896
229.2680999962613
228.8341000021319
228.83809999621008
229.46610000508372
229.15609999472508
228.75110000313725
228.81210000196006
228.79809999722056
228.95209999842336
228.5191000046325
229.2161000004853
228.59609999431996
228.88110000349116
228.73909999907482
229.076100004022
229.1871000052197
228.98210000130348
229.16109999641776
229.03909999877214
229.12920000089798
228.95109999808483
229.12310000538127
229.07409999606898
228.8981000019703
228.72410000127275
229.12209999776678
228.52209999837214
228.95409999910044
228.81810000399128
228.90109999570996
229.1920999996364
228.65110000566347
229.13409999455325
228.758100005507
228.45509999751812
228.86409999773605
229.4490999993286
228.73510000499664
229.035099997418
229.2031000033603
229.0861000001314
228.92309999588178
228.56809999939287
228.67409999889787
228.64510000363225
229.16409999743337
229.01310000452213
229.1070999999647
228.59500000049593
228.93309999926714
228.929099997913
228.65009999804897
229.1070999999647
228.53610000311164
228.75509999721544
228.8440999982413
228.90710000501713
228.83110000111628
229.10309999861056
228.64309999567922
229.1481000065687
228.99909999978263
228.6080999983824
228.87510000145994
228.93309999926714
228.6991000000853
228.5340999951586
228.66910000448115
228.50209999887738
229.221100002178
228.93109999859007
228.7620999995852
229.02809999504825
228.86920000019018
228.8531000012881
228.6320999992313
229.07710000436055
228.57110000040848
228.8920999999391
229.00810000282945
228.87510000145994
228.98809999605874
229.2581000001519
229.14110000419896
228.85109999333508
228.9781000072253
228.88309999689227
228.82709999976214
228.79509999620495
228.70110000076238
228.94810000434518
228.70110000076238
229.03009999572532
229.0620999992825
229.12510000605835
228.73109999636654
229.09010000148555
229.27509999863105
228.7960999965435
228.5771000024397
228.4901000020909
229.03009999572532
228.73810000601225
229.30110000015702
229.00409999419935
228.8981000019703
228.88310000416823
228.88809999858495
228.64309999567922
228.9611000014702
228.65409999940312
228.95409999910044
229.09510000317823
228.97309999825666
228.56110000429908
228.55409999465337
228.98210000130348
228.74510000110604
228.91009999875678
229.01310000452213
228.93709999334533
228.51710000395542
228.57010000006994
229.0041000014753
228.94709999673069
228.60210000362713
228.94109999469947
229.44010000355775
228.46810000191908
228.7880999938352
228.90410000400152
228.95509999943897
229.04009999911068
228.60010000295006
228.50409999955446
229.0461000011419
229.32109999965178
228.8970999943558
228.505099999893
228.71610000584042
228.48510000039823
228.89809999469435
228.76910000195494
228.65409999940312
228.82810000010068
228.48910000175238
229.11619999649702
228.38010000123177
228.8870999982464
228.69509999873117
228.42710000259103
228.76109999924665
228.6831000019447
228.5321000017575
228.83409999485593
228.8920999999391
228.71710000617895
228.730099996028
228.93910000129836
228.83110000111628
228.83509999519447
229.22910000488628
228.80109999823617
229.52410000289092
228.916100000788
228.6000999956741
229.2031000033603
228.76610000093933
228.67709999991348
229.05009999522008
228.7380999987363
228.6141000004136
228.8341000021319
228.47210000327323
228.69809999974677
228.8780999951996
229.13010000047507
229.26610000286018
228.60209999635117
229.0331000040169
229.01709999860032
229.10609999962617
229.182100003527
228.91709999385057
229.10910000064177
228.95810000045458
228.5690999997314
228.78209999907995
229.05810000520432
228.74310000042897
228.7380999987363
228.34709999733604
228.8531000012881
228.78209999907995
228.66610000346554
228.8440999982413
228.95109999808483
228.8501000002725
228.810100001283
228.63910000160104
228.531099994143
228.53910000412725
229.247099996428
228.466100001242
228.82210000534542
228.88419999799225
229.2130999994697
228.61510000075214
228.56409999803873
228.6080999983824
227.97410000202945
228.67109999788227
228.7951000034809
228.6411000022781
228.67409999889787
228.9050999970641
228.85110000061104
228.60609999770531
229.07110000232933
228.98210000130348
228.48610000073677
228.68410000228323
228.96709999622544
228.99309999775141
228.67110000515822
228.611099999398
228.9611000014702
228.59909999533556
228.66710000380408
228.17709999799263
228.76009999890812
228.5870999985491
228.87310000078287
228.62610000447603
228.22309999901336
228.99109999707434
228.6561000000802
228.92310000315774
228.48510000039823
229.0830999991158
228.9260999968974
229.13710000284482
228.38010000123177
229.13909999624593
228.4360999983619
228.24910000053933
228.40010000072652
228.52810000040336
228.83510000247043
228.76610000093933
228.71109999687178
228.47909999836702
228.78710000077263
228.76109999924665
228.78510000009555
228.41909999988275
228.54910000023665
228.88909999892348
228.73510000499664
228.93109999859007
228.25609999563312
228.8241000060225
228.6000999956741
228.5690999997314
228.94110000197543
228.75809999823105
228.90310000366298
228.73609999805922
228.9431000026525
228.84309999790275
228.86209999705898
228.66309999517398
229.1971000013291
228.46910000225762
229.03309999674093
228.54709999955958
228.81410000263713
228.92310000315774
228.84109999722568
229.06409999995958
228.7581999989925
228.72510000161128
228.34809999767458
229.01809999893885
229.38910000084434
228.8920999999391
228.70110000076238
228.505099999893
229.0701000019908
228.43109999666922
228.466100001242
228.57110000040848
228.62010000244481
229.00510000181384
228.53509999549715
228.9611000014702
228.94410000299104
228.47909999836702
228.83210000145482
228.65509999974165
228.96109999419423
228.03510000085225
229.15310000098543
229.076100004022
228.9260999968974
228.52810000040336
228.56509999837726
228.73909999907482
228.9191000018036
228.59710000193445
228.611099999398
228.75609999755397
228.57110000040848
228.65209999872604
228.59109999990324
228.86610000568908
228.4940999961691
228.84609999891836
228.75809999823105
228.9881000033347
228.6270999975386
228.62310000346042
228.4940999961691
228.70210000110092
228.77710000466323
228.69409999839263
228.92709999723593
228.58809999888763
228.6591000010958
228.7380999987363
228.44009999971604
228.7311000036425
228.72110000025714
229.0461000011419
228.78309999941848
228.04110000288347
228.7720999956946
228.42410000157543
228.52810000040336
228.77310000330908
228.4090999964974
228.10110000136774
229.076100004022
228.89309999300167
228.60010000295006
229.24710000370396
228.80309999891324
228.3540999997058
228.3940999986953
228.52509999938775
228.87510000145994
228.97910000028787
228.89109999960056
228.55010000057518
228.63710000092397
228.83010000077775
228.43209999700775
228.68110000126762
228.53110000141896
228.89809999469435
228.98710000299616
228.47809999802848
228.26010000426322
228.69409999839263
228.8920999999391
228.77709999738727
228.6750999992364
228.6251000041375
228.730099996028
228.559100003622
228.43709999870043
228.8981000019703
228.75909999856958
228.8531000012881
228.74210000009043
228.58809999888763
228.4631000002264
228.87610000179848
228.89509999367874
227.84510000201408
229.04710000148043
148.8147999989451
80.07129999896279
228.66410000278847
228.79809999722056
228.68110000126762
229.14709999895422
228.9851000023191
228.50710000057006
228.85809999570483
228.6960999990697
228.8431000051787
228.51409999566386
229.05610000452725
228.06809999747202
228.87210000044433
228.87310000078287
228.75609999755397
228.3411000025808
228.6320999992313
228.91510000044946
228.74910000246018
228.78209999907995
229.07409999606898
228.771100002632
228.75609999755397
228.4981000047992
229.0110999965691
228.77310000330908
228.63009999855421
228.80710000026738
228.45009999582544
229.08509999979287
228.52310000598663
228.97009999724105
228.81410000263713
228.70409999450203
228.5690999997314
228.52010000497103
228.7330999970436
229.01509999792324
228.70610000245506
228.5141000029398
228.60709999804385
228.45109999616398
228.758100005507
228.85110000061104
228.66809999686666
228.81710000365274
228.33109999919543
228.59809999499703
228.54210000514286
228.38909999700263
228.80309999891324
228.70210000110092
228.8341000021319
228.50910000124713
228.73409999738215
228.6621000021114
228.9770999996108
228.5820999968564
228.47709999768995
228.89610000129323
228.96610000316286
228.4970999971847
228.59510000125738
228.83510000247043
228.46809999464313
228.77510000398615
228.97509999893373
228.1520999968052
228.6551000070176
228.81109999434557
228.4981000047992
228.823099998408
228.59109999990324
228.66409999551252
229.0041000014753
228.598100002273
228.85610000230372
229.13010000047507
228.53009999380447
229.04510000080336
228.2751000020653
228.53410000243457
228.43009999633068
228.93810000095982
228.3460999969975
228.5141000029398
228.75909999856958
228.7861000004341
228.71809999924153
228.65209999872604
228.70810000313213
228.6900999970385
228.89710000163177
228.02909999882104
228.66410000278847
228.47010000259615
228.76410000026226
228.78510000009555
228.4760999973514
228.79010000178823
228.63009999855421
229.06610000063665
228.35209999902872
229.07110000232933
228.67709999991348
228.71909999958007
228.90609999740263
228.58509999787202
229.11910000402713
228.4700999953202
228.91410000011092
228.66610000346554
228.91410000011092
228.7891000014497
228.4490999954869
228.86610000568908
228.75009999552276
228.60310000396566
228.94809999706922
228.6750999992364
228.54910000023665
228.32410000410164
229.0320999964024
229.1581000026781
228.53809999651276
229.00310000113677
228.5480999998981
228.62310000346042
228.54709999955958
228.81909999705385
228.54009999718983
228.5671000063303
228.58009999617934
228.5660999987158
228.70910000347067
228.71009999653324
228.35009999835165
228.7371000056737
228.6720999982208
228.86709999875166
228.5351000027731
228.53509999549715
228.73210000398103
228.6420999953407
228.48610000073677
228.7681000016164
229.09010000148555
228.48810000141384
228.6900999970385
229.04710000148043
228.83210000145482
228.49209999549203
228.96510000282433
228.54609999922104
228.83010000077775
228.59210000024177
228.35209999902872
228.4810999990441
228.76009999890812
228.5831000044709
228.85410000162665
228.71909999958007
228.8090999936685
228.83810000348603
228.3910999976797
228.24609999952372
228.79710000415798
228.85210000094958
228.46809999464313
228.5671000063303
228.7570999978925
228.79010000178823
228.68409999500727
228.99310000502737
228.93409999960568
228.38609999598702
228.89109999960056
228.8161000033142
228.99409999808995
228.8501000002725
228.5000999982003
228.82010000466835
228.83709999587154
228.91510000044946
229.07510000368347
228.61609999381471
228.5621000046376
228.25310000189347
228.6750999992364
228.9390999940224
228.42710000259103
228.70610000245506
228.86909999942873
228.7780999977258
228.1111000047531
228.6561000000802
229.05809999792837
228.572100000747
228.45909999887226
229.0461000011419
228.64009999466361
228.97809999994934
228.8981000019703
228.94510000332957
229.0320999964024
228.45609999785665
228.65810000075726
228.93710000062129
228.76309999992372
228.59710000193445
228.6510999983875
229.01610000553774
228.56809999939287
228.4520999965025
228.5191000046325
229.11209999438142
228.8001000051736
229.02109999995446
228.54309999820543
229.01809999893885
228.58509999787202
228.44810000242433
228.53010000108043
228.54709999955958
228.8341000021319
228.4860999934608
228.72710000228835
228.72110000025714
228.47010000259615
228.8440999982413
228.3540999997058
228.78209999907995
228.50209999887738
229.07510000368347
228.73609999805922
228.38310000224737
228.83210000145482
228.4180999995442
228.9980999994441
228.9050999970641
229.1070999999647
228.69010000431444
228.87409999384545
228.453100004117
228.094099998998
228.96010000113165
228.2721000010497
228.53609999583568
228.49110000242945
228.42110000055982
228.82810000010068
228.9401000016369
228.72209999331972
228.8851000048453
228.7200999999186
228.59610000159591
228.5760999948252
228.46410000056494
228.1991000054404
228.23209999478422
228.3811000015703
229.27509999863105
228.57810000277823
228.56409999803873
228.69709999940824
228.55510000226786
228.9530999987619
228.50710000057006
228.61510000075214
228.62509999686154
228.9251000038348
228.52609999972628
228.74409999349155
228.48610000073677
228.9770999996108
228.61810000176774
228.50309999921592
228.82509999908507
228.8371000031475
228.47210000327323
228.67109999788227
229.06610000063665
228.53709999617422
228.69310000533005
228.4520999965025
228.81710000365274
229.02209999301704
228.83010000077775
228.52509999938775
228.60810000565834
229.02109999995446
228.55010000057518
228.68409999500727
228.33109999919543
228.69310000533005
228.4280999956536
228.46810000191908
228.7471000017831
228.66709999652812
228.5660999987158
228.55010000057518
228.6041000043042
228.92209999554325
229.32510000100592
228.50409999955446
228.44610000174725
229.00810000282945
228.85309999401215
228.84909999993397
228.96610000316286
228.66310000244994
228.72210000059567
229.05509999691276
229.33609999745386
228.97410000587115
228.39009999734117
228.7651000006008
228.82209999806946
229.009100003168
228.50710000057006
228.89009999926202
228.3670999968308
228.44610000174725
229.1551000016625
228.49809999752324
228.5279999996419
229.0502000032575
228.6561000000802
228.94809999706922
228.98310000164201
228.6381000012625
228.65710000041872
228.52810000040336
228.44509999413276
228.83510000247043
229.24909999710508
228.72809999535093
228.41110000445042
228.95509999943897
228.2691000000341
228.70510000211652
228.73709999839775
228.9770999996108
228.28699999809032
228.76410000026226
228.29009999986738
228.90909999841824
228.53010000108043
228.7951000034809
228.6510999983875
228.7231000009342
228.66309999517398
229.09210000216262
228.44009999971604
228.63710000092397
228.87210000044433
228.71309999754885
228.65309999906458
228.61310000007506
228.72410000127275
228.89009999926202
228.76710000127787
228.63009999855421
228.58410000480944
228.3171000017319
228.81309999502264
229.0590999982669
228.86910000670468
228.3980999927735
228.44910000276286
228.9320999989286
228.89910000230884
228.84909999993397
228.611099999398
228.96510000282433
228.44809999514837
228.88410000450676
228.78209999907995
228.79010000178823
229.07909999776166
229.08109999843873
228.94810000434518
228.40809999615885
228.96909999690251
228.73810000601225
228.60709999804385
228.3880999966641
228.78010000567883
228.8570999953663
228.5081000009086
228.98110000096494
228.53410000243457
228.74609999416862
228.98610000265762
228.41409999819007
229.00310000113677
228.53010000108043
228.7441000007675
229.03709999809507
228.86409999773605
228.09910000069067
228.98609999538166
229.0011000004597
228.1031000020448
228.4180999995442
228.94210000231396
228.5000999982003
228.55909999634605
229.04410000046482
228.81810000399128
228.93409999960568
228.52810000040336
228.99909999978263
228.48610000073677
228.73509999772068
228.54910000023665
228.3750999995391
228.6381000012625
228.61510000075214
228.71909999958007
228.89310000027763
228.28409999783617
229.06009999860544
228.5321000017575
228.94710000400664
228.44709999480983
228.47310000361176
228.85110000061104
228.91410000011092
228.22910000104457
228.7910999948508
228.75110000313725
228.69709999940824
228.53410000243457
228.81409999536118
228.79410000314238
229.2161000004853
229.1311000008136
228.31709999445593
228.57810000277823
228.4291000032681
228.531099994143
228.61910000210628
228.76410000026226
228.5321000017575
228.6320999992313
228.52710000006482
228.42410000157543
228.71309999754885
228.43109999666922
229.063100006897
228.33509999327362
229.02910000266274
228.65309999906458
228.99709999910556
228.39509999903385
228.66910000448115
228.39810000004945
228.92509999655886
228.62610000447603
228.19009999511763
228.62710000481457
228.79009999451227
228.6221000031219
228.5820999968564
228.5931000005803
228.36509999615373
229.33710000506835
228.5210999980336
228.42710000259103
228.9740999985952
228.41909999988275
228.79409999586642
228.66610000346554
229.009100003168
228.54910000023665
228.11709999950835
228.5340999951586
228.59410000091884
228.41609999886714
228.52810000040336
228.8050999995903
229.17210000014165
229.03410000435542
228.8120999946841
228.7302000040654
228.34409999632044
228.70810000313213
228.92709999723593
228.41210000478895
228.61709999415325
228.56010000396054
228.73709999839775
228.96810000383994
229.08109999843873
228.62209999584593
228.25510000257054
228.58909999922616
228.4501000031014
228.161099999852
228.51709999667946
229.04710000148043
229.115100002673
228.34109999530483
228.89109999960056
228.466100001242
228.7761000043247
228.78609999315813
228.86210000433493
228.68909999669995
228.78209999907995
228.15710000577383
228.3220999961486
228.74810000212165
229.01009999623057
228.88110000349116
228.4730999963358
228.23210000206018
228.88410000450676
228.53509999549715
228.81210000196006
228.94909999740776
228.66710000380408
228.91810000146506
228.87509999418398
228.53610000311164
228.45309999684105
229.12210000504274
228.73109999636654
228.97910000028787
228.1661000015447
228.8600999963819
228.13809999934165
228.9191000018036
228.55210000125226
228.5820999968564
228.53410000243457
228.26709999935701
228.67409999889787
228.9350999999442
228.8001000051736
228.58009999617934
227.99510000186274
228.72410000127275
228.3750999995391
228.7960999965435
228.61209999973653
228.7281000026269
229.1731000004802
228.877100002137
228.29709999496117
228.59610000159591
228.4360999983619
228.5191000046325
228.44809999514837
228.68810000363737
228.65710000041872
228.4490999954869
228.652100006002
228.20709999359678
228.2831000047736
228.75309999653837
228.3090999990236
228.94710000400664
228.62009999516886
229.0521000031731
228.49410000344506
227.88809999474324
229.10309999861056
228.70910000347067
228.52609999972628
228.09810000035213
228.5561000026064
228.75809999823105
228.82810000010068
228.57510000176262
229.3640999996569
228.76809999434045
228.93110000586603
228.9320999989286
228.3940999986953
228.58809999888763
228.59710000193445
228.10210000170628
228.48709999379935
228.45810000580968
228.11910000018543
228.5550999949919
228.7410999997519
228.78110000601737
228.6660999961896
229.00010000012117
228.71609999856446
229.01309999724617
228.54210000514286
228.58109999651788
228.6591000010958
228.56709999905434
228.51010000158567
228.62509999686154
228.58710000582505
228.8970999943558
228.79110000212677
228.90409999672556
228.3781000005547
228.95509999943897
229.1181000036886
228.33910000190372
228.3220999961486
228.3540999997058
228.5831000044709
228.4910999951535
228.75710000516847
229.1010999979335
228.68210000160616
229.15609999472508
228.93810000095982
228.8470999992569
229.0620999992825
228.2481000002008
228.598100002273
228.65309999906458
228.71210000448627
228.61809999449179
228.70610000245506
228.46710000158055
228.9500999977463
228.94410000299104
228.6850999953458
228.42810000292957
228.5870999985491
228.69509999873117
228.6171000014292
228.60609999770531
228.7951000034809
228.56709999905434
229.10609999962617
228.54910000023665
228.99010000401177
228.47909999836702
228.86909999942873
228.79110000212677
228.5240999990492
228.52309999871068
228.40709999582032
228.51210000226274
229.1650999977719
228.74810000212165
228.2621000049403
228.73609999805922
228.44510000140872
228.52710000006482
228.505099999893
228.9450999960536
228.91009999875678
228.7071000027936
229.02809999504825
229.15910000301665
228.27310000138823
229.1140999950585
228.65410000667907
229.0830999991158
228.62609999720007
228.72110000025714
228.73509999772068
228.96810000383994
228.518099997018
228.67609999957494
228.74610000144457
228.6861000029603
228.5790999958408
228.31109999970067
228.6831000019447
228.41109999717446
228.81810000399128
228.78309999941848
228.4841000000597
228.27710000274237
228.13809999934165
228.8501000002725
228.34509999665897
228.64510000363225
