# Supplementary material for: Study on the acoustic emission characteristics and damage mechanism of power batteries under electrical load
Source: PLoS One. 2025 Sep 29;20(9):e0333277. doi: 10.1371/journal.pone.0333277 (PMC12478927; doi:10.1371/journal.pone.0333277)
Supplement: S1 Data — (ZIP) [file pone.0333277.s001.zip › minimal data set/Event time interval processing - discharge stage/L5-F-波形数据100-0.5C信号时间间隔(整合).txt]

238.69519999425393
242.09410000185017
243.23520000325516
243.96619999606628
243.97719999979017
243.89119999977993
243.95410000579432
244.02220000047237
243.8031999990926
243.482199999562
243.4480999945663
243.20120000629686
243.30919999920297
242.8451999949175
242.70010000327602
242.50719999690773
242.27020000398625
242.20919999788748
242.0741000023554
242.08119999821065
241.5712000001804
241.37409999821102
241.81220000173198
240.89719999756198
241.39210000430467
240.9131999957026
240.72520000481745
240.8861000003526
240.40919999970356
240.65509999491042
239.78920000081416
239.9862000020221
480.18530000263127
239.75409999547992
240.0631999989855
239.7532000031788
240.1730999990832
239.9232000025222
239.05910000030417
239.51219999435125
239.25510000117356
239.27120000007562
238.8591999988421
238.92210000485647
238.80519999511307
238.2891000015661
239.2362000027788
238.5190999993938
237.9771999985678
238.46010000124807
238.37819999607746
238.08010000357172
238.0702000009478
237.941100000171
237.82919999939622
237.84409999643685
237.83019999973476
237.56110000249464
237.13320000388194
237.86209999525454
237.30820000491804
237.61910000030184
237.42209999909392
237.31910000060452
237.05619999964256
236.5921000018716
237.2451999981422
237.2280999989016
236.81020000367425
236.84810000122525
236.25819999870146
236.88009999750648
236.42710000422085
236.4871999961906
236.13910000131
235.81120000017108
236.38709999795537
236.21909999928903
235.98620000120718
236.04110000451328
236.3441999987117
236.01010000129463
235.79409999365453
236.0952000017278
235.5401000022539
235.85520000051474
236.1970999991172
235.58210000192048
235.43919999792706
235.28609999630135
235.66310000023805
235.29419999977108
234.97910000151023
235.40019999927608
234.92110000370303
235.13609999645269
235.2281999992556
235.2381000018795
235.05809999915073
234.18620000302326
234.98909999761963
235.0051000030362
234.52019999967888
234.83809999743244
234.65910000231816
234.5971999966423
234.41010000533424
234.84309999912512
234.4121999994968
234.482100000605
234.81409999658354
234.08719999861205
234.48610000195913
234.76710000250023
234.30820000066888
234.1591000003973
233.85609999968437
234.23519999778364
234.3260999987251
233.6001000003307
234.3551000012667
234.02319999877363
234.0210999973351
233.96910000155913
233.53119999956107
233.6150999981328
233.61309999745572
233.5531999997329
233.11710000416497
233.23610000079498
233.61819999990985
233.78009999578353
233.28310000215424
233.46509999828413
233.1581999969785
233.2931000055396
233.2650999960606
233.42609999963315
233.34820000309264
233.25309999927413
232.8440999990562
233.29119999834802
232.8211000058218
233.26009999436792
233.0251000021235
233.0281999966246
232.83510000328533
232.77409999718657
232.9431000034674
232.58820000046398
232.79209999600425
233.10910000145668
232.62809999869205
232.90320000523934
232.39509999984875
232.42110000137473
232.51609999715583
232.1790999994846
232.60920000029728
232.34010000305716
232.1520999976201
232.22209999948973
232.2141999975429
232.48510000121314
232.34010000305716
232.1790999994846
231.96209999878192
231.71020000154385
232.3190999959479
232.6141000012285
232.42510000272887
232.07710000133375
231.9881999937934
232.0021000050474
231.9950999954017
232.11409999930765
231.90710000199033
231.66720000153873
231.53009999805363
231.82210000231862
231.48009999567876
231.7341000016313
231.6142000054242
231.59709999890765
231.52209999534534
231.69610000331886
231.85910000029253
231.6080999953556
231.73909999604803
231.33910000615288
231.1340999949607
231.06810000172118
231.31409999768948
231.45920000388287
231.07809999783058
231.47009999956936
231.3681000014185
231.48309999669436
231.2141000002157
231.40120000607567
230.90809999848716
230.83609999594046
230.8541000020341
230.95610000018496
231.28510000242386
231.07109999546083
231.20520000520628
231.25309999886667
230.47009999572765
231.1561000024085
230.66010000184178
230.69409999880008
230.94010000204435
231.01009999663802
231.0531999974046
231.03010000340873
231.05309999664314
230.5971000023419
230.69810000015423
230.68410000269068
230.6520999991335
230.49309999623802
230.67620000074385
230.3241000045091
230.23509999620728
230.52109999844106
230.51610000402434
230.35410000011325
229.77910000190604
230.28209999756655
230.3260999979102
230.07420000067214
230.23909999756142
230.24310000619153
230.2650999990874
230.70809999626363
230.08910000498872
230.2910999933374
229.98410000582226
229.59309999714606
230.28709999925923
229.65010000189068
229.86619999574032
230.01810000278056
230.34909999842057
229.9901000005775
230.20209999958752
230.06210000312421
229.78110000258312
229.94509999989532
229.7480999986874
229.87209999701008
229.5961999989231
229.34710000117775
229.26710000319872
229.6180999983335
229.90910000225995
229.870099996333
229.3481000015163
229.2920999971102
229.8891000027652
229.7201000037603
229.5010999951046
229.60109999985434
229.1680999987875
229.58010000002105
229.14320000563748
229.56909999629715
229.7781000015675
229.4941000000108
229.36209999897983
229.44210000423482
228.80809999332996
229.65810000459896
229.15009999996983
229.23910000099568
229.0590999982669
229.36810000101104
229.01209999690764
229.11310000199592
229.24410000268836
229.13209999387618
229.1001000048709
229.09319999598665
228.9401000016369
228.73409999738215
229.45009999966715
228.82310000568395
229.07009999471484
229.02910000266274
228.95509999943897
228.97109999757959
228.65310000634054
228.97609999927226
229.1780999948969
229.19109999929788
228.5690999997314
228.93110000586603
228.78409999975702
228.27110000071116
228.58109999651788
228.57010000006994
229.03609999775654
228.7311000036425
228.19909999816446
228.43709999870043
228.75610000482993
228.61209999973653
228.2880999991903
228.47409999667434
228.73310000431957
228.72110000025714
228.3361000008881
228.82509999908507
228.80720000102883
228.15510000509676
228.65509999974165
228.7670999940019
227.83909999998286
228.7891000014497
228.1901000023936
228.55510000226786
228.1790999986697
227.97110000101384
228.26509999867994
227.84410000167554
228.3430999959819
228.31310000037774
227.88310000032652
228.33209999953397
228.22610000002896
227.83309999795165
228.33510000054957
227.6010999994469
227.69810000318103
228.15909999917494
228.15609999815933
227.78910000488395
228.1760999976541
228.01910000271164
228.18009999900823
228.11409999849275
227.89409999677446
227.33210000296822
227.98609999881592
228.1851000007009
228.1340999979875
227.65610000351444
227.67210000165505
227.65309999522287
227.69610000250395
227.85109999676934
227.40010000416078
227.8401000003214
227.70409999793628
227.7401000028476
227.71509999438422
227.28210000059335
227.74310000386322
227.70109999692068
227.46810000535334
227.97809999610763
227.69500000140397
227.44809999858262
227.29309999704128
227.28310000093188
228.04910000559175
227.36209999857238
227.484099996218
227.7211000036914
226.73009999562055
226.79210000205785
227.27309999754652
227.34210000635358
227.22809999686433
227.32710000127554
227.28210000059335
227.4831000031554
227.0051000014064
227.06009999819798
227.28510000160895
227.3940999948536
227.18410000379663
227.12509999837494
227.5149999986752
227.05410000344273
227.10709999955725
227.1961000005831
227.32909999467665
227.03710000496358
226.63810000085505
226.64909999730298
227.17410000041127
226.70410000137053
227.2300999975414
227.16509999736445
226.9601000007242
227.1111000009114
227.0351000042865
227.14409999753116
226.60609999729786
226.93799999979092
226.87910000240663
226.20009999809554
226.89610000088578
227.20910000498407
226.5860999978031
226.7820999986725
226.76209999917774
226.29410000081407
226.7370999979903
226.60210000321968
226.96909999649506
227.01610000513028
226.50399999838555
227.13809999549994
226.6961000059382
226.45809999812627
227.09510000277078
226.45709999778774
226.36909999710042
226.77610000391724
226.3801000008243
226.52910000033444
226.9760999988648
226.8190999966464
226.38300000107847
226.64310000254773
226.56309999729274
226.597100001527
226.10310000163736
226.4870999933919
226.62310000305297
226.34410000318894
226.20509999978822
226.0110999995959
226.1540999970748
226.64300000178628
226.45709999778774
226.45610000472516
226.67909999290714
225.8441000012681
226.4331000042148
226.4900999944075
226.01510000095004
226.4121000043815
225.94499999831896
225.82510000211187
226.09509999892907
226.47509999660542
226.14610000164248
226.02609999739798
226.10610000265297
226.3950999986264
226.16700000071432
226.16009999910602
226.04310000315309
226.2951000011526
225.86510000110138
226.29709999455372
226.42410000116797
226.01209999993443
226.1750000034226
225.97809999570018
225.91410000313772
225.7480999978725
226.2341000023298
225.92309999890858
226.18409999995492
225.3869999985909
225.53010000410723
225.470099998347
226.03910000179894
226.00109999621054
225.80610000295565
225.9051000000909
225.70799999812152
225.78010000142967
225.80110000126297
225.92309999890858
225.68009999667993
225.9401000046637
225.73509999347152
225.98000000289176
225.87310000380967
225.78309999516932
225.82510000211187
225.6240999995498
225.85109999636188
225.65610000310699
225.82600000168895
225.49309999885736
225.39810000307625
225.85109999636188
225.35010000137845
225.6931000010809
225.74709999753395
225.68999999930384
225.76710000430467
225.6400999976904
225.5181000000448
225.41110000020126
226.17109999555396
225.2840000001015
225.02309999981662
225.78010000142967
224.87909999472322
225.5661000017426
225.60910000174772
225.27399999671616
225.34010000526905
224.8360999947181
225.50910000427393
225.5001000012271
225.26709999510786
225.4670000038459
225.10609999881126
225.30310000001919
225.69010000006529
225.89110000262735
225.5970999976853
225.13600000092993
225.6130999958259
224.71510000468697
225.56609999446664
224.9251000030199
225.38109999732114
225.03400000277907
225.49309999885736
225.40809999918565
225.13310000067577
224.70910000265576
225.1920999988215
225.51799999928335
224.7810999979265
225.25210000458173
224.67309999774443
225.3941000017221
225.73610000108602
225.00099999888334
225.20909999730065
224.94410000217613
225.29309999663383
225.20710000389954
225.00009999930626
225.23199999704957
224.66410000197357
225.2671000023838
224.51010000077076
224.70709999470273
225.17309999966528
224.96800000226358
224.8420999967493
225.0631000060821
225.1200999962748
224.26310000446392
224.88999999768566
225.10209999745712
224.76209999877028
225.07410000253003
224.77310000249417
224.80109999742126
225.35010000137845
224.8540000000503
224.82209999725455
224.96010000031674
224.53010000026552
224.88110000267625
224.86899999785237
224.51510000246344
224.6000999948592
225.06210000574356
224.79309999471297
224.57710000162479
224.7720000013942
224.20710000005784
224.65509999892674
224.50709999975516
224.51310000178637
224.67409999808297
224.3910000033793
224.71609999774955
224.62110000196844
224.60509999655187
224.31610000057844
224.71409999707248
224.4600000049104
224.6171000006143
224.847099998442
224.39009999652626
224.86210000352003
224.78509999928065
224.53500000119675
224.39309999754187
224.3201000019326
224.4081000026199
224.68709999520797
224.515000001702
224.6011000024737
224.38409999449505
224.54310000466648
224.65609999926528
224.58309999638004
224.04800000367686
224.23909999633906
224.56110000348417
223.98809999867808
224.25610000209417
224.71799999766517
224.1031000012299
224.79809999640565
224.39010000380222
224.436099997547
224.315999999817
224.73610000452027
224.26009999617236
224.4661000004271
224.3090999982087
224.21800000302028
224.23110000090674
223.73610000067856
224.22509999887552
223.72709999763174
224.27199999947334
223.74710000440245
224.10809999564663
224.15710000495892
224.30009999516187
224.57099999883212
224.04009999445407
224.31409999990137
224.0391000013915
223.93300000112504
224.14610000123503
223.43410000030417
224.18409999954747
224.20209999836516
224.06000000046333
223.95810000307392
223.81309999764198
224.55510000145296
224.57710000162479
223.96199999639066
224.3090999982087
223.8400999995065
224.02710000460502
224.0139999994426
224.1001000002143
223.7260999972932
224.19210000225576
223.91809999680845
224.02100000181235
223.83609999815235
223.7161000011838
223.9361000029021
223.86809999443358
223.9400000034948
224.17310000309953
224.08109999378212
224.24610000598477
223.8729999953648
223.7001000030432
223.95110000070417
223.68409999762662
223.85809999832418
224.1280000016559
223.90610000002198
223.99510000104783
223.96009999647504
223.48800000327174
224.04010000173002
223.2060999958776
224.27310000057332
223.39710000233026
223.88299999875017
223.98909999901662
224.03009999834467
223.7851000027149
223.8080000024638
223.9220999981626
223.6200999977882
223.83110000373563
223.6750000010943
224.07209999801125
223.6860999983037
223.78310000203783
223.93000000010943
223.45510000013746
223.59709999727784
223.50510000251234
223.26600000087637
223.7500999981421
223.2810999994399
223.47910000098636
223.94399999757297
223.49709999980405
223.76610000355868
223.6300999938976
223.47900000022491
223.1491000056849
223.5270999954082
223.41510000114795
223.74999999738066
223.89510000357404
223.67810000287136
222.99809999822173
223.55599999718834
223.12909999891417
223.04210000584135
223.55599999718834
222.98210000008112
223.56009999930393
223.46310000284575
223.6879999982193
223.54810000251746
223.23809999943478
223.6860999983037
223.3120000018971
223.34009999758564
223.58510000049137
223.4191000025021
223.23099999630358
223.65610000269953
223.5690999950748
223.30409999995027
223.57300000294344
223.24610000214307
223.29609999724198
223.12699999747565
223.0561000033049
223.4831000023405
223.29809999791905
222.7290000009816
223.3020999992732
223.01509999670088
223.10600000491831
223.12009999586735
223.37010000046575
223.0351000034716
223.08399999747053
222.99909999856027
223.4351000006427
223.14700000424637
223.06810000009136
222.94709999550832
222.74509999988368
223.14000000187661
223.24610000214307
222.81409999413881
223.4500000049593
222.8640999965137
223.03310000279453
223.1439999959548
223.16010000213282
222.8060999987065
223.1019999962882
222.74409999954514
222.80310000496684
222.91299999778857
223.29110000282526
222.67209999699844
222.8499999982887
222.77410000242526
222.74710000056075
222.79410000192001
222.8149999937159
222.8631000034511
222.58709999732673
223.10400000424124
223.0100999950082
223.27610000502318
223.22100000019418
222.69109999615466
222.65709999919636
223.045099999581
222.6950000040233
222.8781000012532
222.57810000155587
222.9529999967781
223.08909999992466
223.31410000333562
222.93699999863748
222.86509999685222
222.8871000043
223.13899999426212
222.84310000395635
223.07709999586223
222.46509999968112
222.6650000011432
222.99809999822173
222.9741000046488
222.76099999726284
222.6481000034255
222.71209999598796
222.20000000379514
222.8010999970138
222.8441000042949
222.6989999981015
222.55310000036843
223.3120999953826
222.7240000065649
222.448099993926
222.64210000139428
222.93400000489783
222.16609999304637
222.6401000007172
222.75100000115344
222.73210000275867
222.6680999956443
222.86900000472087
222.19709999626502
222.70710000157123
222.56100000231527
222.25610000168672
222.51509999478003
223.03710000414867
222.47000000061234
222.9280999963521
222.9010000010021
222.9631000009249
222.59109999868087
222.55199999926845
222.48109999782173
222.84110000327928
222.36500000144588
222.5440999973216
222.58410000358708
222.6909999953932
222.31810000084806
222.87610000057612
222.314999999071
222.14209999947343
222.60210000240477
222.85800000099698
222.0900999964215
222.2050999989733
222.090000002936
222.87209999922197
222.48409999883734
222.05899999971734
222.5391000029049
222.27710000152
222.3599999997532
222.51609999511857
222.39210000407184
222.48199999739882
222.66510000190465
222.57009999884758
222.26100000261795
222.71509999700356
222.28110000287415
222.15299999515992
222.07810000691097
222.54609999799868
222.23099999973783
221.99410000030184
222.40909999527503
222.22100000362843
222.58210000291
222.1750999960932
222.15200000209734
222.30010000203038
221.9900999989477
222.21999999601394
222.32810000423342
222.435099996801
222.0549999983632
222.15110000252025
222.8060999987065
221.96599999733735
222.01110000605695
221.83809999842197
222.2540000002482
222.24109999660868
222.36510000220733
222.28599999652943
222.06310000183294
222.23510000185343
221.74100000120234
222.23510000185343
222.09509999811416
222.19910000421805
221.92709999944782
222.18599999905564
222.35209999780636
222.07000000344124
222.14810000150464
222.1480999942287
222.4800000039977
221.55109999584965
222.3091000050772
221.9889999978477
222.2161000026972
222.2710999994888
221.95300000021234
221.9630999970832
221.7411000019638
221.96299999632174
222.0801000003121
222.1690000005765
221.9450999982655
222.05710000707768
221.7529999979888
222.17409999575466
221.83010000298964
221.8880000000354
222.2870999976294
221.83310000400525
222.19100000074832
221.48709999601124
222.2269999983837
221.8871000004583
221.68510000483366
221.96299999632174
221.4490999976988
221.2091000037617
221.8589999974938
222.0281000045361
221.8399999983376
221.69310000026599
221.73710000060964
221.9360000017332
221.63009999349015
221.76610000315122
221.85999999783235
221.68710000551073
221.73299999849405
221.64409999822965
222.01209999911953
221.29400000267196
221.9580999953905
221.58610000042245
221.5009999999893
221.57810000499012
221.83799999766052
221.3220999983605
222.30710000440013
221.6229999976349
222.03409999929136
221.60710000025574
221.59600000304636
221.84410000045318
221.75209999841172
221.50999999576015
221.53899999830173
221.97910000249976
221.43510000023525
221.75900000002002
221.84109999943757
221.66209999704733
221.41600000031758
222.0411000016611
221.49099999660393
221.4661000034539
221.32109999802196
221.85600000375416
221.91709999606246
221.5180999992299
221.64700000575976
221.40909999870928
221.5169999981299
221.67310000077123
221.98609999759356
221.62000000389526
221.00209999916842
221.71510000043781
221.12599999672966
221.7231000031461
221.51199999643723
221.63710000313586
221.64209999755258
221.3190000038594
221.70809999806806
221.4049999965937
221.71510000043781
221.14710000460036
221.42499999608845
221.02109999832464
221.07900000264635
221.8810999984271
221.15409999969415
221.55400000337977
221.2221000008867
221.00599999976112
221.07609999511624
221.21710000647
221.23699999792734
221.2881000014022
221.65010000026086
221.5379999979632
221.56309999991208
220.8329999994021
221.12709999782965
221.13910000189207
221.78100000019185
221.20710000308463
221.1269999970682
221.26510000089183
221.3830999971833
221.10200000315672
221.39210000023013
221.3709999996354
221.44010000192793
221.19009999732953
221.6069999994943
221.26610000123037
221.25099999539088
221.53309999703197
221.2440000002971
221.51609999855282
221.1890000035055
221.5851000000839
221.2370999986888
221.26500000013039
221.27009999530856
221.32110000529792
221.05400000145892
221.29609999683453
221.26600000046892
221.30009999818867
221.00910000153817
221.40999999828637
221.1131000003661
220.86200000194367
221.37510000175098
221.06409999832977
221.16499999538064
221.59710000414634
220.88500000245403
220.75509999558562
221.00199999840697
221.12010000273585
221.62910000042757
221.33100000064587
220.9461000020383
221.14499999588588
221.26209999987623
221.22610000224086
221.0350000023027
221.07409999443917
221.03100000094855
221.13209999952232
220.83810000185622
221.0990000021411
220.84309999627294
221.04699999908917
221.04110000509536
221.19910000037635
221.1639999950421
221.36210000462597
220.8089999985532
221.34409999853233
221.23909999936586
220.77900000294903
221.43810000125086
221.23199999623466
221.07710000273073
220.82209999643965
220.8519999985583
221.3021000061417
221.0549999945215
220.83310000016354
221.3469999987865
221.11109999968903
221.19410000595963
220.6369999985327
220.98510000068927
220.76799999922514
220.9110999974655
221.23410000494914
220.8110999999917
221.1029999962193
221.00309999950696
220.92200000042794
220.76910000032512
221.41410000040196
221.38600000471342
221.0060999932466
220.79800000210525
221.2851000003866
220.196100002795
221.187999995891
220.86810000473633
220.83500000007916
220.9110999974655
221.3469999987865
221.22810000291793
220.68909999507014
221.1680000036722
221.256099997845
221.43700000015087
220.97210000356426
220.67409999726806
220.35499999765307
220.61210000538267
220.90899999602698
220.91809999983525
220.7269999998971
220.30110000196146
220.90709999611136
220.59500000614207
220.81310000066878
220.62199999345466
220.89910000067903
221.1890000035055
220.9560999981477
220.46209999825805
220.41400000307476
220.79610000218963
220.94999999535503
220.2601000026334
220.8810000010999
220.7330999954138
220.33410000585718
220.88999999687076
220.5411000031745
220.59399999852758
220.5111000002944
220.8119999995688
220.65009999641916
220.4051000007894
220.60500000225147
220.28309999586781
220.39500000391854
220.67709999828367
220.3190000000177
220.76010000455426
220.41909999825293
220.79200000007404
220.76910000032512
220.8459999965271
221.07810000306927
220.97909999865806
220.8161000016844
221.15499999927124
220.5720999991172
221.068999999261
220.4450999997789
220.7161000042106
220.76499999820953
220.13609999703476
220.5240000039339
220.3460999953677
220.36600000137696
220.86310000304366
220.79809999559075
220.54400000342866
220.39209999638842
220.21200000017416
220.5201000033412
220.75500000210013
220.35609999875305
220.91009999712696
220.5919999978505
220.37310000450816
220.4700000002049
221.00810000119964
220.40500000002794
220.35809999943012
220.69309999642428
220.43400000256952
220.4790999967372
220.19100000034086
220.38210000027902
220.62300000106916
220.4870999994455
220.40209999977378
220.56100000190781
220.26809999806574
220.45900000375696
220.43509999639355
220.35399999731453
220.5891000048723
220.367099995201
220.77600000193343
220.17310000228463
220.31199999764794
220.40710000146646
220.2679999973043
220.19410000211792
220.70810000150232
220.66300000005867
220.04809999634745
220.39900000527268
220.5000999965705
220.5340000000433
220.17710000363877
220.28609999688342
220.48699999868404
220.18309999839403
220.09900000557536
220.77909999643452
220.72800000023562
220.34010000061244
220.1370000038878
220.13609999703476
220.32100000069477
220.17609999602428
220.4700000002049
220.24610000516986
220.25199999916367
220.17010000126902
220.1740999953472
220.23900000203867
220.925100002205
220.2949999991688
220.17809999670135
220.18599999864819
220.2781000014511
220.5030999975861
220.57300000597024
219.85809999750927
220.0620000003255
220.22809999907622
220.14599999965867
220.30310000263853
220.4409999976633
220.14209999906598
220.051100004639
220.17899999627843
220.10510000109207
220.18499999830965
220.30710000399267
220.09799999796087
220.3760999982478
220.2601000026334
220.16299999813782
220.07509999821195
220.29599999950733
220.01710000040475
220.3330000047572
220.18709999974817
220.2389999947627
219.97810000175377
220.34810000332072
219.7119999982533
220.3021000023
220.16900000016904
220.66110000014305
219.93400000064867
220.11709999787854
220.3799999988405
219.97209999972256
220.23710000212304
220.57099999801721
220.07809999922756
220.15600000304403
220.18009999737842
220.60400000191294
220.48609999910695
220.20599999814294
220.12009999889415
220.31010000500828
220.1089999944088
220.11210000346182
219.83100000215927
220.19009999348782
219.9520000067423
220.25209999992512
220.28510000382084
220.02709999651415
219.86199999810196
220.07110000413377
220.26599999662722
219.63210000103572
219.87300000182586
220.33409999858122
220.21200000017416
220.21010000025854
219.61500000179512
220.2121000009356
219.81809999851976
220.0109999976121
219.99610000057146
219.81200000300305
219.90809999988414
220.0589999993099
219.8320999959833
219.6479999984149
219.94010000344133
220.10800000134623
220.15609999652952
220.12309999990975
219.71200000552926
219.84609999344684
220.2580000011949
219.6741000007023
219.86499999911757
220.2021000048262
219.80299999995623
220.13909999805037
219.8389999975916
220.00910000497242
219.69899999385234
219.73910000087926
219.82800000114366
220.06810000311816
219.5609999980661
219.8830999986967
220.3871000019717
219.86399999877904
219.97510000073817
220.24599999713246
219.72410000307718
219.89100000064354
219.43109999847366
219.9899999977788
219.7191000013845
219.9079999991227
220.05010000430048
219.6029999977327
219.93310000107158
219.90399999776855
219.80510000139475
220.19909999653464
219.49700000550365
219.87909999734256
219.78600000147708
219.91010000056121
219.7599999999511
220.02209999482147
220.2240000042366
219.73199999774806
219.73309999884805
219.93400000064867
220.29810000094585
219.7671000030823
219.79499999724794
219.9601000029361
220.24599999713246
219.96909999870695
219.79000000283122
219.40209999593208
219.80099999927916
219.56910000153584
219.87200000148732
219.73409999918658
220.00999999727355
219.47210000507766
220.06600000167964
219.37009999965085
219.61499999451917
219.7941000049468
219.9449999970966
219.56409999984317
219.63900000264402
219.99610000057146
219.4900999966194
219.46800000296207
219.8140999971656
219.7390000001178
219.69910000188975
219.42999999737367
219.91610000259243
219.49499999755062
219.73609999986365
219.40600000380073
219.95410000090487
219.82399999978952
219.3690999993123
219.55299999535782
219.43710000050487
219.678000001295
219.43309999915073
219.8209999987739
219.2131000047084
219.64399999706075
219.79909999936353
219.19699999853037
219.47110000473913
219.85599999607075
219.89210000174353
219.4149999995716
219.46810000372352
219.22300000005635
219.40109999559354
219.74000000045635
219.42809999745805
219.4630000012694
219.82410000055097
219.4930000041495
219.37310000066645
219.38399999635294
219.77809999953024
219.39900000143098
219.69499999977415
219.78710000257706
219.38899999804562
219.8041000010562
219.81400000368012
219.42809999745805
219.72110000206158
219.46999999636319
219.4591000006767
219.51300000364427
219.69209999952
219.29300000192598
219.0030999990995
219.2739999954938
220.0611000007484
219.4309999977122
219.13310000672936
219.7149999992689
219.069099999615
219.3669999978738
219.29410000302596
219.10599999682745
219.47809999983292
219.54900000127964
219.90509999886854
219.30499999871245
219.7770999991917
218.85800000018207
219.4110999989789
219.2780000041239
219.90209999785293
219.4420000014361
219.73509999952512
218.97799999715062
219.65210000053048
219.60600000602426
219.44409999559866
219.32699999888428
219.75910000037402
219.30699999938952
219.08210000401596
219.51199999602977
219.37910000269767
219.51599999738391
219.22410000115633
219.771000003675
218.97409999655792
219.44100000109756
219.38709999813
219.4450000024517
219.17309999844292
219.1210000019055
219.12409999640658
219.94700000504963
219.16209999471903
219.61000000010245
219.58110000559827
219.41199999855598
219.30409999913536
219.41900000092573
219.2360999979428
219.34799999871757
219.79210000426974
219.30409999913536
218.94500000053085
220.01409999938915
219.16600000258768
219.50810000271304
219.1979999988689
219.66909999900963
218.96700000070268
219.06509999826085
219.05700000206707
219.36209999694256
219.21400000428548
219.1571000003023
219.46999999636319
219.0781000026618
219.40499999618623
219.36210000421852
219.38899999804562
219.0141000028234
218.96399999968708
219.31409999524476
219.09299999970244
219.2101000036928
219.27100000175415
219.11510000063572
219.16999999666587
219.3050999994739
219.15599999920232
219.24810000200523
219.0580000024056
219.1370999935316
219.49500000482658
219.03110000130255
219.51199999602977
219.06310000485973
219.36899999855086
219.17709999979706
218.77500000118744
219.2849999992177
218.90309999434976
219.14400000241585
218.91909999976633
219.2030000005616
219.33110000099987
219.42200000194134
219.01909999724012
218.91000000323402
218.96109999943292
218.88599999510916
219.09009999944828
219.05900000274414
219.13109999877634
219.15299999818671
219.11910000198986
219.36200000345707
219.25809999811463
219.43599999940488
219.2330999969272
218.92600000137463
218.88010000111535
219.4870000021183
218.94009999959962
219.0310000005411
219.4390000004205
219.13109999877634
219.25200000259792
219.16609999607317
218.99000000121305
219.39710000151535
218.8190000015311
219.32309999829158
218.85699999984354
218.98610000062035
218.7160000030417
218.98309999960475
218.86699999595294
219.1120999996201
219.36400000413414
218.8520999989123
219.18100000038976
218.61509999871487
219.12799999699928
218.84910000517266
218.96999999444233
219.10310000384925
218.91499999765074
218.99710000434425
218.62499999406282
218.66010000667302
219.09400000004098
219.09210000012536
218.70999999373453
219.322100005229
218.69799999694806
218.70510000007926
219.09800000139512
218.8349999996717
219.09410000080243
219.0069999996922
218.83009999874048
218.80200000305194
219.01809999690158
219.16999999666587
218.87010000500595
218.80299999611452
218.8970999995945
218.77800000220304
219.3111000015051
219.09900000173366
218.70009999838658
219.04499999800464
218.52010000293376
219.2399999985355
218.82010000263108
218.75100000033854
218.82909999840194
218.9719999951194
218.80610000516754
219.21199999633245
218.80110000347486
219.04899999935878
219.2630999998073
218.87299999798415
218.99999999732245
218.71910000481876
218.66299999965122
219.2219999997178
218.48709999903804
219.03000000020256
218.95009999570902
218.8830000013695
218.64910000294913
219.15599999920232
219.3260999993072
218.92900000239024
218.86609999637585
218.39200000249548
219.01310000248486
218.8259999966249
218.72409999923548
218.7709999998333
218.92900000239024
218.97009999520378
218.71700000338024
218.66510000108974
219.04999999969732
219.08209999674
218.59300000505755
218.4650999988662
218.64999999525025
219.07310000096913
218.94299999985378
219.0141000028234
218.87799999967683
218.74709999974584
218.6779999974533
218.6881000016001
218.43000000080792
218.7770000018645
218.7400999973761
218.51199999946402
218.48509999836097
218.91100000357255
218.87409999908414
218.6500000025262
218.7061000004178
218.4099999940372
218.74210000532912
218.89499999815598
218.7190999975428
218.51600000081817
218.75810000346974
218.6169999986305
218.60709999600658
218.58500000234926
218.3050000021467
218.9340999975684
218.338999999105
218.4791000036057
218.68499999982305
218.7941000011051
218.78299999661976
218.44409999903291
219.0210000044317
218.83909999451134
218.89800000644755
218.41909999784548
218.66399999998976
218.7941000011051
218.486000005214
218.23709999443963
218.88600000238512
218.34810000291327
218.9139999973122
218.45110000140266
218.56399999524
218.46410000580363
218.5719999979483
218.52609999768902
218.97500000341097
218.56100000150036
218.8430999958655
218.93200000340585
218.74709999974584
218.47100000013597
217.9580999945756
219.0340000015567
218.23610000137705
218.69699999660952
218.26210000290303
218.55599999980768
218.513100000564
218.43000000080792
218.764099998225
218.22200000315206
218.39499999623513
218.29209999850718
218.91700000560377
218.38109999953303
218.58299999439623
218.07710000575753
218.0450000014389
218.32009999343427
218.6740000033751
218.49510000174632
218.60399999422953
218.41200000199024
218.80010000313632
218.245999996725
218.75810000346974
218.4339999948861
218.3601000069757
218.12699999281904
218.98510000028182
218.29400000569876
218.6020999943139
218.15300000162097
218.32410000206437
218.06800000194926
218.57900000031805
218.14610000001267
218.62499999406282
218.46910000022035
218.51600000081817
218.43810000427766
218.6779999974533
218.3320999974967
218.0850000004284
218.3761000051163
218.62799999507843
218.2981000005384
218.63100000337
218.2570999939344
218.33800000604242
218.38209999987157
218.70999999373453
218.46510000614217
218.6539999966044
218.50110000377754
218.56499999557855
218.60210000158986
218.54699999676086
218.55409999989206
218.57900000031805
218.5481000051368
218.7709999998333
218.44309999869438
218.2009999960428
218.35700000519864
217.9610999955912
218.22500000416767
217.98809999745572
218.49400000064634
218.2371000017156
218.28699999605305
218.3911000029184
218.52299999591196
218.52010000293376
218.46799999912037
218.42699999979232
218.4860999986995
218.0000000007567
217.84610000031535
218.44399999827147
218.06910000304924
217.92599999753293
218.3770000046934
218.59009999752743
218.50699999777135
217.7631000013207
218.76699999847915
218.2321000000229
217.70500000275206
218.30610000324668
218.5399999943911
218.50510000513168
218.54999999777647
218.17400000145426
218.16209999815328
218.14399999857415
218.29609999986133
218.29599999909988
218.4941000014078
218.0320000043139
218.0850999939139
218.40700000029756
218.2810000012978
218.45010000106413
218.32500000164146
218.28110000205925
218.41899999708403
218.42910000123084
217.70200000173645
218.40209999936633
217.8529999946477
218.22409999731462
218.06300000025658
218.20409999781987
218.14200000517303
217.92009999626316
218.36700000130804
217.92909999930998
218.05699999822536
218.14199999789707
218.04210000118474
218.3080000031623
218.420099998184
217.8150000036112
218.25809999427292
218.15000000060536
217.98110000236193
217.770000002929
218.45299999404233
217.99310000642436
218.4149999957299
217.9111000004923
217.92300000379328
218.05609999864828
218.23099999892293
217.85409999574767
217.98600000329316
218.34700000181329
217.87509999558097
218.07700000499608
218.1891000000178
218.26299999520415
218.19110000069486
218.2710000051884
218.1170999974711
218.2570000004489
218.01509999932023
218.0999999982305
218.05200000380864
218.1230999995023
218.05899999890244
218.1330999956117
218.00500000244938
217.95310000015888
218.04400000110036
217.97910000168486
218.1720000007772
217.82399999938207
218.7061000004178
217.93500000057975
217.86209999845596
218.2390000016312
218.34709999529878
217.96200000244426
218.06710000237217
217.68299999530427
218.3900000018184
218.3110999976634
217.9729999988922
217.82209999946645
218.14300000551157
217.7330999984406
218.40399999928195
218.10910000203876
217.85800000361633
218.11509999679402
217.98000000126194
218.1120999957784
217.67499999987194
217.71910000097705
218.41800000402145
217.70609999657609
217.89300000091316
218.07999999873573
218.00610000354936
218.0369999987306
217.75609999895096
217.90899999905378
217.94210000371095
218.10700000060024
218.32809999614256
217.9180000021006
218.10099999856902
218.2771000007051
217.5680000000284
217.71409999928437
217.53000000171596
218.32010000071023
217.99800000007963
217.7570999992895
218.0420000004233
217.82600000005914
218.11509999679402
217.94100000261096
218.4041000000434
217.8700000004028
217.730099997425
218.29299999808427
217.92010000353912
217.8139999959967
217.90900000632973
218.30609999597073
218.02500000194414
218.02110000135144
217.53899999748683
218.25410000019474
218.19700000196462
217.8790999969351
217.6400000025751
218.01509999932023
218.04400000110036
218.0889999945066
217.6331000009668
217.42000000085682
217.86109999811742
217.94000000227243
217.9221000042162
217.78599999379367
217.8261000008206
217.97000000515254
218.15899999637622
218.0621000006795
217.8910000002361
217.74210000148742
217.54599999985658
217.96309999626828
217.6880000042729
218.06300000025658
217.86900000006426
218.15309999510646
217.70100000139792
217.9991000011796
217.96299999550683
217.572100002144
217.85000000090804
217.6529999997001
217.65910000249278
218.245999996725
218.4620999978506
217.86500000598608
217.95310000015888
217.74100000038743
218.03910000016913
217.57599999546073
217.68700000393437
217.75809999962803
217.86399999837158
218.01910000067437
217.72400000190828
217.7010999948834
218.08900000178255
217.6430000035907
217.77709999878425
218.11999999772524
218.19910000340315
217.70299999479903
217.39209999941522
217.77700000529876
217.2320999961812
217.7559999981895
218.08700000110548
217.46810000331607
217.9889999970328
217.46710000297753
217.99900000041816
218.00409999559633
217.6980000003823
217.9461000050651
217.54299999884097
217.1749999979511
217.22710000176448
217.96899999753805
217.87510000285693
217.96399999584537
217.4241000029724
217.253000002529
217.14399999473244
217.81510000437265
217.54599999985658
217.89609999541426
217.73200000461657
217.76799999497598
217.95710000151303
217.99599999940256
217.82209999946645
217.85400000226218
217.69409999978961
218.07799999805866
217.99209999880986
217.57800000341376
217.90709999913815
217.99200000532437
217.15709999989485
217.46400000120047
217.4860999948578
217.67600000021048
217.49500000441913
217.11809999396792
217.7270000029239
217.47209999739425
216.67700000398327
217.4860000013723
217.45109999756096
217.76300000055926
217.82710000115912
217.63799999462208
217.346000004909
217.5481000012951
218.40199999860488
217.9930999991484
217.59800000290852
217.52509999350877
217.609999999695
217.86400000564754
217.46309999434743
217.56200000527315
217.52009999909205
217.86299999803305
217.40500000305474
217.73209999810206
217.7159999992
217.5160999977379
217.83400000276743
217.64010000333656
217.6389999949606
217.77100000326755
217.68309999606572
217.55700000358047
217.45910000026925
217.81000000191852
217.3941000000923
218.01499999855878
217.5809999971534
217.50109999993583
217.8189999976894
217.34810000634752
217.4449999947683
217.62500000477303
217.55209999537328
217.7750000046217
217.5260999938473
217.0110000006389
217.63500000088243
217.68410000368021
218.00399999483489
217.51510000467533
217.66399999614805
217.4250000025495
217.3151000024518
217.85499999532476
217.37410000059754
217.70700000342913
217.78310000081547
217.46199999324745
217.37910000229022
216.97300000232644
217.57110000180546
217.36199999577366
217.65600000071572
217.39209999941522
217.53300000273157
217.56309999909718
217.29799999593524
217.80299999954877
217.4961000055191
217.51299999596085
217.34010000363924
217.2290000016801
217.46799999527866
217.68310000334168
217.571000001044
217.68209999572719
217.5550000029034
217.42000000085682
217.45609999925364
217.09700000064913
217.56009999808157
217.57500000239816
217.63099999952829
217.71810000063851
217.96699999686098
217.38310000364436
217.55599999596598
217.7159999992
217.61310000147205
217.26199999829987
217.68310000334168
217.24800000083633
217.41800000017975
217.56509999977425
217.99900000041816
217.72609999607084
217.80299999954877
217.23400000337278
217.98609999677865
217.62500000477303
217.33109999331646
217.05800000199815
217.70100000139792
217.20410000125412
217.46999999595573
217.22000000590924
217.11809999396792
216.8530000053579
217.77909999946132
217.4169999998412
216.93199999572244
216.88410000206204
217.3449999972945
217.2290000016801
217.46410000196192
217.092999999295
217.57709999656072
217.6240000044345
217.2869999994873
216.96410000004107
217.73010000470094
217.14999999676365
217.3079999993206
217.254100003629
217.59999999630963
217.4310999980662
217.81900000496535
217.32999999949243
217.8261000008206
217.40999999747146
217.3971000011079
217.5950000018929
217.25599999626866
217.53610000450863
216.9099999955506
217.63510000164388
217.3160000020289
217.50099999917438
217.79309999692487
217.21500000421656
217.04399999725865
217.4580999999307
217.30399999796646
217.85410000302363
217.16100000048755
217.13399999862304
217.6300999999512
217.52900000137743
217.5340999965556
217.75300000444986
216.93599999707658
217.18110000074375
217.05300000030547
217.30309999838937
216.71700000297278
217.77799999836134
217.37510000093607
217.47799999866402
217.38709999772254
217.3739999998361
217.5229999993462
217.40110000246204
217.43599999899743
217.43699999933597
217.40710000449326
217.13900000031572
217.0650999978534
217.50500000052853
217.15899999981048
217.08409999700962
217.42000000085682
217.42810000432655
216.76299999671755
217.33099999983096
217.254100003629
217.23799999745097
217.48810000281082
217.10999999777414
217.40499999577878
217.11810000124387
217.55000000121072
217.08899999794085
217.45210000517545
216.68510000017704
217.03300000081072
217.77100000326755
217.42209999501938
216.9080000021495
217.28509999957168
216.97000000131084
217.092999999295
217.12210000259802
217.17999999964377
217.27899999677902
217.01910000410862
216.88099999300903
216.89910000714008
216.80999999807682
217.2149999969406
216.86610000324436
217.17899999930523
217.41299999848707
216.95509999699425
217.0250000053784
217.3971000011079
217.35099999932572
217.41599999950267
217.492099996889
217.15499999845633
217.02010000444716
217.06599999743048
217.51799999765353
217.28510000684764
217.46399999392452
216.96710000105668
217.19599999778438
217.1809999999823
216.65610000491142
217.67499999987194
217.07400000013877
217.27609999652486
216.89500000502449
216.9200999996974
216.94600000046194
217.16100000048755
217.66809999826364
217.00899999996182
217.12409999599913
217.1230000021751
217.25899999728426
216.89909999986412
216.9320000029984
217.11099999811267
217.5751000031596
216.8039999960456
217.07510000123875
217.15799999947194
216.9720000019879
216.64009999949485
217.14000000065425
217.26510000007693
216.99799999623792
216.48600000480656
217.10409999650437
217.15100000437815
217.0819999955711
217.39600000000792
216.69809999730205
217.23100000235718
216.98900000046706
216.9990999973379
216.95400000317022
216.86310000222875
217.18300000065938
216.64799999416573
216.89510000578593
216.51899999415036
217.1740000048885
217.09410000039497
217.23399999609683
217.21610000531655
216.71999999671243
216.87799999926938
216.82410000357777
217.0399999959045
217.0299999997951
216.71210000204155
217.17899999930523
217.35310000076424
217.18300000065938
216.56200000143144
216.97909999784315
216.75300000060815
217.0879999976023
217.2640999997384
217.0010000045295
217.01609999581706
216.9720000019879
216.9789999970817
217.0851000046241
217.10499999608146
216.95500000350876
217.13009999803035
216.6910000014468
216.65199999551987
216.91809999902034
216.96300000621704
217.30609999940498
216.88200000062352
216.82399999554036
216.88910000375472
216.8729999975767
217.28910000092583
216.9240000002901
217.07299999980023
217.09109999937937
216.78599999722792
216.43700000277022
217.23210000345716
216.80299999570707
217.3289999991539
216.74910000001546
216.85699999943608
216.8011000030674
216.74799999891547
217.1089999974356
216.9281000024057
216.8359999996028
217.04899999895133
216.96100000553997
216.75609999510925
216.90400000079535
216.8930000043474
216.8801000007079
217.32199999678414
217.05500000098255
217.13209999870742
216.98499999911292
216.99500000249827
217.06609999819193
217.02499999810243
217.068099998869
216.57700000650948
216.9759999960661
217.0860999976867
216.87999999994645
217.09300000657095
217.01309999480145
217.35199999966426
216.7191000044113
216.9789999970817
217.26900000066962
217.00910000072327
216.57599999889499
216.74199999688426
216.87510000629118
216.95699999690987
216.9209999992745
216.84210000239545
216.65899999788962
216.935000004014
216.9540999966557
216.79500000027474
216.4000999982818
216.74699999857694
216.74800000619143
217.49109999655047
216.81299999909243
216.5949999980512
217.16010000091046
216.5720000048168
216.86100000079023
217.10109999548877
216.63100000296254
216.98800000012852
217.1500999975251
216.5709999972023
216.51500000007218
216.75110000069253
216.91500000451924
216.68009999848437
216.8789999996079
216.86500000214437
217.00910000072327
217.01699999539414
216.64600000076462
216.87509999901522
217.02300000470132
216.80499999638414
217.1671000032802
216.67999999772292
216.57599999889499
216.99599999556085
216.7970000009518
216.47710000252118
216.57199999754084
216.63599999737926
216.81510000053095
216.3600000058068
216.52199999516597
216.3291000033496
217.04599999793572
216.70610000001034
216.99400000215974
216.66499999992084
216.82509999664035
216.57000000413973
216.5229999955045
216.51009999914095
216.57300000515534
216.71299999434268
216.55810000083875
216.53599999990547
216.7680000056862
217.04309999768157
216.75500000128523
216.9900000008056
216.63109999644803
216.81299999909243
216.50500000396278
216.71409999544267
216.4970000012545
217.13199999794597
216.79910000239033
216.56300000176998
216.32999999565072
216.71810000407277
216.46899999905145
216.43700000277022
216.94609999394743
216.87000000383705
216.27910000097472
216.60699999483768
216.66400000685826
216.7520999937551
216.20700000494253
216.63299999636365
216.78609999798937
216.76600000500912
216.33599999768194
217.05410000140546
216.6510000024573
216.78599999722792
217.03210000123363
216.11899999697926
216.5210000021034
216.3661000013235
216.54100000159815
216.80599999672268
216.55309999914607
216.34099999937462
216.81399999943096
216.97710000444204
216.57199999754084
216.90700000181096
216.748999999254
216.49410000100033
216.74699999857694
216.5949999980512
216.66910000203643
216.98900000046706
216.85900000011316
216.63310000440106
216.46999999938998
216.7979999940144
216.5311000062502
216.30299999378622
216.60700000211364
216.64810000220314
216.50799999770243
216.91699999792036
216.7561000023852
216.78500000416534
216.56399999483256
216.39610000420362
216.68299999873852
216.85299999808194
216.72209999815095
216.61800000583753
216.90499999385793
216.5041000043857
216.9659999999567
216.670099995099
216.77700000145705
216.5450000029523
216.50409999710973
216.69000000110827
216.42699999938486
216.2391000019852
216.54300000227522
216.85799999977462
216.67309999611462
216.68900000076974
216.55699999973876
216.92610000172863
216.2659999958123
216.87200000451412
216.60110000084387
216.45799999532755
216.3860000000568
216.68110000609886
216.49099999922328
216.7150999957812
216.81299999909243
216.49900000193156
216.65609999763547
216.67900000466034
216.69699999620207
216.23510000063106
216.5930000046501
216.60100000008242
216.72509999916656
216.34699999412987
216.2430000025779
216.20110000367276
216.03999999933876
216.45999999600463
217.10909999819705
216.7090000002645
216.76210000441642
216.62499999365536
216.34800000174437
216.28910000436008
216.7059999992489
216.9309999953839
216.82110000256216
216.36399999988498
216.65110000321874
216.443999997864
217.04299999692012
433.39410000044154
216.49099999922328
216.6261000020313
216.25900000071852
216.37200000259327
216.68309999949997
216.57799999957206
216.52899999753572
216.61110000422923
216.9129999965662
216.71800000331132
216.80709999782266
216.52999999787426
216.62099999957718
216.33809999912046
216.44300000480143
216.39099999447353
216.2681000045268
216.83699999994133
216.40800000022864
216.5540999994846
216.63499999704072
216.6380000053323
216.8050999971456
216.44499999820255
216.87999999994645
216.4351000028546
216.37899999768706
216.48400000412948
216.9830999991973
216.33399999700487
216.4340000017546
216.6540999969584
216.50400000362424
216.78509999765083
216.55699999973876
216.09799999714596
216.66010000626557
216.61199999653036
216.35699999751523
216.47710000252118
216.6579999975511
216.6620000061812
216.35709999827668
216.72599999874365
216.39699999650475
216.60510000219801
216.49600000091596
216.66199999890523
216.49710000201594
216.45100000023376
216.11509999638656
216.03500000492204
216.39499999582767
216.51810000184923
216.18499999749474
216.12800000002608
216.45510000234935
216.7639999970561
216.32700000191107
216.5441000033752
216.019999999844
216.47999999549938
216.24810000503203
216.5709999972023
216.54899999703048
216.3081000035163
216.11699999630218
216.41200000158278
216.65410000423435
216.07699999731267
216.20399999665096
216.339099999459
216.49200000683777
216.01599999848986
216.2190999952145
216.19300000020303
216.29600000596838
216.0200999933295
216.28700000292156
216.43700000277022
216.04509999451693
216.47200000006706
216.0180000064429
216.47809999558376
216.1500000001979
216.5450000029523
216.00110000144923
216.27599999919767
216.13399999478133
216.3161000062246
216.88499999436317
216.12200000527082
216.25109999877168
216.32600000157254
216.16899999935413
216.3310999967507
216.2739999985206
216.1640000049374
216.72209999815095
216.2049999969895
216.11200000188546
216.39509999658912
216.14600000611972
216.10599999985425
216.54409999609925
216.13300000171876
215.965999996115
216.1511000012979
216.2910000042757
216.5409999943222
216.33010000368813
216.07200000289595
215.7939999960945
216.2949999983539
216.5949999980512
216.83009999833303
216.25399999902584
216.4760000014212
216.4210999981151
216.26600000308827
215.85400000185473
216.45010000065668
216.0139999978128
216.00000000034925
216.19610000198008
216.04899999510963
216.0100000037346
216.29209999809973
216.69000000110827
216.34610000182875
215.91199999966193
216.24499999597901
216.13910000451142
215.84699999948498
216.19099999952596
216.34410000115167
216.11899999697926
215.9990000000107
216.4561000026879
216.1469999991823
216.6289999950095
216.33610000571935
216.01899999950547
216.02899999561487
216.1571000033291
215.84599999914644
215.99099999730242
215.90210000431398
215.85400000185473
216.01299999747425
216.3280000022496
215.9761000002618
216.39499999582767
216.26210000249557
216.37399999599438
216.15900000324473
215.6981000007363
216.02600000187522
216.10399999917718
216.0920999958762
216.25399999902584
216.1980000018957
216.11110000230838
216.54499999567633
216.06099999917205
215.92710000550142
216.125999999349
215.93600000051083
215.82610000041313
216.11699999630218
216.12000000459375
216.51409999321913
216.2300000054529
216.3860000000568
216.16609999909997
216.1710000000312
215.99509999941802
215.96400000271387
215.92599999712547
216.1571000033291
216.24100000190083
215.98599999560975
216.088100001798
216.11200000188546
216.1599999963073
215.82710000075167
216.2160000007134
215.78299999964656
216.55009999813046
215.80299999914132
216.2430000025779
216.1301000014646
216.05599999747938
216.1100000012084
216.1800999965635
215.93600000051083
215.96100000169827
216.69010000186972
215.76900000218302
216.019999999844
216.17509999487083
216.0100000037346
215.87699999508914
216.1201000053552
216.06700000120327
216.39799999684328
216.05909999925643
216.04800000204705
216.32400000089547
215.61909999581985
216.0860000003595
215.86799999931827
216.0610999999335
215.92600000440143
215.8869999984745
215.89510000194423
216.22799999749986
215.96000000135973
215.7641000012518
216.08399999968242
215.7089999964228
215.80199999880278
216.088100001798
215.90000000287546
215.5339999953867
216.2711000055424
216.19499999360414
215.8689999996568
216.0931000034907
216.1229999983334
216.1340000020573
215.8251000000746
215.86399999796413
215.95499999966705
216.07410000433447
216.09699999680743
215.7530000040424
215.941099995689
215.99399999831803
215.87710000312654
216.58799999568146
216.1500000001979
215.99109999806387
215.74500000133412
215.98400000220863
216.1880999992718
215.65800000098534
216.1740000010468
216.21310000045924
215.7759999972768
216.23499999986961
215.84810000058496
216.2769999995362
215.81899999728194
216.3771000050474
215.5309999943711
216.17300000070827
215.95000000525033
216.09409999655327
215.97099999780767
216.0920000023907
215.7461000024341
216.37699999701
215.99799999967217
216.25610000046436
216.04500000103144
216.1530000012135
215.85709999635583
215.68200000183424
215.85700000287034
216.22309999656864
215.56799999962095
215.9590000010212
215.95410000008997
216.13300000171876
215.85999999661
215.79810000548605
216.1869999981718
216.25199999834877
215.85110000160057
216.1809999961406
216.0310000035679
215.98509999603266
216.30700000241632
216.00300000136485
216.1511000012979
215.93299999949522
215.72599999490194
216.2951000063913
216.02200000052107
216.0539999968023
215.80510000057984
215.50700000079814
215.99499999865657
216.29810000013094
215.9509999983129
215.79400000337046
215.52800000063144
215.9620999955223
216.17800000240095
215.82499999931315
215.70510000310605
216.524000003119
215.85809999669436
215.75599999778206
215.97800000017742
215.87110000109533
215.9719999981462
215.89400000084424
215.7491000034497
215.7389999993029
216.20599999732804
215.6920999987051
215.87300000101095
215.57000000029802
215.78910000243923
215.87500000168802
216.01799999916693
216.3180999996257
215.83400000235997
216.10599999985425
215.97009999823058
215.87300000101095
215.59699999488657
215.98910000466276
215.8049999998184
215.84099999745376
215.85010000126204
216.22399999614572
215.45700000569923
215.928099998564
215.7939999960945
216.2700000044424
216.01209999789717
215.5209999982617
215.99100000457838
215.74809999583522
216.78200000314973
215.8179999969434
216.24510000401642
215.86199999728706
215.94000000186497
215.8110999953351
215.81200000218814
215.98400000220863
215.6470999980229
215.55000000080327
216.35499999683816
215.7091000044602
215.6780000004801
215.4240000018035
215.85799999593291
216.08710000145948
216.0409999996773
215.65199999895412
215.8590999970329
216.08300000661984
215.5449999991106
215.4990999988513
215.69699999963632
216.03999999933876
215.96410000347532
215.9479999972973
215.51799999724608
216.20110000367276
215.39900000061607
216.01109999755863
215.73399999761023
215.78100000624545
215.7260999956634
215.51999999792315
216.03300000424497
215.94209999602754
215.5689999999595
215.76099999947473
215.43910000036703
215.6170000016573
216.08800000103656
215.81609999702778
215.75100000336533
215.49899999808986
215.94010000262642
216.1950000008801
215.96699999645352
215.5101000025752
215.9990000000107
216.00100000068778
215.9520999994129
216.06299999984913
215.6200000026729
215.2899999928195
215.88810000685044
216.12899999308866
215.94300000288058
215.61110000038752
215.73499999794876
216.113000002224
215.5071000015596
215.95800000068266
215.77799999795388
215.76810000260593
215.89099999982864
215.64799999759998
215.39510000002338
215.80600000015693
215.93600000051083
215.89510000194423
215.79899999778718
215.94599999662023
215.6410000025062
215.50510000088252
215.94899999763584
215.5449999991106
215.59010000055423
215.5140000031679
215.34999999857973
216.13710000383435
215.49299999605864
216.05000000272412
215.52410000003874
215.73399999761023
215.77399999659974
215.71710000716848
215.45699999842327
215.66799999709474
215.63700000115205
215.7461000024341
215.49399999639718
216.1361000034958
215.4279999958817
215.4080000036629
215.98409999569412
215.4450000016368
215.61400000064168
216.01910000026692
215.77799999795388
216.08700000069803
215.9920999984024
215.5540000021574
215.9350000001723
215.28509999916423
215.98100000119302
215.96400000271387
215.42909999698168
215.7939999960945
215.9700000047451
215.02699999837205
215.76210000057472
215.35700000094948
215.60199999657925
216.09010000247508
215.6410000025062
215.76799999456853
215.4731000046013
216.00499999476597
215.5689999999595
215.77210000396008
216.10700000019278
215.5579999962356
215.89310000126716
215.7320000042091
215.62099999573547
215.7660000011674
215.34609999798704
215.6810000014957
215.67900000081863
215.37109999917448
215.77999999863096
215.67300000606338
215.56109999801265
215.8530000015162
215.8629999976256
216.19909999571973
215.47600000485545
215.8320000016829
215.96499999577645
215.2081000022008
215.48600000096485
215.51799999724608
215.80810000159545
215.39199999824632
215.3729999990901
215.3519999992568
215.49110000341898
215.29000000009546
215.78500000032363
215.48009999969508
215.7999999981257
215.81600000354229
215.6600999951479
215.69300000555813
215.61800000199582
216.02910000365227
215.84699999948498
215.6669999967562
215.91210000042338
215.78800000133924
215.09399999922607
215.96010000212118
215.8049999998184
215.61400000064168
215.64509999734582
215.57300000131363
215.67399999912595
216.3109999964945
215.47210000426276
215.94200000254204
215.49099999538157
215.6710999988718
215.52499999961583
215.76800000184448
215.4201000012108
216.0920000023907
215.27799999603303
215.39900000061607
215.4540999981691
215.06500000396045
215.74500000133412
215.92709999822546
215.53200000198558
215.42499999486608
215.915100001439
215.25200000178302
215.74500000133412
215.28599999874132
216.12109999841778
215.4870000013034
215.75499999744352
215.5230999997002
215.72700000251643
215.38500000315253
215.92409999720985
215.72800000285497
215.8789999957662
215.84309999889228
215.3309999994235
215.43300000485033
215.35299999959534
215.33410000120057
215.63899999455316
215.67299999878742
215.63310000055935
215.63900000182912
215.73100000387058
215.47709999867948
215.7230000011623
215.6299999987823
215.82599999965169
215.59809999598656
215.76099999947473
215.38000000145985
215.3801000022213
215.41099999740254
215.50199999910546
215.72800000285497
215.69799999997485
215.2219999989029
216.23209999961546
215.0439999968512
215.73500000522472
215.23409999645082
215.5480000001262
215.77799999795388
215.47110000392422
215.7699999952456
215.6100000065635
215.2879999994184
215.40509999613278
215.47400000417838
215.6159999940428
215.3701000061119
215.53299999504816
215.56499999860534
215.52599999995437
215.74210000107996
215.57100000063656
215.69499999895925
215.33310000086203
215.2570000034757
215.6780000004801
215.34909999900265
215.4129999980796
215.58299999742303
214.70700000645593
215.48110000003362
215.44899999571498
215.40700000332436
215.30409999832045
215.80299999914132
215.55000000080327
215.26910000102362
215.51099999487633
215.6310000063968
215.38399999553803
215.7011000017519
215.34999999857973
215.49899999808986
215.4341000059503
215.43599999858998
215.65600000030827
215.64509999734582
215.3729999990901
215.58899999945424
215.23700000398094
214.94309999980032
215.15499999804888
215.172000003804
215.64909999869997
215.14899999601766
215.32899999874644
215.44300000095973
215.610100000049
215.69100000488106
215.4759999975795
215.46410000155447
215.5309999943711
215.70700000302168
215.7519999964279
215.54300000570947
215.47409999766387
215.56699999928242
215.71899999980815
215.38000000145985
215.1120999988052
215.197999998054
215.57000000029802
215.26910000102362
215.20199999940814
215.20400000008522
215.27500000229338
215.50810000189813
215.40899999672547
215.46700000180863
215.54309999919496
215.34999999857973
215.50399999978254
215.38710000459105
215.16599999449681
215.4350000055274
215.52609999343986
216.07000000221888
215.51800000452204
215.4309999968973
215.2231000000029
215.3360000011162
215.33999999519438
215.56410000630422
215.44100000028266
215.30599999823608
215.44609999546083
215.24500000668922
215.4709999958868
215.5209999982617
214.70810000027996
215.49900000536582
215.90399999695364
215.43309999833582
215.1510000039707
215.49299999605864
215.5071000015596
215.32299999671523
215.596000001824
215.24199999839766
215.25910000491422
215.5720000009751
215.20299999974668
215.8170999973663
214.89200000360142
215.98399999493267
215.5551000032574
215.2700000006007
215.29999999620486
215.4690000024857
215.36209999612765
215.19400000397582
215.25000000110595
215.26509999966947
215.4919999957201
214.91400000377325
215.20500000042375
215.51799999724608
215.4309999968973
215.37410000019008
215.30799999891315
215.6680000043707
214.8070999974152
215.48299999994924
215.2009999990696
215.172000003804
215.22209999966435
215.39099999790778
215.09700000024168
215.23809999780497
215.57300000131363
215.19500000431435
215.2349999960279
215.25710000423715
215.24800000042887
215.57000000029802
214.99109999422217
215.41900000011083
215.18700000160607
215.31810000305995
215.2490000007674
215.3699999980745
215.05199999955948
214.80909999809228
215.77999999863096
215.02500000497093
215.24810000119032
215.42899999622023
215.3550000002724
215.10000000125729
215.34909999900265
215.25600000313716
215.0069999988773
215.39209999900777
215.1190000004135
215.36299999570474
215.19000000262167
215.0850999969407
215.35200000653276
215.1079999966896
215.000099997269
215.73400000488618
215.34999999857973
215.0820000024396
215.5510999946273
215.4819999996107
214.94100000563776
215.0100999933784
214.99600000242935
215.19000000262167
215.04899999854388
215.00109999760753
215.41900000011083
215.45899999910034
215.48210000037216
215.19400000397582
215.4450000016368
215.18899999500718
215.1750999983051
214.96700000716373
215.27509999577887
215.70400000200607
215.54000000469387
215.25109999492997
215.32899999874644
214.61500000441447
215.78199999930803
214.99410000251373
214.9409999983618
215.12499999516876
215.3191000033985
215.32999999908498
215.42800000315765
215.32299999671523
214.93010000267532
214.87099999649217
215.09000000514789
214.8319999978412
215.53010000206996
215.31299999332987
215.079000001424
215.24109999882057
215.19500000431435
214.9959999951534
215.3660000039963
215.20009999949252
215.00899999955436
215.17999999923632
215.16310000151861
215.11399999872083
214.9970000027679
215.22299999924144
215.2970999959507
215.17400000448106
215.11499999905936
215.3141000017058
214.985999999044
215.1240000021062
215.10099999431986
215.1120999988052
215.17400000448106
214.76799999800278
215.23500000330387
215.13409999897704
215.26099999755388
214.72699999867473
215.18810000270605
215.08699999685632
215.22100000584032
215.20699999382487
215.30910000001313
214.88500000123167
215.47600000485545
215.27199999400182
214.94010000606067
215.17499999754364
215.02799999871058
215.04210000421153
214.71299999393523
214.73300000070594
215.18300000025192
215.22109999932582
214.92600000055972
215.33809999527875
215.54300000570947
214.86699999513803
215.1819999999134
215.40210000239313
215.11699999973644
214.9790000039502
214.85099999699742
215.06609999778448
215.53900000435533
215.38399999553803
215.24910000152886
214.93599999666912
214.8250000027474
214.8620000007213
215.1090999977896
215.02300000429386
214.8349999988568
215.20610000152374
214.89099999598693
214.79700000054436
214.99000000039814
215.10809999745106
215.30000000348082
214.9550000031013
215.07199999905424
215.51109999563778
214.55499999865424
215.0309999997262
214.93310000369092
215.2669999995851
215.01100000023143
214.9619999981951
215.01510000234703
214.9890000000596
215.02099999634083
215.04210000421153
215.14799999567913
215.1400000002468
215.10000000125729
214.96009999827947
214.63500000390923
215.22900000127265
215.24099999805912
215.03210000082618
215.21399999619462
214.78100000240374
215.04010000353446
214.8109999980079
215.28199999738717
214.93600000394508
215.14209999440936
214.92399999988265
215.278000003309
215.19709999847692
214.89500000461703
215.1919999960228
215.0980000005802
215.24009999848204
214.95400000276277
215.11699999973644
215.09810000134166
214.8349999988568
215.24800000042887
214.9180999986129
215.0409999958356
215.00100000412203
215.3141000017058
214.78799999749754
215.55000000080327
214.79199999885168
215.2711000017007
215.0499999988824
215.46400000079302
214.7289999993518
215.05009999964386
215.00799999921583
214.99500000209082
215.45509999850765
215.0499999988824
214.99500000209082
214.68599999934668
215.41009999782545
214.73700000206009
215.03500000108033
214.92310000030557
215.3249999973923
214.73400000104448
215.03300000040326
214.8310999982641
214.75400000053924
215.20400000008522
214.93809999810765
215.11100000498118
215.08599999651778
215.24800000042887
214.4731000007596
215.17599999788217
214.98499999870546
215.19410000473727
215.08199999516364
215.12100000109058
214.97700000327313
215.30109999730485
215.12000000075204
214.91799999785144
214.54110000195215
215.0679999977001
215.22900000127265
215.0000000037835
215.36509999714326
215.24099999805912
215.34600000450155
214.8601000008057
215.14599999500206
215.30700000585057
214.5639999944251
215.13409999897704
214.98000000428874
215.2940000014496
215.054100000998
214.7899999981746
214.9040000003879
215.16899999551242
215.15410000574775
215.23399999568937
215.48410000104923
214.55100000457605
214.8319999978412
215.11699999973644
215.11710000049789
214.7209999966435
215.13799999956973
214.68010000535287
214.68900000036228
214.74599999783095
214.8769999985234
215.22109999932582
214.94800000073155
214.38599999964936
215.53510000376264
214.62700000120094
214.98799999972107
215.16399999381974
215.36010000272654
214.91899999818997
215.40200000163168
215.2420999991591
215.32400000432972
214.37099999457132
215.09000000514789
215.0240999981179
214.9490000010701
214.95299999514828
215.19610000541434
214.76999999867985
214.74799999850802
214.71200000087265
214.79910000198288
214.81800000037765
215.19399999669986
214.6770000035758
215.1010999950813
214.7560000012163
214.31899999879533
214.82700000342447
214.8151000001235
214.5539999983157
214.92900000157533
214.93609999743057
215.01400000124704
215.278000003309
214.6669999929145
214.89710000605555
215.07899999414803
214.68700000696117
214.8349999988568
214.76909999910276
215.09900000091875
214.89099999598693
214.9210999996285
214.92199999920558
214.6500000017113
215.17599999788217
214.99210000183666
214.97700000327313
214.562000001024
215.01299999363255
215.16310000151861
215.16600000177277
214.97310000268044
214.41999999660766
215.28599999874132
215.12300000176765
214.6610999989207
214.80500000325264
214.468999998644
215.22710000135703
214.68599999934668
214.9139999964973
215.13200000481447
215.02009999676375
214.61599999747705
214.87899999920046
215.26200000516837
214.61509999789996
214.5040000032168
214.7149999946123
214.6881000007852
214.68000000459142
214.92599999328377
214.8430000015651
214.49910000228556
214.51800000068033
215.02399999735644
214.95600000343984
214.95109999523265
214.761000002909
214.73100000002887
214.4849999967846
215.15809999982594
214.9790000039502
215.12999999686144
214.39910000481177
215.34299999620998
214.77500000037253
215.0640000036219
215.21909999864874
214.83599999919534
214.75400000053924
215.12999999686144
214.88910000334727
214.77299999969546
214.574999998149
214.8730999979307
215.0510000064969
214.59999999933643
214.51800000068033
214.7190999967279
214.86400000139838
214.6389999979874
214.68900000036228
214.75310000096215
214.79099999851314
214.84000000054948
214.47299999999814
214.99210000183666
214.82999999716412
214.91799999785144
214.83100000477862
214.4920999999158
214.86000000004424
215.03110000048764
214.73400000104448
215.1480000029551
214.84599999530474
215.25110000220593
214.76899999834131
214.78899999783607
215.0949999995646
214.93310000369092
214.57999999984168
214.88400000089314
214.9250000002212
214.95609999692533
214.8620000007213
214.722000004258
214.88709999539424
214.45200000016484
215.0499999988824
214.45500000118045
214.40609999990556
214.7289999993518
214.82300000207033
214.9280000012368
214.79510000062874
214.5539999983157
214.7019999974873
214.668000000529
215.0510999999824
214.82000000105472
214.87100000376813
214.9439999993774
214.894099997764
215.11099999770522
214.9150000041118
215.0370999952429
214.62500000052387
215.0000000037835
214.6149999971385
214.67410000332166
214.90999999514315
214.85799999936717
214.54200000152923
214.8790999999619
214.9040000003879
214.84800000325777
214.79600000020582
215.65909999480937
214.68800000002375
215.04400000412716
214.22309999616118
215.0210000036168
214.53900000051362
214.72999999969034
215.03110000048764
214.49099999881582
214.73100000002887
214.74299999681534
214.55609999975422
214.58500000153435
215.02699999837205
214.71500000188826
214.76110000367044
214.93699999700766
214.0049999943585
214.7601000033319
214.56300000136252
214.95199999480974
214.7060000061174
214.65709999756655
214.30900000268593
214.8769999985234
214.72199999698205
214.77410000079544
215.1090000043041
214.7549999936018
214.78810000553494
214.27499999845168
214.67599999596132
214.98000000428874
214.02110000053653
214.4209999969462
214.33600000455044
214.98999999312218
214.4821000038064
214.5089999976335
214.6920000013779
214.8319999978412
214.48510000482202
214.6869999996852
215.08699999685632
214.46000000287313
214.38510000007227
214.37199999490986
214.25900000031106
214.55900000000838
214.66310000687372
214.63099999527913
214.63799999764888
214.7510000067996
214.85109999775887
214.6869999996852
215.01700000226265
214.24409999599447
214.66700000019046
214.41800000320654
214.37799999694107
214.69310000247788
214.1750000009779
214.587999995274
214.36499999981606
214.88610000233166
214.5890000028885
214.77999999478925
214.4220000045607
214.37709999736398
214.41300000151386
214.6710000015446
214.45300000050338
214.2020999963279
214.74899999884656
214.46699999796692
214.6400000056019
214.43609999550972
214.87899999920046
214.73100000002887
214.62100000644568
214.4079999998212
214.59499999764375
214.63100000255508
214.49910000228556
214.86000000004424
214.9250000002212
214.60999999544583
214.6511000028113
214.60099999967497
214.58200000051875
214.41699999559205
215.02909999981057
214.75900000223191
214.56100000068545
214.65809999790508
214.72000000358094
214.55199999763863
214.38099999795668
214.2831000019214
214.28300000115996
214.60099999967497
214.35200000269106
214.38599999964936
214.76609999808716
214.42499999830034
214.616000004753
214.35409999685362
214.5089999976335
214.38299999863375
214.417000002868
214.9751000033575
214.5609999934095
214.62200000678422
214.84599999530474
214.58010000060312
214.66900000086753
214.71500000188826
214.60099999967497
214.64810000179568
214.53199999814387
214.42899999965448
214.39799999643583
214.6541000038269
214.87399999750778
214.5959999979823
214.55799999966985
214.2770999998902
214.5040000032168
214.84500000224216
214.4269999989774
215.10010000201873
214.5509999973001
214.37799999694107
214.60600000136765
214.39010000176495
214.62099999916973
214.35400000336813
214.54399999493035
214.42010000464506
214.71699999528937
214.22800000436837
214.65599999646656
214.26510000310373
214.83100000477862
214.4780999951763
214.51400000660215
214.41899999626912
214.48699999746168
214.8021000029985
214.4960000005085
214.98099999735132
214.2390000008163
214.46909999940544
214.38399999897229
214.31700000539422
214.72499999799766
214.2351000002236
214.29599999828497
214.5959999979823
214.28600000217557
214.72109999740496
214.88500000123167
214.95100000174716
214.8430000015651
214.4380999961868
214.44899999914924
214.5890000028885
214.456000001519
214.70509999926435
214.35699999710778
214.52600000338862
214.35399999609217
214.57809999992605
214.5760000057635
214.72699999867473
214.2149999999674
214.42109999770764
214.42499999830034
214.62100000644568
214.41999999660766
214.78909999859752
214.66499999951338
214.3770000038785
214.5810000001802
214.0360999983386
213.9099999985774
214.51099999831058
214.5680000030552
214.69510000315495
214.5539999983157
214.3209999994724
214.03899999859277
214.5680000030552
214.56309999484802
214.06600000045728
214.3690000011702
214.42999999999302
214.8841000016546
214.28600000217557
214.46299999661278
214.64800000103423
214.87409999826923
215.04400000412716
214.4099999932223
214.07310000358848
214.4899999984773
214.15699999488425
214.78300000308082
214.3620999995619
214.71800000290386
214.5569999993313
214.4269999989774
214.2690999971819
214.33400000387337
214.36199999880046
214.75800000189338
214.79409999301424
214.1020000053686
214.6439999996801
213.95099999790546
214.9451000004774
214.4140000018524
214.5909999962896
214.40000000438886
214.37009999499423
214.6950000023935
214.20699999725912
214.4010000047274
214.74409999791533
215.01200000056997
214.24400000250898
214.52899999712827
214.643100000103
214.42499999830034
214.61899999849265
214.2020000028424
214.5401000016136
214.61899999849265
214.362999999139
214.55910000076983
214.38499999931082
214.59300000424264
214.2359999998007
214.2660999961663
214.44699999847217
214.18800000537885
214.21299999929033
214.375999996264
214.19410000089556
214.48400000372203
214.21399999962887
214.28399999422254
214.64010000636335
214.2119999989518
214.07599999656668
214.40900000015972
214.30610000243178
214.46799999830546
214.0540000036708
214.3969999960973
214.33609999803593
214.17199999996228
214.27300000505056
214.26299999438925
214.66810000129044
214.14000000368105
213.83299999433802
214.70800000679446
214.27309999853605
214.37900000455556
214.24999999726424
214.23409999988507
214.28900000319118
214.30200000031618
214.86699999513803
214.312100004463
214.76799999800278
214.40599999914411
213.99699999892619
214.723100005358
214.41999999660766
214.34099999896716
214.16599999793107
214.58710000297287
214.28800000285264
214.66399999917485
214.82799999648705
214.38409999973373
214.34099999896716
214.3690000011702
214.41200000117533
214.74709999893093
214.49700000084704
214.43400000134716
214.72299999732058
213.90210000390653
214.1059999994468
214.71599999495083
214.14000000368105
214.23800000047777
214.87409999826923
214.20700000453508
214.48299999610754
214.12799999961862
214.46709999872837
214.1059999994468
214.03200000349898
214.54899999662302
214.61510000517592
214.44099999644095
214.057999997749
214.54800000356045
214.51510000042617
214.53099999780534
214.40900000015972
214.48500000406057
213.94209999562008
214.2149999999674
214.32600000116508
214.53399999882095
214.325100001588
214.39600000303471
214.25799999997253
214.45599999424303
214.49109999957727
214.3140000043786
214.52100000169594
214.57999999984168
214.1600999966613
214.51299999898765
214.3590000050608
214.18299999641022
214.74800000578398
214.62500000052387
214.03199999622302
214.24110000225483
214.32300000014948
214.26200000132667
214.5299999974668
214.2530999990413
214.20400000351947
214.28899999591522
213.93600000010338
214.4200999973691
214.53000000474276
214.18199999607168
214.0240000007907
214.44709999923361
214.12200000486337
214.3179999984568
214.1300000002957
214.26709999650484
214.69900000374764
214.2630000016652
214.7899999981746
214.2050999973435
214.02600000146776
214.0300000028219
213.8799999956973
214.14899999945192
214.06209999986459
214.15900000283727
214.31199999642558
213.9820000011241
214.41410000261385
214.09599999606144
214.47700000135228
214.2969999986235
214.25310000631725
214.50099999492522
214.43300000100862
213.9690000039991
214.81609999318607
214.34900000167545
214.40000000438886
214.39499999542022
214.56310000212397
214.37300000252435
214.6299999949406
214.27799999946728
214.03010000358336
214.3530000030296
214.05899999808753
214.3660000001546
214.27009999752045
214.19800000148825
214.17099999962375
214.29599999828497
214.60010000009788
214.22500000335276
214.43400000134716
214.64500000001863
214.36509999330156
214.22200000233715
213.89500000077533
214.19109999987995
213.99099999689497
214.8040000029141
214.50399999594083
213.97910000086995
213.89500000077533
213.9180000012857
214.5089999976335
214.22110000276007
214.40399999846704
214.41800000320654
214.14999999979045
214.3480000013369
214.44309999787947
214.13500000198837
214.52899999712827
214.20499999658205
214.21410000039032
214.1909999991185
214.86600000207545
214.21399999962887
214.47710000211373
213.77799999754643
214.26500000234228
214.00100000028033
214.56709999620216
214.2390000008163
213.9610000012908
214.1330000013113
213.88109999679727
214.3320000031963
214.19500000047265
213.89099999942118
214.17910000309348
214.11699999589473
214.25399999861838
214.41800000320654
213.61710000201128
214.69000000070082
214.18999999877997
214.51999999408145
214.14510000613518
214.6489999940968
214.23400000639958
214.3919999944046
214.17610000207787
213.88000000297325
214.19699999387376
214.34900000167545
214.3761000043014
214.04799999436364
214.03700000519166
214.26399999472778
214.39310000278056
213.95299999858253
214.18600000470178
214.1979999942123
213.98100000078557
213.95510000002105
214.3980000037118
214.1909999991185
214.6569999968051
214.30310000141617
214.02600000146776
214.1369999953895
214.01510000578128
214.2810000004829
214.57899999950314
214.19800000148825
213.89909999561496
213.9949999982491
213.91199999925448
214.2560000065714
214.13109999411972
213.86500000517117
213.87099999992643
214.80199999496108
214.0810999990208
213.65900000091642
214.404000005743
214.27099999709753
213.66600000328617
214.19309999328107
213.912999999593
214.48400000372203
214.2279999970924
213.9621000023908
214.09400000266032
214.2149999999674
214.44399999745656
213.8180999972974
214.2320000057225
214.60499999375315
214.26500000234228
214.54610000364482
214.24199999455595
214.2810000004829
214.1909999991185
213.94610000425018
214.15500000148313
214.15999999589985
214.0849999996135
214.25399999861838
214.55710000009276
214.31700000539422
214.20499999658205
214.08099999825936
213.95110000594286
214.34399999998277
214.00699999503559
214.48200000304496
214.25499999895692
214.02110000053653
214.13100000063423
214.0240000007907
213.46700000140117
214.2110999993747
214.269999996759
213.7159999983851
214.48700000473764
213.97910000086995
214.41699999559205
213.64100000209874
214.14399999775924
213.74199999991106
213.91910000238568
214.44999999948777
214.01300000434276
214.17509999446338
214.41800000320654
213.9069999975618
213.95200000551995
213.8989999948535
213.9891000042553
214.12299999792594
214.02300000045216
213.92599999671802
214.0861000007135
213.52499999920838
214.15800000249874
214.1810000030091
214.1360999958124
214.35700000438374
214.0739999958896
214.218000000983
214.2660000026808
213.87709999544313
213.96500000264496
213.752999996359
213.96800000366056
214.31609999854118
213.95399999892106
214.1059999994468
213.9210000023013
214.19009999954142
213.93800000078045
213.90799999790033
213.97799999976996
214.20310000394238
214.32600000116508
213.67800000007264
214.13399999437388
213.92500000365544
214.0300999963074
214.06800000113435
213.87200000026496
214.21399999962887
214.26310000242665
213.92899999773363
214.045000000624
214.24600000318605
214.35309999651508
213.86100000381703
214.43599999474827
214.0480000016396
213.97910000086995
214.2630000016652
213.51899999717716
213.9370000004419
214.1090000004624
214.04210000036983
214.16899999894667
213.7490000022808
214.06199999910314
214.01809999952093
213.94000000145752
214.00599999469705
214.26500000234228
213.2281000012881
213.89099999942118
214.03799999825424
213.96999999706168
213.89510000153678
213.951999998244
213.81600000313483
213.4860000005574
214.32310000091093
214.04299999994691
214.00700000231154
214.36699999321718
213.76210000016727
213.53600000293227
214.2999999996391
214.13700000266545
214.18609999818727
213.82699999958277
213.81100000144215
213.8970000014524
213.77209999627667
213.74800000194227
214.35399999609217
213.8730000006035
214.35810000548372
213.92499999637948
214.26700000301935
213.80599999974947
213.91909999510972
214.099000004353
214.057999997749
214.19800000148825
213.86209999764105
214.10000000469154
213.86599999823375
213.89500000077533
213.85399999417132
213.88910000678152
213.6529999988852
213.60599999752594
213.96899999672314
213.92610000475543
214.20599999692058
213.8840000043274
213.9039999965462
213.72010000050068
214.13100000063423
214.06199999910314
214.03300000383751
214.34210000006715
214.2149999999674
213.67199999804143
214.4609999959357
213.64100000209874
213.87810000305763
214.0849999996135
214.29299999726936
214.0789999975823
214.12210000562482
214.22899999743095
213.72600000177044
214.3969999960973
213.7711000032141
214.18099999573315
214.08299999893643
213.77210000355262
214.05099999537924
214.06199999910314
213.87200000026496
213.44010000029812
213.9480000041658
213.9679999963846
213.92600000399398
213.86099999654107
214.24410000327043
213.7739999961923
213.91500000027008
214.04099999926984
214.15610000258312
213.97199999773875
214.59300000424264
214.0129999970668
214.09610000409884
213.88699999806704
213.88199999637436
213.87800000229618
214.04009999969276
214.057999997749
214.01200000400422
213.92399999604095
214.08810000139056
214.50100000220118
214.16199999657692
213.57500000158325
213.62210000370396
214.07599999656668
213.75399999669753
214.19600000081118
213.61199999955716
213.78209999966202
214.0620000063791
214.12799999961862
213.9580000002752
214.00709999579703
213.72100000007777
213.92000000196276
213.86799999891082
214.28510000259848
213.79199999500997
214.27799999946728
214.46600000490434
213.6121000003186
214.04899999470217
214.24400000250898
213.71100000396837
214.07109999563545
214.0159999980824
213.57300000090618
214.03900000586873
214.0129999970668
213.54910000081873
214.35999999812339
213.98900000349386
214.1849999970873
213.63109999947483
213.88200000365032
213.9859999952023
213.60910000657896
214.0979999967385
213.96999999706168
213.62600000429666
214.18809999886435
213.9069999975618
213.845999998739
213.6160000009113
214.09410000342177
214.29499999794643
214.0720000024885
214.08299999893643
213.96300000196788
213.7360999986413
213.9229999957024
214.27000000403496
213.7559999973746
214.39610000379616
213.6979999995674
213.86399999755668
213.62000000226544
213.7040999950841
213.8210000048275
213.94299999519717
213.63900000142166
214.43310000177007
213.91399999993155
213.87500000128057
213.73699999821838
213.9110999996774
213.83800000330666
213.93800000078045
214.02399999351474
213.91300000686897
213.78409999306314
213.80100000533275
213.87899999535875
214.3900000010035
213.64610000455286
213.64399999583839
214.08599999995204
213.4829999995418
213.76810000219848
214.17099999962375
213.96700000332203
213.6259999970207
214.007100003073
214.15499999420717
214.35100000235252
213.8009999980568
213.69609999965178
213.83800000330666
214.00400000129594
214.11499999521766
213.71400000498397
214.10009999817703
214.5680000030552
213.8319999939995
213.92500000365544
214.1230999986874
214.19600000081118
214.25499999895692
214.06299999944167
213.66999999736436
213.9370000004419
213.62999999837484
213.77909999864642
214.151000000129
214.06500000011874
214.06500000011874
214.19610000157263
213.489000001573
213.72800000244752
213.69699999922886
213.90509999764618
213.5070000003907
213.66500000294764
214.01499999774387
213.92009999544825
213.56600000581238
213.68599999550497
214.01799999875948
213.78000000549946
213.55909999692813
213.794000002963
214.00200000061886
213.63299999939045
213.52009999827715
213.82399999856716
213.99200000450946
213.71199999703094
213.88909999950556
214.04099999926984
213.92000000196276
213.89099999942118
214.0170999991824
213.72400000109337
213.67599999939557
213.8249999989057
214.1101000015624
213.70000000024447
213.78399999957765
213.85999999620253
213.64910000556847
213.85499999450985
213.28700000594836
213.71499999804655
213.59900000243215
213.7490999957663
213.6709999977029
213.90500000416068
213.9850000021397
214.07209999597399
214.03100000316044
213.73599999787984
213.44800000224495
213.31410000129836
214.03799999825424
213.9759999990929
213.79000000160886
213.47099999547936
213.98710000357823
214.05899999808753
213.5199999975157
214.05500000400934
213.6430999962613
213.5160000034375
213.7449999936507
213.73010000388604
213.739999999234
213.67900000041118
213.77499999653082
213.66200000193203
214.0681000018958
213.66200000193203
213.56999999989057
213.65800000057789
213.8580999962869
213.73200000380166
213.7259999944945
213.49800000461983
213.27499999460997
213.99610000662506
213.74599999398924
213.64200000243727
213.6709999977029
214.0411000000313
213.49400000326568
213.72600000177044
213.66999999736436
213.69910000066739
213.4749999968335
213.7090000032913
213.81100000144215
213.53899999667192
213.67910000117263
213.68700000311946
213.8009999980568
213.91399999993155
213.98709999630228
213.55600000242703
213.71199999703094
213.89100000669714
213.47209999657935
213.91099999891594
213.40200000122422
213.5599999965052
213.3250000042608
213.9591000013752
213.63399999972899
213.595000001078
213.51099999446888
213.68710000388091
213.90899999823887
213.33299999969313
213.88000000297325
213.34509999724105
213.9030000034836
213.7929999953485
213.5920000000624
213.58400000463007
213.9540999996825
213.3869999961462
213.87200000026496
213.7090000032913
213.88509999815142
213.5550000020885
213.50800000072923
213.9709999974002
213.88600000500446
213.3659999963129
213.5649999981979
213.63299999939045
213.76910000253702
213.60699999786448
213.61400000023423
214.05700000468642
213.43309999792837
213.53300000191666
213.3350000003702
213.97699999943143
213.3010999968974
213.5790000029374
213.49699999700533
213.8630000044941
213.52399999886984
213.80909999425057
214.2290000047069
213.52499999920838
213.70999999635387
213.66110000235494
213.12700000271434
213.72300000075484
213.7640000000829
213.73409999796422
213.66000000125496
213.78700000059325
213.63099999871338
213.37810000113677
213.70999999635387
213.81300000211922
214.0339999969001
213.57800000259886
214.07909999834374
213.72400000109337
213.57200000056764
213.84299999772338
213.45909999945434
213.56200000445824
213.93600000010338
214.0099999960512
214.01210000476567
213.69099999719765
213.42400000139605
213.7739999961923
213.67509999981849
213.07399999932386
213.81100000144215
213.53900000394788
213.54900000005728
213.54209999844898
213.80900000076508
213.45799999835435
213.8760000016191
213.65209999930812
213.16900000238093
213.6019999961718
213.89800000179093
213.35399999952642
213.82710000034422
213.57300000090618
213.7250000014319
213.93109999917215
213.289999999688
213.75799999805167
213.53000000090105
213.5271000006469
213.70000000024447
213.83800000330666
213.66799999668729
213.61099999921862
214.02810000290629
213.51499999582302
213.79300000262447
213.6129999998957
213.53610000369372
213.60899999854155
213.72799999517156
213.80800000042655
213.39309999893885
213.64400000311434
213.40800000325544
213.74099999957252
213.37710000079824
213.5749999943073
213.90600000449922
213.2549999951152
213.5679999992135
213.46009999979287
213.3910000047763
213.07399999932386
213.4779999978491
213.45410000503762
213.21599999646423
213.4280000027502
213.7799999982235
213.33099999901606
213.6010999965947
213.11800000694348
213.7869999933173
213.5070000003907
213.37510000012117
213.71400000498397
213.35399999952642
213.59300000040093
213.39499999885447
213.3551000006264
213.7499999953434
213.8150000027963
213.74400000058813
213.715099998808
213.55300000141142
213.31500000087544
213.84699999907752
213.49100000225008
213.3830999955535
213.68700000311946
213.540999997349
214.0960000033374
213.66809999744873
213.2500000006985
213.91099999891594
213.33400000003166
213.33099999901606
213.8561000028858
213.47399999649497
213.15500000491738
213.38409999589203
213.3670000039274
213.68499999516644
213.97799999976996
213.4340000047814
213.67910000117263
213.845999998739
213.5740000012447
213.434999997844
213.55010000115726
213.50399999937508
213.32000000256812
213.67599999939557
213.34209999622544
213.61400000023423
213.27900000324007
213.61199999955716
213.5310000012396
213.55409999523545
213.57700000226032
213.79000000160886
213.6659999960102
213.54409999912605
213.4310000037658
213.75699999771314
213.21500000340166
213.51499999582302
213.64810000522994
213.45699999801582
213.83999999670777
213.6850000024424
213.28299999731826
213.74510000168812
213.61700000124983
213.4779999978491
213.65099999820814
213.84110000508372
213.6229999960051
213.90500000416068
214.11999999691034
213.7810999993235
213.94600000348873
213.44500000122935
212.95599999575643
213.20900000137044
213.95309999934398
213.5199999975157
213.55400000174996
213.63900000142166
213.50410000013653
213.68600000278093
213.85399999417132
213.54599999904167
213.58000000327593
213.22309999959543
213.29600000171922
213.19799999764655
213.32000000256812
213.5670999996364
213.8760000016191
213.55899999616668
213.49500000360422
213.18809999502264
213.51400000276044
212.9659999991418
213.62000000226544
213.4611000001314
213.53799999633338
213.50099999835948
213.62600000429666
213.57699999498436
213.6741000067559
213.50799999345327
213.8050000066869
213.67199999804143
213.622099996428
213.91399999993155
213.22199999849545
213.70400000159862
213.63410000049043
213.17300000373507
213.3350000003702
213.41899999970337
213.3209999956307
213.34810000553261
213.6839999948279
213.32799999800045
213.50400000665104
213.56309999828227
213.59999999549473
213.29200000036508
213.36400000291178
213.5469999993802
213.2121000031475
213.58999999938533
213.5740000012447
213.73399999720277
213.62809999845922
213.12500000203727
213.64899999753106
213.84000000398373
213.2789999959641
213.6700999981258
213.5640000051353
213.65099999820814
213.48500000021886
213.71409999846946
213.66500000294764
213.45199999632314
213.25100000103703
213.277000002563
213.1800999995903
213.22399999917252
213.28099999664119
213.22000000509433
213.67900000041118
213.43509999860544
213.32799999800045
213.89199999975972
213.6289999980363
213.9101000066148
213.06999999796972
213.58299999701558
213.50600000005215
213.3899999971618
213.6190000019269
213.79699999670265
213.7970000039786
213.01110000058543
213.38099999411497
213.4200000000419
213.50399999937508
213.28709999943385
213.43000000342727
213.26499999850057
213.18800000153715
213.6739999987185
213.41409999877214
213.27600000222446
213.4040000019013
213.7189999994007
213.50600000005215
213.22710000094958
213.15099999628728
213.582000003953
213.10000000084983
213.62709999812068
213.31300000019837
213.6769999997341
213.03400000033434
213.46999999514082
213.7501000033808
213.6190000019269
213.2449999990058
213.5169999965001
213.65109999896958
213.7060000022757
213.45999999903142
213.20900000137044
213.28899999934947
213.36110000265762
213.4680000017397
213.27799999562558
213.33600000070874
213.2500000006985
213.11710000009043
213.21999999781838
213.34500000375556
213.30899999884423
213.26199999748496
213.37209999910556
213.41400000528665
213.47999999852618
213.48700000089593
213.93109999917215
213.2019999990007
213.17699999781325
213.5070000003907
213.4790000054636
213.2080999945174
213.03900000202702
213.62000000226544
213.2839999976568
213.5370000032708
213.3310999997775
213.63299999939045
213.31199999985984
213.41199999733362
213.11209999839775
213.51900000445312
213.32799999800045
213.42100000038045
213.17609999823617
213.3770000000368
213.21700000407873
212.87199999642326
213.4340000047814
213.65309999964666
213.24699999968288
213.03899999475107
213.23900000425056
213.2389999969746
213.6781000008341
213.45799999835435
213.9510000051814
213.81299999484327
213.2941000018036
213.92000000196276
213.38599999580765
213.64200000243727
213.45909999945434
213.3899999971618
213.2190000047558
212.81599999929313
213.66899999702582
214.02710000256775
213.49000000191154
213.27999999630265
213.55600000242703
213.24209999875166
213.32400000392227
213.44199999293778
213.5240000061458
213.36499999597436
213.23410000331933
213.44200000021374
213.30699999816716
213.31700000155251
213.20009999908507
213.7670000010985
213.2549999951152
213.43300000444287
213.2320000018808
212.81009999802336
213.184000000183
213.0990000005113
213.45999999903142
213.5679999992135
213.59510000183946
213.66399999533314
213.29400000104215
213.2800000035786
213.53209999506362
213.54600000631763
213.39799999987008
213.02299999661045
213.25800000340678
213.16809999552788
213.1740000040736
213.49699999700533
213.27300000120886
213.4950999970897
213.1470000022091
213.5439999983646
212.97800000320422
213.21309999621008
213.3800000010524
213.38700000342214
213.10999999695923
212.972000001173
213.45309999742312
213.11100000457373
213.7899999943329
213.3670000039274
212.9759999952512
213.33310000045458
213.46400000038557
213.28300000459421
213.83899999636924
213.00300000439165
213.76509999390692
213.50900000106776
213.49100000225008
213.2689999998547
213.0611000029603
213.36399999563582
213.05600000050617
213.54299999802606
212.78300000267336
213.40510000300128
213.35499999986496
213.3929999981774
213.44700000190642
213.79899999737972
213.3391000024858
212.57499999774154
212.95700000337092
213.44999999564607
213.31800000189105
213.304099997913
213.49100000225008
213.1059999956051
213.77400000346825
213.26409999892348
213.31300000019837
213.4040000019013
213.3899999971618
213.8310000009369
213.03510000143433
213.0509999988135
213.38200000172947
213.21699999680277
213.11900000000605
213.11509999941336
213.6030000037863
213.26099999714643
213.15400000457885
213.2259999998496
212.9480999938096
213.13100000406848
213.44700000190642
213.08899999712594
213.18500000052154
213.29400000104215
213.56199999718228
213.2400000045891
213.4950999970897
213.49500000360422
213.2599999968079
213.34500000375556
213.35699999326607
213.08010000211652
213.07900000101654
213.68700000311946
213.23799999663606
213.48700000089593
213.2041000004392
213.24599999934435
213.7189999994007
213.35700000054203
213.27000000019325
213.52810000098543
213.10699999594362
213.06700000423007
213.32599999732338
213.35499999986496
213.26609999960056
213.4790000054636
213.3239999966463
213.14800000254763
213.19909999874653
213.06299999559997
213.44200000021374
213.4280000027502
213.45799999835435
213.05410000059055
213.4920000025886
213.32999999867752
213.47000000241678
213.38299999479204
213.2491000011214
213.06100000219885
213.8699999995879
213.08300000237068
213.3700999984285
213.29899999545887
213.33100000629202
212.785999996413
213.69299999787472
213.09910000127275
213.23900000425056
213.46699999412522
213.27800000290154
213.21300000272458
213.32209999673069
213.35099999851082
213.20099999866216
213.54600000631763
213.43599999818252
213.85410000220872
213.0269999979646
213.08300000237068
213.38499999546912
213.46700000140117
213.54109999811044
213.48399999988033
213.1809999991674
213.05610000126762
213.44500000122935
213.32000000256812
213.25399999477668
213.489000001573
213.4130999984336
213.34200000273995
213.40200000122422
212.80100000149105
213.02499999728752
213.76510000118287
213.09399999881862
213.04000000236556
213.03600000101142
213.40399999462534
212.99910000379896
213.2659999988391
212.9159999967669
212.83300000504823
213.2080000010319
213.31209999334533
213.33700000104727
213.2190000047558
213.22199999849545
213.3929999981774
213.19609999773093
213.02100000320934
213.46900000207825
213.4440000008908
213.01300000050105
212.87409999786178
213.28099999664119
212.72400000452762
213.24699999968288
213.5259999995469
213.27210000163177
212.9239999994752
213.54199999768753
213.3800000010524
213.078000000678
213.26509999926202
213.25799999613082
212.95500000269385
213.52099999785423
212.8210000009858
213.28509999875678
213.2190000047558
212.84299999388168
213.08300000237068
213.10000000084983
213.03900000202702
213.11509999941336
213.47299999615643
213.27000000019325
213.25800000340678
213.09199999814155
213.56609999929788
213.15899999899557
212.84300000115763
213.02200000354787
213.06499999627704
213.01810000295518
213.3620000022347
213.11699999932898
213.47699999751057
213.1401000006008
213.4580000056303
213.00799999880837
212.95699999609496
213.3421000035014
213.11399999831337
213.37900000071386
213.29900000273483
212.9549999954179
212.77209999971092
213.38900000409922
212.73099999962142
213.3179999946151
213.12700000271434
213.53110000200104
212.59299999655923
212.75099999911617
213.10800000355812
213.27600000222446
213.01309999398654
213.47800000512507
213.341999995464
212.79200000572018
213.11599999899045
212.84309999464313
213.26100000442239
213.53499999531778
213.38500000274507
213.27800000290154
213.10309999535093
213.37800000037532
213.49000000191154
213.3079999985057
213.01600000151666
212.9131000037887
213.36199999495875
213.14900000288617
213.38200000172947
213.14200000051642
213.02709999872604
213.43099999648985
212.95800000370946
213.22199999849545
212.82000000064727
212.95909999753349
213.00200000405312
212.7429999964079
213.1500000032247
213.66809999744873
213.277000002563
213.2419999979902
212.8309999970952
212.60400000028312
213.3261000053608
212.97999999660533
212.95700000337092
213.3869999961462
212.96399999846471
213.12310000212165
213.24299999832874
212.86899999540765
213.0089999991469
213.01210000092397
213.2160000037402
212.94299999863142
212.95699999609496
213.55700000276556
212.9200999988825
212.90500000031898
212.9239999994752
213.2290000008652
213.24900000035996
212.3901000013575
213.22800000052666
212.9690000001574
212.90900000167312
213.08299999509472
213.04610000515822
213.31399999326095
212.99500000168337
213.51500000309898
212.87799999845447
213.12510000279872
213.24399999866728
212.97400000185007
213.79599999636412
213.0620000025374
213.15109999704873
213.01200000016252
213.09399999881862
213.22199999849545
213.32410000468371
213.11299999797484
213.35199999884935
213.00999999948544
213.065000003553
212.94510000006994
213.27799999562558
213.02700000524055
213.0669999969541
213.1401000006008
212.9350000031991
213.0089999991469
213.32499999698484
213.21500000340166
212.97009999398142
212.85100000386592
212.72899999894435
213.08999999746447
212.88100000674604
213.317099995038
212.74500000436092
213.2729999939329
213.11900000000605
213.08700000372482
213.04509999754373
213.37900000071386
213.1200000003446
213.08300000237068
213.08209999551764
212.78500000335043
213.26799999951618
213.04999999847496
213.5670999996364
212.78900000470458
213.69099999719765
213.2590000037453
212.88699999422533
213.00809999956982
212.97900000354275
213.30999999918276
213.0570000008447
212.9780999966897
213.27100000053179
212.94699999998556
212.77499999996508
212.86500000132946
213.53710000403225
213.16200000001118
212.94199999829289
212.72699999826727
212.63100000214763
212.7561000015703
213.0159999942407
212.8450000018347
213.11699999932898
212.3700000011013
213.18210000026738
212.80600000318373
212.96299999812618
212.7330000002985
212.98299999762094
213.1401000006008
212.72299999691313
213.04200000304263
213.489000001573
212.89099999557948
212.7061000064714
213.0159999942407
213.03099999931874
212.68500000587665
213.49709999776678
213.08599999611033
213.0950000064331
213.05199999915203
213.21399999578716
212.6200999991852
212.6600000046892
212.90700000099605
213.17599999747472
213.0089999991469
213.0821000027936
212.61699999740813
213.1290000033914
212.8969999976107
212.66900000046007
213.02509999804897
213.0299999989802
213.1230000013602
213.50800000072923
212.79510000022128
213.06300000287592
213.39399999851594
213.37599999969825
213.12400000169873
213.08309999585617
213.08400000270922
212.4919999987469
212.9339999955846
212.95310000277823
213.19300000322983
212.99699999508448
213.1920000028913
212.37709999695653
213.23300000221934
212.85699999862118
212.8690000026836
212.93000000150641
212.8080999973463
213.1470000022091
213.235999995959
213.30200000375044
213.10699999594362
213.06210000329884
212.70999999978812
213.24599999934435
212.5129999985802
213.09399999881862
213.10710000398103
212.9449999993085
213.26699999917764
212.91799999744399
213.34500000375556
212.86110000073677
213.08699999644887
212.25799999956507
213.25500000239117
212.65300000231946
213.0410999961896
213.23300000221934
212.65699999639764
212.68899999995483
212.6700000007986
212.86310000141384
212.91300000302726
213.05600000050617
213.26799999951618
212.91799999744399
213.17509999789763
212.75400000013178
212.8450000018347
213.24099999765167
213.15799999865703
212.947100000747
213.0860000033863
213.0380000016885
212.50699999654898
212.97800000320422
213.29709999554325
213.05500000016764
213.2290000008652
212.9350000031991
212.88300000014715
212.72809999936726
213.17599999747472
212.74300000368385
213.1569999983185
212.74099999573082
213.27110000129323
212.984999998298
212.96799999981886
213.2350000028964
212.93209999566898
213.18299999984447
213.12800000305288
212.6189999980852
213.10999999695923
212.92010000615846
213.09999999357387
213.2980000023963
212.83199999743374
213.14410000195494
212.85599999828264
212.7330000002985
212.83000000403263
213.09499999915715
213.3650999967358
213.4180000066408
213.0429999961052
212.92299999913666
212.87400000437628
212.70910000021104
212.74799999810057
212.65799999673618
213.26699999917764
212.72000000317348
212.6910000006319
212.98109999770531
212.83699999912642
212.878999998793
213.5160000034375
212.78799999709008
212.7011000047787
212.51199999824166
212.7089999994496
212.8000000011525
213.00399999745423
212.55509999900823
213.08300000237068
213.12500000203727
213.0849999957718
212.16300000378396
213.46009999979287
213.10100000118837
212.84799999557436
212.94900000066264
212.68699999927776
213.11509999941336
213.39699999953154
212.79200000572018
213.11299999797484
212.8759999977774
212.774100000388
212.9930000010063
212.8720000036992
212.99899999576155
212.56200000061654
213.09109999856446
212.46200000314275
213.04599999712082
213.17500000441214
212.73899999505375
212.70900000672555
212.87499999743886
213.1680000020424
212.88400000048568
212.8560999990441
212.93199999490753
212.86800000234507
212.8210000009858
212.96699999948032
212.9681000005803
213.19899999798508
212.96399999846471
212.76700000453275
212.5469999955385
212.83410000614822
212.57799999875715
213.0059999981313
212.61000000231434
213.10399999492802
212.6981000037631
212.65399999538204
212.89500000420958
212.83299999777228
212.87100000336068
212.55099999689264
213.10810000431957
212.561000000278
212.6709999938612
212.6600000046892
212.67100000113714
212.9200999988825
213.12399999442277
212.74400000402238
212.7459999974235
212.80900000419933
212.6840999990236
212.7619999955641
212.8870000015013
212.9380000042147
213.0029999971157
212.89809999871068
213.00300000439165
212.8389999998035
213.06799999729265
212.67300000181422
212.66209999885177
213.09199999814155
212.74300000368385
212.67299999453826
212.9110000023502
212.71600000181934
212.8720999971847
212.70699999877252
212.95000000100117
212.72100000351202
212.81199999793898
212.87409999786178
212.65800000401214
213.0879999967874
212.53200000501238
212.83799999946496
212.82609999616398
212.60400000028312
212.9159999967669
212.90099999896483
212.91610000480432
212.49700000043958
212.94599999964703
212.81900000030873
212.94399999896996
212.66710000054445
212.54899999621557
213.06700000423007
212.930999994569
212.64700000028824
213.08310000313213
212.9659999991418
212.91699999710545
212.91000000201166
212.67600000282982
212.73809999547666
212.75800000148593
212.90800000133459
212.49900000111666
212.8819999998086
213.0101000002469
212.63299999554874
212.81300000555348
213.2999999957974
212.9960000020219
213.2220999992569
212.6090000019758
212.90500000031898
212.31499999703374
212.87399999710033
212.62100000603823
212.8750999982003
213.04399999644374
212.7420000033453
212.54200000112178
212.92900000116788
212.4310999934096
212.87000000302214
213.03500000067288
212.84300000115763
212.93200000218349
212.7660999976797
212.8099999972619
212.94399999896996
212.45600000111153
212.89200000319397
212.66109999851324
213.08699999644887
212.33000000211177
212.64499999961117
212.7489999984391
212.57700000569457
212.90809999482008
212.81300000555348
212.98799999931362
212.6559999960591
212.4760000006063
212.68509999936214
212.81200000521494
212.78899999742862
212.5529999975697
212.98110000498127
213.02199999627192
212.78600000368897
212.74999999877764
212.80899999692338
213.30310000485042
212.86099999997532
212.58099999977276
212.36299999873154
213.00999999948544
212.39999999670545
212.95310000277823
212.6990000033402
212.26499999465887
212.61500000400702
212.85899999929825
213.47309999691788
212.20000000175787
212.6700000007986
212.45400000043446
212.50100000179373
212.86709999549203
212.78500000335043
212.55599999858532
212.78999999776715
212.93700000387616
213.08209999551764
212.68200000486104
212.8819999998086
213.27799999562558
212.84600000217324
212.90310000040336
212.95800000370946
212.85399999760557
213.05299999949057
212.561000000278
212.6979999957257
212.72310000495054
212.9819999972824
213.15899999899557
212.9800000038813
213.16099999967264
212.85709999938263
213.05900000152178
212.46299999620533
212.8819999998086
212.74500000436092
212.6600999981747
213.0410000027041
212.42499999789288
212.7909999981057
212.34299999923678
212.89210000395542
213.0990000005113
212.9159999967669
212.46300000348128
213.48199999920325
212.37409999594092
212.62900000147056
212.60099999926751
212.5400000004447
213.1680000020424
212.94810000108555
212.89099999557948
212.6189999980852
212.7420000033453
212.88300000014715
212.79610000055982
212.73099999962142
212.548000003153
213.06999999796972
213.05600000050617
212.51610000035726
212.65099999436643
212.63200000248617
212.561000000278
212.83000000403263
213.13509999890812
212.66299999842886
213.0089999991469
212.46999999857508
212.91900000505848
212.5990999993519
212.61799999774667
213.10000000084983
213.1329999974696
212.59899999859044
213.1511000043247
212.75600000080885
212.82899999641813
212.68299999792362
212.6090000019758
213.12110000144457
212.70199999707984
212.49600000010105
212.561000000278
212.90500000031898
212.5441000025603
212.58099999977276
212.5919999962207
212.89100000285544
212.70599999843398
212.67510000325274
212.65699999639764
212.4610000028042
212.80100000149105
213.00999999948544
212.8510999973514
212.6300000018091
212.43500000127824
212.89299999625655
212.60199999960605
212.8630000006524
212.8221000020858
212.7429999964079
212.76700000453275
212.65200000198092
212.6769999958924
212.4781000020448
212.60199999960605
212.73999999539228
212.31000000261702
212.68199999758508
212.41200000076788
212.7161000025808
212.76400000351714
212.26900000328897
212.9999999961001
212.60800000163727
213.28109999740263
212.9659999991418
212.54700000281446
212.1869999973569
212.74000000266824
212.6200999991852
212.97600000252714
212.67499999521533
212.67100000113714
212.52600000298116
212.64810000138823
212.8489999959129
212.54900000349153
212.455000000773
212.64399999927264
212.71400000114227
212.14209999743616
212.71600000181934
212.80899999692338
212.51399999891873
213.10100000118837
212.70709999953397
212.9029999996419
212.20800000446616
213.02299999661045
212.45400000043446
212.5979999982519
212.51910000137286
212.89799999794923
212.3280000014347
212.6910000006319
212.39500000228873
212.51810000103433
213.16499999375083
212.4519999997574
212.62900000147056
212.4279999989085
212.5820000001113
212.8551000059815
212.53799999976764
212.5579999992624
212.65799999673618
213.11900000000605
212.48410000407603
212.82599999540253
212.69800000300165
212.972000001173
212.56999999604886
212.52210000238847
212.42899999924703
212.78999999776715
212.55999999993946
212.57999999943422
213.1031000026269
212.31100000295555
212.60500000062166
212.93499999592314
212.85399999760557
212.5190000006114
212.49010000610724
212.2010000020964
212.7039999977569
212.63700000417884
212.68209999834653
212.62099999876227
212.88800000183983
212.86700000200653
212.13400000124238
212.85299999726703
212.71510000224225
212.4169999951846
212.36800000042422
212.76500000385568
212.58300000044983
212.82509999582544
212.2940000044764
212.83499999844935
212.7459999974235
212.67600000282982
212.40810000017518
212.32700000109617
212.8819999998086
212.8339999981108
212.2079999971902
213.00699999846984
212.46010000322713
212.56500000163214
212.37599999585655
212.5780000060331
212.47500000026776
212.1709999992163
212.5430999949458
212.69800000300165
212.2899999958463
212.71600000181934
212.44899999874178
213.07710000110092
212.62600000045495
212.70699999877252
212.11700000276323
212.73800000199117
212.7360000013141
212.38409999932628
212.58699999452801
212.5000000014552
212.7279999986058
212.49200000602286
212.72999999928288
212.7630999966641
212.3379999975441
212.36200000566896
212.97299999423558
212.62399999977788
212.7881000051275
212.9449999993085
212.67100000113714
212.42899999924703
212.6399999979185
212.73099999962142
212.35210000304505
212.37599999585655
212.15200000006007
212.70799999911105
212.5270000033197
212.71010000054957
212.23299999837764
212.82500000233995
213.07099999830825
212.91499999642838
212.85310000530444
212.56199999334058
212.57700000569457
212.36700000008568
212.89499999693362
212.5021000028937
212.44599999772618
212.54500000213739
212.51099999790313
212.31599999737227
212.77900000131922
212.42309999797726
425.2550000019255
212.60500000062166
212.52600000298116
212.72809999936726
212.82000000064727
212.78699999675155
212.55000000383006
212.90899999439716
212.4790000016219
212.36209999915445
212.48900000500726
212.8009999942151
212.39500000228873
212.97800000320422
212.26909999677446
212.57100000366336
212.30599999398692
212.42999999958556
212.30300000024727
212.94200000556884
212.96409999922616
212.6270000007935
212.2769999987213
212.5099999975646
212.78300000267336
212.72209999733604
212.5960000048508
212.41199999349192
212.62399999977788
212.4850000036531
212.08499999920605
213.12010000110604
211.95199999783654
212.509000004502
212.17899999464862
212.65900000435067
212.49900000111666
213.12709999619983
212.35700000397628
212.62699999351753
212.41200000076788
212.74600000469945
212.70309999817982
212.46999999857508
212.85699999862118
213.16600000136532
212.23209999880055
213.01300000050105
212.5430000014603
212.67799999623094
212.15200000006007
212.5129999985802
212.5601000007009
212.47299999959068
212.62399999977788
212.25800000684103
212.77399999962654
212.77799999370473
212.11410000250908
212.57799999875715
212.38100000482518
212.50299999519484
212.3760000031325
212.80409999599215
212.336000004143
212.11500000208616
212.48199999536155
211.9200000015553
212.4580000017886
212.3139999966952
212.78210000309628
213.05500000016764
212.3109999956796
212.13600000191946
212.5880000021425
212.4160999956075
212.46800000517396
212.15599999413826
212.34499999991385
212.52100000128848
212.6270000007935
211.98910000384785
212.91699999710545
212.50200000213226
212.64499999961117
212.54400000179885
212.42399999755435
212.27709999948274
212.49399999942398
212.36800000042422
212.10699999937788
212.51199999824166
212.56700000230921
212.00410000164993
212.57599999808008
212.53199999773642
212.61300000332994
212.50200000213226
212.47199999925215
212.39509999577422
212.56600000197068
212.53499999875203
212.35700000397628
212.56699999503326
212.34299999923678
212.69010000105482
212.16000000276836
212.41500000178348
212.34199999889825
212.0950000025914
212.6120999964769
212.61100000265287
212.4649999968824
212.63400000316324
212.66499999910593
212.23810000083176
212.61000000231434
212.55399999790825
212.4100000000908
212.40199999738252
212.3219999994035
212.70010000444017
212.04800000123214
212.52499999536667
212.73400000063702
212.04900000157068
213.0741000000853
212.7089999994496
212.4069999990752
212.00900000258116
212.45400000043446
212.44999999908032
212.36009999847738
212.65800000401214
212.3109999956796
212.2319999980391
212.32299999974202
212.53100000467384
212.40209999814397
212.67900000384543
212.28799999516923
212.26000000024214
212.30600000126287
212.4649999968824
212.3801000052481
212.52399999502813
212.9650000060792
212.46399999654386
212.3040000005858
212.71010000054957
212.19299999938812
212.49399999942398
212.38399999856483
212.49900000111666
212.2250000029453
212.84309999464313
212.27700000599725
212.37899999687215
212.23699999973178
212.39300000161165
212.5709999963874
212.6711000018986
212.40599999873666
212.7180000024964
212.26999999635154
212.6090000019758
212.50400000280933
212.69509999547154
212.26800000295043
212.47399999992922
212.6639999987674
212.94400000624591
212.33009999559727
212.48900000500726
212.13499999430496
212.39300000161165
212.45600000111153
212.1419999966747
212.52810000441968
212.23399999871617
212.48000000196043
212.18499999667984
212.31100000295555
212.30500000092434
212.6700999942841
212.50400000280933
212.64900000096532
212.84100000048056
211.91199999884702
212.49399999942398
212.87309999752324
212.68700000655372
212.00699999462813
212.66499999910593
212.54500000213739
212.33000000211177
212.51309999934165
212.06199999869568
212.1469999983674
212.40100000431994
212.30899999500252
212.56700000230921
212.5021000028937
212.49900000111666
212.11699999548728
212.62099999876227
212.31999999872642
212.83900000707945
212.71109999361215
212.14700000564335
212.51099999790313
212.49399999942398
212.06199999869568
212.51800000027288
212.56910000374774
212.49099999840837
212.49800000077812
212.17799999431008
212.53900000010617
212.58600000146544
212.4781000020448
212.13600000191946
212.3959999953513
212.06000000529457
212.12499999819556
211.78099999815458
212.18909999879543
212.23100000497652
212.30199999990873
212.73699999437667
212.0680000007269
212.38200000516372
212.26799999567447
211.93209999910323
212.52699999604374
212.60700000129873
212.4859999967157
212.39100000093458
212.54910000425298
212.41400000144495
212.49699999316363
212.8320000047097
212.42499999789288
212.30800000193994
212.70910000021104
212.06399999937275
212.8630000006524
212.0920000015758
212.42399999755435
212.65000000130385
212.35009999509202
212.27899999939837
212.48900000500726
212.54100000078324
212.3649999994086
212.22000000125263
212.30300000024727
212.85209999768995
212.66599999944447
212.25499999854947
212.27200000430457
212.47199999925215
212.54109999426873
212.70700000604847
212.15599999413826
212.55600000586128
212.14599999802886
212.37699999619508
212.46410000458127
212.3169999977108
212.41900000313763
212.38699999958044
212.573999997403
211.97299999766983
212.66409999952884
212.33400000346592
212.26500000193482
212.53799999976764
212.45999999518972
212.23200000531506
212.6079999943613
211.93310000671772
211.8759999939357
212.5369999994291
212.37200000177836
212.16500000446104
212.39999999670545
212.39210000203457
212.61399999639252
212.23200000531506
212.49699999316363
212.38200000516372
212.53099999739788
212.38309999898775
212.23200000531506
212.29599999787752
211.97699999902397
212.49399999942398
212.62510000087786
212.2910000034608
212.3799999972107
212.0580000046175
212.40199999738252
211.89800000138348
212.51499999925727
212.588099995628
212.25000000413274
212.43900000263238
212.74799999810057
212.38399999856483
212.39000000059605
212.03009999589995
212.25800000684103
212.37299999484094
212.3180000053253
212.02799999446142
212.56700000230921
212.5540999986697
212.42499999789288
212.561000000278
212.33000000211177
211.84899999934714
212.62399999977788
212.03000000241445
212.41310000186786
212.63799999724142
212.18100000260165
212.17999999498716
212.35600000363775
212.1980000010808
212.7531000005547
212.04999999463325
212.27799999905983
212.32600000075763
212.45400000043446
212.20700000412762
212.27899999939837
212.24010000150884
212.26699999533594
212.70999999978812
212.24700000311714
212.3700000011013
212.90500000031898
212.10509999946225
212.69200000097044
212.03699999750825
212.4760000006063
212.7570000011474
212.3559999963618
212.7630000031786
212.28809999593068
212.7360000013141
212.66299999842886
212.7050000053714
212.10599999903934
212.06600000004983
211.97309999843128
212.60700000129873
212.19299999938812
212.30500000092434
211.938000000373
212.3859999992419
212.8381000002264
212.3790000041481
212.28799999516923
212.4949999997625
212.26200000091922
212.43500000127824
211.84009999706177
212.52200000162702
212.10200000496116
212.06799999345094
212.25300000514835
212.57599999808008
212.4141000022064
212.1560000014142
212.52199999435106
211.84999999968568
212.27899999939837
212.4949999997625
212.4610000028042
212.46110000356566
212.11000000039348
212.00799999496667
212.46300000348128
212.0989999966696
212.26600000227336
212.30199999990873
212.16809999896213
212.52300000196556
212.0409999988624
212.20200000243494
212.12199999717996
211.8530000007013
211.98000000003958
212.10710000013933
212.04500000021653
212.06199999869568
212.4039999980596
211.86100000340957
212.3070000016014
212.41799999552313
212.32210000016494
212.16000000276836
212.36800000042422
212.71300000080373
212.1530000003986
212.77099999861093
212.27899999939837
212.14209999743616
212.3150000043097
212.3219999994035
212.1019999976852
212.77399999962654
211.89500000036787
212.26710000337334
212.40899999975227
212.34899999399204
212.03200000309153
211.96300000156043
212.27499999804422
212.38099999754922
212.64910000172677
212.1740000002319
212.3070000016014
212.1569999944768
212.4760000006063
212.4580000017886
212.1971000015037
212.12399999785703
212.31000000261702
212.4619999958668
212.0890000005602
212.45400000043446
212.4709999989136
212.1231000055559
212.20099999482045
212.1640000041225
212.0809999978519
212.24500000244007
211.9029999958002
212.34199999889825
212.27510000608163
212.23699999973178
212.17500000057044
211.87699999427423
212.243000001763
211.90899999783142
212.64000000519445
212.16309999726946
212.2670000026119
212.20399999583606
212.53500000602799
211.95499999885214
212.268999996013
212.08100000512786
212.18609999777982
212.38199999788776
212.03000000241445
212.68899999995483
212.2289999970235
212.17600000090897
212.00600000156555
212.42309999797726
212.0809999978519
211.81900000374299
212.32600000075763
212.16899999853922
211.9989999991958
212.164099997608
212.14100000361213
212.39600000262726
212.162999996508
212.2490000037942
212.0199999990291
212.32210000016494
212.19099999871105
212.00999999564374
212.3730000021169
211.75100000255043
212.75999999488704
212.06500000698725
212.56209999410203
212.35400000296067
212.53599999909056
212.2460000027786
211.7729999954463
212.05900000495603
212.6120999964769
212.42000000347616
212.54400000179885
212.07399999548215
212.37400000245543
212.39999999670545
212.5120999990031
212.40200000465848
212.14099999633618
212.19099999871105
212.13800000259653
212.3169999977108
212.15210000082152
212.4309999999241
212.22800000396091
212.15099999972153
212.37899999687215
212.44000000297092
424.44009999599075
212.5140000061947
212.42499999789288
212.20899999752874
212.45400000043446
212.417100003222
212.31999999872642
212.59699999791337
211.89900000172202
211.94899999682093
212.5540000051842
212.1530000003986
212.58609999495093
212.1079999997164
212.2250000029453
212.19299999938812
212.65699999639764
211.95700000680517
212.18209999642568
212.19700000074226
212.17800000158604
212.29599999787752
212.32700000109617
212.25099999719532
212.48000000196043
212.60710000206018
212.4340000009397
212.0509999949718
211.95000000443542
212.60500000062166
212.25699999922654
212.13709999574348
212.46999999857508
212.38799999991897
212.0920000015758
212.28200000041397
212.1229999975185
212.205100004212
212.16399999684654
211.90000000206055
212.26300000125775
212.10699999937788
212.05400000326335
212.36409999983152
211.8899999986752
212.09700000326848
212.38699999958044
212.29999999923166
212.50400000280933
212.34999999433057
212.22010000201408
212.48300000297604
212.4039999980596
212.3989999963669
212.4240000048303
212.04199999920093
211.96609999606153
212.2349999990547
212.24400000210153
212.13800000259653
212.2289999970235
212.2769999987213
212.19610000116518
212.61900000536116
212.612999996054
212.32700000109617
212.2190000009141
212.15500000107568
211.96100000088336
212.22409999609226
211.7419999995036
212.57699999841861
212.21299999888288
212.33500000380445
212.00800000224262
212.39509999577422
212.0340000037686
212.33099999517435
212.33300000312738
212.4889999977313
212.26100000058068
212.24410000286298
212.26200000091922
212.05799999734154
211.94000000105007
212.20999999786727
212.23599999939324
212.03200000309153
212.01709999877494
212.0649999997113
212.43200000026263
211.95599999919068
212.0470000008936
211.97099999699276
212.3550000032992
212.30710000236286
212.1809999953257
211.9070000044303
212.50899999722606
212.19199999904959
212.23699999973178
212.69310000207042
211.78599999984726
212.41100000042934
212.0890000005602
212.0299999951385
211.77999999781605
212.03309999691555
212.08800000022165
212.3409999985597
211.88400000391994
211.84899999934714
212.4309999999241
211.9299999976647
212.32810000219615
212.4100000000908
212.0500000019092
212.31799999804934
212.3139999966952
212.1800000022631
212.4721000000136
212.15500000107568
212.12699999887263
212.36700000008568
212.03000000241445
212.1149999948102
212.18210000370163
212.0740000027581
212.25399999821093
212.22300000226824
212.3379999975441
212.1530000003986
212.18499999667984
212.5171000006958
211.87099999951897
212.27599999838276
212.26500000193482
212.44000000297092
212.14899999904446
212.3970999964513
212.48100000229897
212.34199999889825
212.0790000044508
212.07999999751337
212.02500000072177
212.2730999981286
212.15800000209128
212.30999999534106
212.1770000012475
211.88100000290433
212.25199999753386
211.79600000323262
212.62710000155494
212.23399999871617
212.20899999752874
212.03999999852385
212.83100000437116
212.0839999988675
211.84309999807738
212.47399999992922
212.31000000261702
212.12499999819556
212.22700000362238
211.90699999715434
212.3420999996597
211.8629999968107
211.832000000868
212.4069999990752
212.31900000566384
212.13100000022678
211.98009999352507
212.41200000076788
211.98800000274787
212.16999999887776
212.4340000009397
212.27799999905983
212.08009999827482
212.33200000278885
211.84999999968568
212.2079999971902
211.8670000054408
211.65199999813922
212.11700000276323
212.43809999577934
212.27299999736715
212.34400000685127
212.28099999279948
212.03500000410713
211.97099999699276
212.1601000035298
212.2499999968568
211.9440000024042
212.4919999987469
212.15400000073714
211.68900000338908
211.97899999970105
212.46609999798238
211.9479999964824
212.1670000051381
212.0199999990291
211.8269999991753
212.40099999704398
211.58400000422262
212.66910000122152
211.70899999560788
212.3310000024503
211.93199999834178
211.844999997993
212.19299999938812
212.24510000320151
212.0119999963208
212.28900000278372
212.12199999717996
212.52300000196556
211.793000002217
212.1659999975236
212.24310000252444
212.20899999752874
211.99999999953434
212.297000005492
212.31999999872642
211.9689999963157
212.3721000025398
211.8800000025658
211.88899999833666
211.9590000002063
212.00999999564374
212.15500000107568
212.04800000123214
212.112100001832
212.14899999904446
212.07599999615923
211.86000000307104
211.8530000007013
212.0890000005602
212.11309999489458
212.0020000002114
212.34700000059092
211.86400000442518
212.19899999414338
211.53400000184774
211.7419999995036
212.12709999963408
212.24200000142446
212.31499999703374
212.08100000512786
211.9299999976647
212.40299999772105
211.85200000036275
212.0721000028425
211.85400000103982
212.09400000225287
211.9399999937741
212.0790000044508
212.28600000176812
212.3180999988108
212.20899999752874
212.52300000196556
212.03499999683117
212.255999998888
211.98800000274787
212.04900000157068
212.01109999674372
211.9349999993574
212.20700000412762
212.19399999972666
212.23099999770056
212.10399999836227
212.13210000132676
212.18100000260165
211.61999999458203
212.31700000498677
211.7729999954463
212.13800000259653
211.84899999934714
212.35710000473773
212.08499999920605
211.96100000088336
212.46999999857508
212.26300000125775
212.10299999802373
211.714099998062
211.64600000338396
212.33299999585142
212.0020000002114
212.03899999818532
212.34700000059092
211.9310000052792
211.80909999384312
212.04900000157068
211.97100000426872
212.30699999432545
212.29800000583054
211.92199999495642
211.81600000272738
211.6299999979674
212.00800000224262
211.95599999919068
212.23900000040885
211.62100000219652
212.33300000312738
212.66809999360703
212.1610000031069
212.22000000125263
212.16799999820068
211.84299999731593
211.82000000408152
212.3481000016909
211.89099999901373
211.9879999954719
211.64800000406103
212.01599999767495
211.93199999834178
211.75100000255043
212.0770999972592
211.95300000545103
211.8899999986752
211.7870000001858
212.25699999922654
212.52999999705935
211.9410000013886
211.64510000380687
212.00099999987287
212.26399999432033
212.3790000041481
212.43200000026263
212.20099999482045
211.79600000323262
211.85310000146274
212.07399999548215
212.11000000039348
212.21499999955995
211.98800000274787
212.76799999759533
212.19209999981103
211.5720000001602
212.08300000580493
212.13300000090385
211.72999999544118
211.5669999984675
212.0230000000447
212.2901000038837
211.83799999562325
211.7050000015297
212.20999999786727
211.96000000054482
211.7590000052587
211.844999997993
211.78409999993164
212.3559999963618
212.12000000377884
211.92300000257092
211.9269999966491
212.04600000055507
211.74210000026505
212.243000001763
212.3109999956796
211.91299999918556
212.1289999995497
212.34399999957532
211.6851000027964
211.9989999991958
212.31499999703374
212.36399999907007
211.48800000082701
211.97899999970105
212.3420999996597
212.33200000278885
211.6299999979674
211.91200000612298
212.17499999329448
212.1770000012475
212.11800000310177
212.11709999624873
211.8269999991753
211.57300000049872
212.00300000054995
211.87600000121165
211.82799999951385
211.9010000023991
211.81609999621287
212.02400000038324
211.89199999935227
212.14200000395067
211.7690000013681
211.6299999979674
212.30300000024727
211.99709999928018
212.18300000327872
211.89799999410752
212.16300000378396
211.60299999610288
211.96700000291457
211.8590000027325
211.6180999946664
212.10699999937788
211.99100000376347
212.03699999750825
211.7530000032275
212.04500000021653
211.97099999699276
211.85610000247834
211.7050000015297
211.99099999648752
211.89400000002934
211.99699999851873
212.03500000410713
211.793000002217
211.8380999963847
211.82499999849824
212.06900000106543
211.95599999919068
212.06199999869568
211.67600000626408
212.17199999955483
211.90509999723872
211.83100000052946
211.90000000206055
211.80199999798788
211.86499999748776
211.58899999863934
211.91299999918556
211.7761000044993
212.05799999734154
211.9010000023991
212.09599999565398
212.26100000058068
211.97599999868544
211.79200000187848
212.19209999981103
211.88500000425847
211.60399999644142
212.22400000260677
211.6569999998319
211.63499999966007
211.93299999868032
211.95109999825945
211.64500000304542
211.86999999918044
211.68200000101933
211.751999995613
212.05900000495603
212.24200000142446
211.87009999994189
211.78499999950873
212.04299999953946
211.57099999982165
212.26699999533594
211.80499999900348
211.92700000392506
212.1400999967591
211.69100000406615
211.71599999797763
211.56799999880604
211.793000002217
211.4720000026864
211.8659999978263
211.84209999773884
211.83000000019092
212.04900000157068
211.98700000240933
211.58099999593105
211.87500000087311
212.13600000191946
211.95109999825945
211.85100000002421
211.9890000030864
211.62699999695178
211.9269999966491
211.6150000001653
212.031000002753
211.67900000000373
212.1490999998059
211.24199999758275
212.08300000580493
212.1950000000652
211.85400000103982
211.85599999444094
211.86300000408664
212.08109999861335
211.80900000035763
211.9410000013886
211.9879999954719
211.89700000104494
211.95309999893652
212.05899999768008
211.94700000341982
211.64600000338396
211.67699999932665
211.68999999645166
212.1160000024247
212.26809999643592
211.76099999865983
211.70700000220677
211.65299999847775
211.88700000493554
212.1469999983674
212.11200000107056
211.8971000018064
211.9689999963157
211.78499999950873
211.80599999934202
212.00099999987287
211.87600000121165
212.06099999835715
211.9181000016397
211.92400000290945
211.77099999476923
211.84700000594603
211.75099999527447
211.64100000169128
212.00810000300407
212.02400000038324
212.23699999973178
211.86799999850336
211.6299999979674
211.62799999729032
211.85200000036275
212.04910000233212
211.91299999918556
212.0890000005602
211.86999999918044
211.81000000069616
211.86699999816483
212.09100000123726
212.1091000008164
212.1850000039558
211.95999999326887
211.86400000442518
211.44600000116043
211.79599999595666
211.71609999873908
212.20200000243494
211.75100000255043
211.70799999526935
211.29199999995762
211.48399999947287
212.32600000075763
211.74400000018068
211.7431000006036
212.11700000276323
211.4579999979469
212.03999999852385
211.9520000051125
211.7020000005141
211.97409999876982
211.81999999680556
211.46800000133226
211.6909999967902
211.39899999980116
211.58300000388408
212.19199999904959
211.85110000078566
211.87400000053458
211.80199999798788
212.05200000258628
211.8110000010347
211.6569999998319
211.63109999906737
211.8080000000191
211.76099999865983
212.00400000088848
211.64100000169128
212.12099999684142
211.4819999987958
212.205100004212
211.51999999710824
211.98800000274787
211.73699999781093
211.59500000067055
212.00099999987287
211.9689999963157
211.87710000231164
212.1659999975236
211.63700000033714
211.90000000206055
211.950999997498
211.72700000170153
212.13300000090385
211.2981000027503
211.78299999883166
211.51200000167591
211.9779999993625
212.0199999990291
211.70999999594642
211.57900000252994
211.64809999754652
211.80900000035763
211.43400000437396
211.9349999993574
211.86499999748776
212.04500000021653
212.0770999972592
211.38600000267616
211.80900000035763
211.93199999834178
211.77300000272226
212.0119999963208
211.65100000507664
211.90209999622311
211.61299999948824
211.3480000043637
211.726000001363
211.71899999899324
212.12999999988824
211.97309999843128
211.67699999932665
211.7020000005141
212.4279999989085
211.8380000028992
211.91199999884702
211.66210000228602
212.38099999754922
212.1469999983674
211.7770000040764
211.73199999611825
211.6969999988214
211.9170000005397
211.62110000295797
211.9299999976647
211.7740000030608
211.7039999939152
212.11400000174763
211.8770000015502
211.43299999675946
212.12510000623297
211.47799999744166
211.91299999918556
211.75100000255043
211.83000000019092
211.68499999475898
211.73300000373274
212.00110000063432
211.57700000185287
211.50099999795202
211.94300000206567
211.72999999544118
211.93700000003446
211.6530999992392
211.5960000010091
212.24200000142446
211.5879999983008
211.90800000476884
211.91499999986263
212.12999999988824
211.59709999483312
212.03000000241445
211.73299999645678
211.82300000509713
211.17299999605166
211.59199999965494
211.5410000042175
211.73009999620263
212.22000000125263
211.75599999696715
211.69100000406615
211.81300000171177
211.87500000087311
211.94999999715947
211.76310000009835
211.72700000170153
211.5479999993113
211.7789999974775
211.38400000199908
212.13600000191946
211.7179999986547
211.70709999569226
211.61100000608712
211.32299999590032
211.8659999978263
212.10900000005495
211.61100000608712
211.82199999748264
212.19600000040373
211.58399999694666
211.83900000323774
211.72200000000885
211.96300000156043
211.70300000085263
211.8540999945253
211.7419999995036
211.90900000510737
211.4789999977802
211.83600000222214
211.59699999407167
211.76300000661286
211.73409999755677
212.0359999971697
211.7450000005192
211.53100000083214
211.7179999986547
211.9100000054459
211.79799999663373
211.64909999788506
211.57300000049872
211.6290000049048
211.60399999644142
211.89400000002934
211.97899999970105
211.99999999953434
211.5990000020247
211.51409999583848
423.03000000538304
211.68499999475898
211.69300000474323
212.14499999769032
212.16799999820068
211.65010000549955
211.57899999525398
212.1899999983725
212.1770000012475
211.77900000475347
211.83100000052946
211.4849999998114
211.59309999347897
211.91100000578444
211.34299999539508
212.17900000192458
211.38100000098348
211.9860000020708
211.76099999865983
211.5200999978697
211.8929999996908
211.47800000471761
211.80199999798788
211.4159999982803
212.03699999750825
211.40700000250945
211.8491000001086
211.64500000304542
211.5669999984675
211.85500000137836
211.75299999595154
211.98800000274787
211.90699999715434
211.8650999982492
212.13400000124238
211.82499999849824
211.52599999913946
211.86000000307104
211.75899999798276
211.81410000281176
211.53499999491032
211.87900000222726
212.1130000014091
211.59199999965494
211.6249999962747
211.64800000406103
211.90209999622311
211.5620000040508
211.64799999678507
211.7560000042431
211.93099999800324
211.7660000003525
211.45099999557715
211.49010000226554
211.9040000034147
212.01499999733642
211.54899999964982
211.5990000020247
211.77100000204518
211.8659999978263
211.73409999755677
211.77300000272226
211.84699999867007
211.82299999782117
211.37799999996787
212.0409999988624
212.01800000562798
212.0370999982697
211.48299999913434
211.62400000321213
211.79299999494106
211.54899999964982
211.780000005092
211.42399999371264
211.81500000238884
211.6031000041403
211.39299999776995
211.83000000019092
211.5540000013425
211.52900000015507
211.98000000003958
212.162999996508
212.0881000009831
211.86000000307104
211.58599999762373
211.65099999780068
211.68600000237348
211.78299999883166
211.93900000071153
211.63399999932153
212.37809999729507
211.5620000040508
211.29800000198884
211.78800000052433
211.39099999709288
211.51699999609264
211.78400000644615
211.8941000007908
211.79500000289408
211.41199999692617
211.58200000354555
211.75599999696715
211.92600000358652
212.13799999532057
211.71410000533797
211.2009999982547
211.77000000170665
211.70400000119116
211.86799999850336
211.54399999795714
211.54699999897275
211.7380999989109
211.79200000187848
211.61399999982677
211.85800000239396
211.77999999781605
211.72800000204006
211.42999999574386
211.7041000019526
211.96900000359165
211.3790000003064
211.20599999994738
211.82499999849824
211.64999999746215
211.9139999995241
211.48710000124993
211.40800000284798
211.75299999595154
211.69999999983702
211.2330000018119
212.1229999975185
211.51500000269152
211.832000000868
211.59110000007786
211.60299999610288
211.73000000271713
211.6600000008475
211.62899999762885
211.15300000383286
211.57799999491544
211.42800000234274
211.86709999892628
211.0709999979008
422.7720000053523
211.47699999710312
211.72400000068592
211.68800000305055
211.4640999934636
212.13600000191946
211.3870000030147
211.66499999526422
211.60800000507152
211.65099999780068
211.6680000035558
211.78510000027018
211.39799999946263
211.85999999579508
211.4609999989625
211.51100000133738
211.950999997498
211.3000000026659
212.12609999929555
211.51000000099884
211.4819999987958
211.54599999863422
211.38900000369176
211.66799999627983
211.94800000375835
211.75009999569738
211.7590000052587
211.27100000012433
211.78199999849312
211.51500000269152
211.75399999629008
211.61800000118092
211.72610000212444
211.58999999897787
211.7279999947641
211.65200000541518
211.5720000001602
211.65099999780068
211.97209999809274
211.69400000508176
212.2049999961746
211.98000000003958
211.8080000000191
211.43200000369688
211.54499999829568
211.9710999977542
211.52199999778531
211.73600000474835
211.58599999762373
211.7660000003525
212.11700000276323
211.44909999566153
211.4690000016708
212.0409999988624
211.54699999897275
211.54300000489457
211.4159999982803
211.5639999974519
212.08009999827482
211.5040000062436
211.59400000033202
211.47799999744166
211.66899999661837
211.46800000133226
211.21300000231713
211.74210000026505
211.44600000116043
211.6150000001653
211.73299999645678
211.82799999951385
211.7690000013681
211.61410000058822
211.88299999630544
211.9010000023991
211.9440000024042
211.1880000011297
211.78299999883166
211.74510000128066
211.46199999930104
211.7069999949308
211.44300000014482
211.30199999606702
211.50300000590505
211.54609999939566
211.7209999996703
211.94399999512825
211.68300000135787
211.4000000001397
211.55200000066543
211.85910000349395
211.7699999944307
211.88500000425847
211.9479999964824
211.37799999996787
211.55300000100397
211.7761000044993
211.42499999405118
211.66200000152458
211.48399999947287
211.35399999911897
211.71300000423798
211.078100001032
212.2419999941485
211.35200000571785
211.40299999387935
211.6980000064359
211.73999999882653
211.85410000180127
211.34199999505654
211.81900000374299
211.85400000103982
211.19199999520788
211.71999999933178
211.67309999873396
211.6980000064359
211.57099999982165
211.63099999830592
211.84399999765446
211.79810000467114
211.5479999993113
211.79199999460252
211.24699999927543
211.6130000067642
211.73199999611825
211.30909999919822
211.66200000152458
211.514000002353
211.7969999962952
211.77100000204518
211.73199999611825
211.89910000248346
212.06299999903422
211.80399999866495
211.62400000321213
211.58599999762373
211.30210000410443
211.81000000069616
211.8339999942691
211.8220000047586
211.54899999964982
211.44700000149896
211.54909999313531
211.45300000353018
211.61099999881117
211.80200000526384
211.15309999731835
211.55999999609776
211.88800000527408
211.16600000095787
211.44199999980628
211.433999997098
211.72110000043176
211.6969999988214
211.78299999883166
211.7690000013681
211.49500000319676
212.11709999624873
211.84400000493042
211.61099999881117
211.15899999858811
211.38000000064494
211.5909999993164
211.51409999583848
211.91900000121677
211.420999999973
211.71999999933178
211.31700000114506
211.39200000470737
211.68009999382775
211.33800000097835
211.27900000283262
211.45699999760836
211.54699999897275
211.8631000048481
211.19199999520788
211.56300000438932
211.9590000002063
211.38100000098348
211.6150000001653
211.59509999415604
212.02099999936763
211.793000002217
211.77900000475347
211.57599999423837
211.39409999886993
211.64900000439957
211.68300000135787
211.33499999996275
211.84399999765446
211.10700000281213
211.75109999603592
211.7149999976391
211.53100000083214
211.15600000484847
211.40400000149384
211.50309999939054
211.83599999494618
211.69899999949848
211.38400000199908
211.76399999967543
211.37810000072932
211.26599999843165
211.11400000518188
211.48399999947287
211.27299999352545
211.80210000602528
211.9349999993574
211.79500000289408
211.23400000215042
211.48309999989579
211.33499999996275
211.2859999979264
211.5059999996447
211.7530000032275
211.13899999909336
211.45609999803128
211.50099999795202
211.46700000099372
211.29500000097323
211.44700000149896
211.7620999997598
212.30899999500252
211.87600000121165
211.75400000356603
211.80209999874933
211.41499999794178
211.45300000353018
211.56499999779044
211.25300000130665
211.5239999984624
211.51110000209883
211.3679999965825
211.5750000011758
211.37099999759812
211.35100000537932
211.5990999955102
211.31299999979092
211.27100000012433
211.3759999992908
211.23800000350457
211.7830999995931
211.41399999760324
211.5230000053998
210.97200000076555
211.42499999405118
211.7461000016192
211.70900000288384
211.40399999421788
212.10500000597676
211.07109999866225
211.56999999948312
211.60799999779556
211.5720000001602
211.6779999996652
211.60909999889554
211.73300000373274
211.30499999708263
211.6050000040559
211.9611000016448
211.4369999981136
211.84899999934714
211.10500000213506
211.28999999928055
212.00409999437397
211.39800000673858
211.70799999526935
211.53400000184774
211.68999999645166
211.7041000019526
211.5230000053998
211.50099999795202
211.48309999989579
210.8700000026147
211.63700000033714
211.61799999390496
211.5380000032019
211.84209999773884
211.52799999981653
211.46600000065519
211.15600000484847
211.85699999477947
211.4071000032709
211.4450000008219
211.41199999692617
211.8590000027325
211.08100000128616
211.41509999870323
211.05199999874458
211.33800000097835
211.88899999833666
211.51800000370713
211.71309999772348
211.46299999963958
211.37499999895226
211.4159999982803
211.62610000465065
211.34799999708775
211.58999999897787
211.00500000466127
211.1079999958747
211.77110000280663
211.8819999959669
211.3969999991241
211.6920000044047
211.68599999509752
211.49110000260407
211.58000000286847
211.63700000033714
211.57599999423837
211.13100000366103
211.56909999990603
211.4240000009886
211.4709999950719
211.48700000048848
211.89500000036787
211.46410000073956
211.51100000133738
211.22299999842653
211.6950000054203
210.79099999769824
211.79809999739518
211.5170000033686
211.49699999659788
211.18700000079116
211.06610000424553
211.61999999458203
211.3630000021658
211.50499999930616
211.1750000040047
211.83409999503056
211.5909999993164
211.2390000038431
211.5639999974519
211.63309999974445
211.6810000006808
211.45200000319164
211.51000000099884
211.2859999979264
211.50710000074469
211.526999999478
211.26399999775458
211.69899999949848
211.55300000100397
211.39109999785433
211.11799999926006
211.49100000184262
211.46800000133226
211.06300000246847
211.4510999963386
211.39200000470737
212.10900000005495
211.25099999335362
211.315000000468
211.66910000465577
211.2769999948796
211.40800000284798
211.37699999962933
211.76510000077542
211.2429999979213
211.6530000057537
211.48599999287399
211.8250000057742
211.72609999484848
211.6600000008475
211.29600000131177
212.0130000039353
211.57299999322277
211.05310000712052
211.6829999940819
211.58000000286847
211.73499999713385
211.8841000046814
211.35599999979604
211.25000000029104
211.58599999762373
211.1090000034892
211.11309999832883
211.65199999813922
211.42300000065006
211.27500000147847
211.5540000013425
211.4780999982031
211.58999999897787
211.9139999995241
211.65299999847775
211.3180000014836
211.3660999966669
211.24300000519725
211.52499999880092
211.34300000267103
211.69599999848288
211.71509999840055
211.40100000047823
211.29500000097323
211.15799999824958
211.78010000585346
211.47499999642605
211.4789999977802
211.26899999944726
211.45610000530723
211.06199999485398
211.46299999963958
211.4510000028531
210.6950000015786
211.448099995323
211.6290000049048
211.63099999830592
211.2909999996191
211.41499999794178
211.1261000027298
211.58599999762373
211.83000000019092
211.29300000029616
211.44700000149896
211.6740999990725
211.31199999945238
211.04500000365078
211.62799999729032
211.40900000318652
211.41009999701055
211.33600000030128
211.64200000202982
211.7209999996703
211.3420000023325
211.23009999428177
211.41200000420213
211.40799999557203
211.84000000357628
211.25300000130665
211.39409999886993
211.54699999897275
211.0979999997653
211.21999999741092
211.60100000270177
211.51809999719262
211.07599999959348
211.5040000062436
211.446999994223
211.16900000197347
211.5791000032914
211.30299999640556
211.4690000016708
211.46500000031665
210.93999999720836
211.51410000311444
211.25799999572337
211.4800000053947
211.39899999980116
211.6429999950924
211.14099999977043
211.5371000036248
211.06599999620812
211.44199999980628
211.08400000230176
211.00799999840092
211.2660999991931
211.21300000231713
211.17300000332762
211.26499999809312
211.5540000013425
211.37009999802103
211.17100000265054
211.3969999991241
211.31600000080653
211.46800000133226
211.3270999980159
211.67099999729544
211.2180000040098
211.14200000010896
211.2249999991036
211.31099999911385
211.595100001432
211.115999998583
211.39499999844702
211.3969999991241
211.14700000180164
211.05309999984456
211.57600000151433
211.8110000010347
211.1109999968903
211.78800000052433
211.6729999979725
210.69510000234004
211.48299999913434
211.31600000080653
211.37499999895226
211.5330000015092
211.0220999966259
211.60300000337884
211.55500000168104
211.13299999706214
211.6359999999986
211.38100000098348
211.5131000027759
211.03299999958836
211.73299999645678
210.98799999890616
211.63100000558188
211.5609999964363
211.35710000089603
211.85700000205543
211.3519999984419
211.35099999810336
211.23800000350457
211.2600999971619
211.87900000222726
211.31700000114506
211.45099999557715
210.90600000025006
211.11000000382774
211.38009999413043
211.25500000198372
211.5410000042175
211.23299999453593
211.66200000152458
211.3549999994575
211.5890999994008
211.63800000067567
211.52499999880092
211.12800000264542
211.14700000180164
211.45110000361456
211.3580000004731
211.06599999620812
211.42500000132713
422.57799999788404
211.34510000410955
211.96199999394594
211.8170000030659
211.36000000115018
210.6740000017453
210.92499999940628
211.67009999771835
211.63499999966007
211.5170000033686
211.433999997098
211.41199999692617
211.9410000013886
211.71110000432236
210.96899999974994
211.55499999440508
211.5750000011758
211.45200000319164
211.2459999989369
211.55310000176542
211.4000000001397
211.24699999927543
211.43299999675946
211.72700000170153
211.39099999709288
211.25110000139102
211.02100000280188
211.67699999932665
211.42800000234274
211.7309999957797
211.27100000012433
211.0841000030632
211.4099999962491
211.41300000454066
211.18399999977555
211.15899999858811
211.64499999576947
211.11110000492772
211.7660000003525
211.16199999960372
211.54199999728007
211.0820000016247
211.38799999607727
211.62010000261944
211.38500000233762
211.19299999554642
211.21300000231713
211.11199999722885
211.0300000058487
211.26799999910872
211.6840999951819
211.16500000061933
211.48299999913434
211.44400000048336
211.19500000349944
211.39099999709288
211.3141000008909
211.4159999982803
211.00700000533834
211.2330000018119
211.55699999508215
211.12900000298396
211.0601000022143
211.7419999995036
211.39899999980116
211.52199999778531
211.34799999708775
211.0330000068643
211.99609999894165
211.3580000004731
211.18099999875994
211.39399999810848
211.60400000371737
211.0389999943436
211.12800000264542
211.71609999873908
211.58300000388408
211.30299999640556
211.5849999972852
211.29900000232738
211.02999999857275
211.3461000044481
211.43499999743653
211.28399999724934
211.4060000021709
211.47000000200933
211.5669999984675
210.54600000206847
211.45609999803128
211.45899999828544
211.15800000552554
211.1049999948591
211.41200000420213
210.92700000008335
210.9950999947614
211.30200000334298
211.26899999944726
211.2189999970724
211.47000000200933
211.14800000214018
211.41099999658763
211.38410000276053
211.4060000021709
211.01099999941653
211.65299999847775
211.23100000113482
211.26099999673897
211.58310000464553
211.05399999942165
211.54099999694154
211.29500000097323
211.31600000080653
210.94299999822397
211.2810000035097
210.88409999356372
211.6100000057486
211.43799999845214
211.35599999979604
211.39099999709288
211.6020000030403
211.54609999939566
211.18399999977555
210.81299999787007
211.73399999679532
211.38900000369176
211.65810000093188
211.49599999625934
211.32300000317628
211.50800000032177
211.10399999452056
211.32800000486895
211.04599999671336
211.17310000408906
211.09299999807263
211.3969999991241
211.49400000285823
211.15799999824958
211.28799999860348
211.6740999990725
211.37399999861373
211.17700000468176
211.05600000009872
210.9280000004219
211.54999999998836
211.15099999587983
211.45010000327602
211.02799999789568
211.0370000009425
210.7109999997192
211.80599999934202
211.01800000178628
211.1189999995986
211.45309999701567
211.48900000116555
211.22099999774946
211.4030000011553
211.38100000098348
211.47300000302494
211.16510000138078
210.88699999381788
211.53900000354042
211.41399999760324
210.96200000465615
211.58599999762373
210.92099999805214
211.54609999939566
211.2280000001192
211.35700000013458
210.8700000026147
211.5330000015092
211.64699999644654
211.6771000000881
211.15300000383286
210.8799999987241
211.1430000004475
211.58299999660812
211.22100000502542
210.8689999950002
211.62410000397358
211.18199999909848
211.34299999539508
210.86300000024494
210.75800000107847
211.39400000538444
211.14599999418715
211.3199999948847
211.4140000048792
211.28499999758787
211.38400000199908
211.11399999790592
211.2249999991036
211.07409999967786
211.02100000280188
211.2280000001192
211.23699999589007
211.42600000166567
211.40500000183238
211.07900000060908
210.9740999949281
211.170000002312
211.30799999809824
210.9100000016042
211.0820000016247
211.5669999984675
211.0430000029737
211.19009999529226
211.2390000038431
211.58699999796227
211.38400000199908
211.31400000012945
211.46500000031665
211.27899999555666
211.1390999998548
211.34000000165543
211.53500000218628
211.36200000182725
211.2529999940307
211.2600000036764
211.51600000303006
211.29809999547433
211.65800000017043
211.57700000185287
210.8460000017658
211.72599999408703
211.4060000021709
210.90910000202712
210.9889999992447
211.33499999996275
211.36899999692105
211.26800000638468
211.5849999972852
211.10000000044238
211.22810000088066
210.9920000002603
210.98399999755202
211.4510000028531
211.12100000027567
211.3589999935357
211.59500000067055
210.9381000045687
211.46999999473337
211.48400000674883
211.1529999965569
211.34000000165543
210.93599999585422
211.23200000147335
211.16410000104224
211.1189999995986
211.04200000263518
211.1880000011297
211.2109999943641
211.29500000097323
211.67509999941103
211.0880000036559
211.327999997593
211.10000000044238
210.93800000380725
210.94799999991665
211.3969999991241
211.35209999920335
210.9409999975469
211.3339999996242
211.22900000045775
210.74400000361493
211.2669999987702
211.66599999560276
211.3720000052126
211.02509999764152
211.32999999827007
210.98400000482798
211.25699999538483
211.6050000040559
211.4609999989625
211.01400000043213
211.4030999946408
211.31000000605127
211.4399999991292
211.32199999556178
211.1189999995986
211.25300000130665
211.58899999863934
211.28210000460967
211.3859999954002
211.21100000164006
211.02600000449456
211.57799999491544
211.36800000385847
211.4499999952386
211.3110999998753
210.90600000025006
211.31700000114506
210.91600000363542
211.2669999987702
211.10899999621324
211.30300000368152
210.83899999939604
211.47309999651043
211.2020000058692
211.37699999962933
211.19399999588495
211.2909999996191
211.02100000280188
211.32300000317628
211.07209999900078
211.13099999638507
211.5200000043842
211.23299999453593
211.04500000365078
211.1460000014631
210.9989999953541
211.46199999930104
211.3099999987753
211.47100000234786
211.19699999690056
210.95700000296347
211.25800000299932
211.59999999508727
211.15909999934956
211.44700000149896
210.74500000395346
210.8220000009169
211.1259999946924
211.09699999942677
210.94000000448432
211.1460000014631
211.143099993933
211.0060000049998
211.32399999623885
211.2730000008014
210.7689999975264
211.41900000657188
211.04199999535922
211.40610000293236
211.02799999789568
210.87399999669287
210.97200000076555
211.62100000219652
210.70200000394834
211.24999999301508
211.24100000452017
211.28009999665665
211.06300000246847
211.4609999989625
211.19300000282237
210.98799999890616
211.02999999857275
211.0979999997653
211.00509999814676
210.81799999956274
211.32800000486895
211.04099999502068
211.51600000303006
211.2699999997858
211.16500000061933
210.92399999906775
211.03510000102688
211.26399999775458
210.70999999938067
211.09200000501005
211.41199999692617
211.12900000298396
210.72699999785982
211.24199999758275
210.78310000302736
211.16299999994226
211.34599999641068
210.77200000581797
211.22999999352032
211.25800000299932
211.1799999984214
211.09699999942677
211.22110000578687
211.19699999690056
210.9809999965364
211.1559999975725
211.35900000081165
211.27200000046287
211.09009999781847
211.16500000061933
211.42300000065006
210.84800000244286
210.8010000010836
211.2079999933485
211.18600000045262
211.09400000568712
211.0090999995009
210.6899999998859
211.25699999538483
210.67500000208383
211.2330000018119
211.17499999672873
211.00799999840092
211.01800000178628
211.14310000120895
210.99900000263005
211.4819999987958
211.01500000077067
211.16500000061933
210.51299999817275
210.83699999871897
211.46199999930104
210.95710000372492
211.4549999969313
211.53100000083214
211.22399999876507
210.70000000327127
211.1559999975725
211.39599999878556
211.19710000493797
210.98799999890616
211.14400000078604
211.20499999960884
210.8929999958491
211.0190000021248
211.35399999911897
211.1319999967236
211.51710000413004
210.79499999905238
211.09399999841116
211.31900000182213
211.06200000212993
211.2139999953797
211.39599999878556
211.09800000704126
211.12109999376116
211.21300000231713
211.21700000367127
210.75899999414105
211.26500000536907
211.37399999861373
211.0439999960363
211.34310000343248
211.20700000028592
211.3309999986086
211.28200000384822
210.9889999992447
211.14599999418715
211.2699999997858
211.47409999684896
210.98700000584358
211.17299999605166
211.11499999824446
211.10800000315066
210.96399999805726
211.5669999984675
211.30300000368152
210.83009999711066
211.2489999999525
211.62800000456627
211.22099999774946
211.19399999588495
211.24000000418164
211.25000000029104
211.19999999791617
211.35209999920335
210.97200000076555
211.12500000162981
211.16299999994226
211.08899999671848
210.91700000397395
211.18299999943702
210.810999997193
211.00100000330713
211.48009999888018
211.04400000331225
210.93199999450007
210.93900000414578
211.48399999947287
211.00799999840092
210.91600000363542
211.26599999843165
211.16110000002664
210.94199999788543
210.83999999973457
211.31900000182213
210.94599999923958
210.89200000278652
210.68499999819323
211.1640000002808
211.3900999975158
210.82600000227103
211.29999999538995
210.76500000344822
210.73600000090664
210.99700000195298
211.07299999857787
211.21699999639532
211.3519999984419
211.1421000008704
211.13899999909336
211.10200000111945
210.73099999921396
210.5169999995269
211.14500000112457
211.2230000057025
210.79099999769824
211.0610000017914
211.16509999410482
210.91700000397395
210.9550000022864
211.04100000229664
211.19999999791617
210.7529999993858
211.12300000095274
211.184100000537
211.05700000043726
211.1220000006142
210.8959999968647
211.263000004692
211.24399999825982
211.0979999997653
211.28399999724934
211.01800000178628
211.62110000295797
210.75399999972433
211.18399999977555
211.3729999982752
210.9950000012759
211.0820000016247
211.49699999659788
210.96709999983432
210.8040000020992
210.8589999988908
210.82100000057835
211.11299999756739
210.95600000262493
211.50399999896763
211.48900000116555
211.48900000116555
211.32009999564616
211.33199999894714
211.29199999995762
211.19200000248384
210.97200000076555
210.86400000058347
210.91400000295835
211.0949999987497
210.97300000110408
211.08709999680286
210.98799999890616
211.0580000007758
210.93600000313018
211.10699999553617
210.9420000051614
211.08199999434873
211.18299999943702
211.25400000164518
210.55209999758517
211.11900000687456
210.78099999431288
211.22900000045775
211.16500000061933
210.97000000008848
211.0979999997653
211.32200000283774
211.14200000010896
211.08309999544872
210.92700000008335
210.8150000058231
211.15199999621836
210.87899999838555
211.44600000116043
211.14900000247872
211.0270000048331
211.31009999953676
210.97899999585934
211.22100000502542
211.3199999948847
210.50500000274042
210.78100000158884
211.10000000044238
211.08899999671848
211.1021000018809
211.1220000006142
211.21599999605678
211.05600000009872
210.64800000021933
211.1399999994319
211.18600000045262
211.0190000021248
211.51300000201445
210.9370999969542
211.34400000300957
211.27399999386398
211.1270000023069
210.8280000029481
211.2379999962286
210.93800000380725
211.11299999756739
210.865000000922
210.71110000048066
210.971000000427
210.90299999923445
211.01099999941653
210.58500000071945
210.81299999787007
211.14700000180164
211.10000000044238
210.94900000025518
211.30209999682847
210.86800000193762
211.4399999991292
211.05600000009872
211.263000004692
210.46599999681348
211.10800000315066
211.06999999756226
210.9310000014375
210.98609999899054
211.07800000027055
211.11499999824446
210.89799999754177
210.958000003302
211.58599999762373
211.34400000300957
210.85399999719812
210.92610000050627
210.8829999997397
211.1880000011297
210.8989999978803
211.0529999990831
210.8120000048075
211.3619999945513
211.00400000432273
210.69300000090152
211.46710000175517
211.23899999656714
210.91200000228127
210.8169999992242
211.10400000179652
211.10899999621324
210.85000000311993
210.95100000093225
210.931099994923
211.1300000033225
211.2009999982547
210.73400000022957
211.221999998088
210.95100000093225
211.08300000196323
210.92399999906775
210.86800000193762
210.91509999678237
210.8460000017658
211.0400000019581
211.009999999078
210.71500000107335
210.9679999994114
211.25300000130665
211.17199999571312
211.04900000500493
210.85299999685958
210.94209999864688
210.82400000159396
210.86099999956787
211.1430000004475
210.63400000275578
211.29799999471288
211.3290000052075
210.94499999890104
210.57699999801116
210.92510000016773
210.90499999991152
210.98100000381237
210.9269999928074
210.56300000054762
211.2570000026608
210.60600000055274
210.88099999906262
211.4540000038687
211.28109999699518
210.97400000144262
210.665999999037
211.3729999982752
210.96200000465615
210.86099999956787
210.8169999992242
211.16999999503605
211.17400000366615
211.0220999966259
210.9469999995781
211.38500000233762
211.009999999078
211.10500000213506
211.3729999982752
211.009999999078
211.3210000024992
211.04599999671336
211.06710000458406
210.8959999968647
210.9649999983958
211.07800000027055
211.1510000031558
211.24499999859836
210.9130000026198
210.9539999946719
211.09509999951115
210.86200000718236
210.91099999466678
210.89300000312505
210.8079999961774
210.95300000160933
210.97200000076555
210.55499999783933
211.1060000024736
210.79109999845969
210.78700000362005
211.13599999807775
210.71200000005774
210.73900000192225
211.1399999994319
210.85199999652104
211.36700000351993
211.21000000130152
211.10809999663616
211.20299999893177
210.92199999839067
211.35000000504078
211.31400000012945
210.78899999702116
211.20199999859324
210.90499999991152
211.15899999858811
210.72710000589723
211.04899999772897
211.3309999986086
211.00799999840092
211.01099999941653
211.1780000050203
210.69200000056298
211.00399999704678
210.5260000025737
211.12999999604654
211.00510000542272
210.92599999974482
211.16999999503605
210.85600000515115
210.83599999838043
210.97300000110408
210.52299999428215
211.32500000385335
210.68599999853177
211.09900000010384
211.43010000378126
210.87299999635434
210.78200000192737
211.04299999569776
211.06900000449969
210.99999999569263
211.02800000517163
210.88199999940116
210.75399999972433
210.468099998252
210.96299999771873
210.85600000515115
210.85199999652104
210.55899999919347
210.6160000039381
210.87699999770848
210.9809999965364
211.2390000038431
210.97500000178115
210.76009999524103
210.57999999902677
210.89900000515627
210.9859999982291
210.76200000243261
210.81199999753153
211.33800000097835
210.76999999786494
210.8799999987241
210.52500000223517
211.20309999969322
211.01199999975506
211.18900000146823
210.903999999573
210.84400000108872
211.02499999688007
211.0430000029737
211.08599999570288
211.24799999961397
211.04810000542784
210.66799999971408
211.09299999807263
211.06600000348408
210.73699999396922
211.07499999925494
210.971000000427
211.18600000045262
210.8860000007553
210.9111000027042
210.9989999953541
210.7220000034431
211.27900000283262
210.67699999548495
211.21300000231713
211.0160000011092
210.704999997688
210.4860000035842
210.94299999822397
210.85409999795957
211.2120000019786
210.70099999633385
211.4270000020042
211.05600000009872
210.67600000242237
210.7350000005681
210.81499999854714
210.87099999567727
210.8619999999064
211.1231000017142
210.8890000017709
211.07800000027055
210.7449999966775
210.9760000021197
211.03900000161957
210.95900000364054
210.92199999839067
210.76309999625664
211.15900000586407
211.04599999671336
211.209000000963
211.15099999587983
210.91400000295835
210.7109999997192
211.00599999772385
210.8860000007553
210.8120000048075
211.06009999493835
210.6290000010631
210.8349999980419
210.99300000059884
210.56300000054762
210.63600000343286
210.68199999717763
210.7640000031097
211.10599999519764
210.7250000044587
210.85799999855226
210.80710000387626
211.1499999955413
210.69300000090152
211.16800000163494
211.1910000021453
211.03999999468215
211.05700000043726
210.95000000059372
210.7689999975264
210.71700000175042
210.78110000235029
210.9809999965364
211.1940000031609
210.88099999906262
210.559999999532
210.96899999974994
210.5840000003809
210.94900000025518
210.5680000022403
211.07299999857787
210.8310999974492
210.87400000396883
210.4990000007092
211.009999999078
210.6419999981881
210.67500000208383
211.327999997593
210.60600000055274
211.04499999637483
210.8150000058231
210.50499999546446
210.55010000418406
211.1109999968903
210.53499999834457
211.03500000026543
210.7640000031097
210.90299999923445
210.80200000142213
210.63399999547983
210.90100000583334
210.84209999389714
210.55300000443822
210.865000000922
210.87299999635434
210.88800000143237
210.70899999904213
211.12400000129128
210.50800000375602
210.76699999684934
210.45310000044992
211.19899999757763
211.06200000212993
210.70899999904213
210.46300000307383
211.0259999972186
210.73400000022957
210.88700000109384
211.16800000163494
210.6690999935381
211.0300000058487
211.04599999671336
210.9199999977136
210.95900000364054
211.07199999823933
210.6629999980214
211.462000006577
210.65099999395898
211.2291000012192
210.89900000515627
210.75699999346398
210.35400000255322
211.18099999875994
210.88199999940116
210.63800000410993
210.79599999939092
210.86300000024494
210.79109999845969
210.68599999853177
210.98799999890616
210.92000000498956
210.52499999495922
211.2230000057025
210.99300000059884
211.0289999982342
210.7419999956619
210.5230000015581
210.76210000319406
211.221999998088
210.63999999751104
211.3759999992908
210.72900000581285
211.1659999936819
210.94799999991665
211.11400000518188
210.5200000005425
211.1520999969798
210.68899999954738
210.80500000243774
210.82899999601068
210.91500000329688
210.8929999958491
210.45000000594882
210.95600000262493
210.52409999538213
211.22400000604102
211.0439999960363
210.68499999819323
210.77900000091176
210.63900000444846
210.99999999569263
210.96899999974994
211.2360000028275
211.16210000036517
210.6560000029276
211.01299999281764
210.63000000140164
210.5980000051204
210.8479999951669
211.263000004692
210.58899999479763
210.65200000157347
210.68299999751616
211.27310000156285
210.759000001417
210.73299999989104
210.66199999768287
210.68799999920884
210.53900000697467
211.234999995213
211.15899999858811
210.5431000018143
210.79099999769824
210.96899999974994
210.65500000258908
210.65900000394322
210.84599999448983
211.0240000038175
210.87899999838555
210.66799999971408
211.1090000034892
210.8490999962669
210.96899999974994
210.62499999970896
210.60099999886006
210.94100000482285
210.9989999953541
210.44300000357907
210.5569999985164
210.81499999854714
210.52210000198102
210.8559999978752
210.49399999901652
210.53000000392785
210.85699999821372
210.49700000003213
210.8010000010836
210.83399999770336
210.97200000076555
210.33600000373553
211.09009999781847
210.48999999766238
210.69400000124006
49.283200001809746
161.21479999856092
210.9280000004219
210.91400000295835
210.93199999450007
211.23000000079628
210.65010000165785
210.56600000156322
210.83899999939604
210.88099999906262
210.48899999732384
210.37600000272505
210.72999999887543
211.05700000043726
210.90800000092713
210.90510000067297
210.78599999600556
210.45700000104262
210.70599999802653
210.65200000157347
210.7800000012503
210.5539999975008
210.50500000274042
211.0610000017914
210.6050000002142
210.4761000009603
210.52399999462068
210.54300000105286
210.60700000089128
210.59300000342773
210.60399999987567
210.6839999978547
211.02799999789568
210.76800000446383
210.561100000632
210.68199999717763
210.88800000143237
210.92099999805214
210.71300000039628
210.72499999718275
210.8150000058231
210.7209999958286
211.02699999755714
211.0571000011987
210.73099999921396
210.68700000614626
210.49999999377178
210.76800000446383
210.61299999564653
210.28800000203773
210.89699999720324
210.839000006672
210.60099999886006
210.7830999957514
210.38100000441773
210.54499999445397
211.07000000483822
210.61099999496946
210.52700000291225
210.44500000425614
210.6599999970058
210.60399999987567
210.85199999652104
210.40809999976773
211.17400000366615
210.54500000172993
210.9820000041509
210.90999999432825
210.94900000025518
211.14900000247872
210.70000000327127
210.55609999893932
210.51499999884982
210.68299999751616
211.10400000179652
210.59999999852153
210.7529999993858
210.41800000239164
210.67899999616202
210.89800000481773
210.74809999845456
210.5410000003758
210.89000000210945
210.76399999583373
210.72999999887543
210.72400000412017
211.20700000028592
210.6869999988703
211.02799999789568
210.2801000000909
210.7770000002347
210.547000002407
210.67799999582348
210.7910000049742
210.4780000008759
211.0389999943436
210.4490000056103
210.95299999433337
210.61910000571515
210.55499999783933
210.90099999855738
210.63300000241725
210.97899999585934
210.76800000446383
210.916999996698
210.93600000313018
210.6080000012298
210.78899999702116
210.86710000236053
210.67799999582348
210.7289999985369
210.85000000311993
211.04200000263518
210.83899999939604
210.7209999958286
211.02800000517163
210.85799999855226
210.44309999706456
210.72999999887543
210.60200000647455
210.78099999431288
210.90299999923445
210.57600000494858
210.99400000093738
210.89099999517202
210.3620000052615
211.037099994428
210.64399999886518
210.5070000034175
210.64900000055786
210.85999999922933
210.39400000154274
210.5359999986831
210.92700000008335
210.72400000412017
210.97609999560518
210.78100000158884
210.92499999940628
210.7640000031097
210.6899999998859
210.44399999664165
210.51200000511017
210.9569999956875
210.82000000023982
210.8799999987241
210.6731000021682
210.83999999973457
210.98000000347383
211.1079999958747
210.72100000310456
210.99099999992177
211.00399999704678
210.61200000258395
210.91299999534385
210.7051000057254
210.7560000004014
210.78899999702116
210.3270000006887
210.75800000107847
210.97699999518227
211.2020000058692
210.78499999566702
210.52500000223517
210.67300000140676
210.48809999774676
210.65899999666726
210.79200000531273
210.67899999616202
210.74500000395346
210.82100000057835
210.79199999803677
210.40999999968335
210.505999995803
210.64100000512553
210.43009999993956
210.41600000171456
210.8139999982086
210.6179999973392
210.43900000222493
210.40899999934481
210.22200000152225
210.74599999701604
210.78700000362005
210.6019999991986
210.60999999463093
210.59710000554333
210.35399999527726
210.9889999992447
210.74700000463054
210.63399999547983
210.4380000018864
210.39400000154274
210.53199999732897
210.54600000206847
210.3140000035637
211.08609999646433
210.80300000176067
210.92099999805214
210.70200000394834
210.58899999479763
210.46400000341237
210.98199999687495
210.48800000426127
210.9280000004219
210.865000000922
210.54799999546958
210.5851000014809
210.63500000309432
210.5359999986831
210.9469999995781
210.67699999548495
210.61000000190688
210.77800000057323
210.66399999835994
210.2999999988242
210.95600000262493
210.74200000293786
210.63009999488713
210.3620000052615
210.65099999395898
210.95700000296347
210.6179999973392
211.00200000364566
210.6179999973392
210.35700000356883
210.79900000040652
210.60299999953713
210.5749999973341
210.72609999828273
210.46600000408944
211.00799999840092
210.83599999838043
210.5650000012247
211.1880000011297
210.66799999971408
210.25899999949615
210.5740000042715
211.09299999807263
210.57999999902677
210.65310000267345
210.8829999997397
210.39299999392824
210.76500000344822
210.77199999854201
210.41300000069896
210.62399999937043
210.89500000380212
210.30199999950128
210.6729999941308
210.59300000342773
210.76609999727225
210.72600000479724
210.89699999720324
211.11299999756739
210.93600000313018
210.53499999834457
210.41500000137603
210.5509999964852
210.16400000371505
210.7890999977826
211.02200000314042
210.7929999983753
210.72000000276603
210.78599999600556
210.4479999979958
210.441000002902
210.8589999988908
210.7190000024275
210.74999999837019
210.75399999972433
210.5911000035121
211.0199999951874
210.36399999866262
210.81899999990128
210.13400000083493
210.5310000042664
210.454000000027
210.4350000008708
210.77299999888055
210.50699999614153
210.50800000375602
210.48599999630824
210.71310000115773
210.88700000109384
210.85799999855226
210.68499999819323
210.90400000684895
210.65099999395898
210.61000000190688
210.67300000140676
210.83299999736482
210.42400000442285
210.95309999509482
210.95100000093225
210.98699999856763
210.95000000059372
210.35500000289176
210.8169999992242
211.03900000161957
210.6469999998808
210.9070000005886
210.7551000008243
210.5909999954747
211.06500000314554
210.81899999990128
210.7209999958286
210.7640000031097
210.52800000325078
210.3209999986575
210.65399999497458
210.40999999968335
210.68900000682333
210.587099994882
210.4200000030687
210.88400000007823
210.57899999868823
210.45500000036554
210.8460000017658
210.31499999662628
210.58800000173505
210.60700000089128
210.4509999990114
210.95909999712603
210.4650000037509
210.18199999525677
210.70800000597956
210.39599999494385
210.90199999889592
210.7640000031097
210.54600000206847
210.50000000104774
210.54699999513105
210.8821000001626
210.83599999838043
210.8410000000731
210.44300000357907
210.54500000172993
210.3849999984959
210.68799999920884
210.3750000023865
210.59999999852153
210.65500000258908
210.6519999942975
210.442100004002
210.25099999678787
210.30400000017835
210.6980000025942
210.39200000086566
210.64900000055786
211.11399999790592
210.3339999957825
210.99300000059884
210.94300000549993
210.50699999614153
210.43510000163224
210.5169999995269
210.42599999782396
210.88099999906262
210.6850000054692
210.46199999545934
210.61200000258395
210.78100000158884
210.56400000088615
210.46699999715202
210.90710000135005
210.48000000155298
210.4449999969802
210.61400000326103
210.38299999781884
210.38299999781884
210.6629999980214
210.32400000694906
210.91099999466678
210.32600000035018
210.74200000293786
210.43610000197077
210.83699999871897
210.52399999462068
210.4860000035842
210.78100000158884
210.5299999966519
210.7869999963441
210.86300000024494
210.68499999819323
210.28300000034506
210.654100003012
210.38899999985006
210.53899999969872
210.55499999783933
210.59999999852153
210.40999999968335
210.36800000001676
210.48800000426127
210.71700000175042
210.69899999565678
210.06599999964237
210.44200000324054
210.69310000166297
210.5029999947874
210.27500000491273
210.64800000021933
210.505999995803
210.72300000378164
210.63399999547983
210.63800000410993
210.99799999501556
210.3860000061104
210.25599999848055
210.88009999948554
210.87899999838555
210.38699999917299
210.94100000482285
210.77999999397434
210.00199999980396
210.6430000058026
211.28999999928055
210.65100000123493
211.035999993328
210.84010000049602
210.6770000027609
211.12600000196835
210.73600000090664
210.1459999976214
210.4239999971469
210.16500000405358
210.4449999969802
211.18299999943702
210.21299999847542
210.56200000020908
210.99010000034468
210.6320000020787
210.15900000202237
210.5329999976675
210.45299999968847
210.86700000159908
210.60900000156835
210.29599999747006
210.40799999900628
210.74999999837019
210.58300000004238
210.85410000523552
210.5029999947874
210.74400000361493
211.0160000011092
210.14799999829847
210.71800000208896
210.72699999785982
210.7209999958286
210.37400000204798
210.4590000017197
210.33909999823663
210.348000000522
210.61000000190688
210.27799999865238
210.71600000141189
210.58500000071945
210.66799999971408
210.5440000013914
210.20599999610567
210.59100000275066
210.90299999923445
210.8520999972825
210.83200000430224
210.49700000003213
210.52399999462068
210.41800000239164
210.58300000004238
210.61400000326103
210.33999999781372
210.7560000004014
211.10999999655178
210.71910000318894
210.70299999701092
210.2530000047409
210.65899999666726
210.58500000071945
210.46000000205822
210.88400000007823
210.2649999942514
210.46300000307383
210.66799999971408
210.1531000007526
210.8010000010836
210.39799999562092
210.80600000277627
210.40999999968335
210.40199999697506
210.11300000100164
210.52700000291225
210.79699999972945
210.27799999865238
210.34599999984493
210.84310000151163
210.59499999682885
210.49000000493834
210.31599999696482
210.7529999993858
210.6370000037714
210.39799999562092
210.4830000025686
210.4200000030687
210.8349999980419
210.481099995377
210.88800000143237
211.1780000050203
210.4509999990114
210.70399999734946
210.63800000410993
210.56200000020908
210.41899999545421
210.33400000305846
210.75610000116285
210.3270000006887
210.70999999938067
210.54499999445397
210.1920000059181
210.51099999749567
210.5410000003758
210.4639999961364
210.4959999996936
210.31800000491785
210.69310000166297
210.5639999936102
210.52400000189664
210.80800000345334
210.454000000027
210.36299999832409
210.70399999734946
210.6370000037714
210.6999999959953
210.43400000053225
210.4650000037509
210.79309999913676
210.5779999983497
210.6389999971725
210.61500000359956
210.44299999630312
210.3140000035637
210.39500000188127
210.9280000004219
210.7739999992191
210.59199999581324
210.62710000114748
210.3380000044126
210.59299999615178
210.35300000221469
210.55299999716226
210.82400000159396
210.903999999573
210.25099999678787
210.74400000361493
211.05600000009872
210.6830999982776
210.71300000039628
211.03500000026543
210.26200000051176
210.33799999713665
210.6640000056359
210.68299999751616
210.47399999952177
210.12299999711104
210.41800000239164
210.52900000358932
210.81910000066273
210.37199999409495
210.5100000044331
210.52599999529775
210.52800000325078
210.50500000274042
210.96599999873433
210.7640000031097
210.31000000220956
210.43809999537189
210.81300000514602
210.43099999951664
210.492999998678
210.7140000007348
210.4110000000219
210.78199999465141
210.48200000223005
210.4239999971469
210.64100000512553
210.17199999914737
210.5580999996164
210.64299999852665
210.35200000187615
210.64299999852665
210.44699999765726
210.335000003397
210.85399999719812
210.20900000439724
210.8169999992242
210.4449999969802
210.55200000409968
210.7520999998087
210.65599999565165
210.2020000020275
210.39500000188127
210.5650000012247
210.56200000020908
210.4159999944386
210.90600000025006
210.46700000442797
210.56599999428727
210.79900000040652
210.57110000401735
210.22699999593897
210.23600000626175
210.1540000003297
210.44899999833433
210.3449999995064
210.62800000072457
210.22999999695458
210.54800000274554
210.46699999715202
210.63300000241725
210.69010000064736
210.18199999525677
210.89100000244798
210.4650000037509
210.51999999326654
210.58300000004238
210.36600000661565
210.6050000002142
210.7629999954952
210.43600000120932
210.6731000021682
210.30700000119396
210.63499999581836
210.50900000409456
210.29799999814713
210.36399999866262
209.87199999945005
210.2450000020326
210.10799999930896
210.63600000343286
210.43300000019372
210.66109999810578
210.40899999934481
210.70699999836506
210.60099999886006
210.03500000369968
210.77099999820348
210.36299999832409
210.9520000012708
210.9649999983958
210.78010000201175
210.6130000029225
210.293999996793
210.36299999832409
210.32600000035018
210.41300000069896
210.39400000154274
210.52800000325078
210.2829999930691
210.65700000326615
210.7151000018348
210.51099999749567
210.7079999987036
210.20600000338163
210.56300000054762
210.74399999633897
210.02800000132993
210.4350000008708
210.34900000086054
210.3080000015325
210.74099999532336
210.70909999980358
210.28300000034506
210.54000000003725
210.24300000135554
210.4689999978291
210.70600000530249
210.00899999489775
210.2560000057565
210.59599999716738
210.61000000190688
210.62309999979334
211.05499999976018
210.51599999918835
210.40699999866774
210.53499999834457
210.45800000138115
210.68199999717763
210.14100000320468
210.19499999965774
210.3029999998398
210.46609999757493
210.57700000528712
210.4509999990114
210.4209999961313
210.65200000157347
210.40499999799067
210.78100000158884
210.6740000017453
210.1429999966058
210.77109999896493
210.06900000065798
210.62800000072457
210.36000000458444
210.45500000036554
210.8589999988908
210.7800000012503
210.46299999579787
210.3590000042459
210.81809999304824
210.50300000206335
210.34900000086054
210.2789999989909
210.57000000291737
210.6500000008964
210.64499999920372
210.41200000036042
210.55299999716226
210.24900000338675
210.69709999574115
210.9180000043125
210.38099999714177
210.37000000069384
210.54500000172993
210.47299999918323
210.67600000242237
210.5089999968186
210.13700000185054
210.62399999937043
209.85210000071675
210.54200000071432
210.6419999981881
210.42199999646982
210.50800000375602
210.5269999956363
210.75700000073994
210.45299999968847
210.20100000168895
210.48899999732384
210.34610000060638
210.07600000302773
210.53699999902165
210.27200000389712
210.26200000051176
210.70899999904213
210.26100000017323
210.4269999981625
210.704999997688
210.27500000491273
210.63909999793395
210.63799999683397
210.38200000475626
210.63199999480275
210.60600000055274
210.68400000513066
210.2069999964442
210.40999999968335
210.35000000119908
210.73400000022957
210.4101000004448
210.6260000000475
210.27999999932945
210.2699999959441
210.78199999465141
210.17399999982445
210.65400000225054
210.15299999999115
210.43400000053225
210.22999999695458
210.30110000720015
210.31599999696482
210.96099999704165
210.2020000020275
210.36699999967823
210.26800000254298
210.64499999920372
210.13400000083493
210.42799999850104
210.63100000174018
210.6899999998859
210.0540999963414
210.38899999985006
210.3080000015325
210.14699999795994
210.58800000173505
210.45800000138115
210.04900000116322
209.9949999974342
210.50600000307895
210.2599999998347
210.21699999982957
210.31399999628775
210.4371000023093
210.2630000008503
210.02500000031432
210.85199999652104
209.97799999895506
210.46300000307383
210.50000000104774
210.48000000155298
210.4029999973136
210.31599999696482
210.52800000325078
210.42599999782396
210.35410000331467
210.360999997647
210.31899999798043
210.32600000035018
210.22300000186078
210.03400000336114
210.4479999979958
210.3549999956158
210.27300000423566
210.33599999645958
210.28200000000652
209.84999999927823
210.73710000200663
210.30600000085542
210.18300000287127
210.50399999512592
210.32299999933457
210.64400000614114
210.49999999377178
210.58800000173505
210.56700000190176
210.4780000008759
210.01400000386639
209.9069999967469
210.34610000060638
210.11700000235578
210.38799999951152
210.37600000272505
210.25699999881908
210.20499999576714
210.69200000056298
210.48500000324566
210.18199999525677
210.46400000341237
210.042999999132
210.5359999986831
210.74800000496907
210.5580999996164
210.77800000057323
210.06999999372056
210.14100000320468
210.2690000028815
210.61599999666214
210.1089999996475
210.55200000409968
210.29799999814713
210.6809999968391
210.17900000151712
210.6899999998859
210.4749999998603
210.52610000333516
210.2219999942463
209.95300000504358
210.51599999918835
210.0609999979497
210.1570000013453
210.66900000005262
210.63699999649543
210.80800000345334
210.34599999984493
210.9809999965364
210.40200000425102
210.26100000017323
210.57199999631848
210.10409999871626
210.26700000220444
210.24700000270968
210.4879999969853
210.58700000139652
210.37300000170944
210.27499999763677
210.40699999866774
210.3510000015376
210.80600000277627
210.30799999425653
210.64800000021933
210.10300000489224
210.4311000002781
210.3029999998398
210.40899999934481
210.21900000050664
210.21099999779835
210.13200000015786
210.27499999763677
210.16400000371505
210.55400000477675
210.70299999701092
210.4299999991781
210.59300000342773
210.04600000014761
210.56909999606432
210.27600000525126
210.44899999833433
210.4719999988447
210.57899999868823
210.66000000428176
210.42199999646982
210.492999998678
210.6640000056359
209.96099999319995
210.74800000496907
210.4590000017197
210.59909999894444
210.27399999729823
210.6469999998808
210.08399999846006
210.26700000220444
210.25899999949615
210.35400000255322
210.6149999963236
210.34599999984493
210.2530000047409
210.34899999358458
210.62100000563078
210.43199999985518
210.1290999999037
210.3419999984908
210.14000000286615
209.89499999996042
210.29799999814713
210.69799999531824
210.44700000493322
210.55199999682372
210.40699999866774
210.22400000219932
209.92500000284053
210.58999999513617
210.15800000168383
210.40399999765214
210.18710000498686
210.71700000175042
210.1249999977881
210.52400000189664
210.4719999988447
210.16499999677762
209.4790000046487
210.57099999597995
210.80900000379188
210.47099999850616
210.30600000085542
210.34599999984493
210.51399999851128
210.36199999798555
210.4951000001165
210.38699999917299
210.54200000071432
209.91499999945518
210.48400000290712
210.51499999884982
210.6229999990319
209.85900000232505
210.48399999563117
210.36400000593858
210.92899999348447
210.36000000458444
210.28210000076797
210.4209999961313
210.62800000072457
210.36399999866262
210.07000000099652
209.8550000009709
210.62700000038603
210.29799999814713
210.05600000353297
210.13200000015786
210.41300000069896
210.34599999984493
210.13699999457458
210.50500000274042
210.6290000010631
210.3891000006115
210.5359999986831
210.27999999932945
211.08700000331737
209.96200000081444
210.65499999531312
210.20300000236603
210.0979999959236
210.2260000028764
210.50500000274042
210.05699999659555
210.10399999795482
210.50400000240188
210.63400000275578
210.62610000080895
210.13200000015786
210.22599999560043
210.27699999831384
210.15800000168383
210.48700000392273
209.6799999999348
210.24699999543373
209.97799999895506
210.20600000338163
210.1120000006631
210.46599999681348
210.41900000273017
209.90399999573128
210.56900000257883
210.28110000042943
210.39500000188127
210.4299999991781
210.26700000220444
210.08399999846006
210.4849999959697
210.65400000225054
210.54800000274554
210.44099999562604
210.36800000001676
210.37300000170944
210.61899999767775
210.26610000262735
210.4879999969853
210.08599999913713
210.42100000340724
210.57899999868823
210.31200000288663
210.57199999631848
210.42300000408432
209.93199999793433
210.2630000008503
210.39500000188127
210.26399999391288
210.9520000012708
210.34209999925224
210.35500000289176
210.21599999949103
210.42899999883957
210.10000000387663
210.5169999995269
210.83399999770336
210.35699999629287
210.3170000045793
210.84400000108872
210.33299999544397
210.441000002902
210.3849999984959
210.18500000354834
210.20609999686712
210.24700000270968
209.91099999810103
210.11900000303285
210.08999999321532
210.39100000052713
210.37800000340212
210.55499999783933
210.1150000016787
210.41300000069896
210.37400000204798
209.7859999994398
210.2969999978086
210.5160999999498
210.27399999729823
210.5500000034226
210.46799999749055
210.24800000304822
210.50100000138627
210.30799999425653
210.38800000678748
210.31399999628775
210.0849999987986
210.40899999934481
210.19199999864213
210.5410000003758
210.16610000515357
210.17199999914737
210.41300000069896
210.71999999549007
210.6610000046203
210.0529999952414
210.53600000595907
210.293999996793
210.23499999864725
210.348000000522
209.96599999489263
210.442100004002
210.0159999972675
210.6160000039381
210.18699999694945
210.19800000067335
210.33799999713665
209.94100000098115
210.11700000235578
210.63100000174018
210.2119999981369
210.9199999977136
210.1050000055693
209.64899999671616
210.21309999923687
210.49399999901652
210.32299999933457
210.06800000031944
210.37300000170944
210.2840000006836
210.11999999609543
210.56900000257883
210.746000004292
209.9159999997937
210.21999999356922
210.40600000560516
210.11699999507982
210.53899999969872
210.46810000552796
210.26799999526702
210.36000000458444
210.16099999542348
210.2260000028764
210.17900000151712
210.0979999959236
210.20900000439724
210.23699999932433
209.6799999999348
210.14699999795994
210.43009999993956
210.28900000237627
210.38299999781884
210.45800000138115
210.56099999987055
210.3270000006887
210.2789999989909
209.88000000215834
210.22399999492336
210.09700000286102
210.30099999916274
210.27609999873675
210.43099999951664
210.71700000175042
209.9450000023353
210.01699999760604
210.25399999780348
210.5410000003758
210.11100000032457
210.559999999532
210.7289999985369
210.23410000634613
209.831000000122
210.02999999473104
209.84700000553858
210.38399999815738
210.49199999833945
210.03100000234554
210.35599999595433
210.17600000050152
210.04600000014761
210.22610000363784
210.1249999977881
210.07000000099652
210.03299999574665
210.71700000175042
210.1810000021942
210.59699999750592
209.99999999912689
209.86800000537187
210.6089999942924
210.21000000473578
210.0630999993882
209.88399999623653
210.148999998637
210.40200000425102
209.97499999793945
210.26800000254298
210.32900000136578
210.22099999390775
210.00200000707991
210.7209999958286
210.37010000145528
210.1089999996475
210.31000000220956
210.25699999881908
210.2789999989909
210.48999999766238
210.31600000424078
209.80199999758042
210.33600000373553
210.0219999992987
210.1639999964391
210.36610000010114
210.1459999976214
210.35800000390736
210.12299999711104
210.55200000409968
209.91199999843957
210.19199999864213
209.92300000216346
210.25299999746494
210.02900000166846
209.83800000249175
210.3830999985803
210.0399999981164
210.15199999965262
210.34700000018347
210.2519999971264
210.05500000319444
209.89099999860628
210.12699999846518
210.11900000303285
210.16799999779323
210.5130999989342
210.09700000286102
210.46699999715202
210.3659999993397
209.88400000351248
210.19199999864213
210.18399999593385
210.15900000202237
210.52900000358932
210.54809999623103
210.34299999882933
210.03600000403821
209.99999999912689
210.1540000003297
210.08699999947567
210.611999995308
210.2930000037304
209.87199999945005
210.48699999664677
209.7910000011325
210.21710000059102
210.23799999966286
209.92600000317907
209.99999999912689
209.69199999672128
210.2740000045742
210.38599999883445
210.5840000003809
209.96999999624677
209.85600000130944
210.06199999828823
210.15100000659004
210.15909999550786
210.4749999998603
210.27100000355858
210.12799999880372
209.98099999997066
209.9610000004759
210.52499999495922
210.19900000101188
209.96200000081444
210.6019999991986
210.3170000045793
210.19800000067335
210.46409999689786
210.4879999969853
210.01400000386639
209.949999996752
210.3659999993397
210.02100000623614
210.43799999461044
210.29100000305334
210.41500000137603
210.13699999457458
210.02800000132993
210.20010000211187
210.10799999930896
210.2500000037253
210.200999994413
210.08699999947567
210.7560000004014
210.16900000540772
210.28499999374617
210.36800000001676
210.23700000660028
210.13799999491312
210.41809999587713
210.42100000340724
209.90899999742396
210.00500000081956
210.1120000006631
209.95899999979883
210.32600000035018
210.441000002902
210.39200000086566
210.19199999864213
210.41799999511568
209.86000000266358
210.12809999956517
210.14200000354322
210.10199999727774
210.18200000253273
210.5169999995269
209.77399999537738
210.11300000100164
210.10999999998603
210.50600000307895
210.53099999699043
210.18500000354834
210.74309999676188
210.0609999979497
210.3010000064387
210.46199999545934
210.20400000270456
209.75799999723677
210.2999999988242
210.61500000359956
210.38599999883445
209.99200000369456
210.28499999374617
210.30900000187103
210.6121000033454
210.2519999971264
210.52700000291225
210.0189999982831
210.18499999627238
210.15199999965262
210.28900000237627
210.03899999777786
210.0090000021737
210.14300000388175
210.1330000004964
209.73999999841908
210.04199999879347
210.41809999587713
210.15100000659004
209.72400000027847
210.21099999779835
209.9159999997937
209.94600000267383
210.12699999846518
210.254999998142
210.3369999967981
209.74000000569504
209.90799999708543
210.08900000015274
210.37600000272505
210.22809999703895
209.94400000199676
210.1630000033765
210.18399999593385
210.3270000006887
210.27500000491273
210.19599999999627
210.01399999659043
209.60699999704957
210.50300000206335
210.26500000152737
210.23499999864725
210.27110000432003
210.4269999981625
210.13500000117347
210.505999995803
209.78900000045542
210.4479999979958
210.52500000223517
210.1390000025276
210.2870000016992
210.49700000003213
209.8989999940386
209.75500000349712
210.20909999788273
209.99500000471016
210.19699999305885
210.547000002407
210.0639999989653
210.3270000006887
210.3659999993397
210.2770000055898
210.06299999862676
210.2489999961108
210.32500000001164
210.34299999882933
209.87700000114273
210.23910000076285
210.1059999986319
210.15900000202237
210.2119999981369
209.63800000026822
210.14600000489736
210.39299999392824
210.55900000646943
210.187999997288
210.27699999831384
209.818000002997
210.15999999508495
210.31310000398662
210.3419999984908
210.28099999966798
209.9640000014915
210.08099999744445
210.1810000021942
210.34299999882933
210.51399999851128
210.1260000054026
210.42599999782396
210.14799999829847
210.13800000218907
210.24699999543373
209.98400000098627
210.416100002476
209.96700000250712
210.05899999727262
210.37600000272505
210.1630000033765
210.148999998637
210.3270000006887
210.0189999982831
210.03100000234554
210.4639999961364
209.69699999841396
210.0380000047153
210.34700000018347
210.31309999671066
209.90200000233017
210.09999999660067
210.26800000254298
210.15099999931408
210.081999997783
209.89800000097603
210.30700000119396
210.14999999897555
210.1630000033765
210.094999994908
210.01800000522053
210.35599999595433
210.30610000161687
209.83800000249175
210.0769999960903
209.8630000036792
210.51900000020396
210.04099999845494
209.87500000046566
209.949999996752
210.17900000151712
210.14699999795994
210.25200000440236
210.3659999993397
210.50699999614153
209.91700000013225
210.03210000344552
210.31399999628775
210.96400000533322
209.9839999937103
209.87000000604894
210.5509999964852
210.29500000440748
209.99399999709567
209.88499999657506
209.85700000164798
209.67599999858066
210.3170000045793
210.2699999959441
210.44909999909578
210.14300000388175
210.22300000186078
210.08900000015274
210.04899999388726
210.40999999968335
209.8870000045281
209.9789999992936
210.21599999949103
210.06299999862676
210.29700000508456
210.12899999914225
210.1630000033765
210.1660999978776
210.0570000038715
209.9610000004759
210.38299999781884
210.23299999797018
210.48700000392273
209.75699999689823
210.32600000035018
209.98400000098627
210.1939999993192
209.9309999975958
210.14300000388175
210.01009999599773
210.05600000353297
210.0030000001425
210.33499999612104
210.3560000032303
209.74800000112737
209.9709999965853
209.5980000012787
210.48200000223005
210.25299999746494
210.11300000100164
209.75600000383565
210.26799999526702
210.18000000185566
209.9570999998832
210.2599999998347
210.00199999980396
210.18899999762652
210.19499999965774
209.87000000604894
210.4399999952875
210.15099999931408
210.46100000239676
210.3789999964647
210.14100000320468
210.14100000320468
209.71609999833163
210.360999997647
210.2080000040587
209.9579999994603
209.8139999943669
210.34700000018347
210.02100000623614
210.1829999955953
210.08599999913713
209.65200000500772
210.04600000014761
210.14199999626726
210.17900000151712
210.06299999862676
210.3921000016271
210.05999999761116
209.82299999741372
210.25100000406383
210.63300000241725
209.96000000013737
210.17600000050152
210.30199999950128
209.80799999961164
209.63699999992969
209.95000000402797
210.0060000011581
210.10499999829335
209.9231000029249
210.12599999812664
210.04099999845494
210.49399999901652
209.65399999840884
209.93400000588736
210.51799999986542
210.081999997783
210.00400000048103
209.69899999909103
209.81400000164285
209.45199999550823
209.98700000200188
210.0120000031893
209.97109999734676
209.93499999894993
210.28900000237627
209.86699999775738
210.2119999981369
209.99200000369456
210.06900000065798
209.92799999658018
209.97300000453833
210.30500000051688
210.06800000031944
210.10999999998603
210.18899999762652
210.03100000234554
209.88809999835212
210.14099999592872
209.99000000301749
210.28500000102213
209.96599999489263
210.4440000039176
210.3179999976419
210.04700000048615
210.54600000206847
210.2900000027148
209.63299999857554
210.16299999610055
209.99500000471016
210.1420999970287
209.74800000112737
209.78399999876274
210.5779999983497
209.89499999996042
209.7910000011325
210.0480000008247
210.441000002902
210.10699999897042
209.71799999824725
209.99999999912689
210.56910000334028
210.07799999642884
209.62999999755993
209.96200000081444
210.14800000557443
210.02399999997579
210.14199999626726
210.00800000183517
210.136000001512
210.02600000065286
210.08399999846006
209.95700000639772
210.01109999633627
210.57899999868823
209.8279999991064
209.97600000555394
209.90899999742396
209.9739999976009
210.1470000052359
209.8619999960647
209.8210000040126
209.58199999586213
209.42600000125822
210.13500000117347
209.96599999489263
210.2050000030431
209.9780999997165
209.77100000163773
210.28900000237627
209.78800000011688
210.34999999392312
209.5980000012787
210.06199999828823
210.1500000062515
210.0159999972675
209.98900000267895
209.8069999992731
210.08099999744445
209.99399999709567
209.74700000078883
209.99110000411747
210.19199999864213
210.09300000150688
210.0769999960903
209.77700000366895
209.98999999574153
209.95899999979883
210.00500000081956
210.08000000438187
210.3270000006887
210.05399999557994
210.02800000132993
210.0750000026892
210.0231000003987
209.74099999875762
209.86299999640323
210.06499999930384
210.02600000065286
210.04399999947054
210.21399999881396
210.21500000642845
209.6629999941797
210.02500000031432
210.34599999984493
209.69600000535138
210.14999999897555
209.644999995362
210.18310000363272
209.74199999909615
209.8790000018198
210.11100000032457
209.69299999705981
209.91099999810103
209.6700000038254
210.25599999848055
210.27000000322005
209.99299999675713
210.03899999777786
209.90900000469992
209.68100000027334
209.90709999750834
210.21599999949103
209.93299999827286
210.02900000166846
209.79800000350224
209.80499999859603
209.91399999911664
209.776999996393
210.0620000055642
210.10499999829335
209.93199999793433
210.1020000045537
209.70299999316921
209.70500000112224
210.01210000395076
210.0849999987986
210.0219999992987
209.73699999740347
210.07100000133505
210.12400000472553
210.17899999424117
209.96000000013737
209.93599999928847
209.5030000054976
209.5229999977164
210.34700000018347
209.79000000079395
210.0510000018403
210.0360999975237
209.64400000229944
210.01199999591336
209.8679999980959
209.78200000536162
209.72600000095554
210.44999999867287
210.2599999998347
209.8069999992731
210.4299999991781
210.09400000184542
210.31599999696482
210.34700000018347
210.0951000029454
210.01699999760604
210.21900000050664
209.74099999875762
210.0480000008247
209.92200000182493
210.09500000218395
209.6179999934975
209.97999999963213
209.8870000045281
210.14499999728287
209.48299999872688
210.21300000575138
209.82099999673665
209.98499999404885
209.95300000504358
209.9679999955697
210.2260000028764
209.70700000179932
210.11799999541836
209.7189999985858
209.92500000284053
209.81300000130432
209.74800000112737
210.3549999956158
209.9129999987781
209.54100000381004
210.0540000028559
210.3780999968876
210.12299999711104
210.24800000304822
209.66200000111712
209.96999999624677
210.31800000491785
209.98999999574153
210.19000000524102
210.0369999971008
210.18000000185566
209.73699999740347
210.1299999994808
209.8550000009709
209.77210000273772
209.9739999976009
209.79999999690335
210.136000001512
210.14999999897555
209.68900000298163
209.64899999671616
210.45199999934994
209.99400000437163
209.75699999689823
209.55500000127358
210.0910000008298
209.75400000315858
210.11699999507982
209.89810000173748
210.3270000006887
209.85999999538762
210.2840000006836
209.70200000010664
210.2690000028815
209.74399999977322
209.89499999996042
210.19800000067335
209.49000000109663
209.62199999485165
209.9450000023353
209.8790000018198
209.79699999588775
210.085100006836
209.7689999936847
210.34300000610529
210.36999999341788
209.93200000521028
210.02999999473104
210.04300000640796
209.89999999437714
210.39800000289688
209.75799999723677
209.92500000284053
209.65099999739323
209.87810000224272
210.09300000150688
210.16599999711616
210.27199999662116
209.53900000313297
209.9820000003092
210.02399999997579
209.8649999970803
209.77200000197627
209.8519999999553
210.07900000404334
210.24999999644933
210.03500000369968
210.01699999760604
210.14509999804432
210.0159999972675
209.77400000265334
209.87500000046566
210.1570000013453
209.99399999709567
210.1699999984703
210.0960000025225
209.84300000418443
210.0030000001425
209.84599999792408
209.882999995898
209.67899999959627
209.99910000682576
209.86299999640323
210.20799999678275
209.75600000383565
210.03200000268407
210.1159999947413
209.4619999988936
209.94600000267383
209.97499999793945
209.61499999975786
210.136000001512
209.97799999895506
210.0270000009914
210.38200000475626
209.55799999501323
209.98010000039358
209.5950000002631
210.0120000031893
209.62699999654433
209.89099999860628
210.04399999947054
209.7730000023148
209.92900000419468
209.89499999996042
210.17099999880884
209.8970000006375
209.843999997247
209.95599999878323
209.712000003492
209.7009999997681
210.20199999475153
209.91810000123223
209.77200000197627
209.82999999978347
209.78800000011688
209.8859999969136
209.92200000182493
209.7799999974086
210.09300000150688
210.09300000150688
209.75499999622116
209.99500000471016
210.20899999712128
210.09310000226833
210.0030000001425
210.05999999761116
209.9480000033509
209.81100000062725
209.53799999551848
210.25599999848055
209.73100000264822
210.04499999980908
210.32199999899603
209.86500000435626
209.86299999640323
209.75500000349712
209.843999997247
209.90110000275308
209.82899999944493
209.62199999485165
209.96700000250712
209.44900000176858
209.96300000115298
209.8619999960647
210.09700000286102
209.62699999654433
209.32300000276882
210.19900000101188
209.99599999777274
209.7570000041742
209.87599999352824
210.37900000374066
210.11800000269432
209.9820999937947
209.87400000012713
209.69999999942956
210.27500000491273
210.0480000008247
210.59199999581324
209.88900000520516
210.14499999728287
210.030000002007
209.90399999573128
209.8249999980908
209.7460000004503
210.02500000031432
209.6220000021276
209.70800000213785
210.07509999617469
209.82899999944493
209.90800000436138
210.35999999730848
209.92500000284053
209.7460000004503
209.80199999758042
209.63699999992969
210.29099999577738
209.93799999996554
210.05000000150176
209.97799999895506
210.1150000016787
210.18900000490248
209.85909999581054
210.01500000420492
209.93799999996554
209.6529999980703
209.97299999726238
209.98099999997066
209.63599999959115
209.6220000021276
209.74199999909615
209.63299999857554
209.48700000008103
210.22700000321493
209.88199999555945
209.89800000097603
209.65499999874737
209.74300000671064
209.63699999992969
209.6769999989192
210.0681000010809
209.895999993023
209.73100000264822
209.71000000281492
209.86599999741884
209.7490000014659
209.9919999964186
209.8630000036792
209.90200000233017
209.91899999353336
209.58700000483077
209.82199999707518
209.71400000416907
209.8489999989397
209.882999995898
209.90400000300724
209.83500000147615
209.631999998237
209.74199999909615
209.8511000003782
209.8729999997886
209.94900000368943
210.11399999406422
209.87199999945005
209.99700000538724
209.36699999583652
209.67100000416394
209.72799999435665
210.10800000658492
209.95399999810616
209.7799999974086
209.5469999985653
209.9060000036843
209.94300000165822
210.04399999947054
209.67799999925774
209.68310000171186
209.7829999984242
209.53999999619555
210.0990000035381
209.8409999962314
209.97799999895506
209.92600000317907
210.06900000065798
209.74500000011176
209.71000000281492
210.01699999760604
209.73000000230968
209.63299999857554
209.97199999692384
210.30700000119396
209.84999999927823
209.85510000173235
209.56399999704445
210.05300000251736
209.56199999636738
210.06600000691833
209.29599999362836
209.95899999979883
209.80899999995017
210.0750000026892
209.78399999876274
209.74199999909615
209.74700000078883
209.46900000126334
209.94700000301236
209.83399999386165
210.06900000065798
209.5820000031381
209.77500000299187
210.2039999954286
209.46900000126334
209.47200000227895
209.96200000081444
210.1150999951642
210.03200000268407
209.65799999976298
210.2599999998347
209.53000000008615
209.8619999960647
209.50900000025285
209.61499999975786
209.93400000588736
210.08099999744445
209.95199999742908
210.03400000336114
210.06199999828823
210.28500000102213
210.06800000031944
209.5919999992475
209.924000002502
209.76599999994505
209.8619999960647
209.69300000433577
209.6629999941797
209.8701000068104
210.25899999949615
209.949999996752
210.01300000352785
209.77299999503884
209.44199999939883
209.936999999627
209.988999995403
209.67700000619516
209.6599999931641
209.7360000043409
209.63800000026822
209.73599999706494
209.72099999926286
209.73200000298675
210.12399999744957
209.7090000024764
209.92799999658018
209.9820000003092
209.725000000617
209.72600000095554
210.08099999744445
209.75100000214297
209.8111000013887
209.74399999977322
209.75699999689823
209.78600000671577
209.61999999417458
210.18200000253273
209.59299999958603
209.9450000023353
209.3830000012531
209.6160000000964
209.57399999315385
209.85700000164798
209.6979999987525
209.52200000465382
209.62699999654433
209.50900000025285
209.90100000199163
210.01100000285078
209.5950000002631
209.5499999995809
209.78900000045542
209.97999999963213
209.9979999984498
209.64899999671616
209.92910000495613
209.72799999435665
210.13500000117347
209.66600000247126
209.69999999942956
209.59900000161724
209.99599999777274
209.63299999857554
209.75300000282004
210.35000000119908
210.00500000081956
209.48700000008103
209.52199999737786
210.14199999626726
209.7090000024764
209.6460000029765
209.74399999977322
209.94799999607494
209.48399999906542
209.9690000031842
209.83500000147615
209.82199999707518
209.8409999962314
210.18710000498686
209.8489999989397
209.5599999956903
209.59200000652345
209.76099999825237
209.85999999538762
209.77800000400748
209.72600000095554
210.3720000013709
209.831000000122
209.81899999605957
210.15199999965262
209.84000000316883
209.73899999808054
209.68200000061188
209.91499999945518
210.0540000028559
209.47999999771127
209.8970000006375
209.6659999951953
209.9930000040331
210.1600999958464
210.00199999980396
209.48700000008103
209.44500000041444
209.75400000315858
209.7970000031637
210.00999999523629
209.88500000385102
209.90399999573128
210.13200000015786
209.82000000367407
209.97199999692384
210.09200000116834
209.57199999975273
210.08399999846006
209.8000000041793
209.53200000076322
209.74399999977322
210.13200000015786
210.10199999727774
210.05699999659555
210.00710000225808
209.80199999758042
209.6590000001015
209.71400000416907
209.66300000145566
209.62799999688286
209.8150000019814
209.77599999605445
209.81100000062725
209.9750000052154
209.7139999968931
209.7009999997681
209.62999999755993
210.25200000440236
209.7289999946952
209.84900000621565
209.6979999987525
209.6259999962058
209.77900000434602
209.69999999942956
209.8679999980959
209.6280999976443
209.74199999909615
209.85700000164798
209.41899999888847
209.70600000146078
210.04900000116322
209.81300000130432
209.98099999997066
209.8859999969136
209.6529999980703
209.75000000180444
209.301000002597
209.99599999777274
209.66500000213273
209.78800000011688
209.89299999928335
209.9880000023404
209.8109999933513
209.83300000079907
209.6250000031432
210.1780000011786
209.66999999654945
209.81610000308137
209.96500000183005
209.54899999924237
209.96899999590823
210.09500000218395
209.91199999843957
209.65099999739323
210.05800000421004
209.66000000044005
209.86099999572616
209.57900000212248
209.96500000183005
209.95099999709055
210.30900000187103
209.64700000331504
210.02699999371544
209.71600000484614
209.97999999963213
209.644999995362
209.89900000131456
209.9549999984447
209.70800000213785
209.78309999918565
210.38799999951152
209.90500000334578
209.62499999586726
209.7390000053565
209.74099999875762
209.9339999986114
209.6979999987525
209.7360000043409
209.80899999995017
209.683999994013
209.7520000024815
209.3410000015865
209.63900000060676
210.1939999993192
209.54599999822676
209.94400000199676
209.49999999720603
210.02299999963725
209.7619999985909
209.7180999990087
209.84599999792408
209.95399999810616
209.95200000470504
209.63299999857554
210.04099999845494
209.75500000349712
209.48299999872688
209.87400000012713
209.52399999805493
209.47800000431016
209.6109999984037
209.8409999962314
209.76900000096066
209.9690000031842
209.95699999912176
209.619000001112
210.11999999609543
210.14500000455882
209.79399999487214
209.83200000046054
209.87310000055004
209.53300000110175
209.90200000233017
209.74999999452848
210.05500000319444
209.80499999859603
209.8970000006375
210.0540000028559
209.8619999960647
209.53600000211736
209.80799999961164
209.96300000115298
209.73100000264822
209.74699999351287
209.86500000435626
209.83200000046054
209.72400000027847
210.29899999848567
210.01199999591336
209.76100000552833
209.71299999655457
209.61009999882663
209.8279999991064
209.55700000195066
209.57500000076834
209.62300000246614
209.65799999976298
209.59900000161724
209.66099999350263
209.73500000400236
209.6349999992526
209.6850000016275
209.49000000109663
209.73399999638787
210.00400000048103
209.66800000314834
210.08099999744445
209.6769999989192
209.74199999909615
209.92000000114786
209.9129999987781
209.33399999921676
209.53600000211736
210.1399999955902
209.61800000077346
209.51400000194553
209.72410000103991
209.69199999672128
209.70200000010664
209.6250000031432
209.51699999568518
210.1570000013453
209.5850000041537
209.79499999521067
209.90500000334578
209.78800000011688
209.8790000018198
210.06499999930384
209.44600000075297
209.91399999911664
209.7280000016326
209.49299999483628
209.1980000041076
209.5340000014403
209.5679999983986
209.74999999452848
209.70300000044517
209.82899999944493
209.85600000130944
209.64410000306088
209.86399999674177
209.82200000435114
210.03099999506958
209.74800000112737
209.6559999990859
210.01400000386639
209.7520000024815
209.1909999944619
210.01000000251224
209.9640000014915
210.1589999947464
209.57900000212248
209.9549999984447
209.23000000038883
209.9210000014864
209.60999999806518
209.80400000553345
210.11699999507982
209.70300000044517
209.74009999918053
209.3490000042948
209.44800000143005
209.683999994013
209.42199999990407
209.47800000431016
209.55799999501323
210.08200000505894
209.725000000617
209.79200000147102
209.41299999685725
209.9610000004759
209.79999999690335
209.33599999989383
209.64500000263797
209.77100000163773
209.86700000503333
209.66499999485677
209.99200000369456
209.72600000095554
209.6949999977369
209.6349999992526
209.75500000349712
209.63510000001406
209.84999999927823
209.49799999652896
209.5400000034715
210.10499999829335
209.81899999605957
209.32300000276882
209.77799999673152
209.45100000244565
209.70600000146078
209.776999996393
209.74399999977322
209.75500000349712
209.55500000127358
209.74399999977322
209.56199999636738
209.76800000062212
209.3109999987064
209.68900000298163
209.53600000211736
209.53999999619555
209.5740000004298
209.2560000019148
209.9979999984498
209.3860000022687
209.94799999607494
209.8621000041021
209.59900000161724
209.9019999950542
209.8069999992731
209.567000005336
209.81199999368982
209.93400000588736
210.15799999440787
209.6590000001015
209.3310000054771
209.9400000006426
209.69599999807542
209.43399999669055
209.87800000148127
209.8489999989397
210.04000000539236
209.79399999487214
209.75600000383565
209.98400000098627
209.23299999412848
209.4130000041332
209.70200000010664
209.7490000014659
209.16599999327445
209.90800000436138
209.60809999814956
209.7330000033253
209.32199999515433
209.46200000616955
209.9599999928614
209.419999999227
209.23100000072736
209.5370000024559
209.89399999962188
209.86599999741884
209.83200000046054
210.16200000303797
209.71199999621604
209.7760000033304
209.57699999416946
210.08800000709016
209.67799999925774
209.9549999984447
209.65199999773176
209.49000000109663
209.37799999956042
209.32100000209175
209.87710000190418
209.69399999739835
209.70500000112224
209.48700000008103
209.8039999982575
209.9400000006426
209.64599999570055
209.54100000381004
209.7589999975753
209.70700000179932
209.66200000111712
209.84499999758555
209.61800000077346
209.195000003092
209.64399999502348
209.52000000397675
209.80899999995017
209.64100000128383
209.83699999487726
209.61800000077346
210.05500000319444
209.6529999980703
209.40900000277907
209.51109999441542
209.66900000348687
209.36000000074273
209.54799999890383
210.2050000030431
209.56899999873713
209.54099999653408
209.99200000369456
208.99400000052992
209.57199999975273
209.80599999893457
209.9949999974342
209.4340000039665
209.74899999418994
209.58700000483077
209.53799999551848
209.61100000567967
209.7139999968931
209.38100000057602
209.4470000010915
209.59900000161724
209.44599999347702
209.7460000004503
209.5289999997476
209.83699999487726
209.47010000236332
210.2660000018659
209.32300000276882
209.6079999973881
209.47899999737274
209.49700000346638
209.61299999908078
209.71999999892432
209.82999999978347
209.4649999999092
209.4379999980447
209.67600000585662
209.8039999982575
209.21300000190968
209.64899999671616
209.90799999708543
209.9820000003092
209.3830000012531
209.61299999908078
210.06599999964237
209.2689999990398
209.56600000499748
209.51200000126846
209.82399999775225
209.65509999950882
209.77100000163773
209.92999999725726
209.52000000397675
209.59099999890896
209.70300000044517
209.47399999568006
209.41899999888847
209.89200000622077
209.6349999992526
209.77899999707006
209.68200000061188
209.74199999909615
209.64500000263797
209.7719999947003
209.45600000413833
209.64200000162236
209.61499999975786
209.1939999954775
209.83200000046054
209.9510000043665
209.5499999995809
209.7289999946952
209.64100000128383
209.4619999988936
209.99800000572577
209.2071000006399
209.21999999700347
209.8039999982575
210.35800000390736
209.44600000075297
209.66399999451824
209.59600000060163
209.9480000033509
209.79399999487214
209.66100000077859
209.7630000062054
209.644999995362
209.93599999928847
209.9820000003092
209.78900000045542
209.35199999803444
209.55500000127358
209.72099999926286
209.831000000122
209.82000000367407
209.98099999997066
208.9879999984987
209.86899999843445
209.4580999983009
209.75600000383565
209.60999999806518
209.88799999759067
209.51700000296114
209.76800000062212
209.831000000122
209.39499999803957
209.36700000311248
209.70999999553896
209.4920000017737
209.24299999751383
209.49700000346638
209.96000000013737
209.51899999636225
209.76299999892944
209.40500000142492
209.64800000365358
209.88699999725213
209.74700000078883
209.6739999979036
209.73700000467943
209.5199999967008
209.82000000367407
209.40999999584164
210.18899999762652
209.49110000219662
209.67799999925774
209.56800000567455
209.51399999466958
209.60200000263285
209.60200000263285
209.63099999789847
209.53699999517994
209.10100000037346
209.64700000331504
209.84999999927823
209.54899999924237
209.76099999825237
209.5060000065132
209.58499999687774
209.5950000002631
209.57500000076834
209.0539999990142
209.3029999959981
210.1440000042203
209.48199999838835
209.48399999906542
209.3520000053104
209.7079999948619
209.39200000429992
209.7049999938463
209.74099999875762
209.63399999891408
209.67200000450248
209.70200000010664
210.12699999846518
209.9129999987781
209.3449999956647
209.40900000277907
209.9129999987781
209.59700000094017
209.18299999902956
209.97100000386126
209.7349999967264
209.95200000470504
209.33099999820115
209.29099999921164
209.4649999999092
209.53300000110175
209.84799999860115
209.8550000009709
209.15299999614945
209.40300000074785
209.70200000010664
209.4820999991498
209.6010000022943
209.56999999907566
209.50799999991432
209.60500000364846
209.52499999839347
209.62300000246614
209.77599999605445
209.60999999806518
209.68300000095041
209.40100000007078
209.28500000445638
209.43099999567494
209.78800000011688
209.32999999786261
209.47000000160187
209.407000002102
209.66100000077859
209.47899999737274
209.35399999871152
209.7670000002836
209.62000000145053
209.5430000044871
209.84499999758555
209.96000000013737
209.5679999983986
209.48499999940395
209.2121000023326
209.6559999990859
209.15200000308687
209.88399999623653
209.4619999988936
209.8489999989397
209.51800000329968
209.65099999739323
210.07600000302773
209.27300000039395
209.53799999551848
209.81900000333553
209.3860000022687
209.5580000022892
209.50099999754457
209.21200000157114
209.5289999997476
209.8729999997886
209.58999999857042
209.66200000111712
209.62799999688286
209.62300000246614
209.76499999960652
209.69000000332016
209.43699999770615
209.67499999824213
209.88510000461247
209.42599999398226
209.49100000143517
209.25200000056066
209.49900000414345
209.56899999873713
209.5740000004298
209.55099999991944
209.67499999824213
209.22299999801908
209.21000000089407
209.57199999975273
209.50399999856018
209.39000000362284
209.13499999733176
209.54799999890383
209.6430000019609
209.60999999806518
209.30000000225846
209.85300000029383
209.53500000177883
209.57900000212248
209.54899999924237
209.81899999605957
209.47800000431016
209.0639999951236
209.7520000024815
209.40200000040932
209.79300000180956
209.48399999906542
209.57199999975273
209.38500000193017
209.6659999951953
209.37209999829065
209.46300000650808
209.95699999912176
209.1759999966598
209.52799999940908
209.45400000346126
209.67899999959627
208.9849999974831
209.84300000418443
209.59599999332568
210.0410000057309
209.36499999515945
209.94200000131968
209.6979999987525
209.59700000094017
209.42099999956554
209.313999999722
209.7859999994398
209.65799999976298
209.3239999958314
209.55500000127358
419.01399999915157
209.5610000033048
209.6760999993421
209.06599999580067
209.67300000484101
209.525999998732
209.47300000261748
209.68499999435153
209.64700000331504
209.59299999958603
209.76800000062212
209.62300000246614
209.69099999638274
209.58599999721628
209.27500000107102
209.51500000228407
209.44500000041444
209.57199999975273
209.45100000244565
209.1909999944619
209.3730000051437
209.4959999958519
209.6400000009453
209.64500000263797
209.54099999653408
209.12400000088383
209.7829999984242
209.50100000482053
209.82299999741372
209.65499999874737
209.4230000002426
209.4001000004937
209.513000001607
209.91199999843957
209.8970000006375
209.83600000181468
209.64799999637762
209.41899999888847
209.74500000011176
209.74100000603357
209.31899999413872
209.63699999992969
209.49400000245078
209.64800000365358
210.08999999321532
209.2430000047898
209.86899999843445
209.17500000359723
209.50299999822164
209.60699999704957
209.88600000418955
209.5629999967059
209.6460000029765
209.64799999637762
209.16199999919627
209.7520000024815
209.46009999897797
209.3250000034459
209.67499999824213
209.77599999605445
209.5370000024559
209.5289999997476
209.6460000029765
209.34299999498762
209.6220000021276
209.81400000164285
209.36400000209687
209.35999999346677
209.5340000014403
209.61700000043493
209.2239999983576
209.5190000036382
208.97999999579042
209.55900000262773
209.74099999875762
209.3590000004042
209.86000000266358
209.27900000242516
209.47399999568006
209.72099999926286
209.6349999992526
209.6460000029765
209.20699999987846
209.21999999700347
209.71300000383053
209.27400000073249
209.5919999992475
209.65799999976298
209.72310000070138
209.51899999636225
209.48399999906542
209.42500000091968
209.73999999841908
209.7910000011325
418.7190000011469
209.67100000416394
209.9099999977625
209.02899999782676
209.8420000038459
209.5019999978831
209.56099999602884
209.62000000145053
209.65200000500772
209.63699999992969
209.51599999534665
209.513000001607
210.05300000251736
209.04199999495177
209.52600000600796
209.71699999790872
209.776999996393
209.58100000279956
209.48399999906542
209.17600000393577
209.37709999998333
209.23799999582116
209.79900000384077
209.13799999834737
208.94499999849359
209.32799999718554
209.62900000449736
209.61499999975786
209.86399999674177
209.42099999956554
209.11899999919115
209.37599999888334
209.25200000056066
209.48399999906542
209.5709999994142
209.394000004977
209.79499999521067
210.0120000031893
209.49700000346638
209.80999999301275
209.66800000314834
209.28200000344077
209.90299999539275
209.61299999908078
209.11200000409735
209.58599999721628
209.73100000264822
209.66999999654945
209.4520000027842
209.3380000005709
209.37899999989895
209.65009999781614
209.5640000043204
209.35800000006566
209.52099999703933
209.12099999986822
209.8649999970803
209.56300000398187
209.59900000161724
209.34699999634176
209.46900000126334
209.56599999772152
209.78000000468455
209.46099999855505
209.5530000005965
209.525999998732
209.44299999973737
209.70300000044517
209.44600000075297
209.31600000039907
209.42500000091968
209.93299999827286
209.58199999586213
209.59900000161724
209.73500000400236
209.4779999970342
209.33599999989383
209.36410000285832
209.94299999438226
209.62400000280468
209.11999999952968
209.55400000093505
209.25200000056066
209.25200000056066
209.6979999987525
209.42400000058115
209.3860000022687
209.8859999969136
209.08600000257138
209.4040000010864
209.76299999892944
209.7289999946952
209.53300000110175
209.55500000127358
209.1660000005504
209.37299999786774
209.4760000036331
209.17799999733688
209.4920000017737
209.64400000229944
209.43499999702908
209.32100000209175
209.60699999704957
209.46299999923212
209.7600000051898
209.50109999830602
209.63299999857554
209.26999999937834
209.39399999770103
209.39999999973224
209.44900000176858
209.2239999983576
209.42500000091968
209.51200000126846
209.513000001607
209.55900000262773
209.6209999945131
209.45100000244565
209.86399999674177
209.52000000397675
209.29700000124285
209.53100000042468
209.82399999775225
209.14400000037858
209.76299999892944
209.2140000022482
209.3059999970137
208.98999999917578
209.2010000051232
209.471999995003
209.89800000097603
209.52009999746224
209.07300000544637
209.644999995362
209.62600000348175
209.31900000141468
209.3559999993886
209.26499999768566
209.6079999973881
209.88800000486663
209.313999999722
209.47999999771127
209.45100000244565
209.4139999971958
209.2659999980242
209.66500000213273
209.77800000400748
209.5809999955236
209.34800000395626
209.71799999824725
209.52699999907054
209.55900000262773
209.59999999467982
209.4920000017737
209.12500000122236
209.27400000073249
209.68900000298163
209.38799999566982
209.45400000346126
209.2040999996243
209.53500000177883
209.30199999565957
209.2479999992065
209.94700000301236
209.4100000031176
209.09199999732664
209.49999999720603
209.39699999871664
209.3860000022687
209.65100000466919
209.2929999998887
209.34399999532616
209.17999999801395
209.7730000023148
209.8580000019865
209.12500000122236
209.43499999702908
209.59600000060163
209.51500000228407
209.27400000073249
209.4169999982114
209.53699999517994
209.23900000343565
209.35800000006566
209.07900000020163
209.37699999922188
209.11000000342028
209.683999994013
209.27099999971688
209.4180000058259
209.54409999831114
209.3509999976959
209.8729999997886
209.8550000009709
209.6109999984037
209.58700000483077
209.2049999992014
209.64399999502348
209.38700000260724
210.14100000320468
209.59899999434128
209.8690000057104
209.1419999997015
209.61499999975786
209.4040000010864
209.21999999700347
208.96799999900395
209.64900000399211
209.77599999605445
209.62300000246614
208.99700000154553
209.67599999858066
209.41099999618018
209.2380000030971
209.19599999615457
209.68900000298163
209.67109999764943
209.37200000480516
209.45999999821652
210.03799999743933
209.42199999990407
209.77299999503884
209.6910000036587
209.56199999636738
209.03099999850383
209.8760000008042
209.18200000596698
209.64299999468494
209.44500000041444
209.12800000223797
209.27500000107102
209.58999999857042
209.34200000192504
209.208000000217
209.5869999975548
209.14800000173273
209.60399999603396
209.24000000377418
209.43199999601347
209.2320000010659
209.25800000259187
209.69699999841396
209.6970999991754
209.03499999985797
209.2689999990398
209.11400000477443
209.51299999433104
209.39900000666967
209.19299999513896
209.61299999908078
209.13000000291504
209.60599999671103
209.86700000503333
209.021999995457
209.65200000500772
209.42099999956554
209.89499999996042
208.99999999528518
209.43800000532065
208.6189999972703
209.41100000345614
209.54099999653408
209.27600000140956
209.68899999570567
209.38500000193017
209.4310000029509
209.4779999970342
209.16099999885773
209.2899999988731
209.29800000158139
209.20000000478467
209.12099999986822
209.33799999329494
209.35800000006566
209.59210000000894
209.63100000517443
209.5469999985653
209.27800000208663
419.1879999998491
209.4299999953364
209.60400000330992
209.75399999588262
209.27400000073249
209.33599999989383
209.31299999938346
209.3929999973625
209.52699999907054
208.93700000306126
209.78900000045542
208.9689999993425
208.97600000171224
209.72299999993993
209.2579999953159
209.14099999936298
209.7630000062054
209.42599999398226
209.34300000226358
209.1389999986859
209.27400000073249
209.17800000461284
209.48199999838835
209.38400000159163
209.7619999985909
209.49999999720603
209.2140000022482
209.83110000088345
208.9879999984987
209.4859999997425
209.57199999975273
209.20599999953993
209.3959999983781
209.19100000173785
209.4550000037998
209.59899999434128
209.38200000091456
209.28200000344077
209.38400000159163
209.46899999398738
209.42900000227382
209.8760000008042
209.55500000127358
209.53699999517994
209.05200000561308
209.71199999621604
209.3559999993886
209.66100000077859
209.43699999770615
209.42600000125822
209.19900000444613
209.44199999939883
209.67199999722652
209.17799999733688
209.619000001112
209.78200000536162
209.2239999983576
209.5839999965392
209.64800000365358
209.41209999728017
209.3559999993886
209.48800000041956
209.407000002102
209.00699999765493
209.03499999985797
209.34500000294065
209.38200000091456
209.43699999770615
209.44600000075297
209.2929999998887
208.85099999577506
209.15799999784213
209.49900000414345
209.27400000073249
209.60099999501836
209.67200000450248
209.4809999980498
209.5919999992475
209.05900000070687
209.23000000038883
209.1900000013993
209.40100000007078
209.2819999961648
209.47300000261748
209.57900000212248
209.7719999947003
209.46900000126334
209.59299999958603
209.49400000245078
209.3479999966803
209.51800000329968
209.21300000190968
209.59700000094017
209.5329999938258
209.1190000064671
208.98099999612896
209.43599999736762
209.0310000057798
209.38209999440005
209.66500000213273
209.25400000123773
209.86200000334065
209.3719999975292
209.34400000260212
209.43499999702908
209.23700000275858
209.10599999479018
209.37699999922188
209.394000004977
208.94599999883212
209.57600000110688
208.80499999475433
209.38400000159163
209.02400000341004
209.46700000058627
209.16799999395153
209.21200000157114
209.31199999904493
209.1610000061337
209.69399999739835
209.3220000024303
209.02799999748822
209.48700000008103
209.44900000176858
209.00399999663932
209.65199999773176
209.29800000158139
209.5740000004298
209.45899999787798
209.15800000511808
209.53999999619555
209.57199999975273
209.3349999995553
209.2350000020815
209.24399999785237
209.8690000057104
209.56499999738298
209.407000002102
209.53699999517994
209.29700000124285
209.2479999992065
209.13999999902444
209.00400000391528
209.220999997342
209.56999999907566
209.30000000225846
209.22499999869615
209.34800000395626
209.15799999784213
209.5610000033048
209.43199999601347
209.3719999975292
209.4340000039665
209.36400000209687
209.1660000005504
208.81999999983236
209.19599999615457
208.97600000171224
209.5809999955236
209.8381000032532
209.1870000003837
209.31800000107614
209.22299999801908
209.08800000324845
209.54499999788823
209.26199999667006
209.55600000161212
209.34500000294065
209.35499999905005
209.3719999975292
209.51100000092993
209.2720000000554
209.14800000173273
209.8550000009709
209.08699999563396
208.96000000357162
209.87199999945005
209.25100000022212
209.11299999715993
209.38200000091456
209.23600000242004
209.2290000000503
209.631999998237
209.62700000382029
209.53499999450287
209.16800000122748
209.4680000009248
209.53000000008615
209.38510000269162
209.47099999466445
209.38800000294577
208.996000001207
209.5340000014403
208.83599999797298
209.28399999684189
209.4649999999092
209.44299999973737
209.49100000143517
209.55900000262773
209.31199999904493
209.208000000217
208.97100000001956
209.3929999973625
209.28100000310224
209.2720000000554
209.55799999501323
209.03800000087358
209.20900000055553
209.39300000463845
209.17499999632128
209.725000000617
209.3650000024354
209.20199999818578
209.60000000195578
209.59099999890896
209.40500000142492
209.6979999987525
209.50599999923725
209.30699999735225
208.86700000119163
209.27800000208663
209.0840000018943
209.07599999918602
209.1969999964931
209.09599999868078
209.5770000014454
209.4451000011759
209.47899999737274
209.57900000212248
209.0299999981653
209.13500000460772
209.1119999968214
209.51500000228407
209.36100000108127
209.4040000010864
209.19199999480043
209.3520000053104
209.1459999937797
209.3590000004042
209.29199999955017
209.57300000009127
209.26999999937834
209.57199999975273
209.2560000019148
209.28400000411784
209.81100000062725
209.38399999431567
209.48499999940395
209.23400000174297
209.36100000108127
209.16800000122748
209.51699999568518
209.09300000494113
209.21699999598786
209.4920000017737
209.6460000029765
209.60999999806518
209.38800000294577
209.42799999465933
209.08010000130162
209.2869999978575
208.98400000442052
209.09199999732664
209.23600000242004
209.75100000214297
209.52699999907054
209.37799999956042
209.26999999937834
209.58999999857042
209.59399999992456
209.29800000158139
209.16099999885773
208.91999999730615
209.2479999992065
209.606000003987
209.23699999548262
209.1470000013942
209.5469999985653
209.20500000647735
209.5539999936591
209.22700000664918
209.00099999562372
209.58400000381516
209.26799999870127
209.2179999963264
209.27099999971688
209.41900000616442
209.73899999808054
208.9789999954519
209.49000000109663
209.41200000379467
209.47699999669567
209.2720000000554
208.98999999917578
209.46399999957066
208.9860000050976
209.05199999833712
209.29810000234284
208.80799999576993
209.40500000142492
209.3559999993886
209.5289999997476
209.513000001607
209.2140000022482
209.65399999840884
209.44600000075297
208.97799999511335
209.08500000223285
209.28399999684189
209.4649999999092
209.48000000498723
209.59900000161724
209.3749999985448
209.2290000000503
209.99099999608006
209.18299999902956
208.98000000306638
209.17499999632128
209.4790000046487
209.18299999902956
209.7219999996014
209.1530000034254
209.1699999946286
209.00699999765493
209.6689999962109
208.97400000103517
209.66500000213273
209.41199999651872
209.78300000570016
209.18499999970663
209.1080999962287
209.41100000345614
209.3170000007376
209.19899999717018
209.15200000308687
209.36799999617506
208.8819999989937
209.62900000449736
209.50399999856018
209.33700000023236
208.82500000152504
209.48999999382067
208.9750000013737
209.20699999987846
209.1370000052848
209.2819999961648
209.3719999975292
208.69800000218675
209.14500000071712
209.4230000002426
209.29500000056578
209.65199999773176
208.9510000005248
209.67499999824213
209.17600000393577
209.1119999968214
209.45400000346126
209.46700000058627
209.15499999682652
208.7360000004992
209.64500000263797
208.8660000008531
209.5289999997476
208.73299999948358
209.0429999952903
209.20300000580028
209.24299999751383
209.19100000173785
209.50099999754457
209.1740000032587
209.1179999988526
209.27110000047833
209.14600000105565
209.6049999963725
208.96499999798834
209.22699999937322
209.4890000007581
209.53100000042468
208.7630000023637
209.02200000273297
209.39499999803957
208.8789999979781
209.2320000010659
208.95800000289455
209.09599999868078
209.6289999972214
208.89100000204053
209.29099999921164
209.14600000105565
209.09799999935785
209.23999999649823
209.07200000510784
209.14300000004005
208.9930000001914
209.21699999598786
209.6460000029765
209.02899999782676
209.64200000162236
209.05599999969127
209.30999999836786
208.8339999972959
209.08700000290992
209.63699999992969
209.1290000025765
209.01400000002468
209.08200000121724
208.96699999866541
209.06899999681627
209.06600000307662
209.72600000095554
208.92599999933736
208.94399999815505
209.4779999970342
208.86299999983748
209.5289999997476
208.83700000558747
209.2320000010659
209.43599999736762
209.0539999990142
209.08700000290992
209.54910000000382
209.24599999852944
209.49499999551335
209.42500000091968
209.57600000110688
208.85500000440516
209.28299999650335
209.13799999834737
209.3490000042948
209.12200000020675
209.15399999648798
209.01099999900907
209.09499999834225
209.31000000564381
209.32899999752408
209.21800000360236
209.35199999803444
209.41099999618018
208.94500000576954
209.44199999939883
208.8179999991553
209.15499999682652
209.36100000108127
209.3559999993886
209.28100000310224
208.99500000086846
208.98999999917578
209.10499999445165
209.18300000630552
209.01400000002468
209.5340000014403
209.6079999973881
209.1500000024098
209.34300000226358
209.17899999767542
209.47000000160187
209.17799999733688
209.28400000411784
208.81099999678554
209.1569999975036
208.85200000338955
209.10400000138907
209.35399999871152
209.29199999955017
209.09799999935785
209.09599999868078
209.16900000156602
209.55810000305064
209.22699999937322
209.51299999433104
209.26500000496162
209.27999999548774
208.7630000023637
209.11200000409735
209.02399999613408
209.02500000374857
208.9579999956186
209.06400000239955
209.15399999648798
209.05299999867566
208.95700000255601
209.31800000107614
209.28899999853456
209.208000000217
209.05199999833712
209.31900000141468
209.23900000343565
209.2239999983576
209.12700000189943
209.0600000010454
209.25899999565445
209.11399999749847
209.19300000241492
209.70500000112224
209.45400000346126
208.9689999993425
209.20900000055553
209.2549999943003
209.57300000009127
209.156000004441
209.41599999787286
209.17699999699835
209.2720000000554
209.0200000020559
209.4859999997425
209.114999997837
209.16200000647223
208.87499999662396
209.4950000027893
209.40999999584164
209.36100000108127
209.4340000039665
209.11999999952968
209.13000000291504
209.62399999552872
208.983000004082
209.29700000124285
208.7790000005043
209.3800000002375
209.10199999343604
209.32700000412297
209.52099999703933
209.42009999998845
209.4820000056643
209.20299999852432
209.25100000022212
209.26699999836273
208.72000000235857
209.7959999955492
208.94000000407686
209.3170000007376
209.16099999885773
208.97999999579042
209.1740000032587
208.89799999713432
209.46900000126334
209.17899999767542
209.01099999900907
209.54900000651833
209.41199999651872
209.07699999952456
209.50399999856018
209.51400000194553
209.18299999902956
209.16500000021188
209.19600000343053
209.32299999549286
209.36400000209687
209.32100000209175
209.50599999923725
208.86800000153016
209.25999999599298
209.27300000039395
209.2720000000554
209.47300000261748
208.99400000052992
209.4230000002426
209.13799999834737
208.96199999697274
209.18209999945248
209.26500000496162
209.19499999581603
209.2190000039409
209.04899999732152
209.28799999819603
209.1419999997015
208.93300000170711
208.98899999883724
209.10400000138907
208.9590000032331
209.04399999562884
209.10400000138907
209.19600000343053
209.3349999995553
209.30399999633664
209.42400000058115
209.56199999636738
209.0470000039204
209.5569999946747
209.0840000018943
209.26499999768566
209.25100000022212
209.49000000109663
209.23700000275858
209.27600000140956
209.32899999752408
209.40200000040932
209.10600000206614
209.2899999988731
208.8949999961187
208.73700000083772
209.54899999924237
209.5240000053309
209.16500000021188
209.03199999884237
209.01400000002468
209.27500000107102
209.34899999701884
209.39499999803957
209.17200000258163
209.35499999905005
209.48800000041956
208.9819999964675
209.68910000374308
209.21300000190968
208.8789999979781
209.7280000016326
208.96699999866541
209.66000000044005
209.31500000006054
209.85600000130944
209.220999997342
208.96599999832688
209.30000000225846
209.38700000260724
208.96999999968102
208.9239999986603
209.39999999973224
209.36799999617506
209.0680000037537
209.69299999705981
209.15400000376394
209.03800000087358
209.4139999971958
208.94199999747798
209.31299999938346
208.86199999949895
209.19200000207638
209.7280000016326
209.2560000019148
209.13399999699323
209.26300000428455
209.2179999963264
209.33399999921676
209.04900000459747
209.07899999292567
208.78500000253553
209.1839999993681
209.33299999887822
209.5289999997476
209.2190000039409
209.2629999970086
208.94699999917066
208.9479999995092
209.07399999850895
209.35699999972712
208.97100000001956
209.01810000214027
209.0440000029048
209.43699999770615
209.00000000256114
208.99099999951432
209.53100000042468
208.79099999729078
209.220999997342
209.16700000088895
209.21000000089407
209.02400000341004
209.27999999548774
208.86800000153016
209.0650000027381
209.15099999547238
209.37899999989895
209.17000000190455
209.46700000058627
208.93200000136858
208.97400000103517
209.25999999599298
209.0650000027381
208.8789999979781
209.08800000324845
209.62999999755993
208.89100000204053
209.53799999551848
209.13300000393065
208.92199999798322
209.06899999681627
209.44500000041444
209.26500000496162
209.16099999885773
209.43699999770615
209.3460000032792
209.102000000712
209.48399999906542
208.95500000187894
209.3509999976959
209.24699999886798
209.20099999784725
208.92900000035297
209.08800000324845
209.5289999997476
209.73000000230968
209.1009999930975
208.90500000678003
209.20610000030138
209.1359999976703
209.42400000058115
209.06499999546213
209.5030000054976
209.23100000072736
209.114999997837
209.12200000020675
209.57900000212248
209.20399999886286
209.2869999978575
209.27099999971688
209.29900000191992
209.25500000157626
209.1389999986859
209.08700000290992
209.31900000141468
209.2290000000503
208.73599999322323
209.37200000480516
208.78100000118138
209.09199999732664
209.17500000359723
209.16199999919627
209.49699999619043
208.64199999778066
208.81300000473857
209.2929999998887
209.2899999988731
208.90700000018114
208.7459999966086
209.04500000324333
208.60700000048382
208.95300000120187
209.31199999904493
208.97600000171224
209.1119999968214
209.10300000105053
209.0329999991809
209.0269999971497
208.94600000610808
209.52399999805493
208.7549999996554
209.20099999784725
209.40600000176346
209.52009999746224
209.54400000482565
208.59699999709846
209.0749999988475
209.03399999951944
209.29099999921164
209.47400000295602
209.06600000307662
209.1359999976703
209.02799999748822
209.50299999822164
208.74700000422308
209.18299999902956
209.20299999852432
208.99099999951432
209.10900000308175
209.51200000126846
209.18800000072224
208.82599999458762
209.09599999868078
208.8110000040615
209.31900000141468
209.021999995457
208.44700000452576
209.25400000123773
209.14300000004005
209.19599999615457
208.97999999579042
209.2430000047898
209.0570000000298
209.38100000057602
209.27099999971688
209.29799999430543
209.19300000241492
209.1500000024098
209.07599999918602
208.88099999865517
209.4040000010864
209.05299999867566
208.96199999697274
208.8000000003376
209.407000002102
209.23400000174297
209.24699999886798
209.0059999973164
209.1900000013993
209.4230000002426
209.59299999958603
209.30600000428967
209.34299999498762
208.71400000032736
208.98999999917578
208.69200000015553
209.1629999995348
209.04900000459747
208.9300000006915
208.9930000001914
208.93799999612384
209.19610000419198
209.29700000124285
208.81999999983236
209.41499999753432
208.9639999976498
209.08600000257138
209.38200000091456
209.1909999944619
209.18900000106078
209.1179999988526
209.2190000039409
209.0360000001965
208.93100000103004
209.27099999971688
209.07299999817042
209.09599999868078
209.29900000191992
209.24099999683676
209.12800000223797
209.1599999985192
209.2479999992065
209.02400000341004
208.70899999863468
209.31299999938346
209.05100000527455
209.25399999396177
209.0119999993476
209.24000000377418
209.58799999789335
209.2899999988731
209.33399999921676
208.85400000406662
209.0059999973164
209.3029999959981
209.23900000343565
208.93599999544676
209.12500000122236
208.8030000013532
209.10799999546725
209.14300000004005
209.4790000046487
209.15899999818066
209.07900000020163
209.38200000091456
209.02899999782676
209.39409999846248
208.65200000116602
208.81300000473857
209.365999995498
209.45400000346126
208.53099999658298
209.725000000617
208.88299999933224
208.70899999863468
209.35699999972712
209.19400000275346
209.40800000244053
208.690999999817
209.14300000004005
209.27500000107102
209.65099999739323
209.48700000008103
208.6669999989681
208.9930000001914
208.9239999986603
209.14600000105565
208.96300000458723
209.13499999733176
209.70200000010664
209.21699999598786
209.22700000664918
208.81199999712408
209.3650000024354
209.2309999934514
208.75100000557723
208.92900000035297
209.23699999548262
209.07399999850895
209.25200000056066
209.17900000495138
209.36100000108127
209.07399999850895
208.63599999574944
209.19400000275346
209.6289999972214
209.02100000239443
209.18600000004517
209.16500000021188
208.74000000185333
208.9369999957853
209.16399999987334
209.30000000225846
208.87499999662396
209.14800000173273
208.6630000048899
208.9930000001914
209.51100000092993
209.41299999685725
209.30309999675956
208.52400000148918
209.43600000464357
209.02599999681115
209.11100000375882
208.7009999959264
209.2560000019148
209.0429999952903
208.7180000016815
208.890000001702
208.87999999831663
208.99099999951432
209.2460000058054
208.95499999460299
209.04800000425894
209.0669999961392
208.94300000509247
209.66999999654945
209.06300000206102
208.81499999813968
209.35800000006566
209.02799999748822
208.5780000052182
208.809999996447
209.3349999995553
208.9639999976498
209.18800000072224
208.99800000188407
209.23300000140443
209.55400000093505
209.35299999837298
208.70499999728054
209.07900000020163
209.0020000032382
209.26199999667006
208.96000000357162
208.76399999542627
209.4850000066799
208.93299999443116
208.98200000374345
209.03900000121212
208.98099999612896
209.0570000000298
208.9059999998426
209.6010000022943
209.2770000017481
208.6189999972703
209.36999999685213
208.59500000369735
209.44600000075297
208.88600000034785
208.86999999493128
209.17200000258163
209.29600000090431
209.18299999902956
209.1470000013942
209.5629999967059
209.0310000057798
209.3029999959981
208.83400000457186
208.9239999986603
208.55200000369223
208.98399999714456
208.9540000015404
209.54799999890383
209.11599999817554
209.26999999937834
209.0680000037537
208.78399999492103
209.11400000477443
209.26399999734713
208.84700000169687
209.2320000010659
209.0329999991809
209.50799999991432
209.57910000288393
209.2179999963264
209.54599999822676
209.32700000412297
209.1359999976703
208.89400000305614
208.85999999882188
209.21000000089407
209.43499999702908
208.9930000001914
209.1599999985192
209.1419999997015
209.34000000124797
209.2350000020815
209.06100000138395
209.14699999411823
208.7900000042282
209.0269999971497
208.90800000051968
209.50399999856018
209.208000000217
209.29900000191992
209.1050000017276
208.91300000221236
209.04899999732152
208.59599999675993
209.2530000008992
209.19300000241492
209.0299999981653
209.06600000307662
208.82200000050943
209.18600000004517
209.50299999822164
209.29900000191992
208.91499999561347
209.16900000156602
209.42400000058115
208.99700000154553
209.21699999598786
208.5990000050515
209.43099999567494
208.78600000287406
209.19899999717018
208.85699999780627
209.09300000494113
209.39999999973224
209.3989999993937
209.05900000070687
209.3029999959981
209.1230000005453
208.8320000038948
209.0749999988475
209.0410000018892
208.95000000018626
209.25899999565445
209.04500000324333
208.79299999796785
209.15100000274833
209.20900000055553
209.07299999817042
209.0699999971548
209.03199999884237
209.2040000061388
209.24099999683676
209.04000000155065
209.3959999983781
209.04899999732152
209.23400000174297
209.03109999926528
209.06600000307662
209.13199999631615
209.14500000071712
209.1260000015609
208.94299999781651
209.41100000345614
208.65799999592127
209.1080000027432
208.57899999828078
208.8350000049104
209.22499999869615
208.70199999626493
208.91500000288943
209.07699999952456
209.26399999734713
209.19200000207638
209.37699999922188
209.0119999993476
208.97600000171224
208.9170000035665
209.04899999732152
208.89599999645725
208.5910000023432
208.97300000069663
208.84099999966566
208.93400000204565
209.0749999988475
208.98099999612896
209.44100000633625
208.93199999409262
209.05300000595162
209.1039999941131
209.40200000040932
208.91600000322796
209.12899999530055
209.14500000071712
209.1980000041076
208.9689999993425
208.65600000252016
209.63699999992969
209.1329999966547
208.97700000205077
209.09799999935785
209.00399999663932
209.233999994467
209.06100000138395
208.95000000018626
209.04200000222772
209.32999999786261
209.03900000121212
208.64699999947334
209.0470000039204
208.70799999829615
208.87399999628542
209.1470000013942
208.9300000006915
209.40900000277907
209.20099999784725
208.6429999981192
208.9140000025509
209.32000000175321
208.7069999979576
209.0429999952903
208.88400000694674
208.69999999558786
209.2720000000554
208.61700000386918
209.09799999935785
208.9510000005248
208.77099999779603
208.86400000017602
209.05199999833712
208.82800000254065
209.32000000175321
208.92599999933736
209.00799999799347
208.88900000136346
209.11399999749847
208.69800000218675
209.1260000015609
209.1999999975087
208.61999999760883
209.09499999834225
208.77699999982724
209.2700000066543
208.91699999629054
209.20309999928577
209.5869999975548
208.8000000003376
209.1320000035921
208.98899999883724
209.5610000033048
209.14400000037858
208.7799999935669
208.88800000102492
209.11000000342028
209.35800000006566
208.88299999933224
208.95300000120187
208.7699999974575
208.98999999917578
208.79599999898346
209.26999999937834
208.75599999999395
209.52800000668503
208.8069999954314
208.996000001207
209.00000000256114
208.68499999778578
209.18600000004517
209.02100000239443
208.78000000084285
208.796999999322
208.57599999726517
208.91999999730615
208.7150000006659
208.78100000118138
209.16800000122748
209.00799999799347
209.13100000325358
208.79099999729078
208.9479999995092
208.76800000405638
208.43999999488005
209.0070000049309
209.1329999966547
208.85699999780627
208.6060000001453
208.94899999984773
209.0100000059465
209.13199999631615
209.1900000013993
208.8210000001709
209.31299999938346
209.00799999799347
208.78900000388967
209.10100000037346
209.2149999953108
208.89800000441028
209.0749999988475
209.15399999648798
208.8240000011865
208.9269999996759
209.18199999869103
208.91100000153529
208.87700000457698
209.05199999833712
209.23300000140443
209.15399999648798
209.3170000007376
209.4569999972009
208.84700000169687
208.90499999950407
208.66599999862956
209.1419999997015
208.76800000405638
208.60299999912968
208.76500000304077
208.90700000018114
209.2519999932847
208.98000000306638
208.4979999999632
208.745000003546
209.13499999733176
208.82300000084797
209.24399999785237
208.81599999847822
208.94810000027064
209.01600000070175
208.94399999815505
209.13100000325358
209.22299999801908
208.99599999393104
208.9059999998426
208.67700000235345
208.94000000407686
209.08000000054017
208.75099999830127
208.68399999744724
208.93600000272272
209.6640000017942
209.22899999277433
208.90700000018114
208.79600000625942
208.86500000051456
209.22699999937322
208.69499999389518
209.00000000256114
209.08000000054017
208.59999999811407
208.61800000420772
208.7009999959264
208.9930000001914
209.04600000358187
208.8210000001709
208.5129999977653
208.8579999981448
209.04200000222772
209.0600000010454
208.9239999986603
209.00699999765493
208.90100000542589
208.98099999612896
209.14300000004005
209.12800000223797
208.87000000220723
208.70999999897322
209.3109999987064
209.2290000000503
208.81199999712408
209.29199999955017
209.33399999921676
208.9059999998426
209.30500000395114
209.27800000208663
208.94499999849359
209.08899999631103
209.17500000359723
209.2419999971753
209.13000000291504
209.40200000040932
208.73800000117626
209.08699999563396
208.93100000103004
208.76500000304077
208.85699999780627
208.88399999967078
418.4949999980745
209.0191000024788
209.00999999867054
208.96199999697274
209.11800000612857
208.9369999957853
209.13999999902444
209.12800000223797
209.40500000142492
208.99199999985285
209.19300000241492
208.8850000000093
209.1660000005504
208.80799999576993
208.902999998827
209.05300000595162
208.68699999846285
209.05299999867566
209.00000000256114
208.84599999408238
209.05600000696722
208.95399999426445
208.75700000033248
209.1710000022431
208.59699999709846
209.02100000239443
209.09699999901932
208.9540000015404
208.8850000000093
208.902999998827
209.32600000378443
209.09799999935785
208.96999999968102
209.4749999960186
208.89500000339467
209.02899999782676
209.14600000105565
208.7390000015148
209.34899999701884
208.7600000013481
209.26499999768566
209.2689999990398
209.25400000123773
208.9879999984987
208.86400000017602
209.3001000030199
209.1900000013993
208.89799999713432
208.79200000490528
208.65499999490567
208.77199999813456
209.10600000206614
208.74700000422308
208.80100000067614
209.03199999884237
208.92199999798322
208.6249999993015
208.94000000407686
208.66799999930663
209.2689999990398
209.34599999600323
209.00100000289967
208.784000002197
209.12899999530055
208.7759999994887
209.25500000157626
208.90499999950407
209.07599999918602
208.87300000322284
209.08000000054017
209.21599999564933
208.86500000051456
208.85500000440516
209.1839999993681
208.83999999932712
208.66799999930663
209.2659999980242
209.0230000030715
208.52399999421323
208.92800000001444
209.08600000257138
209.0470000039204
209.07699999952456
209.0849999949569
208.96400000492577
209.0849999949569
208.55800000572344
208.88099999865517
209.1969999964931
209.02700000442564
208.8210000001709
209.04099999461323
208.796999999322
208.5570000053849
209.27099999971688
209.26699999836273
209.0539999990142
209.15400000376394
208.82599999458762
209.03199999884237
208.65600000252016
209.2929999998887
209.08000000054017
208.82200000050943
209.25100000022212
208.84400000068126
209.15899999818066
208.81000000372296
208.88999999442603
208.9479999995092
208.91200000187382
209.14800000173273
208.80200000101468
208.66099999693688
208.71900000202004
209.17300000292016
208.7549999996554
208.75299999897834
208.90800000051968
208.75399999931687
208.66299999761395
208.66199999727542
208.74100000219187
208.92299999832176
209.1500000024098
208.79599999898346
208.50000000064028
209.0840000018943
208.95899999595713
208.83900000626454
208.76699999644188
208.86700000119163
208.71099999931175
208.8579999981448
209.07199999783188
208.96000000357162
208.59199999540579
208.98200000374345
209.36699999583652
208.8450000010198
209.06200000172248
208.6879999988014
209.21300000190968
209.05499999935273
209.2899999988731
208.95000000018626
208.77699999982724
209.51610000338405
209.2179999963264
208.7729999984731
208.62800000031712
209.03900000121212
208.6730000009993
208.622899997863
208.8990000047488
208.81999999983236
209.15299999614945
208.83400000457186
209.2830999972648
209.21899999666493
208.5209000069881
209.10109999385895
209.21800000360236
208.77499999915017
209.11399999749847
209.33000000513857
209.09499999834225
209.28899999853456
209.11399999749847
208.74800000456162
208.72599999711383
208.7870000032126
208.9090000008582
208.88099999865517
208.7489999976242
209.1809999983525
209.08200000121724
208.75800000067102
209.14800000173273
208.95999999629566
208.90499999950407
208.55800000572344
209.19199999480043
208.9990000022226
209.40600000176346
209.15399999648798
208.69900000252528
208.89899999747286
209.07300000544637
208.63699999608798
208.8240000011865
208.72399999643676
209.00100000289967
208.81599999847822
209.2479999992065
208.55200000369223
209.326999996847
208.99700000154553
208.67900000303052
209.07399999850895
208.67200000066077
209.07599999918602
208.9510000005248
208.57400000386406
208.6739999940619
208.74800000456162
209.18900000106078
208.88299999933224
209.0539999990142
208.47199999843724
209.29900000191992
209.41599999787286
208.5910000023432
209.06799999647774
209.13300000393065
208.56800000183284
208.7939999983064
208.87299999594688
208.95000000018626
208.95300000120187
208.95000000018626
208.98100000340492
208.74299999559298
209.0119999993476
208.7900000042282
208.5609999994631
208.90499999950407
208.678000002692
209.0509999979986
208.60199999879114
209.07900000020163
209.15399999648798
209.0119999993476
208.9140000025509
209.08800000324845
208.84099999966566
209.36300000175834
208.98899999883724
208.63399999507237
208.7690000043949
209.16700000088895
208.84300000034273
208.59999999811407
208.9639999976498
208.78800000355113
208.44199999555713
209.03399999951944
209.0070000049309
208.71600000100443
209.18799999344628
208.56900000217138
208.73199999914505
209.07000000443077
208.9849999974831
208.63700000336394
208.84899999509798
208.6940000008326
208.93300000170711
208.98399999714456
208.93900000373833
208.92199999798322
209.44800000143005
208.80899999610847
209.07399999850895
209.10100000037346
208.76800000405638
208.82300000084797
208.292999996047
209.10900000308175
208.32599999994272
209.0879999959725
208.93400000204565
208.91500000288943
208.90799999324372
208.95800000289455
208.76400000270223
208.5289999959059
209.24200000445126
208.50100000097882
208.93199999409262
208.851000003051
208.92599999933736
209.03900000121212
209.02799999748822
208.71099999931175
209.29500000056578
208.97100000001956
208.61400000285357
208.84300000034273
208.7180000016815
208.48499999556225
209.0749999988475
208.66500000556698
209.20199999818578
209.22699999937322
208.68699999846285
208.8339999972959
208.8140000050771
208.8069999954314
209.1130000044359
209.23999999649823
208.66200000455137
208.80899999610847
209.33900000090944
208.93700000306126
208.86999999493128
208.5510000033537
208.85399999679066
208.58299999963492
209.05499999935273
208.93200000136858
208.81200000440003
209.32899999752408
209.1999999975087
208.61900000454625
209.03700000053504
208.8789999979781
208.84900000237394
208.97100000001956
208.92800000001444
208.96499999798834
208.96199999697274
208.74000000185333
208.9590000032331
208.80299999407725
209.30000000225846
208.8030000013532
208.73199999914505
208.61300000251504
208.68399999744724
208.57300000352552
208.4499999982654
209.1179999988526
208.96799999900395
208.74700000422308
208.74299999559298
209.03499999985797
208.78900000388967
208.83899999898858
208.45199999894248
209.1569999975036
208.8170000060927
208.71499999338994
208.97600000171224
208.35600000282284
209.03900000121212
208.94399999815505
208.3619999975781
208.78900000388967
208.86999999493128
208.85700000508223
208.45399999961955
208.8660000008531
208.98399999714456
208.87400000356138
208.47499999945285
208.7519999986398
208.79799999966053
208.18299999518786
208.9920000071288
208.96199999697274
208.48699999623932
208.98100000340492
208.809999996447
208.95800000289455
209.0119999993476
208.7279999977909
209.00400000391528
208.8240000011865
208.75700000033248
209.1809999983525
208.53299999726005
208.5430000006454
209.0119999993476
209.04600000358187
208.9090000008582
208.67499999440042
208.99000000645174
208.7519999986398
208.62599999964004
209.31209999980638
208.74799999728566
208.96599999832688
208.74400000320747
208.76200000202516
208.88999999442603
208.8930000027176
209.1500000024098
208.89599999645725
208.82200000050943
208.75599999999395
208.70499999728054
209.27900000242516
208.67500000167638
209.0029999963008
208.94599999883212
208.94500000576954
208.4649999960675
209.3559999993886
209.0070000049309
208.75599999999395
208.8179999991553
208.75399999931687
208.80400000169175
209.12399999360787
208.72700000472832
208.28899999469286
208.78000000084285
208.3679999996093
208.92900000035297
208.61800000420772
208.7549999996554
208.55699999810895
208.83899999898858
208.6600000038743
208.76399999542627
208.66899999964517
208.71000000624917
208.61799999693176
208.784000002197
208.61699999659322
208.9140000025509
208.33200000197394
208.5129999977653
209.12500000122236
209.05900000070687
208.63599999574944
209.06200000172248
208.99400000052992
209.04699999664444
208.6090000011609
208.84600000135833
208.5030000016559
208.57199999591103
208.77200000541052
208.80599999509286
208.9990000022226
208.98899999883724
208.7630000023637
208.67599999473896
208.94110000517685
209.0170000010403
209.43999999872176
208.690999999817
208.65000000048894
208.77099999779603
208.93400000204565
208.55899999878602
208.63400000234833
208.7249999967753
208.9930000001914
208.83599999797298
208.94599999883212
208.91600000322796
208.77699999982724
208.60700000048382
208.56600000115577
208.88900000136346
208.75700000033248
209.21300000190968
208.93299999443116
208.7630000023637
209.07299999817042
208.18200000212528
208.54700000199955
208.61999999760883
208.63800000370247
208.55799999844749
208.7790000005043
209.02799999748822
208.32099999825004
208.95200000086334
208.84700000169687
208.50500000233296
208.9639999976498
208.44799999758834
208.92599999933736
208.60300000640564
208.89399999578018
208.76899999711895
208.49700000690063
208.97599999443628
208.46700000402052
208.6979999949108
208.6870000057388
208.4599999943748
208.61100000183797
208.8350000049104
208.6219999982859
208.61399999557761
208.52000000013504
208.7360000004992
208.4850000028382
208.87299999594688
209.08800000324845
208.71900000202004
208.51099999708822
208.92199999798322
208.75599999999395
208.48700000351528
208.50100000097882
208.88099999865517
209.1329999966547
208.6490000001504
208.88399999967078
208.76400000270223
208.88800000102492
208.36599999893224
209.0650000027381
208.91000000119675
209.03099999850383
208.51199999742676
208.45299999928102
208.82500000152504
209.23600000242004
209.14600000105565
208.27499999722932
208.94300000509247
208.94099999713944
208.7870000032126
208.81699999881675
208.27399999689078
208.4480000048643
208.71400000032736
208.75099999830127
208.89299999544164
208.74900000490015
208.9090000008582
208.77199999813456
208.42499999707798
208.73100000608247
208.9579999956186
208.491999997932
208.83400000457186
208.33899999706773
208.95200000086334
208.1499999985681
208.95200000086334
208.94499999849359
209.0440000029048
209.03900000121212
208.8030000013532
208.6669999989681
208.5369999986142
208.75599999999395
208.79799999966053
208.85599999746773
208.122000003641
209.15799999784213
208.92900000035297
209.11100000375882
208.69599999423372
209.33200000581564
208.7119999996503
209.03399999951944
208.4130000002915
208.9059999998426
208.67200000066077
208.37399999436457
208.48100000148406
208.88600000034785
208.79499999864493
208.8210000001709
208.60199999879114
208.8930000027176
208.479000000807
208.6970000018482
209.02299999579554
209.02900000510272
208.58299999963492
209.05899999343092
208.63500000268687
208.56300000014016
208.6570000028587
208.74399999593152
208.79100000456674
209.13199999631615
209.0200000020559
208.81599999847822
208.82500000152504
209.30699999735225
208.7889999966137
208.74700000422308
208.47089999733726
208.19000000483356
208.79899999999907
208.610999994562
208.86500000051456
208.4690000046976
208.21299999806797
208.6090000011609
208.8519999961136
208.59300000302028
208.82899999560323
208.84700000169687
208.67700000235345
208.72999999846797
208.78100000118138
208.55899999878602
208.64099999744212
208.79899999999907
208.87600000423845
208.6189999972703
208.81699999881675
209.08300000155577
208.7069999979576
208.46200000232784
208.35300000180723
208.68699999846285
208.86199999949895
208.61300000251504
209.102000000712
208.67899999575457
208.87000000220723
209.00499999697786
208.62100000522332
208.81399999780115
208.36399999825517
208.54500000132248
208.65999999659834
208.6120000021765
208.94699999917066
209.1160000054515
208.4709999980987
208.53599999827566
209.30999999836786
208.21699999942211
208.53799999895273
208.5810000062338
208.83999999932712
208.78399999492103
208.4000000031665
208.35300000180723
208.31499999621883
208.90700000018114
208.6120000021765
208.3550000024843
208.54399999370798
208.8690000018687
208.7630000023637
208.78000000084285
208.41400000063004
208.9269999996759
209.1370000052848
208.76899999711895
208.6810000037076
208.86299999983748
208.8889999940875
208.88100000593113
208.72599999711383
208.9479999995092
208.82500000152504
208.56199999980163
208.8309999962803
208.38999999978114
209.19300000241492
208.48300000216113
208.78799999627518
208.8179999991553
208.85700000508223
208.8889999940875
208.9720000003581
208.5540000043693
208.6490000001504
208.88399999967078
208.99700000154553
208.83999999932712
208.70299999660347
208.88800000102492
208.29999999841675
208.71099999931175
208.46000000165077
208.7360000004992
208.77499999915017
208.98400000442052
208.92299999832176
208.6330000020098
209.01400000002468
208.62800000031712
208.56199999980163
208.88099999865517
208.59199999540579
208.690999999817
208.72800000506686
208.0539999951725
208.42800000536954
208.68899999913992
208.48100000148406
208.55699999810895
208.89799999713432
208.41199999995297
208.73299999948358
208.6940000008326
208.61400000285357
208.91699999629054
208.6699999999837
208.41800000198418
208.65100000082748
208.47700000012992
208.55399999709334
208.3920000004582
209.00400000391528
208.44799999758834
208.90099999814993
208.74300000286894
208.9350000023842
208.25399999739602
208.83000000321772
208.74299999559298
208.59200000268174
208.690999999817
208.82500000152504
208.38399999774992
208.76500000304077
208.85299999645213
208.6150000031921
208.71299999998882
208.96199999697274
208.41099999961443
208.87700000457698
208.94299999781651
208.0389999973704
208.71400000032736
208.80200000101468
208.43600000080187
208.79299999796785
208.49399999860907
208.54400000098394
208.7420000025304
208.7180000016815
208.54400000098394
208.7699999974575
208.31200000247918
208.80599999509286
208.8560000047437
208.83899999898858
208.80899999610847
208.9059999998426
208.5270000025048
208.70000000286382
208.77499999915017
208.53799999895273
209.0699999971548
208.61400000285357
208.71400000032736
208.80400000169175
208.60499999980675
208.62999999371823
209.0440000029048
208.52400000148918
208.92099999764469
208.83799999865005
208.47100000537466
208.7939999983064
208.78500000253553
208.74299999559298
208.7729999984731
208.46800000435906
209.12200000020675
208.8999999978114
208.5270000025048
208.57199999591103
208.63700000336394
208.69500000117114
208.7409999949159
209.02500000374857
208.20699999603676
208.59200000268174
208.6150000031921
208.4439999962342
208.45600000029663
208.74700000422308
208.22799999587005
208.71099999931175
208.59400000335881
208.64699999947334
208.51199999742676
208.94200000475394
208.77699999982724
209.23299999412848
208.53900000656722
209.326999996847
208.8450000010198
208.93300000170711
208.91399999527493
208.82500000152504
208.98200000374345
208.56399999320274
208.7290000054054
208.7489999976242
208.851000003051
208.77699999982724
208.93299999443116
208.83400000457186
208.48599999590078
208.21000000432832
208.29499999672407
208.74300000286894
208.53399999759858
208.56900000217138
208.25999999942724
208.9140000025509
209.1459999937797
208.53500000521308
208.94299999781651
208.43500000046333
208.4130000002915
208.9059999998426
208.62099999794737
208.57799999794224
208.80400000169175
208.8110000040615
209.03700000053504
208.40099999622907
208.87400000356138
208.78699999593664
208.82200000050943
208.44600000418723
208.09100000042235
208.491999997932
208.52799999556737
208.6970000018482
208.81300000473857
208.67099999304628
208.61100000183797
208.92299999832176
208.6840000047232
208.41099999961443
208.53899999929126
208.5670000014943
208.7649999957648
208.59500000369735
208.2689999951981
208.52900000318186
208.8309999962803
208.26400000078138
208.64100000471808
209.01600000070175
208.5559999977704
208.68599999812432
208.36399999825517
208.7309999988065
208.51400000537978
208.97799999511335
208.87800000491552
209.07299999817042
209.44900000176858
207.9299999968498
208.70000000286382
208.78100000118138
208.83199999661883
208.75299999897834
208.37100000062492
208.8000000003376
208.79199999762932
208.70100000320235
208.6090000011609
208.72699999745237
208.50500000233296
208.9510000005248
208.55499999743188
208.58600000065053
208.29200000298442
208.62299999862444
208.80500000203028
209.25399999396177
208.38800000638003
208.61699999659322
208.80900000338443
208.55099999607773
208.69200000015553
208.2319999972242
208.5640000004787
208.69800000218675
208.74000000185333
208.7489999976242
208.81899999949383
208.77199999813456
208.89200000237906
208.77800000016578
208.5769999976037
209.0650000027381
208.89200000237906
208.77800000016578
208.30899999418762
209.0360000001965
208.8110000040615
208.62399999896297
208.7489999976242
208.99800000188407
208.92499999899883
208.8320000038948
208.4309999991092
208.61399999557761
208.67600000201492
208.8759999969625
208.36100000451552
208.46000000165077
209.12299999326933
208.43100000638515
208.85599999746773
208.90700000018114
208.57100000284845
208.92199999798322
208.53899999929126
208.71900000202004
208.3649999985937
208.79899999999907
208.59899999777554
208.31400000315625
208.93899999646237
208.83799999865005
208.5540000043693
208.59999999811407
208.8080000030459
208.7519999986398
208.8420000000042
208.95599999494152
208.28000000619795
208.46399999572895
208.678000002692
208.76100000168663
208.40099999622907
208.30299999943236
208.85000000271248
208.70199999626493
208.72000000235857
208.84900000237394
208.39500000147382
208.56699999421835
208.983000004082
208.97300000069663
208.83799999865005
208.7219999957597
208.55500000470784
208.67899999575457
208.52000000013504
208.7180000016815
208.73399999982212
209.10000000003492
208.58600000065053
208.90700000018114
208.32599999994272
208.90499999950407
208.1770000004326
208.5129999977653
208.58099999895785
208.44600000418723
208.4649999960675
208.44700000452576
208.93599999544676
208.37400000164052
209.13500000460772
208.77800000016578
208.60399999946821
208.37100000062492
208.55999999912456
208.8039999944158
208.86700000119163
208.61399999557761
208.37100000062492
208.83999999932712
208.64000000437954
208.27499999722932
208.62900000065565
208.80100000067614
208.3379999967292
208.70700000523357
208.3679999996093
208.809999996447
208.5430000006454
208.72000000235857
208.080999997037
208.72000000235857
208.32700000028126
208.74399999593152
208.75800000067102
208.7111000000732
208.80200000101468
208.48999999725493
208.71400000032736
208.54500000132248
208.59899999777554
208.34700000705197
208.50099999370286
208.58900000166614
208.639000004041
208.4739999991143
208.46599999640603
208.46700000402052
208.29199999570847
208.53100000385894
208.3349999957136
208.5510000033537
208.41500000096858
208.55999999912456
208.8129999974626
208.7119999996503
208.88900000136346
207.8959999998915
209.0440000029048
208.36399999825517
209.00799999799347
208.7309999988065
208.3280000006198
208.58299999963492
208.53799999895273
208.70700000523357
208.6459999991348
208.32199999858858
208.55200000369223
208.84099999966566
208.47199999843724
208.77099999779603
208.5769999976037
208.54400000098394
208.33200000197394
208.76500000304077
208.64499999879627
208.64199999778066
209.04200000222772
208.95000000018626
208.902999998827
208.4979999999632
208.92800000001444
208.59500000369735
208.48699999623932
208.38300000468735
208.69500000117114
208.34599999943748
208.35599999554688
208.5300000035204
208.04900000075577
208.14099999552127
209.03800000087358
208.11200000025565
208.5750000042026
208.86899999459274
208.7360000004992
208.6570000028587
208.53299999726005
208.50000000064028
208.8411000004271
208.42999999877065
208.65300000150455
208.92299999832176
208.1880000041565
208.81699999881675
208.6330000020098
208.85099999577506
208.6730000009993
208.60399999946821
208.0199999982142
208.68300000438467
208.4979999999632
208.30299999943236
208.4979999999632
208.76299999508774
208.64100000471808
208.65799999592127
208.99000000645174
208.6929999932181
208.66400000522844
208.4709999980987
208.72899999812944
208.6090000011609
208.37400000164052
208.35000000079162
208.36699999927077
208.7549999996554
208.48699999623932
208.52100000047358
208.37500000197906
209.0119999993476
208.479000000807
208.1091000000015
208.69800000218675
208.6300000009942
208.39399999385932
208.6230000059004
208.69499999389518
208.58700000098906
208.68500000506174
208.35499999520835
208.64799999981187
208.6529999942286
208.9750000013737
208.56900000217138
208.46699999674456
208.19699999992736
208.74900000490015
208.37599999504164
208.80900000338443
208.3169999968959
208.47800000046846
208.27400000416674
208.4340000001248
208.9330999951926
208.74100000219187
208.9170000035665
208.31799999723444
208.7600000013481
208.53099999658298
208.56199999980163
208.5270000025048
208.54400000098394
209.1729999956442
208.7600000013481
208.41900000232272
208.48400000249967
208.34699999977602
208.91199999459786
208.75299999897834
208.5670000014943
208.43900000181748
208.67100000032224
208.36899999994785
208.62710000074003
208.66099999693688
208.51100000436418
208.1629999956931
208.7900000042282
208.84099999966566
208.62599999964004
208.71900000202004
208.4739999991143
208.51499999844236
208.33699999639066
208.90100000542589
208.22599999519298
208.39900000282796
208.36599999893224
208.48000000114553
209.00000000256114
208.55899999878602
208.45900000131223
208.71709999482846
208.61900000454625
208.59199999540579
208.7020000035409
208.996000001207
208.69899999524932
208.3280000006198
208.74400000320747
208.47499999945285
208.4409999952186
208.74300000286894
208.81399999780115
208.40500000485918
208.96799999900395
208.24500000162516
208.41109999309992
209.0230000030715
208.5319999969215
208.8080000030459
208.58099999895785
208.45600000029663
208.50400000199443
208.41900000232272
208.32799999334384
208.91600000322796
208.56800000183284
208.72699999745237
208.35100000113016
208.3009999987553
209.02010000281734
208.38099999673432
208.68899999913992
208.47499999945285
208.49200000520796
208.12499999738066
208.75700000033248
208.2220000011148
208.70899999863468
208.54700000199955
208.00900000176625
208.5869999937131
208.51000000402564
208.29199999570847
208.44900000520283
208.90009999857284
208.26900000247406
208.3349999957136
208.35100000113016
208.49900000030175
208.71400000032736
208.62299999862444
208.78900000388967
208.7459999966086
208.68000000336906
208.6529999942286
208.95200000086334
208.70799999829615
208.25300000433344
208.47700000012992
208.5079999960726
208.7221000037971
208.3100000018021
208.78399999492103
208.74300000286894
208.76599999610335
208.6470000067493
208.70299999660347
208.5739999965881
208.45600000029663
208.5880000013276
208.5609999994631
208.5189999997965
208.39500000147382
208.7210000026971
208.2769999979064
208.61000000149943
208.745000003546
208.51499999844236
208.69210000091698
208.94699999917066
208.80100000067614
208.95200000086334
208.33999999740627
208.98400000442052
208.29699999740114
208.66499999829102
208.40200000384357
208.5430000006454
208.35999999690102
208.38199999707285
208.92599999933736
208.63500000268687
208.74000000185333
208.440000002156
208.38399999774992
208.29899999807822
208.7020000035409
208.5559999977704
208.72009999584407
208.80400000169175
208.6669999989681
208.76800000405638
208.68499999778578
208.64799999981187
208.67500000167638
208.45700000063516
208.73199999914505
208.45600000029663
208.52300000115065
208.54099999996834
208.49399999860907
208.6060000001453
208.57299999624956
208.17400000669295
208.70499999728054
208.8690000018687
208.79799999966053
207.974999997532
208.33500000298955
208.92909999383846
208.29500000400003
208.9879999984987
208.25000000331784
208.76699999644188
207.97000000311527
208.61699999659322
208.65600000252016
208.26300000044284
208.47800000046846
208.59099999506725
208.2829999999376
208.22300000145333
208.56199999980163
208.2120000050054
208.87299999594688
208.64699999947334
208.59400000335881
208.55199999641627
208.5391000000527
208.47800000046846
208.23000000382308
208.5430000006454
208.78200000151992
208.56799999455689
208.36200000485405
208.69699999457225
208.784000002197
208.28700000129174
208.61400000285357
208.3779999957187
208.7020000035409
208.23699999891687
208.80499999475433
208.52600000216626
208.55799999844749
208.39300000079675
208.72809999855235
208.2180000070366
208.6009999984526
208.4309999991092
208.27099999587517
208.6020000060671
208.2829999999376
207.85500000056345
208.6159999962547
208.45399999961955
208.4850000028382
208.51199999742676
208.84400000068126
208.26500000111992
208.68699999846285
208.81199999712408
208.56900000217138
208.02099999855272
208.43900000181748
208.49599999928614
208.38000000367174
208.47610000055283
208.51499999844236
208.88700000068638
208.4160000013071
208.28799999435432
208.23699999891687
208.44400000351015
208.40499999758322
209.00000000256114
208.63899999676505
208.15000000584405
208.4739999991143
208.1560000005993
208.70599999761907
208.67100000032224
208.69800000218675
208.57199999591103
208.58299999963492
208.86400000017602
208.46600000368198
208.7530999997398
208.36899999994785
208.50000000064028
208.49699999962468
208.9399999968009
208.4130000002915
208.8519999961136
208.2250000021304
208.4099999992759
208.62399999896297
208.54700000199955
208.0920000007609
208.18100000178674
208.58899999439018
208.58000000589527
209.0399999942747
208.45900000131223
208.61000000149943
208.78000000084285
208.64499999879627
208.4450000038487
208.34909999393858
208.08799999940675
208.61600000353064
208.63899999676505
208.1940000061877
208.3929999935208
208.6440000057337
208.34199999808334
208.34299999842187
208.64000000437954
208.39999999589054
208.6730000009993
208.05500000278698
208.4839999952237
208.60199999879114
208.79600000625942
208.54499999404652
208.66100000421284
208.2719999962137
208.49699999962468
208.19900000060443
208.69900000252528
208.809999996447
208.51000000402564
208.36899999994785
208.43800000147894
208.65199999389006
208.54110000072978
208.25100000365637
208.73199999914505
208.21499999874504
208.53499999793712
208.53900000656722
208.2419999933336
208.25400000467198
208.31799999723444
208.55799999844749
208.70900000591064
208.56199999980163
208.56999999523396
208.75599999999395
208.41099999961443
208.19000000483356
208.04099999804748
208.27599999756785
208.6840000047232
208.61799999693176
208.68899999913992
208.65500000218162
208.01709999796003
208.39800000248943
208.49900000030175
208.61199999490054
208.68300000438467
208.40299999690615
208.82300000084797
207.97599999787053
208.54700000199955
208.7939999983064
208.35400000214577
208.24200000060955
208.55799999844749
208.55000000301516
208.3039999997709
208.2620000001043
208.59899999777554
208.41510000173002
208.85899999848334
208.4439999962342
208.7020000035409
208.3779999957187
209.03000000544125
208.78100000118138
208.49999999336433
208.3660000062082
208.48599999590078
208.66499999829102
208.93100000103004
208.48600000317674
208.21109999815235
208.745000003546
208.22199999383884
208.58300000691088
208.8759999969625
208.46300000266638
208.48999999725493
208.17499999975553
208.65000000048894
208.3760000023176
208.8039999944158
208.91500000288943
208.74210000329185
208.37099999334896
208.61400000285357
208.57599999726517
208.35000000079162
208.82600000186358
208.59999999811407
208.78200000151992
208.77099999779603
208.79899999999907
208.54210000106832
208.5780000052182
208.82899999560323
208.71700000134297
208.67100000032224
208.55000000301516
208.6669999989681
208.50999999674968
208.68000000336906
208.53010000428185
208.385999998427
208.45900000131223
208.56999999523396
208.39400000113528
208.67600000201492
208.62099999794737
209.15799999784213
208.12800000567222
208.31499999621883
208.67100000032224
208.56500000081724
208.7831000026199
208.21599999908358
208.39300000079675
208.62099999794737
208.29899999807822
208.7420000025304
208.43800000147894
208.4739999991143
208.5499999957392
208.73100000608247
208.1659999967087
208.55399999709334
208.14200000313576
208.69710000260966
208.71299999998882
209.0509999979986
208.5289999959059
208.90700000018114
208.1730000063544
207.99499999702675
208.74699999694712
208.7790000005043
208.2520000039949
208.35699999588542
208.50800000334857
208.35000000079162
208.35609999630833
208.64300000539515
208.46099999471335
208.23000000382308
208.44799999758834
208.55499999743188
208.34400000603637
208.58999999472871
208.57700000487966
208.33199999469798
208.19599999958882
208.53200000419747
208.42909999919357
208.08799999940675
208.52900000318186
208.24100000027101
208.5430000006454
208.77799999288982
208.51400000537978
208.86500000051456
208.51699999911943
208.31899999757297
208.3409999977448
208.81600000575418
208.19009999831906
208.20899999671383
208.61699999659322
208.25300000433344
208.33200000197394
208.35599999554688
208.37400000164052
208.26400000078138
208.5609999994631
208.04599999974016
208.38199999707285
208.19900000060443
208.17199999873992
208.14200000313576
208.2051000033971
208.69300000049407
208.34999999351567
208.4880000038538
208.14899999822956
208.94000000407686
208.63799999642652
208.1400000024587
208.37000000028638
208.45399999961955
208.27599999756785
208.00099999905797
208.1770000004326
208.5090000036871
208.04299999872455
208.59809999819845
208.55200000369223
208.14299999619834
208.6060000001453
208.80100000067614
208.4679999970831
208.33500000298955
208.41800000198418
208.50399999471847
208.45000000554137
207.98599999397993
208.5360000055516
208.89299999544164
208.39600000181235
208.68399999744724
208.0941000021994
208.2730000038282
208.2319999972242
208.5430000006454
208.796999999322
208.334000002651
208.809999996447
208.0740000019432
208.5769999976037
208.2940000036615
208.85899999848334
208.16399999603163
208.173999999417
208.94000000407686
208.6741000020993
208.34800000011455
208.26300000044284
208.34499999909895
208.62599999964004
208.62299999862444
208.5499999957392
208.35600000282284
208.57000000250991
208.0019999993965
208.52799999556737
208.39500000147382
208.51499999844236
208.65800000319723
208.2451000023866
208.3619999975781
208.77399999881163
208.69200000015553
208.68699999846285
208.3180000045104
208.09999999619322
208.79299999796785
208.24400000128662
208.12600000499515
208.3539999948698
208.71900000202004
208.14699999755248
208.62599999964004
208.58210000005784
208.62699999997858
208.5090000036871
208.3070000007865
208.41700000164565
208.44899999792688
208.36399999825517
208.4069999982603
208.67100000032224
208.36400000553112
208.9129999949364
208.55899999878602
208.25400000467198
208.37709999614162
208.7080000055721
208.33099999435944
208.7080000055721
208.81899999949383
208.2139999984065
208.47599999979138
208.55999999912456
208.39300000079675
208.25099999638041
208.31400000315625
208.49299999827053
208.83210000465624
208.54799999506213
208.16200000263052
208.10599999822443
208.90700000018114
208.36899999994785
208.40399999724468
208.41099999961443
207.86600000428734
208.55499999743188
208.54400000098394
208.43600000080187
208.56300000014016
208.25699999841163
208.23200000450015
208.6471000002348
208.54799999506213
208.6120000021765
208.57400000386406
208.45199999894248
208.48999999725493
208.440000002156
208.27399999689078
208.51399999810383
208.2700000028126
208.173999999417
208.33200000197394
208.40499999758322
208.43500000046333
208.3721000017249
208.56900000217138
208.4229999964009
208.37800000299467
208.52799999556737
208.3790000033332
208.52799999556737
208.64799999981187
208.23400000517722
208.00999999482883
208.40700000553625
208.3139999958803
208.4820000018226
208.6390999975265
208.38500000536442
208.62900000065565
208.1259999977192
208.41099999961443
208.55399999709334
207.94200000091223
208.5910000023432
208.31299999554176
208.34100000502076
208.56300000014016
208.3520000014687
208.65099999355152
208.55300000403076
208.43109999987064
208.38199999707285
208.48000000114553
208.45900000131223
208.25699999841163
208.228000003146
208.5609999994631
208.58299999963492
208.5270000025048
208.50099999370286
208.03600000363076
208.37200000096345
208.24699999502627
208.479000000807
208.29610000510002
208.21499999874504
208.3520000014687
208.50399999471847
208.1250000046566
208.2029999946826
208.3150000034948
208.74799999728566
208.1770000004326
207.9959999973653
208.2520000039949
208.37599999504164
208.59400000335881
208.65999999659834
208.73109999956796
208.44200000283308
208.03999999770895
208.16500000364613
208.3490000004531
208.2379999992554
208.9129999949364
208.39600000181235
208.34100000502076
208.30500000010943
208.18499999586493
208.19900000060443
208.2349999982398
208.5120000047027
208.2289999962086
208.21710000018356
208.3580000034999
208.27899999858346
208.4979999999632
208.11899999534944
208.48900000419235
208.51099999708822
208.39400000113528
208.69500000117114
208.66099999693688
208.90800000051968
208.26800000213552
208.29899999807822
208.2010000012815
208.75009999872418
208.6440000057337
208.57299999624956
208.27399999689078
208.4030000041821
208.17099999840138
208.80200000101468
207.96300000074552
208.3439999987604
208.0839999980526
208.66200000455137
208.50100000097882
72.00639999791747
136.59860000188928
208.43299999978626
208.2310999976471
208.58099999895785
80.2523000020301
127.82770000194432
208.5949999964214
208.59400000335881
208.9369999957853
208.46600000368198
208.34599999943748
208.5499999957392
208.22600000246894
208.16799999738578
208.1910000051721
208.42199999606237
208.56600000115577
208.49710000038613
208.0389999973704
208.16100000229198
208.597999997437
208.50100000097882
208.6349999954109
208.42500000435393
208.98399999714456
208.7500000052387
208.51199999742676
208.16499999637017
208.1770000004326
208.0260000002454
208.45600000029663
208.52000000013504
208.7080999990576
208.36699999927077
208.94700000644661
208.50399999471847
207.93300000514137
208.7360000004992
208.18099999451078
208.55300000403076
208.5559999977704
208.5030000016559
208.4679999970831
208.27200000348967
208.57599999726517
208.4270999985165
208.06599999923492
208.2620000001043
208.36700000654673
208.33399999537505
208.3970000021509
208.1830000024638
208.2079999963753
416.71800000040093
208.5270000025048
208.01299999584444
208.4370000011404
208.6669999989681
208.51799999945797
208.0340000029537
208.135000000766
208.25409999815747
208.17099999840138
208.31600000383332
208.23099999688566
208.27100000315113
208.0969999951776
208.33600000332808
208.27299999655224
208.16900000500027
208.13699999416713
208.42300000367686
208.39900000282796
208.18599999620346
208.44300000317162
208.40599999792175
208.60109999921406
207.88100000208942
208.1659999967087
208.34599999943748
208.31400000315625
208.41199999995297
208.06399999855785
208.42899999843212
208.31400000315625
208.72699999745237
208.51399999810383
208.45600000029663
208.41900000232272
208.40899999893736
208.42909999919357
208.45900000131223
208.1079999989015
208.44700000452576
208.2239999945159
208.49100000486942
208.3889999994426
208.4370000011404
208.2959999970626
208.29399999638554
208.25900000636466
208.21499999874504
208.00700000108918
208.20399999502115
208.373000001302
208.26500000111992
208.6051000005682
208.1160000016098
208.60700000048382
208.3649999985937
208.53299999726005
208.6600000038743
208.6559999952442
208.26099999976577
208.639000004041
208.26400000078138
207.99999999871943
208.47599999979138
208.39100000011967
208.3271000010427
208.21199999772944
208.1980000002659
207.9719999965164
208.05900000414113
208.51099999708822
208.15399999992223
208.5960000040359
208.32599999994272
208.1449999968754
208.02800000092248
208.75700000033248
208.88600000034785
208.42399999673944
208.33010000205832
208.4030000041821
207.8159999946365
208.3679999996093
208.28700000129174
209.00300000357674
208.4839999952237
208.57999999861931
208.0770000029588
208.18100000178674
208.12999999907333
208.4450000038487
208.31799999723444
208.3390000043437
208.0489999934798
208.32309999968857
208.87900000525406
208.1599999946775
208.50000000064028
208.50100000097882
208.03800000430783
208.42399999673944
207.99799999804236
208.34300000569783
208.62599999964004
208.46699999674456
208.39400000113528
208.46999999776017
208.52800000284333
208.52000000013504
208.69800000218675
208.29109999613138
208.30199999909382
208.3390000043437
208.50399999471847
208.37100000062492
208.48400000249967
208.48599999590078
208.27500000450527
208.18100000178674
208.2869999940158
207.94900000328198
208.63799999642652
208.09700000245357
208.0950000017765
208.17900000110967
208.2719999962137
208.15800000127638
208.38309999817284
208.52800000284333
208.50000000064028
208.53899999929126
208.50100000097882
208.85999999882188
208.2719999962137
208.546000001661
208.28500000061467
208.4450000038487
208.40499999758322
208.70899999863468
208.53399999759858
208.40100000350503
208.14399999653688
208.12410000507953
208.33999999740627
208.31700000417186
207.78599999903236
208.76099999441067
208.35700000316137
208.440000002156
208.61799999693176
208.18100000178674
208.22700000280747
208.0340000029537
208.1689999977243
208.30900000146357
207.96799999516224
208.30500000010943
208.54200000030687
208.55410000513075
208.34299999842187
208.3169999968959
208.0530000021099
208.7600000013481
208.20699999603676
208.215000006021
208.00999999482883
208.33500000298955
208.38999999978114
208.30500000010943
208.04299999872455
208.18899999721907
208.03100000193808
208.39100000011967
208.17800000077114
208.67910000379197
208.27099999587517
208.029000001261
208.26099999976577
208.1980000002659
208.08899999974528
208.18400000280235
208.59899999777554
208.2860000009532
208.38699999876553
208.74300000286894
208.23299999756273
208.31799999723444
208.41400000063004
208.4000000031665
208.43909999530297
207.96900000277674
207.92600000277162
208.3779999957187
208.43299999978626
208.19399999891175
207.99900000565685
208.52399999421323
208.43800000147894
208.31100000214064
208.22999999654712
208.49900000030175
208.4549999999581
208.39400000113528
208.3100000018021
208.18799999688054
208.20300000195857
208.28700000129174
207.98410000134027
208.6300000009942
208.38499999808846
207.98500000091735
208.23999999993248
208.17600000009406
208.25499999773456
208.44799999758834
208.47299999877578
208.2520000039949
208.5159999987809
208.20600000297418
207.96100000006845
207.91499999904772
208.68199999677017
208.30900000146357
208.51499999844236
208.28810000239173
207.88799999718321
208.07600000262028
208.27499999722932
208.34699999977602
208.21100000466686
208.63399999507237
208.4060000051977
208.43199999944773
208.16099999501603
208.479000000807
208.6540000018431
208.3249999996042
208.44700000452576
207.8899999978603
208.02399999956833
207.99309999711113
207.8719999990426
208.05400000244845
208.16100000229198
207.91800000006333
208.18199999484932
208.4030000041821
208.13099999941187
208.20200000162004
208.39400000113528
208.0149999965215
208.21599999908358
208.4240000040154
208.34599999943748
208.11400000093272
208.7459999966086
208.30199999909382
208.4751000002143
208.29000000230735
208.18499999586493
208.26600000145845
208.34699999977602
207.91499999904772
208.72000000235857
208.12100000330247
207.93099999718834
208.29000000230735
208.48299999488518
208.36599999893224
208.1160000016098
208.06499999889638
207.8110000002198
208.34100000502076
208.2479999953648
208.3000999991782
208.24700000230223
208.22300000145333
208.16699999704724
208.42199999606237
208.30300000670832
208.0909999931464
208.47000000503613
207.83300000039162
207.8369999944698
208.4610000019893
208.28500000061467
208.6639999979525
208.3550000024843
208.08199999737553
208.16000000195345
208.25909999985015
208.48000000114553
208.04499999940163
207.91199999803212
208.14800000516698
208.1319999997504
208.55399999709334
208.21499999874504
208.46200000232784
208.36599999893224
208.68899999913992
208.50200000131736
208.6330000020098
208.15099999890663
207.91900000040187
208.57899999828078
208.14699999755248
208.27100000315113
208.32700000028126
208.34309999918332
208.16799999738578
208.267000001797
208.3970000021509
208.01399999618297
208.26300000044284
208.16100000229198
208.0629999982193
208.11200000025565
208.52600000216626
208.3589999965625
208.22600000246894
208.22900000348454
208.39100000011967
208.58099999895785
208.04599999974016
208.31899999757297
207.80499999818858
208.4000000031665
208.51099999708822
208.11200000025565
208.56900000217138
208.267000001797
208.3199999979115
208.1091000000015
208.07999999669846
207.86400000361027
208.39600000181235
208.23099999688566
208.26099999976577
208.21299999806797
208.53200000419747
208.43299999978626
208.4099999992759
207.8380000020843
208.41899999504676
208.1560000005993
208.30500000010943
208.67100000032224
208.10400000482332
208.4409999952186
208.83799999865005
207.9280000034487
208.54800000233809
208.68399999744724
208.44499999657273
208.54400000098394
208.4210000029998
208.31509999698028
208.48400000249967
208.05799999652663
208.18100000178674
208.53799999895273
208.11400000093272
208.08499999839114
208.36200000485405
208.46000000165077
208.07399999466725
208.40200000384357
208.0019999993965
208.784000002197
208.13999999518273
208.6009999984526
208.173999999417
208.57600000454113
208.16699999704724
208.23400000517722
208.53599999827566
208.2899999950314
208.09000000008382
207.9890000022715
208.00099999905797
208.23500000551576
208.2029999946826
208.5670000014943
208.16999999806285
208.61110000259941
208.16000000195345
208.12699999805773
207.95999999972992
208.3310000016354
208.06900000025053
207.67899999918882
207.87700000073528
208.45399999961955
208.3920000004582
208.0229999992298
208.35999999690102
208.20200000162004
208.06099999754224
208.06300000549527
208.38999999978114
208.4229999964009
208.56800000183284
207.65799999935552
208.33699999639066
208.42399999673944
208.321000005526
207.88699999684468
208.41700000164565
208.33899999706773
207.90600000327686
208.44299999589566
208.2090000039898
208.23399999790126
208.02199999889126
208.7050000045565
208.27399999689078
208.38000000367174
207.99999999871943
208.3379999967292
208.6940000008326
208.02199999889126
207.856000000902
208.5030000016559
207.98400000057882
208.42799999809358
208.13099999941187
208.68300000438467
208.5019999940414
208.5510000033537
208.32299999892712
208.28900000196882
208.0199999982142
208.2340999986627
208.63200000167126
208.5609999994631
207.75500000308966
208.34299999842187
207.87700000073528
208.34199999808334
208.267000001797
208.45900000131223
208.09000000008382
208.39399999385932
207.57900000171503
208.52800000284333
208.46299999539042
208.07800000329735
208.0920000007609
208.51199999742676
208.49699999962468
208.20500000263564
208.24100000027101
207.6089999973192
208.016000004136
208.28199999959907
208.45900000131223
208.2959999970626
208.27599999756785
207.91100000496954
208.15399999992223
208.04099999804748
208.25699999841163
208.33200000197394
207.86699999734992
208.10500000516186
208.4409999952186
208.1499999985681
208.2760000048438
208.35499999520835
208.2220000011148
208.15700000093784
208.0839999980526
208.18200000212528
208.2829999999376
208.5120000047027
208.10999999957858
208.3619999975781
208.04299999872455
208.66599999862956
208.53899999929126
208.41900000232272
207.817000002251
208.63399999507237
208.2910000026459
208.1250999981421
208.35000000079162
208.3889999994426
208.29000000230735
208.35700000316137
207.65899999969406
208.11899999534944
208.33300000231247
208.10399999754736
208.26099999976577
208.43900000181748
208.24200000060955
207.91900000040187
208.32099999825004
208.14699999755248
208.29300000332296
208.58600000065053
208.22999999654712
208.21400000568246
208.17999999417225
208.11400000093272
208.01800000481308
208.4019999965676
208.33600000332808
208.37699999538017
208.09000000008382
208.02800000092248
208.07900000363588
208.27599999756785
208.01399999618297
208.49400000588503
207.86699999734992
208.38799999910407
208.31600000383332
208.0199999982142
208.12499999738066
208.279999998922
207.7960000024177
208.2430000009481
208.46999999776017
207.94000000023516
208.45199999894248
208.59000000200467
208.5129999977653
207.6660000020638
208.39300000079675
208.1449999968754
208.06900000025053
208.46000000165077
208.0019999993965
208.16399999603163
208.16800000466174
208.03100000193808
207.91199999803212
208.06099999754224
207.75700000376673
207.96599999448517
208.34599999943748
207.94200000091223
208.16000000195345
208.25309999781894
208.19200000551064
207.99399999668822
208.4499999982654
208.50500000233296
207.9860000012559
208.6639999979525
208.20300000195857
208.32099999825004
207.97999999922467
208.23100000416161
208.32399999926565
208.43800000147894
208.292999996047
208.2379999992554
208.35700000316137
208.40099999622907
207.64400000189198
208.12499999738066
208.09100000042235
208.28400000027614
207.83900000242284
208.46300000266638
207.9239999948186
208.1499999985681
208.2490000029793
207.99499999702675
207.7190000054543
208.62299999862444
208.0950000017765
208.25199999671895
207.86600000428734
207.73199999530334
208.14100000279723
208.5189999997965
208.22400000179186
208.37699999538017
207.93699999921955
208.1830000024638
208.10299999720883
208.7930000052438
208.07599999534432
207.99300000362564
208.385999998427
207.9200000007404
208.31799999723444
208.35400000214577
208.36699999927077
208.39300000079675
208.47299999877578
208.3390000043437
208.08899999974528
208.04599999974016
208.32299999892712
208.07000000058906
208.27799999824492
208.04499999940163
208.40100000350503
207.9989999983809
208.55399999709334
208.5750000042026
207.45899999747053
208.3679999996093
207.9310000044643
208.05099999415688
208.2460000019637
207.9860000012559
207.9860000012559
208.4469999972498
208.37700000265613
208.15099999890663
208.0950000017765
208.16799999738578
208.07600000262028
208.36899999994785
208.4599999943748
208.33800000400515
208.334000002651
207.79099999344908
208.33600000332808
208.48700000351528
208.76599999610335
207.88100000208942
208.4099999992759
208.36599999893224
208.3520000014687
208.38699999876553
208.34299999842187
208.16000000195345
208.19699999992736
207.81200000055833
207.84899999853224
207.84999999887077
208.122000003641
208.33699999639066
208.19699999992736
208.24700000230223
208.07300000160467
208.1319999997504
208.55999999912456
207.88299999549054
208.18900000449503
208.00900000176625
208.24599999468774
208.440000002156
208.05500000278698
208.0779999960214
208.18500000314089
208.07300000160467
208.18599999620346
208.1770000004326
208.26400000078138
208.24500000162516
208.0119999955059
208.63200000167126
207.62999999715248
208.215000006021
208.0019999993965
207.95799999905284
208.54500000132248
208.13499999349006
208.1400000024587
208.2430000009481
208.00099999905797
208.25799999875017
208.01500000379747
208.4549999999581
208.0629999982193
208.10699999856297
208.26099999976577
208.42899999843212
208.26300000044284
208.15199999924516
208.1160000016098
208.4930000055465
208.43299999978626
207.78999999311054
207.73100000224076
208.0820000046515
208.3139999958803
208.19099999789614
208.122000003641
208.13099999941187
208.40499999758322
208.07200000126613
208.27799999824492
208.44400000351015
207.98300000024028
208.22699999553151
208.35400000214577
207.868999998027
207.98700000159442
208.28700000129174
208.3580000034999
208.32299999892712
208.26400000078138
208.08599999872968
208.45099999860395
207.8750000000582
208.01399999618297
208.29300000332296
208.12999999907333
208.21199999772944
208.31600000383332
208.16200000263052
207.60499999596504
208.36399999825517
208.64200000505662
208.43299999978626
208.21499999874504
208.1689999977243
207.92500000243308
208.08599999872968
208.00700000108918
208.36099999723956
208.21100000466686
207.8579999943031
207.91299999837065
208.3580000034999
208.28099999926053
207.68899999529822
208.3630000051926
208.03799999703187
208.05400000244845
208.10999999957858
208.79899999999907
208.33599999605212
208.10300000448478
208.12999999907333
208.38799999910407
208.04299999872455
208.39500000147382
208.09900000313064
208.24299999367213
208.2220000011148
208.07600000262028
208.1770000004326
208.08199999737553
208.10400000482332
208.1389999948442
207.86800000496441
207.92299999448005
208.08799999940675
207.65200000460027
208.50000000064028
207.62299999478273
208.47599999979138
208.17200000601588
208.26499999384396
208.34000000468222
208.11400000093272
208.54499999404652
208.15200000652112
207.974999997532
208.0869999990682
208.33999999740627
208.41500000096858
207.85800000157906
207.95499999803724
208.46000000165077
208.1929999985732
207.80600000580307
208.2899999950314
208.22400000179186
208.09300000109943
208.4709999980987
208.03500000329223
208.41899999504676
208.1560000005993
207.85199999954784
208.29600000433857
207.86799999768846
208.0130000031204
208.33099999435944
208.12900000601076
208.44299999589566
208.4549999999581
208.6639999979525
207.97400000446942
208.08199999737553
207.88400000310503
208.46000000165077
208.48299999488518
207.8140000012354
208.5399999996298
208.1590000016149
208.0920000007609
207.82899999903748
208.18899999721907
208.68500000506174
208.24999999604188
208.0500000010943
208.36399999825517
208.05900000414113
208.06499999889638
208.4069999982603
208.43800000147894
208.1800000014482
208.0779999960214
207.90100000158418
207.8650000039488
208.41399999335408
208.0130000031204
207.92900000378722
208.12499999738066
207.74789999995846
208.26400000078138
208.47599999979138
207.96700000209967
208.01299999584444
207.68800000223564
208.63200000167126
208.03399999567773
207.69300000392832
208.5739999965881
208.23000000382308
208.28199999959907
208.29399999638554
207.96700000209967
207.8509999992093
208.06099999754224
208.24700000230223
208.21199999772944
208.17800000077114
208.13800000178162
208.29499999672407
207.98400000057882
208.03600000363076
208.61399999557761
207.52800000627758
207.96599999448517
208.2620000001043
208.0260000002454
208.03100000193808
208.5060000026715
208.34299999842187
207.85700000124052
208.04900000075577
208.16999999806285
208.25699999841163
208.2190000000992
208.14699999755248
208.11300000059418
208.10000000346918
208.1560000005993
207.89499999955297
208.74000000185333
208.0439999990631
208.23299999756273
208.24200000060955
207.86300000327174
208.2899999950314
207.76800000021467
208.33500000298955
207.99199999601115
207.68800000223564
207.83300000039162
207.8830000027665
208.43799999420298
208.17200000601588
208.34800000011455
208.504999995057
208.16500000364613
208.10299999720883
208.17099999840138
208.19200000551064
208.16999999806285
208.2349999982398
207.88200000242796
208.20000000094296
208.06499999889638
208.12699999805773
207.64100000087637
208.4850000028382
208.22699999553151
208.4480000048643
208.07599999534432
208.13099999941187
208.3760000023176
208.03499999601627
208.31400000315625
208.36899999994785
207.74099999835016
207.97300000413088
208.2109999973909
207.75400000275113
208.4019999965676
208.13600000110455
208.12000000296393
208.0329999953392
208.45199999894248
208.22300000145333
208.27899999858346
208.04800000041723
207.98400000057882
208.0740000019432
208.11400000093272
208.3409999977448
208.1560000005993
208.55200000369223
207.8959999998915
208.3920000004582
208.21799999976065
207.96199999313103
208.1300000063493
208.2079999963753
208.28700000129174
207.96400000108406
208.22499999485444
208.1019000033848
208.02099999855272
208.10300000448478
207.95899999939138
207.7819999976782
207.67899999918882
208.23599999857834
208.26900000247406
208.1109999999171
208.03999999770895
208.10500000516186
208.16199999535456
208.0260000002454
208.3039999997709
207.9329999978654
208.0130000031204
208.21499999874504
208.13300000008894
208.10000000346918
207.69599999766797
208.0839999980526
208.20000000094296
208.22100000077626
208.16500000364613
207.97999999922467
208.14099999552127
208.2940000036615
208.05899999686517
208.28199999959907
207.8929999988759
208.34800000011455
208.24400000128662
207.8479999981937
208.2220000011148
208.50500000233296
208.19199999823468
208.39400000113528
208.21299999806797
207.95899999939138
208.14400000381283
208.2529999970575
208.60399999946821
208.17600000009406
208.37100000062492
207.75700000376673
208.29099999536993
208.32000000518747
207.72600000054808
208.2379999992554
207.99999999871943
207.45999999780906
208.10999999957858
207.63399999850662
208.15800000127638
207.78799999970943
207.94300000125077
208.04099999804748
208.00800000142772
208.122000003641
208.35100000113016
207.66599999478785
208.29200000298442
208.05200000177138
208.1929999985732
207.86100000259466
208.0470000000787
207.80699999886565
208.04900000075577
208.3039999997709
208.3249999996042
207.80199999717297
207.72800000122515
208.9059999998426
207.97000000311527
208.35599999554688
208.30500000010943
208.17600000009406
207.93899999989662
207.6800000068033
208.03499999601627
207.93199999752687
207.75700000376673
207.962000000407
208.0229999992298
208.3409999977448
208.39400000113528
207.71600000443868
208.07099999365164
207.90000000124564
208.14899999822956
208.2910000026459
208.24400000128662
207.84899999853224
207.84000000276137
208.40799999859883
207.81300000089686
208.4130000002915
207.99999999871943
208.4130000002915
208.92599999933736
208.08199999737553
208.41500000096858
208.22100000077626
208.42500000435393
208.28499999333872
208.36100000451552
208.18599999620346
208.14500000415137
208.0779999960214
208.36200000485405
208.0149999965215
208.02099999855272
208.33000000129687
208.3070000007865
208.36699999927077
207.92100000107894
207.98300000024028
208.61400000285357
208.19399999891175
208.04499999940163
208.16499999637017
208.11300000059418
208.41700000164565
208.05790000304114
208.24299999367213
208.10400000482332
208.16300000296906
208.06399999855785
208.05599999584956
208.08300000499003
208.08299999771407
208.11500000127126
208.4499999982654
207.64900000358466
208.2029999946826
207.99700000497978
208.1789999938337
208.13400000042748
207.9200000007404
208.10400000482332
208.32199999858858
208.30500000010943
207.84299999650102
207.8110000002198
207.99800000531832
208.26999999553664
208.21299999806797
208.22900000348454
207.86799999768846
208.25100000365637
208.32399999926565
207.98300000024028
207.99399999668822
207.9410000005737
208.23999999993248
207.9989999983809
208.2520000039949
207.80999999988126
207.80899999954272
208.38999999978114
208.1659999967087
207.96700000209967
208.23000000382308
208.35199999419274
208.2220000011148
208.334000002651
208.05500000278698
208.60999999422347
207.87399999971967
208.35100000113016
208.2940000036615
208.24699999502627
207.95400000497466
207.78399999835528
208.48100000148406
207.7519999947981
208.30900000146357
207.66900000307942
208.03699999669334
208.12100000330247
208.19199999823468
208.35300000180723
208.1038999967859
208.08000000397442
207.85999999498017
208.02000000549015
208.32700000028126
207.91299999837065
207.7290000015637
208.5750000042026
207.6999999990221
208.1049999978859
208.28500000061467
207.87800000107381
207.93099999718834
208.21400000568246
207.95299999736017
208.04299999872455
208.13900000212016
208.3009999987553
208.27799999824492
208.1529999995837
207.82799999869894
207.92500000243308
208.07000000058906
207.87800000107381
207.83400000073016
208.33999999740627
207.9710000034538
208.36899999994785
208.41400000063004
207.88799999718321
208.1209999960265
208.23700000619283
208.22199999383884
208.46500000334345
208.27499999722932
208.1880000041565
208.10899999924004
208.02099999855272
207.962000000407
207.9539999976987
208.2860000009532
208.44400000351015
208.36599999893224
207.9139999987092
208.08100000431295
207.66599999478785
208.06499999889638
208.25000000331784
208.05400000244845
207.93099999718834
207.9809999995632
208.32399999926565
207.93899999989662
208.04299999872455
208.14800000516698
208.31199999520322
207.97290000336943
208.22699999553151
208.03500000329223
208.12199999636505
208.2490000029793
207.88699999684468
207.96300000074552
208.00600000075065
208.2090000039898
208.32399999926565
207.88200000242796
208.27399999689078
207.84299999650102
207.56400000391295
207.92599999549566
208.09600000211503
207.9809999995632
207.88100000208942
208.12299999670358
208.2940000036615
207.6149999993504
208.20399999502115
207.7220000064699
208.01099999516737
207.88100000208942
207.84399999683956
208.2760000048438
208.00700000108918
208.17999999417225
208.41400000063004
208.23999999993248
207.7930000014021
207.6470000029076
208.22000000043772
208.16699999704724
208.41900000232272
207.67899999918882
207.97899999888614
208.13600000110455
207.92599999549566
207.8830000027665
208.3649999985937
208.1929999985732
207.84700000513112
207.90399999532383
208.03000000159955
208.040900004562
207.91199999803212
208.00900000176625
208.24899999570334
208.26900000247406
208.00900000176625
208.19099999789614
207.94000000023516
208.10599999822443
207.77800000360003
207.93699999921955
207.84399999683956
208.10999999957858
208.1670000043232
207.85899999464164
208.1670000043232
208.19900000060443
207.9569999987143
207.9200000007404
207.58099999511614
207.8250000049593
207.97699999820907
208.06399999855785
207.97500000480795
208.09799999551615
208.01799999753712
208.0880000066827
208.11200000025565
208.06399999855785
207.58099999511614
207.73400000325637
208.2190000000992
208.11200000025565
208.26500000111992
208.26099999976577
208.05700000346405
207.82899999903748
208.28700000129174
207.94899999600602
207.74789999995846
207.8899999978603
207.8700000056415
208.19199999823468
208.20200000162004
207.8659999970114
208.02700000058394
208.19099999789614
208.0260000002454
208.16600000398466
208.03999999770895
208.04800000041723
207.81900000292808
208.19099999789614
208.31599999655737
207.67899999918882
207.79200000106357
208.48300000216113
207.74299999902723
207.60000000154832
207.88200000242796
208.11899999534944
208.28900000196882
207.9959999973653
208.2090000039898
207.88099999481346
208.01400000345893
208.07000000058906
208.01799999753712
207.93200000480283
207.9379999995581
207.80799999920418
208.21199999772944
208.03300000261515
207.7069999941159
208.26900000247406
207.99999999871943
207.77100000123028
207.92600000277162
208.53099999658298
207.66500000172528
208.1659999967087
207.93600000615697
208.28799999435432
207.67590000468772
207.94499999465188
208.12300000397954
208.45199999894248
207.83600000140723
208.31200000247918
207.7819999976782
208.41099999961443
207.83400000073016
208.19399999891175
208.06599999923492
208.0340000029537
207.9509999966831
207.96100000006845
207.93200000480283
208.15799999400042
207.90500000293832
208.29499999672407
207.98100000683917
208.23899999959394
207.8129999936209
208.08400000532856
207.76699999987613
208.08299999771407
207.95499999803724
208.06300000549527
208.2239999945159
207.94300000125077
207.99100000294857
208.02099999855272
208.57799999794224
207.86900000530295
208.093999994162
207.9169999997248
208.11200000025565
207.72000000579283
208.1079999989015
207.68300000054296
208.4130000002915
207.90199999464676
208.33800000400515
207.5609999956214
207.94000000023516
208.20800000365125
207.92200000141747
207.71199999580858
207.9139999987092
207.98199999990175
207.7960000024177
207.84899999853224
207.99999999871943
208.26800000213552
207.74099999835016
207.91800000006333
207.962000000407
208.07200000126613
208.22700000280747
208.13099999941187
208.1109999999171
208.1659999967087
207.90900000429247
208.14699999755248
207.70600000105333
207.97289999609347
207.75500000308966
207.88100000208942
208.2719999962137
207.8460000047926
207.89099999819882
207.71099999547005
207.80999999988126
208.19000000483356
208.3009999987553
207.98700000159442
207.75399999547517
207.68800000223564
208.14599999721395
207.87900000141235
207.60999999765772
208.32199999858858
207.34700000321027
207.94900000328198
207.9189999931259
208.44400000351015
207.56899999832967
207.63799999986077
208.04900000075577
207.80499999818858
207.5810000023921
207.9280000034487
207.9089999970165
207.87399999971967
208.3829999974114
208.12400000431808
207.5269999986631
208.1640000033076
208.40799999859883
207.8509999992093
207.56589999655262
207.94500000192784
208.0629999982193
207.9650000014226
207.7869999993709
207.8959999998915
208.09300000109943
207.75999999750638
208.3180000045104
208.14599999721395
207.86999999836553
208.21699999942211
208.0740000019432
207.92100000107894
208.10599999822443
207.67500000511063
207.65799999935552
207.93099999718834
208.3100000018021
207.9139999987092
207.9280000034487
208.14299999619834
208.21199999772944
208.07500000228174
207.71200000308454
207.70799999445444
207.84700000513112
207.95899999939138
207.24499999778345
207.92900000378722
207.94699999532895
207.27800000167917
208.1259999977192
207.83400000073016
208.24100000027101
207.99699999770382
207.67500000511063
207.46990000043297
207.7519999947981
207.62200000172015
208.04099999804748
208.20800000365125
208.2430000009481
208.01399999618297
207.96600000176113
207.62000000104308
208.1529999995837
208.35599999554688
207.95300000463612
208.29899999807822
207.8140000012354
207.9779999985476
208.49900000030175
207.84899999853224
207.82799999869894
207.7620000054594
208.22999999654712
207.93000000412576
208.3039999997709
207.6039999956265
208.25100000365637
207.9860000012559
207.8059999985271
208.04299999872455
208.3409999977448
207.98400000057882
208.06599999923492
207.71700000477722
208.28099999926053
208.01399999618297
208.0530000021099
208.0869999990682
208.4099999992759
207.67999999952735
208.44100000249455
207.56799999799114
207.8179000018281
208.16999999806285
208.4160000013071
207.90500000293832
207.91499999904772
207.58099999511614
208.4540000068955
207.9089999970165
207.65499999833992
207.76699999987613
208.30500000010943
208.2349999982398
208.00800000142772
207.62200000172015
208.0710000009276
207.86000000225613
207.67999999952735
207.97599999787053
208.06900000025053
208.09400000143796
208.21199999772944
207.75500000308966
207.8719999990426
207.67099999648053
207.7290000015637
208.3070000007865
207.79200000106357
208.1929999985732
207.7900000003865
207.8659999970114
207.86799999768846
208.07200000126613
208.56900000217138
207.7969999954803
208.08899999974528
208.05600000312552
207.55900000222027
208.37100000062492
208.01899999787565
207.87299999938114
207.93099999718834
207.8140000012354
207.90800000395393
207.83099999971455
208.28099999926053
208.0470000000787
207.83900000242284
207.72899999428773
208.36000000417698
208.3109999948647
207.86300000327174
208.01789999677567
207.7690000005532
208.1910000051721
207.37199999712175
207.97599999787053
207.9950000043027
208.10099999653175
208.1160000016098
207.9139999987092
208.32299999892712
207.55600000120467
208.31700000417186
207.5979999935953
207.74000000528758
207.87900000141235
207.8159999946365
208.067999999912
208.43600000080187
207.9950000043027
208.1789999938337
207.20400000573136
207.7659999995376
208.48100000148406
208.1759999928181
208.04900000075577
208.0400000049849
208.29099999536993
207.97800000582356
208.08599999872968
207.65799999935552
207.4819999979809
207.99000000261003
208.029000001261
207.761899997422
208.11200000025565
208.09300000109943
207.73599999665748
208.07000000058906
207.6260000030743
208.14699999755248
208.14799999789102
207.78399999835528
207.76699999987613
207.88100000208942
207.88299999549054
208.13099999941187
208.32599999994272
207.79500000207918
208.0710000009276
208.10699999856297
207.99699999770382
208.16500000364613
208.04199999838602
207.90900000429247
208.28099999926053
207.50499999849126
208.06199999788078
207.93599999888102
207.89000000513624
207.6909999959753
208.06900000025053
208.0340000029537
207.9809999995632
207.77000000089174
208.21199999772944
208.07190000050468
207.6729999971576
207.75100000173552
208.1319999997504
208.2040000022971
207.94599999499042
208.37200000096345
208.48600000317674
207.9989999983809
208.04099999804748
208.31300000281772
207.75100000173552
208.19199999823468
208.3409999977448
207.6809999998659
207.78400000563124
207.94000000023516
208.13699999416713
207.79100000072503
207.97000000311527
208.39100000011967
207.8350000010687
207.92599999549566
207.64600000256905
207.84699999785516
207.93200000480283
208.09999999619322
207.64300000155345
207.77500000258442
207.90799999667797
207.4930000017048
207.86799999768846
208.08899999974528
207.55600000120467
208.2460000019637
207.89800000056857
208.03199999500066
208.0770000029588
208.13400000042748
208.35799999622395
208.28199999959907
207.93499999854248
207.98800000193296
208.1770000004326
207.9280000034487
208.0149999965215
207.92290000099456
208.2040000022971
207.49399999476736
207.96700000209967
208.0439999990631
207.92200000141747
208.12499999738066
207.76499999919906
207.71800000511575
208.06399999855785
207.8929999988759
208.07900000363588
207.550999999512
207.84899999853224
208.42399999673944
207.99400000396417
207.84399999683956
208.04900000075577
207.93399999820394
207.90600000327686
208.20599999569822
208.1400000024587
208.14599999721395
207.98199999990175
207.88800000445917
208.14399999653688
207.92600000277162
207.99000000261003
208.18099999451078
207.9280000034487
207.7720000015688
208.21499999874504
208.06699999957345
208.2109999973909
207.50799999950686
208.0439999990631
207.6020000022254
207.75700000376673
208.16699999704724
208.25000000331784
207.86499999667285
208.3970000021509
208.1019999968703
208.0439999990631
208.06300000549527
207.5459999978193
207.61599999968894
207.71290000266163
207.98399999330286
208.1910000051721
207.987999994657
207.91100000496954
207.7290000015637
207.8549999932875
208.15100000618258
207.9200000007404
207.64900000358466
207.9539999976987
208.13700000144308
207.64100000087637
208.2109999973909
208.26300000044284
207.83300000039162
208.03600000363076
208.11399999365676
208.21700000669807
207.61099999799626
207.70199999969918
207.95599999837577
207.974999997532
207.8070000061416
208.0839999980526
208.49299999827053
208.01699999719858
208.0190000051516
207.66899999580346
207.88200000242796
207.83900000242284
207.96999999583932
207.87800000107381
207.76699999987613
207.82599999802187
207.95899999939138
207.85000000614673
207.96899999550078
207.93599999888102
207.8789000006509
207.67300000443356
207.59800000087125
208.17299999907846
207.85899999464164
207.97000000311527
207.9890000022715
207.99399999668822
208.07500000228174
207.96799999516224
208.2490000029793
208.21199999772944
207.6080000042566
207.69299999665236
207.97500000480795
208.2449999943492
207.95899999939138
207.66500000172528
207.88800000445917
207.90999999735504
207.974999997532
207.9680000024382
207.75100000173552
207.7339999959804
208.1490000055055
207.6039999956265
208.25399999739602
207.7590000044438
207.30499999626772
207.82400000462076
208.2620000001043
207.8449999971781
208.08799999940675
208.00600000075065
207.98289999947883
207.61000000493368
207.69299999665236
207.56599999731407
207.6950000046054
208.15199999924516
207.8479999981937
207.83200000005309
207.8029999975115
207.93300000514137
207.9569999987143
207.94300000125077
207.89499999955297
208.05200000177138
208.1770000004326
208.19399999891175
208.01799999753712
207.2489999991376
208.3439999987604
208.0980000027921
208.10899999924004
207.6470000029076
207.4339999962831
208.2010000012815
207.8380000020843
208.18199999484932
208.00900000176625
207.72299999953248
207.9269000023487
207.49699999578297
208.07300000160467
207.7290000015637
207.762999998522
207.67999999952735
207.56700000492856
207.4639999991632
207.5189999959548
208.1529999995837
207.53500000137137
207.94900000328198
207.90000000124564
207.96499999414664
207.89499999955297
208.1460000044899
207.71599999716273
207.95599999837577
207.60700000391807
208.14899999822956
207.83200000005309
208.52000000013504
208.40299999690615
207.74900000105845
207.86400000361027
207.5708999982453
207.92600000277162
207.90199999464676
207.74700000038138
208.23000000382308
208.06699999957345
207.71599999716273
208.16600000398466
207.8609999953187
207.98000000650063
207.7869999993709
208.15399999992223
208.0130000031204
207.72800000122515
208.2449999943492
208.228000003146
207.31599999999162
207.93399999820394
208.3180000045104
207.37399999779882
208.0779999960214
207.7320000025793
208.1499999985681
208.0260000002454
207.84899999853224
207.87700000073528
208.04100000532344
208.05099999415688
208.05200000177138
208.1529999995837
207.71690000401577
207.98500000091735
208.25199999671895
207.74600000004284
207.67000000341795
207.4819999979809
208.1289999987348
207.5669999976526
207.499000003736
207.5159999949392
207.70300000003772
207.6370000067982
207.8449999971781
207.66200000070967
207.64300000155345
207.94200000091223
207.9329999978654
207.38300000084564
207.83899999514688
207.86600000428734
207.7449999997043
207.62899999681395
207.9650000014226
207.73290000215638
208.0969999951776
207.9950000043027
208.30600000044797
207.70199999969918
207.98300000024028
208.0389999973704
207.84899999853224
208.0400000049849
208.12699999805773
208.02499999990687
207.8929999988759
208.25799999875017
207.89499999955297
207.8140000012354
208.00900000176625
207.91599999938626
207.57900000171503
207.8929999988759
208.2430000009481
207.5540000005276
207.73199999530334
207.8650000039488
207.67999999952735
207.94200000091223
207.70899999479298
208.1160000016098
207.92700000311015
207.82589999726042
208.15800000127638
207.58000000205357
208.21199999772944
207.65399999800138
207.90000000124564
208.02099999855272
207.5990000012098
207.96400000108406
207.66800000274088
208.04599999974016
207.7449999997043
207.75599999615224
207.77000000089174
207.962000000407
207.91199999803212
208.43199999944773
207.6870000018971
208.122000003641
207.7449999997043
207.53299999341834
207.91800000006333
208.0100000021048
208.02099999855272
207.98400000057882
208.20300000195857
207.8350000010687
208.2589999990887
207.9089999970165
207.49400000204332
207.75200000207406
207.68590000079712
207.76699999987613
207.8849999961676
208.0100000021048
208.30600000044797
207.45699999679346
207.79900000343332
207.63499999884516
208.24700000230223
208.05799999652663
207.90500000293832
207.90399999532383
207.54300000407966
208.07999999669846
207.74900000105845
207.4140000040643
208.09999999619322
207.67799999885028
207.73400000325637
208.00400000007357
207.58699999714736
207.95799999905284
208.0710000009276
207.62400000239722
207.61900000070455
207.81500000157394
207.72299999953248
207.67589999741176
208.12499999738066
207.71500000410015
207.7659999995376
207.9509999966831
208.0470000000787
207.59299999917857
208.07300000160467
207.923000001756
208.23099999688566
207.73600000393344
207.49699999578297
208.03000000159955
207.74099999835016
207.7140000037616
207.4429999993299
208.0629999982193
207.98500000091735
207.88100000208942
207.51600000221515
207.723999999871
207.81999999599066
207.88500000344357
207.83599999413127
208.20690000255127
207.73400000325637
207.85199999954784
207.7290000015637
207.73499999631895
207.73100000224076
207.47799999662675
207.63000000442844
207.61700000002747
207.987999994657
207.74700000038138
207.98800000193296
207.37199999712175
207.88100000208942
207.46900000085589
208.21699999942211
207.3610000006738
208.0920000007609
207.6969999980065
207.69300000392832
207.72199999919394
208.14299999619834
207.77400000224588
208.02890000049956
207.7419999986887
208.00900000176625
207.95299999736017
207.7209999988554
207.69200000358978
207.47499999561114
208.09400000143796
207.6710000037565
207.98500000091735
207.68799999495968
208.06000000447966
207.88899999752175
207.85500000056345
207.89700000023004
207.37799999915296
208.18600000347942
208.1359999938286
207.89800000056857
207.81800000258954
207.8800000017509
207.63799999986077
207.85299999988638
207.72600000054808
207.8168999942136
207.77600000292296
207.9440000015893
207.8929999988759
207.91800000006333
207.47300000221003
207.89499999955297
207.86999999836553
207.5810000023921
208.04999999381835
208.15200000652112
207.88699999684468
208.15199999924516
207.8800000017509
207.69799999834504
208.09700000245357
207.60199999494944
207.98000000650063
207.86499999667285
207.59499999985565
207.98700000159442
208.2379999992554
207.45699999679346
207.76000000478234
207.60999999765772
207.82200000394369
207.8648999959114
207.7869999993709
207.42600000085076
207.85800000157906
208.06900000025053
207.5669999976526
207.96400000108406
207.723999999871
207.3789999994915
207.97399999719346
207.8990000009071
207.57099999900674
207.71500000410015
208.1629999956931
207.67800000612624
207.53499999409541
207.7530000024126
207.2699999989709
207.67799999885028
207.82200000394369
207.53800000238698
207.66789999470348
207.69899999868358
207.76800000021467
207.7380000046105
207.6669999951264
207.77900000393856
207.78299999801675
207.962000000407
207.84199999616249
207.66700000240235
207.66899999580346
207.67899999918882
208.0820000046515
207.19999999710126
207.63799999986077
208.03999999770895
208.16200000263052
207.76399999886053
207.50000000407454
207.87900000141235
207.21989999583457
207.81500000157394
207.83200000005309
207.5750000003609
208.26300000044284
207.41199999611126
207.92600000277162
207.6329999981681
207.62100000138162
207.81500000157394
207.60000000154832
207.76399999886053
207.76399999886053
207.8659999970114
207.93899999989662
207.3960000052466
207.92199999414152
207.9860000012559
208.06900000025053
207.48099999764236
207.69400000426685
207.85199999954784
207.80699999886565
207.51400000153808
207.4519000016153
207.56299999629846
207.90800000395393
207.71699999750126
207.64900000358466
208.33599999605212
208.10399999754736
207.47900000424124
207.72700000088662
207.77699999598553
207.75700000376673
207.7099999951315
207.82300000428222
207.74299999902723
207.60499999596504
207.96000000700587
207.90099999430822
207.3750000054133
207.72500000020955
207.79099999344908
207.98300000024028
207.48100000491831
207.57299999968382
207.89399999921443
207.7348999955575
207.84200000343844
207.60999999765772
207.6329999981681
207.49200000136625
207.93599999888102
207.59600000019418
208.11200000025565
207.54699999815784
207.618000000366
207.63499999884516
207.74200000596466
207.82799999869894
207.6969999980065
207.70199999969918
207.62500000273576
207.8849999961676
207.7590000044438
207.72800000122515
207.86699999734992
207.3919999966165
207.95999999972992
208.01400000345893
207.30200000252808
208.08799999940675
207.74489999894286
207.73299999564188
208.016000004136
207.68500000122003
207.9719999965164
207.58000000205357
207.81300000089686
208.29699999740114
207.55600000120467
208.20699999603676
207.64900000358466
207.70099999936065
207.64800000324612
208.06199999788078
207.7320000025793
207.53899999544956
207.6759999981732
207.96400000108406
207.8380000020843
207.95199999702163
207.36700000270503
208.17299999907846
207.91299999837065
207.6840000008815
207.73600000393344
208.16399999603163
207.5570000015432
207.66800000274088
207.69599999766797
207.92500000243308
207.6669999951264
207.47190000111004
207.85500000056345
207.58600000408478
208.0699999933131
207.6080000042566
208.27599999756785
207.7290000015637
208.07200000126613
207.7339999959804
207.43600000423612
207.43400000355905
207.9399999929592
207.6560000059544
207.5429999968037
207.5200000035693
207.78299999801675
207.7050000007148
207.9479999956675
207.8800000017509
207.63000000442844
207.68499999394407
207.65899999969406
208.03800000430783
207.39899999898626
207.7050000007148
207.9098999965936
207.9550000053132
207.91800000006333
207.71699999750126
207.64100000087637
208.0199999982142
207.62700000341283
207.76800000021467
207.4369999972987
207.93599999888102
207.4960000027204
207.50099999713711
207.7419999986887
208.0100000021048
207.69899999868358
207.75500000308966
207.33900000050198
207.89499999955297
207.81899999565212
207.7140000037616
207.40400000067893
207.82499999768334
207.77600000292296
207.74099999835016
208.19599999958882
207.56100000289734
207.62999999715248
207.48699999967357
207.93899999989662
207.79900000343332
207.27799999440322
207.4228999990737
208.2810000065365
207.45099999476224
207.4399999983143
207.95300000463612
207.7869999993709
207.8590000019176
207.4129999964498
207.6950000046054
207.95299999736017
207.49899999646004
207.82100000360515
207.8399999954854
207.71800000511575
208.0389999973704
207.77400000224588
207.38300000084564
207.9959999973653
207.61999999376712
207.5500000064494
207.4739999952726
207.9440000015893
207.8110000002198
207.98300000024028
207.98300000024028
207.79200000106357
207.68200000020443
208.27399999689078
208.23100000416161
207.54999999917345
208.09100000042235
207.64389999385457
207.64900000358466
207.55800000188174
207.64399999461602
207.8700000056415
208.15700000093784
207.57899999443907
208.02499999990687
208.0770000029588
207.94500000192784
207.53499999409541
208.07500000228174
207.52799999900162
207.5570000015432
207.71300000342308
207.48299999831943
207.27400000032503
207.55600000120467
207.6969999980065
207.62999999715248
207.67799999885028
207.42800000152783
207.83700000174576
207.63799999986077
207.46599999984028
208.17600000009406
208.1430000034743
207.98300000024028
207.4088999943342
207.54300000407966
207.25300000049174
208.29699999740114
207.67499999783468
208.0850000056671
207.39099999627797
207.5540000005276
207.36300000135088
207.69799999834504
207.7050000007148
208.14699999755248
207.4780000039027
207.54399999714224
207.7960000024177
207.83099999971455
207.66200000070967
207.46299999882467
207.54499999748077
207.75400000275113
207.775999995647
207.82600000529783
207.43599999696016
207.28399999643443
207.72890000080224
207.52400000492344
207.77100000123028
207.68899999529822
207.7960000024177
207.86299999599578
207.5200000035693
208.06699999957345
207.43200000288198
208.0470000000787
207.84599999751663
207.66800000274088
207.72699999361066
207.71600000443868
207.44500000000698
207.61099999799626
208.14699999755248
207.47900000424124
207.5699999986682
208.00900000176625
207.7050000007148
207.58599999680882
207.45999999780906
207.4949000016204
207.762999998522
208.14800000516698
207.48399999865796
207.51000000018394
207.51699999527773
207.88200000242796
207.4720000018715
208.17900000110967
207.52899999934016
207.56499999697553
208.01400000345893
207.63799999986077
207.6870000018971
207.60199999494944
207.93599999888102
207.43900000525173
208.00299999973504
207.72999999462627
207.84200000343844
207.5429000033182
208.02699999330798
207.8730000066571
207.48399999865796
207.88599999650614
207.9890000022715
207.6039999956265
207.56900000560563
207.5669999976526
207.38700000219978
207.83400000073016
207.7069999941159
207.550999999512
207.7220000064699
207.5979999935953
207.63300000544405
207.56499999697553
207.2790000020177
207.8209999963292
207.51490000111517
207.5909999985015
207.78100000461563
207.762999998522
207.49200000136625
208.03499999601627
207.97300000413088
207.89800000056857
207.88799999718321
207.37799999915296
207.95400000497466
207.6729999971576
207.75699999649078
207.67999999952735
207.64100000087637
207.66500000172528
207.93000000412576
207.51499999460066
207.85700000124052
207.73100000224076
207.73499999631895
207.81200000055833
208.0950000017765
207.762999998522
207.55189999908907
207.7449999997043
207.61000000493368
207.54199999646517
207.61700000002747
207.55600000120467
207.99699999770382
207.40800000203308
207.4819999979809
208.0820000046515
207.51300000119954
207.7789999966626
207.64300000155345
207.62399999512127
207.3750000054133
207.91900000040187
207.5540000005276
207.84599999751663
207.95899999939138
207.72500000020955
207.77600000292296
207.83599999413127
207.55900000222027
207.67000000341795
207.58189999469323
207.75400000275113
207.512000000861
207.82899999903748
207.72600000054808
207.8269999983604
207.30799999728333
207.7930000014021
207.4240000001737
207.8010000041104
207.69599999766797
207.6260000030743
207.93099999718834
207.94999999634456
207.65500000561588
207.25600000150735
207.66800000274088
207.4880000000121
207.6459999952931
207.4030000003404
207.7999000030104
207.762999998522
207.8350000010687
207.6630000010482
207.74600000004284
207.5699999986682
207.94500000192784
207.61900000070455
207.76399999886053
207.96799999516224
207.9440000015893
208.00099999905797
207.5410000034026
207.7819999976782
207.63399999850662
207.60600000357954
207.7659999995376
207.65599999867845
207.9040000025998
207.74600000004284
207.5879999974859
207.52399999764748
207.8149000008125
207.77800000360003
207.68600000155857
207.32699999643955
207.50399999815272
207.8010000041104
207.2729999999865
207.81899999565212
207.79800000309478
207.6230000020587
207.34599999559578
207.97899999888614
207.58500000374625
207.2790000020177
207.96400000108406
207.57599999342347
207.49800000339746
207.40400000067893
207.94000000023516
207.69189999555238
207.58600000408478
207.39299999695504
207.72199999919394
207.73900000494905
207.61599999968894
207.62299999478273
207.82200000394369
207.65799999935552
207.29299999948125
207.35099999728845
207.70700000139186
207.37699999881443
207.63300000544405
208.0329999953392
207.7050000007148
207.14389999920968
208.01599999686005
207.5410000034026
207.69199999631383
207.54200000374112
207.206999999471
207.62400000239722
207.51999999629334
208.36099999723956
207.80200000444893
207.58399999613175
207.35500000591855
208.05099999415688
207.43400000355905
207.59600000019418
207.5540000005276
207.72700000088662
207.52389999688603
208.04199999838602
207.61599999968894
207.74399999936577
207.87100000598002
207.67999999952735
207.29800000117393
207.73999999801163
207.8269999983604
207.47600000322564
207.59299999917857
207.36399999441346
207.49400000204332
207.81500000157394
207.71299999614712
207.6740000047721
207.62000000104308
207.6939999969909
207.5699999986682
207.90200000192272
207.4888999995892
207.3069999969448
207.68500000122003
207.49700000305893
207.66500000172528
207.63699999952223
207.1460000006482
207.78499999869382
208.08599999872968
207.46900000085589
207.58200000273064
207.70300000003772
207.9429999939748
207.48400000593392
207.68399999360554
207.6080000042566
207.4369999972987
207.45590000296943
208.24500000162516
207.62299999478273
207.58200000273064
207.0400000011432
208.52799999556737
207.80899999954272
207.67900000646478
207.70199999969918
207.32699999643955
207.7080000017304
207.86499999667285
208.0580000038026
207.46199999848614
207.66800000274088
207.40200000000186
207.35099999728845
207.51100000052247
207.48189999721944
208.01400000345893
207.34899999661138
207.70700000139186
207.44399999966845
207.6600000000326
207.85299999988638
207.81500000157394
207.21900000353344
207.98899999499554
207.29800000117393
207.77600000292296
207.51100000052247
207.8350000010687
207.84599999751663
207.64300000155345
207.07989999937126
207.90199999464676
207.66800000274088
207.54699999815784
207.56300000357442
207.57199999934528
207.75100000173552
207.89499999955297
207.23200000065845
207.49399999476736
207.43500000389758
207.84999999887077
207.87299999938114
207.618000000366
207.72700000088662
207.51999999629334
207.63799999986077
207.8200000032666
207.7080000017304
207.96690000133822
207.34299999458017
207.829999999376
208.12400000431808
207.5669999976526
207.55600000120467
207.2649999972782
207.9040000025998
207.5410000034026
207.4129999964498
207.30899999762187
207.72299999953248
207.25800000218442
207.7419999986887
207.73900000494905
207.67499999783468
207.3759999984759
207.5339000002714
207.53200000035577
207.88200000242796
207.95799999905284
207.57400000002235
207.79900000343332
207.8209999963292
207.63500000612112
207.72500000020955
207.28699999745004
207.83900000242284
207.40699999441858
207.3369999998249
207.84300000377698
207.68999999563675
207.49700000305893
207.37499999813735
207.78900000004796
207.7969000019948
208.18899999721907
207.33599999948638
207.95100000395905
207.55500000086613
208.09799999551615
207.6560000059544
208.21599999908358
207.881999995152
207.4830000055954
207.86199999565724
207.89499999955297
207.24100000370527
207.64399999461602
207.5200000035693
207.75899999716785
207.2790000020177
207.67200000409503
207.55799999460578
207.56200000323588
207.6639000006253
207.53899999544956
207.43500000389758
207.3759999984759
207.6149999993504
207.512000000861
207.95599999837577
207.57199999934528
207.69600000494393
207.83300000039162
207.65899999969406
207.43799999763723
207.7900000003865
207.25600000150735
208.06900000025053
207.68200000020443
207.5799999947776
207.9790000061621
207.45099999476224
207.73100000224076
207.67889999842737
207.3610000006738
207.3850000015227
207.85800000157906
207.29099999880418
207.7549999958137
207.34100000117905
208.06699999957345
207.762999998522
207.7140000037616
207.8929999988759
208.02499999990687
207.68899999529822
208.08600000600563
207.7069999941159
207.28200000303332
207.7999000030104
207.57899999443907
207.6660000020638
207.83600000140723
207.80199999717297
207.72600000054808
207.81600000191247
207.70300000003772
207.24399999744492
207.62000000104308
207.88699999684468
208.32300000620307
207.55199999985052
207.88299999549054
208.18500000314089
207.33900000050198
208.04599999974016
207.40800000203308
207.44099999865284
207.91499999904772
207.3309999977937
207.75700000376673
207.76289999776054
207.51300000119954
207.62299999478273
207.40400000067893
208.05500000278698
207.27099999930942
207.6149999993504
208.03000000159955
207.80999999988126
208.0100000021048
207.90000000124564
207.53899999544956
207.7050000007148
207.3949999976321
207.48200000525685
207.62299999478273
208.09600000211503
207.38600000186125
207.55900000222027
207.8129999936209
207.7869000058854
207.71199999580858
207.86799999768846
207.53700000204844
207.51900000323076
207.36999999644468
207.68500000122003
207.71599999716273
207.61700000002747
207.85800000157906
207.7080000017304
207.54699999815784
207.76000000478234
207.55799999460578
207.2840000037104
207.9809999995632
207.53100000001723
207.66400000138674
207.60290000180248
207.54000000306405
207.35299999796553
207.57099999900674
207.8620000029332
207.84699999785516
207.38100000016857
207.4880000000121
207.5750000003609
207.80799999920418
207.73799999733455
207.87800000107381
207.9520000042976
207.52599999832455
207.71699999750126
207.42199999949662
207.5810000023921
207.6519999973243
207.81800000258954
207.78599999903236
207.53900000272552
207.62389999435982
207.33000000473112
207.79400000174064
208.1359999938286
207.77800000360003
208.04099999804748
207.65399999800138
207.61100000527222
207.6039999956265
207.59299999917857
207.4960000027204
207.57099999900674
207.76000000478234
207.7819999976782
207.7969999954803
207.33300000574673
207.67999999952735
207.93599999888102
207.5669999976526
207.1300000025076
207.775999995647
207.30190000176663
208.13600000110455
207.75100000173552
207.53200000035577
207.73100000224076
207.52599999832455
207.5750000003609
207.4670000001788
207.54899999883492
207.4159999974654
207.5909999985015
207.83200000005309
207.817000002251
207.46199999848614
207.67600000544917
207.35399999830406
207.6039999956265
208.09700000245357
207.499000003736
207.64300000155345
207.83200000005309
207.4670000001788
207.974999997532
207.61900000070455
207.95499999803724
207.78299999801675
207.66400000138674
207.52599999832455
207.53200000035577
207.70900000206893
207.95299999736017
207.5170000025537
207.2390000030282
207.69299999665236
207.40700000169454
207.63689999876078
207.8479999981937
207.65500000561588
207.76800000021467
208.08899999974528
207.78099999733968
207.34300000185613
207.74600000004284
207.3339999988093
207.83700000174576
207.33499999914784
207.59499999985565
207.8659999970114
207.49200000136625
207.70600000105333
207.49200000136625
207.6039999956265
208.27700000518234
207.68699999462115
207.50090000365162
207.829999999376
207.58199999545468
207.79800000309478
206.90800000011222
207.73000000190223
207.6870000018971
207.5399999957881
207.9890000022715
207.42299999983516
207.73000000190223
207.6039999956265
207.5699999986682
207.24999999947613
207.63799999986077
207.6939000035054
207.51000000018394
208.14899999822956
207.32600000337698
207.92599999549566
207.43400000355905
207.3549999986426
207.58699999714736
207.6290000040899
207.41399999678833
207.72800000122515
207.67000000341795
207.80699999886565
207.5909999985015
207.54499999748077
207.24989999871468
207.45500000339234
207.64800000324612
207.7659999995376
207.42699999391334
207.72299999953248
207.77500000258442
207.63099999749102
207.45300000271527
207.70400000037625
207.47600000322564
207.52899999934016
207.74399999936577
207.26599999761675
207.7080000017304
208.14399999653688
207.72690000012517
207.3180000006687
207.57099999900674
207.1910000013304
207.07799999945564
207.63300000544405
207.73499999631895
207.41999999881955
207.5909999985015
207.7830000052927
207.51499999460066
207.19200000166893
207.55600000120467
207.57700000103796
207.32699999643955
207.80090000334894
207.85800000157906
207.68799999495968
207.52200000424637
207.07299999776296
208.0389999973704
207.64600000256905
207.53500000137137
207.46800000051735
207.49500000238186
207.52399999764748
207.06699999573175
207.55300000018906
207.63699999952223
207.73900000494905
207.96100000006845
207.85690000047907
207.66200000070967
207.60799999698065
207.49000000068918
207.45899999747053
207.39700000558514
207.6729999971576
207.32599999610102
207.19800000370014
207.6260000030743
207.60299999528797
207.71300000342308
207.76699999987613
207.53799999511102
207.27489999990212
207.89800000056857
207.47499999561114
207.58700000442332
207.34999999694992
207.54800000577234
207.74999999412103
207.5440000044182
207.2699999989709
207.86499999667285
207.7350000035949
207.32499999576248
207.7290000015637
207.62400000239722
207.55199999985052
207.817000002251
207.52799999900162
207.54189999570372
207.2310000003199
207.71800000511575
207.57199999934528
207.27500000066357
207.75099999445956
207.76699999987613
207.46000000508502
207.40099999966333
207.62000000104308
207.66799999546492
207.762999998522
207.32800000405405
207.37999999983003
207.82299999700626
207.2729999999865
207.39699999830918
207.57890000095358
207.81900000292808
207.50499999849126
207.77500000258442
207.7720000015688
207.27199999964796
207.48099999764236
207.57099999900674
207.6870000018971
207.5029999978142
207.18599999963772
207.65100000426173
207.3679999957676
207.63799999986077
207.58200000273064
207.37699999881443
207.81600000191247
207.56599999731407
207.2078999990481
207.4750000028871
207.44099999865284
206.95600000181003
207.72700000088662
207.09399999759626
207.100999999966
207.62999999715248
207.711000002746
207.89700000023004
207.30799999728333
207.59499999985565
207.5810000023921
207.8849999961676
207.0850000018254
207.9760000051465
207.24399999744492
207.55189999908907
207.7999999964959
207.30700000422075
207.9169999997248
207.6999999990221
207.16499999980442
207.63199999782955
206.99000000604428
207.84399999683956
207.5429999968037
207.61200000561075
207.29099999880418
207.94300000125077
207.37699999881443
207.43799999763723
207.70199999969918
207.4480000010226
207.54899999883492
207.12389999971492
207.47700000356417
207.65499999833992
207.85500000056345
207.36999999644468
207.60100000188686
207.15000000200234
207.64600000256905
207.656999999017
207.7449999997043
207.78799999970943
207.72999999462627
207.66900000307942
207.90200000192272
208.0050000004121
207.3999999993248
207.81600000191247
207.4259999935748
207.7309000014793
207.2360000020126
207.351999997627
207.34900000388734
207.22399999795016
207.2600000028615
207.1040000009816
207.89199999853736
207.37699999881443
207.46299999882467
207.78900000004796
207.64300000155345
207.66100000037113
207.37199999712175
207.78599999903236
207.6779000053648
207.1880000003148
207.65399999800138
207.5089999998454
207.30799999728333
207.42199999949662
207.68499999394407
207.27800000167917
207.4750000028871
207.69199999631383
207.23800000268966
207.45999999780906
207.829999999376
207.61299999867333
207.36390000092797
207.99900000565685
207.55199999985052
207.5559999939287
207.5440000044182
207.56899999832967
208.1079999989015
207.54000000306405
207.41799999814248
207.64000000053784
207.2889999981271
207.64300000155345
207.81500000157394
207.550999999512
207.24199999676785
207.33599999948638
207.7069000006304
207.26500000455417
207.56199999595992
207.29900000151247
207.36300000135088
207.84899999853224
207.70900000206893
207.6630000010482
207.3069999969448
207.38700000219978
207.70199999969918
207.84699999785516
207.34900000388734
207.5219999969704
207.51400000153808
207.53100000001723
207.6089999973192
207.9818999991403
207.4930000017048
207.94999999634456
207.9280000034487
207.3900000032154
208.1259999977192
207.5330000006943
207.3789999994915
207.8239999973448
207.26200000353856
207.7209999988554
207.64500000223052
207.40899999509566
207.83600000140723
207.4570000040694
207.73799999733455
207.43499999662163
207.5059000053443
207.64399999461602
207.4670000001788
207.14500000030966
207.41600000474136
207.54799999849638
207.47600000322564
207.45699999679346
207.2009999974398
207.8140000012354
207.11999999912223
207.94800000294344
207.2390000030282
207.54099999612663
207.40890000161016
207.5540000005276
207.24999999947613
207.7530000024126
207.51199999358505
207.54600000509527
207.29800000117393
207.3229999950854
207.5990000012098
207.68300000054296
207.18900000065332
207.40099999966333
207.7419999986887
207.6950000046054
207.97299999685492
207.088000002841
207.79389999370323
207.35500000591855
207.84899999853224
207.32899999711663
207.56300000357442
207.1769999965909
207.64600000256905
207.20199999777833
207.4399999983143
207.0370000001276
207.47600000322564
207.4480000010226
207.64100000087637
207.79499999480322
207.47600000322564
207.53189999959432
207.48699999967357
207.28799999778857
207.5600000025588
207.48599999933504
207.50099999713711
206.9980000014766
207.6630000010482
207.27700000134064
207.43899999797577
208.03500000329223
207.39699999830918
207.05199999792967
207.69200000358978
207.17989999684505
207.12900000216905
207.50699999916833
207.80999999988126
207.79700000275625
207.550999999512
207.48399999865796
207.87800000107381
207.59499999985565
207.61099999799626
207.38600000186125
207.63499999884516
207.6279999964754
206.83390000340296
207.56799999799114
207.1829999986221
207.49000000068918
207.3270000037155
207.34000000084052
207.12599999387749
207.206999999471
207.6370000067982
207.67899999918882
207.1829999986221
207.4819999979809
207.245999998122
207.47790000314126
207.53400000103284
207.31399999931455
207.41799999814248
207.10600000165869
207.6870000018971
207.45499999611638
207.14500000030966
207.61399999901187
207.5020000047516
207.78799999970943
207.08100000047125
207.18499999929918
208.0089000010048
207.54899999883492
207.50399999815272
207.62500000273576
207.98999999533407
207.55300000018906
207.72700000088662
207.84599999751663
207.33300000574673
207.2550000011688
207.49399999476736
207.2450000050594
207.6359999991837
206.6969000006793
207.51499999460066
207.3549999986426
207.4960000027204
207.67000000341795
207.40699999441858
207.55600000120467
207.70400000037625
207.618000000366
207.63499999884516
207.38900000287686
207.32200000202283
207.312999998976
207.55199999985052
207.08690000174101
207.5609999956214
207.02999999775784
207.49200000136625
207.41999999881955
207.62700000341283
207.29299999948125
207.72199999919394
207.66800000274088
207.38199999323115
207.98500000091735
207.6080000042566
207.0559999992838
207.40099999966333
207.62090000062017
207.34999999694992
207.48100000491831
207.5089999998454
207.48699999967357
207.1049999940442
207.16900000115857
208.04499999940163
207.63699999952223
207.31700000033015
207.89499999955297
207.1150000047055
207.33599999948638
207.49699999578297
207.43900000525173
207.54589999705786
207.65100000426173
207.69899999868358
207.55799999460578
207.38100000016857
207.64900000358466
207.26899999863235
207.47600000322564
207.61099999799626
207.6600000000326
207.14099999895552
207.84599999751663
207.17600000352832
207.1769999965909
207.18500000657514
207.0778999986942
207.58699999714736
207.56899999832967
207.48000000457978
207.64000000053784
207.16799999354407
207.81900000292808
207.71699999750126
207.49000000068918
207.6740000047721
207.66399999411078
207.5780000013765
207.76399999886053
207.804000005126
207.73799999733455
207.44900000136113
207.32789999601664
207.22400000522612
207.3759999984759
207.53100000001723
207.39799999864772
207.74600000004284
207.5990000012098
207.66200000070967
207.63099999749102
207.35599999898113
207.52100000390783
207.29799999389797
207.5440000044182
207.66899999580346
207.90300000226125
207.27790000091773
207.78399999835528
207.60900000459515
207.72500000020955
207.723999999871
207.68499999394407
207.59000000543892
207.40500000101747
207.33499999914784
207.49599999544444
207.88500000344357
207.4529999954393
207.28200000303332
207.53500000137137
207.43899999797577
207.499000003736
207.29199999914272
207.655899997917
207.35899999999674
207.22899999964284
207.3309999977937
207.2970000008354
207.15800000471063
207.63099999749102
207.9379999995581
207.83200000005309
207.711000002746
207.2989999942365
207.4030000003404
207.74200000596466
207.60499999596504
207.7560000034282
207.5059999988298
207.1799999976065
207.84999999887077
207.54390000365674
207.3610000006738
207.97099999617785
207.72600000054808
207.35899999999674
207.67699999851175
207.23300000099698
207.45999999780906
207.50300000509014
207.75899999716785
207.46299999882467
207.13400000386173
207.76099999784492
207.1670000004815
207.4429999993299
207.3660000023665
207.2279999993043
207.43889999721432
207.66900000307942
207.7080000017304
207.65099999698577
207.4930000017048
207.57900000171503
207.418999998481
207.4129999964498
207.5570000015432
207.28000000235625
207.73699999699602
207.5299999996787
207.1829999986221
207.64100000087637
207.29099999880418
207.33300000574673
207.34889999584993
207.54799999849638
207.25300000049174
208.00900000176625
207.4639999991632
207.4720000018715
207.37299999746028
207.46900000085589
207.181000005221
207.43799999763723
207.38700000219978
207.35999999305932
207.6809999998659
207.41100000304868
207.35399999830406
207.22699999896577
207.63500000612112
207.4168999970425
207.71200000308454
207.06000000063796
207.7919999937876
207.39100000355393
207.52299999730894
207.4540000030538
207.92200000141747
207.7209999988554
207.40500000101747
207.7149999968242
207.6329999981681
207.42900000186637
207.89800000056857
207.64500000223052
207.34899999661138
207.499000003736
207.52299999730894
207.26200000353856
207.51799999561626
207.3309999977937
207.5360000017099
207.41790000465699
207.31499999965308
207.70099999936065
207.48900000035064
207.20900000014808
207.83599999413127
207.3270000037155
207.5540000005276
207.37999999983003
207.71899999817833
207.35000000422588
207.5269999986631
207.29199999914272
207.41499999712687
207.82400000462076
207.12300000013784
207.75699999649078
207.4480000010226
207.70489999995334
207.48399999865796
207.65200000460027
207.60499999596504
207.6390000001993
207.3030000028666
207.25099999981467
207.53899999544956
207.12600000115344
207.43899999797577
207.5470000054338
207.4529999954393
207.67000000341795
207.69499999732943
207.4480000010226
207.54899999883492
207.8460000047926
207.17889999650652
207.41000000271015
207.4399999983143
207.47100000153296
207.29800000117393
207.45899999747053
207.64800000324612
207.64499999495456
207.13899999827845
207.088000002841
207.41499999712687
207.52700000593904
207.57299999968382
207.12300000013784
207.6359999991837
207.53400000103284
207.75599999615224
207.22489999752725
207.27100000658538
207.68399999360554
207.3750000054133
207.29199999914272
207.68999999563675
207.41600000474136
207.48299999831943
207.5669999976526
207.40200000000186
206.97300000028918
207.69100000325125
206.90099999774247
207.5909999985015
207.16600000014296
207.4090000023716
207.48099999764236
207.52590000483906
207.43599999696016
207.43600000423612
207.52099999663187
207.3069999969448
207.47300000221003
207.48599999933504
207.63399999850662
207.66100000037113
207.25600000150735
207.48099999764236
207.69600000494393
207.49000000068918
207.55500000086613
207.27099999930942
207.51499999460066
207.37000000372063
207.47889999620384
207.87900000141235
207.41100000304868
207.82799999869894
207.4720000018715
207.3279999967781
207.41799999814248
207.51000000018394
207.48900000035064
206.7860000024666
207.68600000155857
207.1289999948931
206.96500000485685
207.65099999698577
207.38600000186125
207.52599999832455
207.50799999950686
207.5540000005276
207.23400000133552
207.36300000135088
207.3168999995687
207.9680000024382
207.58699999714736
207.66500000172528
207.7449999997043
207.34499999525724
207.65700000629295
207.38699999492383
207.47400000254856
207.1559999967576
207.17700000386685
207.28799999778857
207.27199999964796
207.25600000150735
207.2829999960959
207.62100000138162
207.32900000439258
207.868999998027
207.09299999725772
207.4429999993299
207.64800000324612
207.2970000008354
207.3709999967832
207.5020000047516
207.1709000010742
207.52899999934016
207.1049999940442
207.57000000594417
207.53599999443395
207.84300000377698
207.10700000199722
207.16299999912735
207.27500000066357
207.51799999561626
207.67799999885028
207.39899999898626
207.6390000001993
207.605000003241
207.2729999999865
207.33499999914784
207.8140000012354
207.1709000010742
207.43599999696016
207.0529999982682
207.63400000578258
206.97999999538297
207.80000000377186
207.3439999949187
207.1150000047055
207.7050000007148
207.45399999577785
207.44500000000698
207.39100000355393
207.56299999629846
207.15600000403356
207.46199999848614
207.50099999713711
207.18300000589807
207.47889999620384
207.41799999814248
207.44399999966845
207.7190000054543
207.47599999594968
207.28300000337185
207.3919999966165
207.56799999799114
207.2550000011688
207.43900000525173
207.44899999408517
207.11600000504404
207.44600000034552
207.57199999934528
207.618000000366
207.44500000000698
207.29500000015832
207.78399999835528
207.3298999966937
207.829999999376
207.32500000303844
207.44199999899138
207.6660000020638
207.46900000085589
207.02399999572663
207.30200000252808
207.50499999849126
207.0430000021588
207.37499999813735
207.49100000102771
207.33800000016345
207.39099999627797
207.52800000627758
207.2829999960959
207.4369000038132
206.96399999724235
207.2729999999865
207.72199999919394
207.1540000033565
207.37499999813735
208.00700000108918
207.49400000204332
207.18900000065332
207.76999999361578
207.61400000628782
207.7819999976782
207.51400000153808
207.1589999977732
207.49090000026627
207.4090000023716
207.05399999860674
207.30499999626772
207.80600000580307
207.38999999593943
207.3999999993248
207.29800000117393
207.21700000285637
207.4919999940903
207.74900000105845
207.09699999861186
207.76800000021467
207.45500000339234
207.54199999646517
207.4240000001737
207.16290000564186
207.28799999778857
207.34300000185613
206.6629999972065
207.71999999851687
207.27199999964796
207.00200000283075
207.47400000254856
207.100999999966
207.38699999492383
207.2180000031949
207.63499999884516
207.60799999698065
207.55900000222027
207.3199000005843
207.09299999725772
207.1200000063982
207.16499999980442
207.18099999794504
207.24799999879906
206.9649999975809
207.69700000528246
207.2009999974398
207.44600000034552
207.5990000012098
206.90399999875808
207.41699999780394
207.15100000234088
206.89889999630395
207.34400000219466
207.12800000183051
207.60599999630358
207.17700000386685
207.72600000054808
207.41799999814248
207.88500000344357
207.66499999444932
207.0060000041849
206.95300000079442
207.59299999917857
207.4170000050799
207.4499999944237
207.4170000050799
206.9848999963142
207.12099999946076
207.28100000269478
207.44500000000698
207.15699999709614
207.53700000204844
207.1910000013304
207.14800000132527
207.44199999899138
207.11699999810662
207.3030000028666
207.61099999799626
207.18499999929918
207.1349999969243
207.02390000224113
207.54899999883492
207.6600000000326
207.44199999899138
207.312999998976
207.37800000642892
207.55899999494432
207.35699999931967
207.2600000028615
207.43400000355905
206.97299999301322
207.28200000303332
207.17600000352832
207.12799999455456
207.04200000182027
207.324900002277
207.30799999728333
207.73400000325637
207.2310000003199
207.17099999455968
206.87800000450807
207.42999999492895
207.53400000103284
207.4639999991632
207.18300000589807
207.2349999943981
207.66200000070967
206.93200000096112
207.20599999913247
207.81990000250516
207.06200000131503
207.85199999954784
207.3369999998249
207.53400000103284
207.4949999951059
207.56300000357442
207.28699999745004
207.38700000219978
207.3949999976321
207.38300000084564
207.46499999950174
207.24300000438234
207.44899999408517
207.47900000424124
207.5438999963808
207.2169999955804
207.16600000014296
207.19600000302307
207.54899999883492
207.39399999729358
207.0800000001327
207.52400000492344
207.26399999693967
207.66200000070967
207.48299999831943
207.0270000040182
207.20799999980954
207.4979999961215
207.44700000068406
207.04590000241296
207.07599999877857
207.18900000065332
207.7900000003865
206.9889999984298
207.39100000355393
207.50199999747565
207.39299999695504
207.24400000472087
206.96899999893503
207.20199999777833
207.37300000473624
207.4099999954342
207.2829000026104
207.3820000005071
207.17099999455968
207.33000000473112
207.17299999523675
207.09500000521075
207.56599999731407
207.3949999976321
207.14200000657002
207.27899999474175
207.65100000426173
207.64000000053784
207.08299999387236
207.2050000060699
207.5918999980786
207.5699999986682
207.39799999864772
207.51400000153808
207.19999999710126
207.42800000152783
207.20900000014808
207.59299999917857
207.7720000015688
207.87099999870406
207.09999999962747
207.1330000035232
207.45499999611638
207.17900000454392
207.27389999956358
207.77999999700114
207.20000000437722
207.12699999421602
207.27000000624685
207.74099999835016
206.87399999587797
207.2279999993043
206.82099999976344
207.72600000054808
207.49200000136625
207.0160000002943
207.54589999705786
207.60100000188686
207.47400000254856
207.3469999959343
207.28900000540307
207.1739999955753
207.28500000404892
207.258999995247
207.24300000438234
207.26299999660114
207.1700000014971
207.31399999931455
207.5750000003609
206.91100000112783
207.960899999307
207.48399999865796
207.49200000136625
207.34400000219466
207.2799999950803
207.07599999877857
207.44399999966845
207.33900000050198
207.12700000149198
207.21700000285637
207.49000000068918
207.59499999985565
207.563999996637
207.5159000014537
207.14199999929406
207.4090000023716
207.53100000001723
207.5299999996787
206.98799999809125
207.29099999880418
207.43200000288198
207.3039999959292
207.51100000052247
207.56300000357442
207.2649999972782
207.1490000016638
207.38900000287686
207.6600000000326
207.34089999314165
207.2900000057416
207.40899999509566
207.19200000166893
207.16600000014296
207.09899999928894
207.4030000003404
207.35399999830406
207.75800000410527
207.27800000167917
207.03900000080466
207.19099999405444
207.48699999967357
207.59000000543892
207.41489999636542
207.45899999747053
207.00100000249222
207.52899999934016
207.22000000387197
207.51999999629334
206.98600000469014
207.5299999996787
207.52099999663187
207.3660000023665
207.20499999879394
207.20900000014808
207.406000001356
207.3660000023665
207.44989999366226
207.32600000337698
207.66899999580346
207.01700000063283
207.30500000354368
207.139999998617
207.3610000006738
207.46499999950174
207.3690000033821
207.26799999829382
207.09599999827333
207.61900000070455
207.05399999860674
207.39500000490807
207.25399999355432
207.37390000431333
207.1079999950598
206.86000000569038
207.48900000035064
207.41399999678833
207.0160000002943
207.40099999966333
207.49500000238186
207.44099999865284
207.35299999796553
207.3999999993248
206.94100000400795
207.64300000155345
206.7800000004354
207.34289999381872
207.59000000543892
207.32999999745516
207.24199999676785
207.03499999945052
207.5230000045849
207.2489999991376
207.3850000015227
207.36699999542907
207.30700000422075
207.01700000063283
207.31099999829894
207.11799999844516
207.07290000427747
207.25099999981467
206.82899999519577
207.59000000543892
207.10399999370566
207.18000000488246
207.05199999792967
207.46199999848614
207.05199999792967
207.6800000068033
207.06300000165356
207.31499999965308
207.33889999974053
207.26799999829382
207.3660000023665
207.69299999665236
207.40400000067893
207.30899999762187
206.97700000164332
207.08100000047125
207.48099999764236
207.46599999984028
207.44399999966845
206.95700000214856
207.2489999991376
207.1120000036899
207.7099999951315
207.3439000014332
207.03499999945052
206.86399999976857
207.87200000631856
207.14599999337224
207.43400000355905
207.1799999976065
207.01800000097137
207.4330000032205
207.418999998481
207.35699999931967
207.46199999848614
207.29600000049686
206.91500000248197
207.81200000055833
207.55389999976614
207.21799999591894
207.11800000572111
207.3039999959292
207.6729999971576
207.1840000062366
207.21499999490334
207.4510000020382
207.60100000188686
207.20499999879394
207.46499999950174
207.55800000188174
207.57299999968382
206.9599999958882
207.34400000219466
207.11490000394406
207.07999999285676
206.92200000485172
207.28699999745004
207.24400000472087
207.06499999505468
207.2150000021793
207.09699999861186
207.0190000013099
207.2600000028615
207.01899999403395
207.2390000030282
207.66500000172528
207.2958999997354
207.17899999726797
207.6329999981681
207.3110000055749
206.88800000061747
207.351999997627
207.2210000042105
208.029000001261
207.3099999979604
207.2970000008354
206.97800000198185
207.3309999977937
206.99900000181515
207.38299999356968
207.12790000106907
207.06200000131503
207.54899999883492
207.1829999986221
207.02600000367966
207.33299999847077
207.10700000199722
207.10800000233576
207.16999999422114
207.0769999991171
207.4030000003404
207.51500000187661
207.17700000386685
207.21599999524187
207.206999999471
207.35290000448003
207.12700000149198
207.23399999405956
207.03499999945052
207.34300000185613
207.2729999999865
207.28600000438746
207.2889999981271
206.93000000028405
207.49599999544444
206.96800000587245
207.73299999564188
207.21600000251783
207.4270000011893
207.52789999824017
206.87400000315392
207.01999999437248
206.93500000197673
207.16600000014296
207.83400000073016
207.12099999946076
207.6279999964754
207.3960000052466
207.29500000015832
207.1910000013304
207.11699999810662
207.418999998481
207.0559999992838
207.12690000073053
207.8350000010687
207.19699999608565
207.31000000523636
207.08200000080978
206.88099999824772
207.87099999870406
207.29600000049686
207.16299999912735
207.51600000221515
207.0529999982682
206.98700000502868
207.15289999498054
207.0800000001327
207.39500000490807
207.41499999712687
207.4670000001788
207.47100000153296
207.32999999745516
207.3919999966165
207.29100000608014
207.19099999405444
207.28300000337185
206.94899999944028
207.38700000219978
206.9569000013871
207.11199999641394
207.01700000063283
207.2970000008354
207.70900000206893
207.2109999935492
207.38100000016857
207.1700000014971
207.42099999915808
207.64400000189198
207.69100000325125
207.19599999574712
207.37400000507478
206.84699999401346
207.7560000034282
207.2970000008354
207.32290000159992
207.47199999459554
207.44199999899138
207.1460000006482
207.100999999966
207.12700000149198
207.38800000253832
206.995000000461
207.47100000153296
207.2219999972731
207.37699999881443
207.0030000031693
207.1880000003148
207.20499999879394
206.89390000188723
207.3039999959292
207.25700000184588
207.22399999795016
207.28000000235625
206.9229999979143
206.92799999960698
207.62200000172015
207.24799999879906
206.91900000383612
207.32899999711663
206.87999999790918
207.38800000253832
207.16099999845028
207.57700000103796
207.09989999886602
207.088000002841
207.5089999998454
207.05900000029942
207.0190000013099
207.36300000135088
207.5269999986631
207.1330000035232
207.35399999830406
207.15499999641906
207.37300000473624
206.85699999739882
206.88700000027893
207.4240000001737
207.13590000377735
207.2749999933876
207.12300000013784
207.07400000537746
207.1739999955753
207.3549999986426
207.29900000151247
207.2420000040438
207.17499999591382
207.28100000269478
207.2249999982887
207.16199999878881
207.03800000046613
207.139999998617
207.06190000055358
207.41800000541843
207.65399999800138
207.42099999915808
206.8139999973937
207.393000004231
207.3439999949187
207.00200000283075
207.64500000223052
206.74999999755528
207.00899999792455
207.14700000098674
207.25400000083027
207.00200000283075
207.312999998976
207.33389999804785
207.13799999793991
207.38400000118418
207.0510000048671
207.656999999017
207.19200000166893
207.36599999509053
207.45000000169966
206.72400000330526
207.50099999713711
207.36700000270503
207.25999999558553
207.22299999761162
207.4240000001737
207.16400000674184
207.15489999565762
207.37799999915296
207.26799999829382
207.0270000040182
206.85100000264356
207.24199999676785
207.49500000238186
207.2009999974398
206.7590000006021
207.57099999900674
207.07199999742443
207.01800000097137
207.12800000183051
206.98000000265893
207.3688999953447
206.76600000297185
207.6230000020587
207.3439999949187
206.79300000483636
207.618000000366
206.94299999740906
207.52399999764748
207.2790000020177
207.18399999896064
207.51100000052247
206.9069999997737
207.51000000018394
207.3080000045593
207.49699999578297
207.48900000035064
207.10289999988163
207.0289999974193
207.2690000059083
207.41999999881955
207.1219999997993
207.4670000001788
207.53200000035577
207.40799999475712
206.91800000349758
206.99700000113808
207.41399999678833
207.3549999986426
207.01300000655465
207.11699999810662
207.19599999574712
207.28200000303332
207.7449999997043
207.0259000029182
207.04399999522138
207.62200000172015
207.41399999678833
207.29800000117393
207.07799999945564
207.3900000032154
207.5429999968037
207.06900000368478
207.1880000003148
207.10500000132015
207.30499999626772
207.70900000206893
207.41099999577273
207.19500000268454
207.12900000216905
207.4849999989965
207.30200000252808
207.32789999601664
207.26200000353856
207.01199999894015
207.12099999946076
206.96899999893503
207.2249999982887
207.81500000157394
207.36000000033528
207.01700000063283
207.21400000184076
207.3889999956009
207.5070000064443
207.26899999863235
207.46900000085589
207.06999999674736
207.07190000393894
207.01599999301834
207.61000000493368
207.23899999575224
207.17200000217417
207.1460000006482
207.19899999676272
207.19600000302307
207.3069999969448
207.2900000057416
207.56799999799114
207.49200000136625
207.258999995247
207.15900000504917
207.3820000005071
207.2559999942314
206.81590000458527
207.40200000000186
207.27700000134064
207.40899999509566
207.25600000150735
207.6260000030743
207.51699999527773
207.550999999512
207.01000000553904
207.3889999956009
207.13100000284612
207.46599999984028
207.1040000009816
207.42099999915808
207.11599999776809
207.38100000016857
206.79390000441344
207.28099999541882
206.87100000213832
207.30899999762187
207.03499999945052
207.550999999512
207.00400000350783
207.32499999576248
207.075000005716
207.0289999974193
207.4670000001788
206.97500000096625
207.0739999981015
207.28490000328748
207.3679999957676
206.68899999873247
207.01700000063283
206.876000003831
207.6149999993504
207.4769999962882
207.38800000253832
207.4540000030538
207.02999999775784
207.3279999967781
207.0800000001327
207.0739999981015
207.77800000360003
206.93089999986114
207.15099999506492
206.9740000006277
207.05499999894528
207.01499999995576
207.34700000321027
207.44500000000698
207.3610000006738
207.45200000237674
207.206999999471
207.18599999963772
207.03399999911198
207.54999999917345
207.125900000392
207.0259999964037
207.36200000101235
207.14800000132527
207.25099999981467
207.2279999993043
207.38700000219978
207.19600000302307
207.29499999288237
207.2630000038771
207.22299999761162
206.97600000130478
207.54399999714224
207.05300000554416
207.4769999962882
207.36990000295918
207.09099999658065
206.9790000023204
207.22999999998137
207.28200000303332
207.21199999388773
207.06000000063796
207.194000002346
207.28200000303332
207.15199999540346
206.79799999925308
207.54300000407966
206.92799999960698
207.52299999730894
207.6089000038337
207.5879999974859
207.6999999990221
207.03599999978906
207.06300000165356
207.10200000030454
207.01399999961723
207.05799999996088
207.48299999831943
207.3660000023665
207.11499999742955
207.08900000317954
206.95799999521114
207.12700000149198
206.9749000002048
207.13100000284612
206.76399999501882
207.181000005221
207.06699999573175
207.40500000101747
207.50499999849126
207.3510000045644
207.3229999950854
207.18000000488246
207.23999999609077
206.91800000349758
207.53490000060992
207.139999998617
207.02799999708077
207.43600000423612
207.27500000066357
206.93799999571638
207.32000000134576
207.06500000233063
206.89399999537272
207.48599999933504
206.9100000007893
207.26100000320002
206.9779000012204
207.64100000087637
207.33499999914784
207.32999999745516
207.2649999972782
207.10700000199722
206.98699999775272
207.09800000622636
207.04399999522138
207.10800000233576
207.04899999691406
207.27700000134064
207.13500000420026
207.0568999988609
207.13099999557016
206.81200000399258
207.3039999959292
207.1970000033616
207.19000000099186
207.1250000008149
206.9919999994454
207.68300000054296
207.42299999983516
207.51699999527773
206.75399999890942
207.2939999998198
207.59300000645453
206.84690000052797
207.6489999963087
207.35599999898113
207.1460000006482
207.47999999730382
206.8040000012843
207.5330000006943
207.51000000018394
207.3759999984759
206.88000000518514
207.18199999828357
207.2360000020126
207.4159999974654
207.0670000030077
207.24399999744492
207.34899999661138
207.4570000040694
207.16600000014296
207.5089999998454
207.11599999776809
207.3679999957676
207.06300000165356
207.194000002346
207.09699999861186
207.28300000337185
207.1639999994659
207.1639999994659
206.90800000011222
207.16299999912735
207.5059999988298
207.2180000031949
207.43889999721432
207.19699999608565
206.995000000461
207.21400000184076
207.74600000004284
207.0190000013099
207.1799999976065
207.03599999978906
206.8730000028154
207.36200000101235
207.0949999979348
207.33299999847077
207.46900000085589
207.31900000100723
206.89000000129454
207.14589999988675
207.69799999834504
207.13699999760138
207.5680000052671
207.11199999641394
206.9310000006226
207.21000000048662
207.28500000404892
207.44500000000698
207.01499999995576
206.9989999945392
207.54000000306405
207.13099999557016
207.31500000692904
206.93799999571638
207.03689999936614
206.72400000330526
207.17099999455968
206.88000000518514
207.6149999993504
207.51300000119954
207.5330000006943
206.9809999957215
207.37000000372063
207.16199999878881
207.3610000006738
207.24699999846052
206.82099999976344
207.08200000080978
207.39089999551652
207.00700000452343
207.34899999661138
207.1829999986221
207.01099999860162
206.98000000265893
207.1739999955753
207.181000005221
207.05399999860674
206.93799999571638
207.32800000405405
206.6659999982221
206.72690000355942
207.6189999934286
207.18200000555953
206.96099999622675
207.15200000267942
207.17899999726797
206.68400000431575
207.02099999471102
206.65100000042003
207.26200000353856
207.29800000117393
207.22999999998137
207.1418999985326
207.07599999877857
207.18699999997625
206.9580000024871
206.96899999893503
207.07199999742443
207.28600000438746
207.16299999912735
207.1219999997993
207.56499999697553
207.43899999797577
207.1970000033616
207.0709999970859
207.51600000221515
206.61590000236174
207.2169999955804
207.25800000218442
207.007999997586
207.68200000020443
206.97700000164332
207.5410000034026
207.21599999524187
207.0220000023255
207.0640000019921
207.09599999827333
207.30200000252808
206.85989999765297
207.406000001356
207.27700000134064
207.27699999406468
207.1150000047055
207.0259999964037
206.88099999824772
207.09300000453368
207.41499999712687
207.41100000304868
207.3759999984759
207.64500000223052
206.56899999448797
206.97199999995064
207.08590000140248
206.8520000029821
207.26699999795528
207.32999999745516
207.30400000320515
206.97399999335175
206.71299999958137
207.64000000053784
207.28900000540307
207.0629999943776
207.09700000588782
207.28799999778857
207.03299999877345
207.09789999818895
207.13500000420026
414.74400000151945
206.8959999960498
207.088000002841
207.32099999440834
207.07600000605453
207.40799999475712
207.1330000035232
207.1799999976065
206.982000003336
207.3309999977937
206.7259000032209
206.9359999950393
207.5600000025588
207.31099999829894
206.72700000432087
206.87299999553943
207.0769999991171
207.16100000572624
206.9679999985965
207.0559999992838
207.19699999608565
207.09600000554929
206.86700000078417
207.09989999886602
206.86099999875296
207.15100000234088
206.60799999313895
206.9370000026538
207.43899999797577
207.68500000122003
206.74400000280002
207.18900000065332
206.89799999672687
207.1970000033616
206.8169999984093
207.15699999709614
207.26390000345418
207.80699999886565
207.44900000136113
207.3469999959343
207.33400000608526
207.1109999960754
207.11100000335136
207.1639999994659
206.77099999738857
207.3420000015176
207.007999997586
207.12700000149198
207.2729999999865
207.2249999982887
206.71089999814285
207.1120000036899
206.95400000113295
207.38999999593943
206.5770000044722
207.3309999977937
206.98999999876833
207.113999997091
207.2550000011688
207.03399999911198
207.41300000372576
207.18900000065332
206.80490000086138
207.02999999775784
206.70999999856576
207.2840000037104
207.09399999759626
207.312999998976
206.98400000401307
206.9919999994454
207.4159999974654
207.29800000117393
207.62000000104308
207.0419999945443
206.8650000001071
206.94490000460064
207.3210000016843
207.3279999967781
207.35299999796553
207.34600000287173
207.3919999966165
207.26500000455417
207.23599999473663
207.05200000520563
207.34100000117905
207.08299999387236
207.1090000026743
207.54200000374112
206.98599999741418
206.81389999663224
207.0940000048722
207.27500000066357
206.9779999947059
207.20000000437722
206.92799999960698
207.1250000008149
207.43499999662163
207.5410000034026
206.81499999773223
207.16800000082003
207.01099999860162
207.2249999982887
207.30700000422075
207.27089999854797
207.15499999641906
207.1780000042054
207.21999999659602
206.9850000043516
206.8619999990915
207.41699999780394
207.39100000355393
207.4880000000121
207.100999999966
206.99599999352358
207.3420000015176
207.30500000354368
207.21999999659602
206.8680000011227
207.21690000209492
206.72799999738345
206.90099999774247
207.10800000233576
207.0370000001276
207.17900000454392
207.550999999512
207.44700000068406
206.99599999352358
206.98900000570575
207.27199999964796
207.37999999983003
207.16900000115857
207.06099999370053
206.60200000565965
207.6318999970681
207.06500000233063
206.91799999622162
207.0510000048671
207.25099999981467
207.2139999945648
207.36400000168942
206.9400000036694
207.03099999809638
206.9839999967371
207.25900000252295
207.2409999964293
207.1460000006482
207.20000000437722
207.31399999931455
206.97999999538297
207.0229000019026
206.9400000036694
207.25300000049174
206.85499999672174
206.98499999707565
207.2450000050594
207.34100000117905
206.76399999501882
207.25700000184588
207.00500000384636
207.45699999679346
206.8109999963781
207.18500000657514
207.05799999996088
207.24799999879906
206.4669999963371
207.29199999914272
207.29389999905834
207.18500000657514
207.35599999898113
207.1250000008149
207.31499999965308
206.99099999910686
206.89799999672687
207.48000000457978
207.2169999955804
207.00500000384636
207.30099999491358
207.15500000369502
207.39699999830918
206.79799999925308
207.21600000251783
207.17899999726797
206.9640000045183
207.02699999674223
206.98190000257455
206.90299999841955
207.77999999700114
206.75000000483124
206.88700000027893
207.37399999779882
207.06999999674736
207.3480000035488
207.32600000337698
207.04899999691406
206.73700000043027
207.25400000083027
206.97899999504443
206.87100000213832
207.1780000042054
207.3309999977937
207.03099999809638
207.33900000050198
207.06800000334624
207.27599999372615
207.19890000327723
207.34100000117905
207.26599999761675
207.28200000303332
206.97800000198185
206.9259999989299
206.62799999990966
207.11499999742955
414.8490000006859
207.08899999590358
206.89400000264868
207.06900000368478
207.02399999572663
207.00100000249222
207.1300000025076
207.364999994752
207.0510000048671
206.98699999775272
207.04490000207443
207.1319999959087
207.0850000018254
207.1189999987837
206.87400000315392
206.9310000006226
207.2109999935492
207.16900000115857
207.15600000403356
206.8199999994249
207.14700000098674
206.9359999950393
206.81700000568526
207.23599999473663
207.20100000471575
206.84199999959674
207.49000000068918
206.99690000037663
207.38499999424675
206.60399999906076
207.39599999797065
207.04200000182027
207.15000000200234
206.94799999910174
207.00599999690894
206.93600000231527
207.30600000388222
207.62599999579834
207.05699999962235
206.571000002441
207.38600000186125
206.73900000110734
207.10299999336712
207.11700000538258
207.0289999974193
207.50289999705274
207.0510000048671
206.92199999757577
207.36700000270503
206.82200000010198
207.139999998617
207.37999999983003
207.29099999880418
207.16600000014296
207.13500000420026
206.82899999519577
206.96300000417978
207.10300000064308
207.08299999387236
206.76400000229478
206.86299999943003
206.90800000011222
207.05900000029942
206.502900000487
207.00100000249222
207.05199999792967
207.56599999731407
206.99099999910686
207.3240000026999
207.06500000233063
206.9100000007893
206.80200000060722
206.9469999987632
207.37699999881443
207.3450000025332
207.17899999726797
206.94799999910174
207.07599999877857
206.68200000363868
207.16499999980442
207.3229999950854
207.05200000520563
206.9229999979143
207.58200000273064
206.834999997227
207.046999996237
207.35890000651125
207.1829999986221
206.70499999687308
207.03399999911198
207.20599999913247
206.8730000028154
206.87699999689357
207.50399999815272
206.93600000231527
207.24199999676785
207.00400000350783
207.45199999510078
206.89300000231015
207.27700000134064
206.64699999906588
206.7620000016177
207.18599999963772
207.14800000132527
206.8689000006998
207.19599999574712
206.92499999859137
206.7380000007688
206.9499999997788
207.50300000509014
207.2319999933825
207.0090000052005
207.30199999525212
207.46800000051735
207.28500000404892
206.79099999688333
207.4510000020382
207.04400000249734
206.84999999502907
206.78400000178954
207.1189999987837
207.46299999882467
206.82099999976344
207.2829000026104
207.32300000236137
206.8680000011227
207.26599999761675
206.9069999997737
207.1730000025127
207.06699999573175
206.81400000466965
207.0419999945443
206.8070000022999
207.0160000002943
207.32699999643955
207.31399999931455
207.43500000389758
206.74400000280002
207.10200000030454
207.21899999625748
207.2279999993043
206.9779000012204
206.78899999620626
207.10100000724196
207.08199999353383
207.00700000452343
207.15199999540346
206.82200000010198
207.41000000271015
206.97800000198185
206.95100000011735
207.1189999987837
206.82400000077905
207.17499999591382
207.07200000470039
206.79899999959162
207.34600000287173
206.87399999587797
207.04290000139736
206.6080000004149
207.0030000031693
207.5459999978193
207.01099999860162
207.10200000030454
206.89000000129454
206.74299999518553
206.889000000956
206.99900000181515
207.24999999947613
207.12300000013784
206.64899999974295
207.1970000033616
207.19000000099186
206.80999999603955
207.39799999864772
207.09300000453368
207.00399999623187
207.0270000040182
206.79899999959162
207.09789999818895
207.5170000025537
207.09999999962747
206.73299999907613
207.0289999974193
207.04500000283588
206.6659999982221
206.9469999987632
206.70600000448758
207.0160000002943
207.34199999424163
206.76800000364892
207.02000000164844
206.67200000025332
207.14799999404931
207.06600000266917
207.06000000063796
207.1219999997993
207.36300000135088
207.1189999987837
207.0538999978453
207.03800000046613
206.91200000146637
206.9790000023204
207.04399999522138
207.49100000102771
206.74500000313856
206.86600000044564
206.7509999978938
207.31399999931455
207.30400000320515
206.84999999502907
207.0030000031693
207.0610000009765
207.27400000032503
207.13399999658577
207.11400000436697
207.01699999335688
207.11700000538258
207.11199999641394
206.6969999941648
206.9580000024871
207.2889999981271
206.7499000040698
207.1349999969243
206.96899999893503
206.51700000598794
207.27199999964796
207.23699999507517
206.48700000310782
207.05199999792967
207.04100000148173
207.11299999675248
207.05699999962235
207.27000000624685
206.94499999808613
206.91200000146637
206.8719999952009
207.03499999945052
207.28000000235625
206.6869999980554
207.32500000303844
207.26299999660114
206.75500000652391
207.32699999643955
207.0319999984349
206.76690000254894
207.06899999640882
207.11600000504404
207.14099999895552
207.05499999894528
206.98799999809125
207.02600000367966
206.9359999950393
207.02100000198698
207.22399999795016
207.19500000268454
206.99700000113808
207.27199999964796
207.15499999641906
206.96200000384124
207.31499999965308
206.76000000094064
207.03900000080466
206.97300000028918
206.56700000108685
207.21299999422627
207.33800000016345
206.95100000011735
206.88499999960186
207.58500000374625
206.6858999969554
206.75000000483124
207.42699999391334
207.37999999983003
207.11800000572111
207.19499999540858
207.0529999982682
207.16200000606477
207.3339999988093
206.9740000006277
206.87599999655504
207.28300000337185
207.23500000167405
206.85799999773735
206.8730000028154
206.99999999487773
206.91200000146637
207.39899999898626
207.04700000351295
206.7209999950137
207.26100000320002
206.59999999770662
207.09590000478784
206.88399999926332
206.75199999823235
207.01800000097137
207.1589999977732
207.15300000301795
206.9469999987632
207.09999999962747
207.206999999471
207.13399999658577
206.70000000245636
207.23200000065845
207.24499999778345
207.12700000149198
206.76300000195624
206.65700000245124
206.5879999936442
206.78800000314368
207.47300000221003
206.9599999958882
207.3969000048237
206.61899999686284
206.89999999740394
206.91800000349758
206.8010000002687
207.01800000097137
206.940999996732
207.14800000132527
206.3879999986966
206.96200000384124
207.50699999916833
207.35899999999674
207.10999999573687
207.07300000503892
207.0160000002943
206.9679999985965
207.07499999844003
207.15000000200234
206.72389999526786
207.25099999981467
207.19300000200747
206.82700000179466
207.12900000216905
207.20799999980954
207.01999999437248
207.36200000101235
206.50100000057137
207.09999999962747
206.78700000280514
207.3709999967832
207.09200000419514
207.1559999967576
207.02500000334112
207.23200000065845
207.51900000323076
206.94199999707052
206.9919999994454
207.1540000033565
207.13599999726284
207.2279999993043
206.92289999715285
206.88100000552367
207.06199999403907
206.6490000070189
206.7479999968782
207.17200000217417
207.12799999455456
207.09300000453368
207.31399999931455
206.75299999857089
206.57599999685772
207.21300000150222
206.96999999927357
206.95100000011735
206.6350000022794
207.29800000117393
207.06000000063796
207.139999998617
207.3279999967781
207.1840000062366
207.18489999853773
207.0370000001276
207.35599999898113
207.07799999945564
207.08700000250246
206.61899999686284
207.3420000015176
207.23899999575224
207.3110000055749
206.9569999948726
206.84000000619562
207.12300000013784
206.85199999570614
206.88099999824772
207.02400000300258
206.6080000004149
206.73099999839906
207.00200000283075
206.83099999587284
207.0850000018254
207.2120000011637
207.3610000006738
206.9439999977476
207.09689999785041
206.98600000469014
206.7719999977271
207.09999999962747
207.25900000252295
206.99400000012247
207.0949999979348
207.20799999980954
206.63999999669613
207.22300000488758
207.05399999860674
207.3660000023665
206.97999999538297
206.67500000126893
207.06799999607028
207.5890000051004
206.94599999842467
207.3369999998249
206.92699999926845
206.70999999856576
206.9989000010537
206.86399999976857
207.0529999982682
207.15100000234088
207.00400000350783
206.91599999554455
207.2120000011637
207.07499999844003
207.1460000006482
207.09599999827333
206.85900000535185
207.42500000051223
207.0499999972526
206.88499999960186
207.13799999793991
207.09300000453368
206.7380000007688
206.84299999993527
207.2169999955804
207.22299999761162
206.80890000221552
207.02400000300258
207.16800000082003
206.82899999519577
207.0800000001327
206.85600000433624
207.13399999658577
206.42100000259234
206.81599999807077
206.4539999992121
206.30199999868637
206.9370000026538
207.19899999676272
206.42100000259234
206.583999999566
206.62199999787845
206.9610000035027
207.42389999941224
206.62499999889405
207.4240000001737
207.02400000300258
207.32000000134576
207.16199999878881
207.42099999915808
207.0709999970859
207.46299999882467
206.6800000029616
207.1330000035232
206.76799999637296
207.10800000233576
207.05099999759113
206.96699999825796
206.770000004326
206.92199999757577
206.52400000108173
207.19599999574712
207.11800000572111
207.258999995247
206.8719999952009
207.0300000050338
206.92199999757577
207.09000000351807
206.84299999993527
206.85999999841442
207.02999999775784
206.8010000002687
207.088000002841
206.89499999571126
206.98600000469014
207.12799999455456
206.98100000299746
206.689999999071
207.35599999898113
206.85100000264356
206.8040000012843
207.3268999956781
206.79499999823747
207.29600000049686
207.23300000099698
206.95200000045588
206.66699999856064
207.0700000040233
207.6759999981732
206.77900000009686
206.8619999990915
207.25900000252295
207.28699999745004
206.60599999973783
207.2600000028615
207.00299999589333
206.5230000007432
207.1780000042054
206.7548999984865
206.7670000033104
206.75199999823235
206.99299999978393
206.92399999825284
206.91800000349758
206.5669999938109
207.21700000285637
206.73900000110734
206.75399999890942
206.68499999737833
206.90200000535697
207.2009999974398
206.8730000028154
207.19399999507004
207.14890000090236
206.70300000347197
207.0419999945443
206.92000000417465
206.8959999960498
207.33499999914784
207.03800000046613
207.4270000011893
207.418999998481
206.95700000214856
206.9980000014766
206.86700000078417
206.89999999740394
207.1490000016638
207.10390000022016
206.99099999910686
206.4310000059777
207.32199999474688
206.93200000096112
206.88700000027893
207.0769999991171
206.8199999994249
207.28000000235625
206.37300000089454
207.3210000016843
207.2139999945648
206.65200000075856
206.55490000353893
206.93999999639345
206.79600000585197
206.8929999950342
207.08400000148686
206.96899999893503
207.32200000202283
206.92399999825284
206.6350000022794
206.94499999808613
206.8250000011176
206.83000000281027
206.82799999485724
207.21990000311052
207.02000000164844
206.4639999953215
207.03499999945052
207.04400000249734
206.8409999992582
206.8409999992582
206.64899999974295
206.67099999991478
207.02100000198698
206.79199999722186
206.90499999909662
207.22700000624172
207.00189999479335
207.0910000038566
207.15699999709614
206.93800000299234
207.13099999557016
207.13200000318466
206.93000000028405
207.00899999792455
207.0610000009765
206.9439999977476
206.93200000096112
207.20499999879394
207.2450000050594
207.38300000084564
207.1469000002253
206.9329999940237
207.35500000591855
206.72999999806052
207.19699999608565
207.19500000268454
206.71800000127405
207.04599999589846
206.8340000041644
206.901999998081
207.44500000000698
206.50390000082552
207.00299999589333
206.8650000001071
207.24900000641355
206.77499999874271
206.87899999757065
206.84700000128942
207.245999998122
206.9740000006277
206.8280000021332
207.03800000046613
206.9199999968987
207.0270000040182
207.2799999950803
207.41890000499552
206.7209999950137
206.96600000519538
207.14099999895552
207.08100000047125
206.6789999953471
206.9610000035027
207.19599999574712
207.22500000556465
207.100999999966
207.10599999438273
206.98600000469014
206.90800000011222
206.77299999806564
207.26090000243858
207.01099999860162
207.00599999690894
206.59300000261283
207.29099999880418
206.8730000028154
207.21000000048662
207.09899999928894
206.55499999702442
206.94100000400795
206.44199999514967
207.03399999911198
207.11400000436697
206.79789999849163
206.92699999926845
207.23200000065845
206.75499999924796
206.72799999738345
206.82000000670087
207.07299999776296
206.82600000145612
206.7800000004354
206.91399999486748
206.87200000247685
206.940999996732
207.15800000471063
206.37889999488834
207.46599999984028
206.558000005316
206.67799999500858
207.2550000011688
207.0220000023255
207.13399999658577
206.80800000263844
206.69600000110222
206.97699999436736
206.95200000045588
207.0259000029182
206.7869999955292
207.21400000184076
206.90299999841955
206.571000002441
206.64699999906588
207.0060000041849
206.84199999959674
206.32299999851966
206.63699999568053
206.9550000014715
207.09699999861186
207.31090000481345
207.03299999877345
207.007999997586
206.92699999926845
207.05600000655977
207.25399999355432
206.68600000499282
206.94299999740906
206.92799999960698
207.02000000164844
206.9740000006277
207.18099999794504
206.99299999978393
206.88289999816334
206.89400000264868
207.007999997586
206.99600000079954
207.01099999860162
206.94300000468502
206.89799999672687
206.79499999823747
207.33100000506965
207.11699999810662
206.93600000231527
207.04799999657553
206.86690000002272
206.69500000076368
206.7380000007688
207.60300000256393
206.8829999989248
206.84800000162795
207.39099999627797
206.9069999997737
206.84299999993527
206.85699999739882
206.7380000007688
207.2120000011637
206.95990000240272
206.93699999537785
206.93500000197673
207.03599999978906
206.93800000299234
206.8250000011176
206.96999999927357
206.78100000077393
207.08300000114832
206.88499999960186
207.32499999576248
206.80300000094576
206.75689999916358
206.96999999927357
207.00400000350783
206.99299999978393
206.99099999910686
206.56500000040978
206.48500000243075
206.92699999926845
206.7509999978938
207.01399999961723
207.1040000009816
206.72400000330526
206.6668999977992
206.80899999570101
207.05600000655977
206.6179999965243
206.73700000043027
207.17200000217417
207.13299999624724
207.38300000084564
206.69099999940954
207.02400000300258
206.9499999997788
207.19999999710126
206.82900000247173
207.21790000243345
207.14399999997113
207.1639999994659
207.22999999998137
206.68599999771686
206.74000000144588
206.889000000956
207.23399999405956
207.06600000266917
207.007999997586
207.15300000301795
207.42199999949662
206.83699999790406
206.93300000129966
206.85989999765297
206.93900000333088
207.14500000030966
206.81899999908637
207.03599999978906
207.20799999980954
206.31999999750406
206.89600000332575
206.54199999989942
206.6930000000866
206.59400000295136
207.0979999989504
206.92189999681432
206.58800000092015
206.82200000010198
207.24699999846052
206.82099999976344
206.54300000023795
206.64899999974295
206.76600000297185
206.84299999993527
206.79099999688333
206.83200000348734
206.99700000113808
206.85999999841442
206.92600000620587
207.08100000047125
206.73799999349285
206.571000002441
206.9229999979143
206.63600000261795
206.96599999791943
207.22300000488758
207.04299999488285
206.73290000559064
206.76199999434175
206.98400000401307
206.6869999980554
206.8139999973937
207.00000000215368
207.29199999914272
207.20499999879394
206.79799999925308
206.61300000210758
206.7170000009355
206.76300000195624
207.03089999733493
206.84299999993527
206.86600000044564
206.70200000313343
206.901999998081
206.702999996196
206.67099999991478
207.02100000198698
207.16900000115857
206.6160000031232
206.76199999434175
207.19890000327723
207.00599999690894
206.57600000413368
207.0899999962421
206.98600000469014
207.05199999792967
207.0160000002943
206.9740000006277
206.87000000179978
206.8539999963832
206.93500000197673
207.2360000020126
206.84599999367492
206.94990000629332
207.2279999993043
207.3229999950854
206.6560000021127
207.15799999743467
206.69199999974808
206.87100000213832
206.93600000231527
206.90099999774247
206.6980000017793
206.8490000019665
207.12999999523163
207.03990000038175
206.69900000211783
207.61099999799626
206.73099999839906
207.16900000115857
206.9679999985965
206.98299999639858
206.81300000433112
207.10300000064308
206.64099999703467
207.45600000373088
206.8749999962165
206.78200000111246
206.8719000017154
206.8199999994249
206.78100000077393
206.7349999997532
207.00999999826308
207.0529999982682
206.80300000094576
207.03099999809638
206.91800000349758
206.95100000011735
207.24699999846052
207.2520000001532
207.0370000001276
206.7968999981531
207.04900000419002
207.31900000100723
206.61399999517016
207.01199999894015
207.17400000285124
206.90900000045076
207.113999997091
206.80600000196137
207.1120000036899
206.78499999485211
207.3210000016843
206.76000000094064
206.6668999977992
206.478000000061
207.52599999832455
206.7250000036438
207.03599999978906
207.1189999987837
206.6530000010971
206.8520000029821
206.65200000075856
207.04299999488285
207.13700000487734
206.87699999689357
206.89799999672687
207.06890000292333
207.05199999792967
206.9450000053621
206.85299999604467
206.89500000298722
206.85699999739882
207.08200000080978
206.79899999959162
206.80900000297697
207.0049999965704
207.0270000040182
206.82199999282602
206.98300000367453
206.87789999647066
206.95600000181003
206.96399999724235
207.0430000021588
207.2619999962626
207.23500000167405
206.68200000363868
207.0229999953881
206.78900000348222
206.95300000079442
206.8689999941853
206.96500000485685
206.9329000005382
206.87899999757065
206.76000000094064
207.25800000218442
207.14599999337224
206.92000000417465
206.8199999994249
207.3820000005071
207.1880000003148
206.8490000019665
206.9469999987632
206.8379999982426
206.90099999774247
206.57390000269515
206.92199999757577
206.91400000214344
206.95600000181003
206.89799999672687
206.95100000011735
207.57600000069942
207.15000000200234
206.63100000092527
206.9989999945392
206.71100000618026
206.9839999967371
206.62199999787845
206.8448999998509
206.75800000026356
206.64400000532623
206.87699999689357
206.95900000282563
206.97999999538297
206.22600000206148
207.1460000006482
207.2619999962626
206.8520000029821
207.00000000215368
206.54699999431614
206.69199999974808
207.0099000047776
206.7719999977271
206.6590000031283
206.74399999552406
206.84199999959674
206.65500000177417
206.89999999740394
206.4470000041183
206.86600000044564
207.24299999710638
206.83300000382587
207.02099999471102
206.70500000414904
206.75699999992503
206.7599000001792
206.79600000585197
206.7349999997532
207.28399999643443
206.65800000278978
206.50399999431102
206.66200000414392
206.71199999924283
206.68599999771686
206.8280000021332
206.78500000212807
206.92199999757577
206.83399999688845
207.112900003267
207.0160000002943
206.7800000004354
206.9790000023204
206.48299999447772
206.49300000513904
206.56899999448797
206.75500000652391
206.7789999928209
206.61400000244612
207.00000000215368
207.12700000149198
206.75800000026356
206.97590000054333
206.49799999955576
207.25999999558553
206.76800000364892
206.70099999551894
206.75300000584684
206.7819999938365
206.99000000604428
207.3439999949187
206.7250000036438
207.08899999590358
206.82200000010198
206.70600000448758
206.4678999959142
206.9640000045183
206.7209999950137
206.70600000448758
207.34100000117905
207.20999999321066
207.04800000385148
206.8749999962165
206.77400000568014
206.74599999620114
206.65500000177417
206.8440000002738
207.19090000056894
206.60099999804515
206.71800000127405
207.07499999844003
206.9069999997737
206.58800000092015
207.43200000288198
206.87099999486236
206.69400000042515
207.3080000045593
207.08799999556504
207.3369999998249
206.64489999762736
206.7509999978938
206.93200000096112
206.9550000014715
206.85699999739882
206.51899999938905
206.81200000399258
206.85499999672174
206.94599999842467
206.93900000333088
206.50300000124844
206.56900000176392
207.0488999961526
206.82400000077905
206.7109999989043
206.79699999891454
206.88499999960186
207.05200000520563
206.90999999351334
206.37300000089454
206.66100000380538
206.9259999989299
206.86099999875296
207.21300000150222
206.91890000307467
207.46299999882467
206.7380000007688
206.83099999587284
207.04900000419002
206.86399999976857
206.82499999384163
207.02900000469526
206.6980000017793
207.36099999339785
206.74700000381563
206.8959999960498
206.40900000580586
206.44289999472676
207.37400000507478
206.87299999553943
206.89000000129454
206.85999999841442
206.92799999960698
206.78700000280514
207.29299999948125
206.6259999992326
206.33100000122795
206.41800000157673
206.5870000005816
207.06789999530884
206.80800000263844
207.1250000008149
206.9169999958831
206.6430000049877
206.79499999823747
207.2219999972731
206.97800000198185
206.70000000245636
207.14800000132527
206.62299999821698
207.1769999965909
206.64799999940442
206.63700000295648
206.83599999756552
206.85000000230502
207.01800000097137
206.81799999874784
206.84700000128942
206.4989999998943
206.98499999707565
207.00100000249222
206.8010000002687
206.70699999755016
207.34700000321027
206.6980000017793
206.72899999772198
206.569900001341
207.0899999962421
207.0460000031744
207.27400000032503
207.02399999572663
206.88800000061747
206.6049999993993
207.26700000523124
206.79799999925308
206.63399999466492
207.06200000131503
206.60700000007637
206.77900000009686
206.60299999872223
206.60000000498258
206.89889999630395
206.75399999890942
207.19000000099186
206.92000000417465
206.8829999989248
207.22599999862723
206.94899999944028
206.5569999977015
206.98300000367453
206.65500000177417
207.00299999589333
206.96999999927357
206.9240000055288
206.57099999516504
206.7109999989043
206.46190000115894
206.66000000346685
206.67799999500858
206.54099999956088
206.9030000056955
206.74899999721674
207.08700000250246
206.4879999961704
206.84299999993527
206.82700000179466
207.11000000301283
206.9439999977476
206.6530000010971
207.02199999504955
207.04900000419002
206.7839000010281
207.05799999996088
206.87899999757065
206.98499999707565
206.80600000196137
206.77100000466453
206.7769999994198
206.70999999856576
206.60700000007637
206.5809999985504
206.8490000019665
206.73900000110734
206.67699999467004
206.69090000592405
206.52299999346724
206.88500000687782
206.76199999434175
206.94100000400795
207.34300000185613
206.93999999639345
207.15100000234088
207.01099999860162
206.91400000214344
206.46599999599857
207.19500000268454
206.63499999500345
206.80200000060722
206.71500000025844
206.95890000206418
206.95200000045588
206.6869999980554
207.0160000002943
206.56199999939417
206.54900000226917
206.77900000009686
206.57000000210246
206.84199999959674
206.62399999855552
206.67300000059186
207.0430000021588
206.74699999653967
206.63490000151796
206.87899999757065
206.47299999836832
206.74300000246149
206.63900000363356
206.89699999638833
206.46400000259746
206.9329999940237
206.51400000497233
206.13700000103563
207.152999995742
206.96000000316417
206.7239999960293
206.69490000000224
206.97500000096625
207.1429999996326
206.88800000061747
206.7380000007688
207.19999999710126
206.6060000070138
207.0289999974193
206.596999996691
206.83700000518002
206.71600000059698
206.80499999434687
206.72400000330526
206.92499999859137
206.67690000118455
206.9550000014715
207.08900000317954
207.21899999625748
206.87200000247685
206.8680000011227
206.71600000059698
206.79199999722186
206.50000000023283
207.30100000218954
206.88700000027893
206.54999999533175
206.89000000129454
207.2249999982887
206.74400000280002
206.66799999889918
206.9340000016382
207.12189999903785
206.69700000144076
206.44899999751942
206.99600000079954
206.45800000056624
206.71199999924283
207.14199999929406
206.32900000055088
207.25600000150735
206.65400000143563
206.98299999639858
206.99400000012247
207.1040000009816
207.22599999862723
206.98599999741418
206.9370000026538
206.86399999976857
206.9859000039287
206.68899999873247
206.79699999891454
206.68899999873247
206.48200000141514
207.088000002841
207.09199999691918
207.0319999984349
206.97700000164332
207.00599999690894
206.889000000956
206.33700000325916
206.56900000176392
206.52899999549845
207.0430000021588
207.0129999992787
207.28789999702713
206.46900000429014
207.14500000030966
206.58600000024308
206.5939999956754
206.9469999987632
207.0670000030077
206.6110000014305
207.20199999777833
206.8859999999404
206.9640000045183
206.70699999755016
206.44300000276417
206.6519999934826
206.47099999769125
206.73489999899175
206.67099999991478
206.7929999975604
206.66900000651367
206.90399999875808
206.7109999989043
207.10300000064308
206.1459999968065
206.99099999910686
206.89100000163307
207.21700000285637
206.8109999963781
206.85100000264356
206.85799999773735
206.66399999754503
207.03790000698064
206.55099999567028
206.74899999721674
206.82700000179466
206.2900000018999
206.75499999924796
207.02799999708077
206.677000001946
207.15000000200234
206.51699999871198
206.70599999721162
206.59900000464404
207.02000000164844
206.76199999434175
207.07100000436185
206.66789999813773
207.3999999993248
206.31900000444148
206.8449999933364
207.04200000182027
206.94400000502355
206.72199999535223
206.9469999987632
206.5920000022743
206.76400000229478
206.76699999603443
206.16200000222307
206.5920000022743
207.2489999991376
207.11299999675248
206.783000001451
207.01689999987138
206.98000000265893
206.82400000077905
207.07499999844003
206.72899999772198
206.92699999926845
206.68500000465428
206.87899999757065
206.583999999566
206.75800000026356
206.78799999586772
206.4680000039516
206.8539999963832
207.1219999997993
206.67500000126893
206.889000000956
206.60700000007637
207.14399999997113
206.68599999771686
207.08100000047125
206.66799999889918
206.46599999599857
207.34000000084052
207.01000000553904
206.63499999500345
206.59900000464404
206.72599999670638
206.90800000011222
206.64899999974295
206.77099999738857
207.2500000067521
206.8038999932469
206.80200000060722
206.7410000017844
206.7250000036438
206.68599999771686
206.64399999805028
206.98400000401307
206.70499999687308
206.78400000178954
206.76300000195624
206.6149999955087
207.0220000023255
206.48999999684747
206.73399999941466
207.02500000334112
207.17789999616798
206.86700000078417
206.54300000023795
206.9370000026538
206.67900000262307
206.65599999483675
206.6259999992326
206.45000000513392
206.64599999872735
207.19899999676272
206.88100000552367
206.8239999935031
207.2450000050594
206.61200000176905
206.47899999312358
206.97199999995064
206.46190000115894
206.97199999995064
207.2550000011688
207.08700000250246
206.78799999586772
206.88800000061747
206.5980000043055
206.82099999976344
206.91899999656016
206.70800000516465
206.56799999414943
207.08600000216393
206.88700000027893
206.7380000007688
206.54900000226917
206.93899999605492
206.49689999845577
206.55899999837857
206.60700000007637
206.78799999586772
206.71600000059698
207.05499999894528
206.72900000499794
206.99400000012247
206.67699999467004
207.27300000726245
206.9939999928465
206.7970000061905
206.529999995837
206.4959999988787
207.04100000148173
206.70699999755016
206.6110000014305
207.10500000132015
206.9989000010537
206.9370000026538
206.51799999905052
206.5329999968526
206.89600000332575
206.64799999940442
207.02000000164844
207.15399999608053
207.06000000063796
207.00100000249222
206.7899999965448
206.93600000231527
206.8490000019665
206.44699999684235
206.68199999636272
206.4380000010715
206.34900000004563
206.85000000230502
206.66100000380538
206.69689999340335
206.72600000398234
206.74000000144588
206.3479999997071
206.9599999958882
206.66500000515953
206.51399999769637
206.87999999790918
206.7769999994198
206.3110000017332
206.91899999656016
206.98300000367453
207.07199999742443
206.49000000412343
206.64599999872735
206.83599999756552
206.80300000094576
206.91190000070492
207.0160000002943
206.99099999910686
206.75800000026356
206.876000003831
206.847999994352
206.45100000547245
206.96399999724235
206.48999999684747
206.89000000129454
207.09999999962747
206.74500000313856
206.8029999936698
206.5130000046338
206.77099999738857
206.63300000160234
206.6019999983837
206.63600000261795
206.53699999820674
206.9539000003715
207.33299999847077
207.05699999962235
206.8440000002738
207.04500000283588
206.5729999958421
206.59900000464404
206.75199999823235
206.77399999840418
206.91900000383612
206.72999999806052
207.3309999977937
206.43199999904027
207.6020000022254
206.36999999987893
206.9919999994454
206.9499999997788
206.81599999807077
206.95300000079442
207.07200000470039
206.40399999683723
206.60599999973783
206.83999999891967
206.51390000421088
206.57699999719625
206.81300000433112
206.2389999991865
207.01199999894015
207.00399999623187
206.83600000484148
206.9229999979143
206.61200000176905
206.97899999504443
206.76000000094064
206.82400000077905
207.00899999792455
206.47200000530574
206.61000000109198
206.84599999367492
206.5950000032899
206.8539999963832
206.54800000193063
206.52490000065882
206.80300000094576
206.76100000127917
206.79799999925308
206.6449999983888
206.49100000446197
206.478000000061
206.6259999992326
206.61999999720138
207.02500000334112
206.78499999485211
206.77599999908125
206.8010000002687
206.79000000382075
207.03599999978906
206.96999999927357
206.59100000193575
206.5870000005816
206.5898999935598
206.86399999976857
207.14100000623148
206.25999999901978
206.72199999535223
206.86000000569038
206.8509999953676
206.6980000017793
206.54099999956088
206.99099999910686
206.52200000040466
206.81200000399258
206.52200000040466
206.7869999955292
206.64899999974295
207.0800000001327
206.95600000181003
206.74290000170004
206.65699999517528
206.9400000036694
206.46599999599857
206.64100000431063
206.6110000014305
206.68199999636272
206.72999999806052
207.11400000436697
206.51099999668077
207.20799999980954
207.04400000249734
206.54199999989942
206.92199999757577
207.04900000419002
206.8199999994249
206.39289999962784
206.69199999974808
206.9130000018049
206.85699999739882
207.0259999964037
206.61000000109198
206.70500000414904
206.8509999953676
206.69900000211783
207.19800000370014
206.7209999950137
206.75000000483124
207.10699999472126
206.40800000546733
206.77900000009686
206.7319999987376
206.98089999496005
206.54800000193063
207.26500000455417
206.7209999950137
206.66200000414392
206.69400000042515
206.3339999949676
206.74700000381563
206.62299999821698
206.57699999719625
207.03299999877345
206.7719999977271
206.70500000414904
206.77399999840418
206.71089999814285
206.73099999839906
206.81900000636233
207.3409999939031
206.93200000096112
206.60700000007637
206.6430000049877
206.85199999570614
206.58499999990454
206.82400000077905
207.3099999979604
206.71900000161259
206.47399999870686
206.9640000045183
206.60900000075344
206.77599999908125
207.05089999682968
206.84500000061234
206.35999999649357
206.54500000091502
207.21400000184076
206.66999999957625
206.53200000379002
206.6930000000866
206.6839999970398
206.84600000095088
206.77799999975832
206.57000000210246
206.77499999874271
206.62199999787845
206.49589999811724
206.22000000003027
206.71000000584172
207.07299999776296
206.6449999983888
206.80900000297697
206.87399999587797
206.85400000365917
206.51599999837345
206.84500000061234
206.92899999994552
206.6560000021127
206.8650000001071
206.65100000042003
206.9569999948726
207.21290000074077
207.02100000198698
206.73700000043027
206.52700000209734
206.68199999636272
206.5470000015921
206.80300000094576
206.96699999825796
206.62499999889405
206.5629999997327
206.91900000383612
206.70399999653455
206.39099999971222
207.100999999966
207.15600000403356
206.41500000056112
206.65599999483675
206.78500000212807
206.7220000026282
206.58199999888893
206.68299999670126
207.13100000284612
206.48999999684747
206.70800000516465
206.81499999773223
206.97800000198185
206.7079999978887
206.68100000330014
206.73989999340847
206.7139999999199
206.9069999997737
206.98300000367453
206.3209999978426
206.69900000211783
206.9550000014715
206.8509999953676
206.73900000110734
206.77200000500306
206.67399999365443
206.41600000089966
206.6160000031232
206.90800000011222
206.5798999974504
206.76800000364892
206.6530000010971
206.88700000027893
206.30899999378016
207.0090000052005
206.63100000092527
206.99799999420065
207.0910000038566
206.8589999980759
206.80200000060722
206.5230000007432
206.31300000241026
206.46299999498297
206.79190000373637
206.82600000145612
206.86999999452382
206.86700000078417
206.88499999960186
206.56099999905564
206.48400000209222
206.8169999984093
206.55900000565453
206.87699999689357
206.6160000031232
206.76999999705004
207.24699999846052
206.97800000198185
206.91200000146637
206.30499999970198
206.70289999543456
206.6430000049877
206.85199999570614
206.90900000045076
206.93900000333088
206.70500000414904
206.7869999955292
206.7590000006021
206.9640000045183
206.65799999551382
206.62299999821698
206.6590000031283
206.75699999992503
206.87100000213832
206.5909999946598
206.4810000010766
206.84890000120504
206.3140000027488
206.71299999958137
206.97600000130478
206.702999996196
206.71900000161259
206.92399999825284
207.19300000200747
206.99099999910686
206.9550000014715
206.54199999989942
206.85599999706028
206.52800000243587
206.4200000022538
206.86299999943003
206.51089999591932
206.70500000414904
206.29799999733223
206.75199999823235
206.80300000094576
206.74400000280002
206.41299999988405
206.8250000011176
206.58800000092015
206.7139999999199
207.01899999403395
206.5980000043055
206.37100000021746
206.67699999467004
206.80690000153845
207.06600000266917
206.92499999859137
207.3660000023665
206.4639999953215
206.55200000328477
206.8680000011227
206.62799999990966
206.57899999787332
206.60099999804515
206.97500000096625
206.7940000051749
206.7869999955292
206.58900000125868
[truncated: 85,809 more chars]
