# Supplementary material for: Study on the acoustic emission characteristics and damage mechanism of power batteries under electrical load
Source: PLoS One. 2025 Sep 29;20(9):e0333277. doi: 10.1371/journal.pone.0333277 (PMC12478927; doi:10.1371/journal.pone.0333277)
Supplement: S1 Data — (ZIP) [file pone.0333277.s001.zip › minimal data set/Event time interval processing - discharge stage/X1-F-波形数据0-0.5C信号时间间隔(整合).txt]

236.40319999685744
239.92920000455342
240.86520000128075
241.12419999437407
241.21220000233734
241.58619999798248
241.60720000509173
241.3992000001599
241.53519999526907
241.2661000053049
240.90419999993173
240.66619999939576
240.95219999435358
240.65320000227075
240.3861999991932
240.06519999966258
240.04319999949075
240.08420000609476
239.29219999990892
239.3711999975494
239.69319999741856
239.04310000216356
239.10020000039367
238.60419999982696
238.51019999710843
238.37720000301488
238.10619999858318
238.34209999768063
238.6052000001655
237.8582000019378
238.15920000197366
237.84519999753684
237.5742000003811
237.48210000485415
237.2581999952672
237.31119999865768
237.22020000423072
236.9561999948928
236.89710000326158
236.83219999657013
236.975200001325
237.4132000040845
236.14409999572672
236.93520000233548
236.79419999825768
236.66420000517974
236.17809999996098
236.37119999330025
236.29520000395132
235.84719999780646
235.8401000019512
236.2622000000556
235.87119999865536
235.44109999784268
235.37620000570314
235.41119999572402
235.14520000026096
235.20210000424413
235.07219999737572
234.99119999905815
235.01409999880707
235.41819999809377
234.70710000401596
235.0351999994018
234.79119999683462
234.84309999912512
234.65020000003278
234.5292000027257
234.16709999582963
234.19819999980973
234.7652000025846
234.09410000022035
234.61720000341302
234.203099993465
234.03420000249753
234.24920000252314
234.0500999998767
233.97519999707583
233.8692000048468
233.65909999847645
233.54019999533193
233.7351000023773
233.67220000363886
233.2931999990251
233.64410000067437
233.17719999613473
233.67410000355449
233.05119999713497
233.49420000158716
233.05409999738913
232.87620000337483
233.1250999995973
232.7101999981096
232.748200003698
232.94609999720706
232.52920000231825
232.73209999751998
232.85619999660412
232.8680999999051
232.83520000404678
232.46919999655802
233.29910000029486
232.49619999842253
232.40610000357265
232.62119999708375
232.22110000642715
231.94419999344973
232.70810000394704
232.31919999670936
232.17809999914607
232.13220000616275
232.5801999977557
231.8890999958967
231.83320000680396
231.9500999947195
231.85620000003837
232.10910000489093
231.83119999885093
231.96009999810485
231.8602000013925
231.66009999840753
231.9682000015746
231.44609999872046
231.29719999997178
231.8412000022363
231.6510999953607
231.52220000338275
231.57910000008997
230.6271999987075
231.01409999799216
231.53319999983069
231.24310000275727
231.36019999947166
230.91109999950277
231.28819999692496
230.91009999916423
230.84320000634762
230.78410000016447
231.07519999757642
230.57710000284715
230.89309999340912
230.79020000295714
230.77709999779472
230.16220000135945
230.74910000286764
230.63819999515545
231.10610000003362
230.0422000043909
230.78710000118008
230.5701999939629
230.65010000573238
230.3500999987591
230.3941999998642
230.2890999999363
230.76020000007702
230.38609999639448
230.42720000375994
230.09209999872837
230.13709999941057
230.1692000037292
230.36109999520704
229.98419999930775
230.2281000011135
230.3671999979997
229.74510000494774
229.7210999968229
230.32519999833312
229.89910000615055
230.00519999914104
229.83209999802057
229.7171000027447
229.81919999438105
230.00310000497848
229.62420000112616
229.81409999920288
229.764099996828
229.50320000381907
229.353099995933
229.44819999975152
229.79109999869252
229.0911000018241
229.3331999971997
229.8261000032653
229.620199999772
229.022100000293
229.31209999660496
229.4292000005953
229.2550999991363
229.47820000263164
229.6081000022241
229.06119999970542
228.97109999757959
229.26210000150604
229.0971999973408
229.0281000023242
228.92209999554325
229.05220000393456
228.96409999520984
229.1322000019136
229.076100004022
229.17609999421984
228.72820000338834
228.7071000027936
229.0521999966586
228.7521000034758
228.55309999431483
229.28020000108518
228.4180999995442
229.128099999798
228.26220000570174
228.37309999886202
228.82409999874653
229.09119999530958
228.2171000042581
228.90719999850262
228.7810999987414
228.70910000347067
228.4451999948942
228.74810000212165
228.2481000002008
228.70120000152383
228.0631000030553
228.49609999684617
228.24219999893103
228.09509999933653
228.14110000035726
227.8842000014265
228.37609999987762
228.76520000136225
228.00909999932628
228.40709999582032
228.14320000179578
227.98509999847738
228.33510000054957
228.38020000199322
227.97410000202945
228.06809999747202
228.08120000263443
228.32109999581007
228.2781000030809
228.17919999943115
227.35909999755677
228.13809999934165
227.7092000003904
227.78710000420688
227.66910000063945
227.62610000063432
227.81319999921834
227.6780999964103
227.54510000231676
228.15410000475822
227.3540999958641
227.73520000191638
227.61210000317078
227.18909999821335
227.5341999993543
227.44609999790555
227.71510000166018
227.53319999901578
227.856099998462
227.35410000314005
227.78709999693092
227.54120000172406
227.3471000007703
227.89609999745153
226.91720000148052
227.52310000214493
227.35110000212444
227.0321999967564
226.92510000342736
227.29809999873396
227.25509999872884
227.51419999985956
226.83909999614116
227.33610000432236
226.87410000071395
227.26419999526115
226.97010000410955
226.9940999976825
226.916200001142
227.0150999975158
227.07910000463016
227.0481000014115
227.03319999709493
226.44710000167834
227.1030999982031
226.69609999866225
227.1552000020165
226.92210000241175
226.822099997662
227.1132000023499
226.43609999795444
226.77509999630274
226.82410000561504
226.72819999570493
226.56909999932395
226.7991000044276
226.6200999947614
226.5562000029604
226.79410000273492
226.30309999658493
226.76810000120895
226.4212000009138
226.2071000004653
226.80109999782871
226.4320999966003
226.57020000042394
226.37410000606906
226.4560999974492
225.9180999972159
226.3052000052994
226.37909999320982
226.47710000455845
226.56519999873126
226.66010000102688
226.01609999401262
226.55810000287602
226.572200001101
226.4400999993086
226.42110000015236
226.2680999992881
225.88810000161175
225.9321999954409
226.14610000164248
226.02310000365833
226.05509999993956
226.09219999867491
226.23709999606945
225.90010000567418
226.27210000064224
226.14219999377383
225.8951000039815
225.91909999755444
225.8131000053254
225.5961999981082
225.70109999651322
225.99210000043968
226.1590999987675
225.6831000049715
225.66920000099344
226.01609999401262
225.62309999921126
225.77910000109114
225.91920000559185
225.9360999960336
225.9180999972159
225.8401000071899
225.83819999999832
225.49709999293555
225.3941000017221
225.79209999821614
225.66810000716941
225.88219999306602
225.55010000360198
225.19810000085272
225.4971000002115
226.03910000179894
225.89919999882113
225.5730999968364
225.54110000055516
225.41110000020126
225.4931999996188
225.8631000004243
225.4331000003731
224.99409999727504
225.55909999937285
225.7272000060766
225.68709999904968
225.6000999987009
225.36910000053467
225.20719999738503
225.24110000085784
225.09610000270186
225.5871000015759
225.2740999974776
225.17920000245795
225.29909999866504
225.06609999982174
225.03210000286344
225.69219999422785
225.37310000188882
225.40609999850858
224.89710000081686
225.10510000574868
225.32919999503065
225.0410999986343
225.76910000498174
224.6880999955465
225.03510000387905
225.0662000005832
225.31709999748273
224.76209999877028
224.5861000046716
225.4631999967387
224.9431000018376
224.89409999980126
224.93609999946784
225.30710000137333
224.5681999993394
225.07609999593114
224.85810000216588
225.61909999785712
224.4661000004271
224.87620000174502
224.6651000023121
224.88809999777004
225.23910000018077
225.22010000102455
224.4042000020272
224.9450999952387
224.85810000216588
224.92110000166576
224.7840999989421
224.24219999811612
225.11910000321222
224.8741000003065
224.62009999435395
224.7791000045254
224.24019999743905
224.6201000016299
224.47509999619797
224.56310000416124
224.65009999723407
224.9381000001449
224.4191999998293
224.18309999920893
224.3231000029482
224.18109999853186
225.0731000021915
224.97719999955734
224.61309999926016
224.57410000060918
224.5801000026404
224.33109999838052
224.4070999950054
224.5152000032249
224.42210000008345
224.26809999888064
224.59910000179661
224.19810000428697
224.24820000014734
224.36309999466175
224.72710000147345
224.28310000395868
224.3090999982087
224.3201000019326
224.2021999991266
224.4840999992448
224.09509999852162
224.371100004646
224.25209999346407
224.62710000399966
224.1271000020788
223.59919999871636
224.28709999803687
223.78909999679308
223.62609999981942
224.32710000430234
224.43509999720845
224.0622000026633
223.9971000017249
223.92309999850113
224.397099998896
223.61210000235587
223.99510000104783
223.668099999486
223.919099997147
224.2742000016733
224.56409999722382
223.3741000018199
224.11709999869345
224.3051000041305
223.67010000016307
223.92609999951674
223.8361999989138
224.20409999904223
223.73610000067856
224.23909999633906
223.84710000187624
224.38810000312515
223.55709999828832
224.1950999959954
223.17620000103489
223.93210000154795
224.30409999651602
223.37610000249697
223.91610000340734
224.12509999412578
223.64010000455892
223.76609999628272
224.13919999962673
223.64010000455892
223.66009999677772
223.5941000035382
223.64009999728296
223.64010000455892
224.03209999902174
223.90610000002198
223.58209999947576
224.10419999505393
223.52110000065295
223.38210000452818
223.70109999610577
223.73009999864735
223.25410000485135
223.3940999940387
223.78310000203783
223.563200001081
223.363099998096
223.61410000303295
223.75209999881918
223.67510000185575
223.09110000060173
223.45009999844478
223.60309999930905
223.2330999977421
222.95410000515403
223.44019999582088
223.4720999986166
223.07810000347672
223.09210000094026
223.73109999898588
223.63409999525174
223.45710000081453
223.52410000166856
223.34810000029393
223.2201000006171
223.41620000224793
223.63209999457467
223.19810000044527
223.3981000026688
222.98109999974258
223.53309999743942
222.90710000379477
223.43710000131978
223.0180999977165
223.55209999659564
223.11810000246624
222.96120000100927
223.2471000024816
223.41009999945527
223.0790999965393
223.10110000398709
223.973100000876
223.55009999591857
223.08609999890905
223.2810999994399
222.91609999956563
223.38310000486672
222.8841999967699
222.51610000239452
223.032100002456
223.61009999440284
222.85510000074282
223.02009999839356
223.22510000230977
223.08709999924758
223.28610000113258
222.7190999983577
223.26410000096075
223.29809999791905
222.92320000269683
222.383100001025
222.9970999978832
222.8601000024355
222.9760999980499
222.7121000032639
222.7320999954827
223.15510000044014
222.62810000393074
223.28009999910137
222.8640999965137
223.01510000397684
222.939100000076
222.72809999412857
223.0632000064361
222.74109999852953
222.7301000020816
223.03509999619564
222.67709999869112
222.05309999844758
223.0111000026227
222.15909999795258
222.95210000447696
222.40709999459796
222.73710000445135
222.6641000015661
223.00809999433113
222.8021000046283
221.97510000114562
222.79909999633674
222.57720000197878
222.58509999664966
222.89110000565415
222.48109999782173
222.77509999548784
222.63710000697756
222.45109999494161
222.72109999903478
222.40510000119684
222.6511000044411
222.7880999998888
222.18909999355674
222.14610000082757
222.7430999992066
222.5871000046027
222.50309999799356
222.86609999719076
222.6611000005505
222.55910000239965
222.97619999881135
222.4251000006916
222.2191000037128
222.3210999945877
222.85209999972722
222.1101000031922
222.71509999700356
222.23310000117635
222.49910000391537
222.66010000021197
222.3770999989938
222.12109999964014
222.4701000013738
222.26409999711905
222.54010000324342
222.11009999591624
222.33009999763453
222.33210000558756
222.30710000440013
222.3980999988271
222.36810000322293
222.2120999940671
222.34710000338964
222.46610000001965
222.14510000048904
222.0720999976038
222.39319999789586
222.07809999963501
222.66510000190465
221.76710000348976
222.0930999974371
222.31009999813978
222.41910000593634
222.22509999846807
221.8871000004583
222.05509999912465
221.9531000009738
221.48709999601124
222.528099999181
222.1311000030255
221.7090999984066
222.11809999862453
222.18710000015562
222.0281000045361
222.25509999407222
221.98210000351537
221.8051000018022
221.97210000013
222.02009999455186
222.1951000028639
221.84910000214586
221.99410000030184
222.25210000033258
221.98609999759356
222.13509999710368
221.67009999975562
221.89110000181245
221.9621000040206
222.03409999929136
221.67009999975562
221.7090999984066
221.98409999691648
221.28910000174074
221.9291000001249
221.82109999994282
221.9381000031717
221.83809999842197
221.7940999980783
221.23509999801172
222.3091000050772
222.32409999560332
221.76610000315122
221.52610000193818
221.7361000002711
221.7510999980732
222.04609999607783
222.0381000006455
221.71110000635963
221.91909999673953
222.171100002015
221.53609999804758
221.77609999926062
221.7021000033128
221.57709999737563
221.73209999891696
221.61110000160988
221.71610000077635
221.65909999603173
221.51609999855282
221.22010000020964
221.5321000039694
221.8471000014688
221.37110000039684
222.19009999389527
221.7021000033128
221.706099997391
221.4841000022716
221.90409999893745
221.5691000019433
221.77209999790648
221.25809999852208
221.55810000549536
221.55309999652673
221.5370999983861
221.94410000520293
221.799099999771
221.06309999799123
221.39810000226134
221.49910000007367
221.27809999801684
221.78310000163037
221.01009999460075
221.57410000363598
221.7090999984066
221.44410000328207
221.65709999535466
221.26009999919916
221.3541000019177
221.1641000030795
221.09310000087135
221.27009999530856
221.37410000141244
221.74510000331793
221.35709999565734
221.3430999981938
220.86610000405926
221.5001000004122
221.37510000175098
221.38209999684477
221.36009999667294
221.35310000157915
221.20810000342317
221.0491000005277
221.29309999581892
221.27310000360012
221.4280999978655
220.97509999730391
221.2571000054595
220.95209999679355
221.4490999976988
221.37510000175098
222.14009999879636
220.98109999933513
220.85110000625718
221.03100000094855
221.42009999515722
221.11510000104317
221.04010000475682
220.9720999962883
221.62209999805782
220.98910000204341
220.56709999742452
221.2811000063084
221.2900999948033
220.63010000420036
221.0140999959549
220.76409999863245
220.87910000118427
221.26009999919916
220.69010000268463
220.8831000025384
220.85209999931976
220.59810000064317
221.2400999997044
221.20909999648575
220.97809999831952
221.1341000001994
221.0581000035745
221.2610999995377
221.04209999815794
220.6311000045389
220.97009999561124
220.87610000016866
221.25909999886062
220.98510000068927
220.60210000199731
220.85510000033537
220.93809999933
220.90810000372585
220.49409999453928
220.8591000016895
221.30009999818867
220.63709999929415
220.87810000084573
220.64300000056392
220.5690999981016
220.84510000422597
221.38709999853745
220.49410000181524
220.69209999608574
221.1641000030795
221.23809999902733
220.620100000815
220.6780999986222
220.4481000007945
221.09110000019427
220.52909999911208
220.6921000033617
220.34010000061244
221.23409999767318
220.9011000013561
220.78609999880427
220.94010000000708
220.3330999982427
220.76609999930952
220.9281000032206
220.92809999594465
220.22409999772208
220.6441000016639
220.91910000017378
220.9320999972988
220.6380999996327
220.6640000003972
220.7101000021794
220.6270999959088
220.408100001805
220.85409999999683
220.45010000147158
220.87910000118427
220.3700999962166
220.70309999980964
220.87509999983013
220.6471000026795
220.52209999674233
220.73310000268975
220.70309999980964
221.16709999681916
220.36510000179987
220.3421000012895
220.5060999986017
220.6471000026795
220.26209999603452
220.5930999989505
219.8841000063112
220.50099999614758
220.8080999989761
220.2541000006022
220.74309999879915
220.2991000012844
220.3120999984094
220.32210000179475
220.73510000336682
220.2940999995917
220.55909999471623
220.34610000264365
220.77610000269488
220.51709999504965
220.57610000047134
220.2060999989044
220.13210000295658
220.87810000084573
220.38210000027902
220.6570999987889
220.72509999998147
220.8110999999917
220.46699999918928
220.48110000469023
220.54309999657562
220.06310000142548
220.434099996055
220.62510000250768
220.50209999724757
220.18709999974817
220.3081000043312
220.11109999584733
220.27710000111256
220.52909999911208
220.37310000450816
220.80109999660635
220.11210000346182
220.2940999995917
220.47399999428308
220.01509999972768
220.51810000266414
220.28210000280524
220.5510999992839
220.70009999879403
220.32110000145622
220.3090999973938
220.40310000011232
220.10210000007646
220.36810000281548
220.1740999953472
220.27010000601877
220.06909999618074
220.1610999982222
220.22510000533657
220.103100000415
219.99009999854024
220.02599999541417
220.2151000019512
220.42810000129975
220.14409999974305
220.04010000091512
219.917099995655
219.67310000036377
220.22510000533657
220.30209999502404
220.47510000265902
220.22609999839915
219.81609999784268
220.28610000415938
219.73309999884805
220.44910000113305
220.08710000227438
219.80999999505002
219.9661000049673
220.17909999703988
219.77509999851463
220.103100000415
220.0760999985505
220.03910000057658
220.40610000112792
219.88209999835817
219.8190999988583
220.14910000143573
219.95109999988927
220.11610000481596
220.51210000063293
220.2049999978044
219.9860999971861
219.90409999853
219.68410000408767
219.96309999667574
219.8491000017384
219.57709999696817
220.1301000022795
219.96510000462877
220.0280999968527
219.97410000039963
220.0070999970194
219.5821000059368
219.99799999321112
220.02210000209743
219.9650999973528
220.16509999957634
219.5521000030567
220.21509999467526
219.6311000006972
219.78610000223853
220.04410000226926
219.74809999665013
219.87410000292584
220.29710000060732
219.93300000031013
219.26809999422403
219.89610000309767
219.6611000035773
219.52509999391623
219.91110000089975
220.0130999990506
219.76510000240523
220.09309999702964
219.86509999987902
219.47809999983292
219.7221000024001
219.33910000370815
219.8470000002999
219.4510999979684
219.50610000203596
219.83109999564476
219.84810000139987
220.06710000277963
219.95509999396745
219.8631000064779
219.51309999712976
219.75810000003548
219.60309999849414
219.73109999817098
219.38900000532158
219.89609999582171
219.57810000458267
219.31109999422915
219.3671000059112
219.57309999561403
219.8881000003894
219.79709999868646
219.74810000392608
219.70609999698354
219.92310000496218
219.63109999342123
219.85500000300817
219.40210000320803
220.05609999905573
219.5270999945933
219.5441000003484
219.28509999997914
219.7091000052751
219.5251000011922
219.68709999782732
220.00909999769647
219.4171000010101
219.4900999966194
219.7260000029928
219.5491000020411
219.66209999663988
219.5041000013589
219.0591000035056
219.34109999710927
219.52109999983804
219.78410000156146
219.62409999832744
219.60810000018682
219.60699999908684
219.64809999917634
219.6001000047545
219.76909999648342
219.4080999979633
219.7560999993584
219.87110000191024
219.5891000010306
219.60810000018682
219.38709999813
219.41099999821745
219.7271000040928
219.5960999961244
219.9601000029361
219.33710000303108
219.32709999964572
219.7130999993533
219.2780999976094
219.6260999990045
219.45810000033816
219.2200999998022
219.11199999885866
219.49310000491096
219.25309999642195
219.3831000040518
219.23709999828134
219.5491000020411
219.61809999629622
219.24209999997402
219.0721000006306
219.79109999665525
219.3931000001612
219.2750000031083
219.47910000017146
219.26209999946877
219.55310000339523
219.1720999981044
219.47009999712463
219.50110000034329
219.38410000439035
219.60910000052536
219.01709999656305
218.98610000062035
219.3050999994739
219.48500000144122
219.02209999825573
218.95309999672463
219.25210000335937
219.42909999779658
219.93810000276426
219.162100001995
219.06609999859938
219.59909999714
219.23110000352608
219.08609999809414
219.39900000143098
219.02209999825573
219.4240999961039
219.19310000521364
219.1990999999689
219.3321000013384
218.95609999774024
219.36509999795817
218.97410000383388
219.17299999768147
219.4320999988122
219.50110000034329
219.18710000318242
219.11410000029719
218.72109999821987
219.46410000236938
219.5540999964578
218.92310000112047
218.67609999753768
219.441100001859
219.03800000291085
219.03909999673488
219.3900999991456
219.14809999725549
219.61810000357218
219.4990999996662
218.7541000021156
219.17910000047414
219.01109999453183
219.09710000181803
219.33110000099987
219.13800000038464
219.01210000214633
218.88509999553207
218.6751000044751
218.93709999858402
218.8860999958706
218.93310000450583
218.60909999668365
219.18410000216682
219.07310000096913
218.9959999959683
219.36610000557266
218.88409999519354
218.59709999989718
219.08210000401596
218.9520999963861
218.7991000027978
219.28009999828646
219.08709999843268
218.74600000592181
219.37009999965085
218.85009999823524
219.31909999693744
218.50809999887133
219.00210000603693
218.9180999994278
218.87409999908414
218.68109999923036
219.281099998625
218.7709999998333
218.84709999721963
218.65310000430327
219.3020999984583
218.86609999637585
218.93609999824548
219.14010000182316
219.07910000300035
218.35809999902267
219.11800000088988
218.77110000059474
218.98810000129743
218.9790999982506
218.80209999653744
218.8421000028029
218.83710000111023
218.77709999535
218.16609999950742
218.63100000337
218.857100000605
218.75310000177706
218.9650999935111
218.6171000066679
218.81009999924572
218.71509999618866
219.17509999912
219.32310000556754
218.94299999985378
218.9070999957039
218.92710000247462
218.4971000024234
218.7740999943344
218.86510000331327
218.70309999940218
218.3080999966478
218.27510000002803
218.93800000543706
218.64809999533463
218.71710000414168
218.5470999975223
218.85610000026645
218.98109999892768
218.81910000229254
219.14209999522427
219.24510000098962
218.3701000030851
218.6329999967711
218.93010000349022
218.45010000106413
218.11309999611694
219.17010000470327
218.8860999958706
218.68309999990743
218.75810000346974
218.72309999889694
218.69499999593245
218.61510000599083
218.64210000057938
218.85409999958938
218.73109999432927
219.02110000519315
218.41909999784548
218.74509999906877
218.94009999959962
218.38109999953303
218.70399999897927
218.90310000162572
218.40910000173608
218.420099998184
218.62310000142315
218.51210000022547
218.92310000112047
218.37309999682475
219.1979999988689
218.58010000141803
219.08409999741707
218.32710000307998
218.58610000344925
218.63309999753255
218.8330999997561
219.10509999725036
218.1650999991689
218.7190000040573
218.55309999955352
218.45610000309534
218.71309999551158
218.52210000361083
218.55610000056913
218.5040999975172
218.41909999784548
218.4590000033495
218.24909999850206
218.83710000111023
218.43909999734024
218.5341000003973
218.73210000194376
218.30210000189254
218.97409999655792
218.26500000315718
218.8670999967144
218.21710000222083
218.46009999717353
218.81009999924572
218.33410000544973
218.43309999530902
218.31399999791756
218.42210000613704
218.21009999985108
218.3290999964811
218.0731000044034
218.39209999598097
218.00100000109524
218.8250999970478
218.74409999873023
218.32710000307998
218.0651000016951
218.53209999972023
218.09809999831486
218.43600000283914
217.97610000066925
218.26009999495
218.6571000056574
218.47009999328293
218.34810000291327
218.90710000297986
218.32809999614256
218.53299999929732
218.49010000005364
218.53009999904316
218.0521000045701
218.22910000628326
218.11099999467842
218.26210000290303
218.3930999963195
218.3590999993612
218.12310000677826
218.73609999602195
218.18209999764804
218.8940000050934
218.16709999984596
218.01309999864316
218.12910000153352
217.9111000004923
217.99409999948693
218.47409999463707
218.58100000099512
218.1741000022157
218.31509999901755
218.2371000017156
218.26409999630414
217.88210000522668
217.92199999617878
218.45410000241827
218.10610000102315
218.3930999963195
218.03509999881499
218.5661000039545
218.08600000076694
218.09809999831486
218.27610000036657
217.7910999962478
218.02610000304412
218.03509999881499
218.3560000048601
218.24909999850206
218.28209999512183
217.99010000540875
218.33709999918938
218.2390999951167
217.97800000058487
218.13510000356473
218.5761000000639
218.26509999664268
217.78810000250814
218.45410000241827
217.89200000057463
218.22709999833023
217.90909999981523
218.23610000137705
218.09109999594511
218.6641000007512
217.98100000160048
218.0861000015284
218.51509999396512
218.41910000512144
217.73109999776352
217.8600999977789
218.3740000036778
217.9751000003307
218.50209999684012
218.06110000034096
217.9381000023568
218.29609999986133
217.9450999974506
217.8691000008257
217.68510000401875
218.49110000039218
217.8490000005695
217.6030999980867
218.3290999964811
218.0071000038879
217.81409999675816
218.075000004319
218.17210000153864
217.9370999947423
217.86710000014864
218.03910000016913
218.16300000500632
435.6491999933496
217.87910000421107
218.24809999816353
218.15610000339802
218.4080000006361
217.98909999779426
217.5740999955451
217.76610000233632
218.06610000203364
217.8039999998873
218.31009999732487
217.92809999897145
217.559100005019
217.85399999498622
218.26210000290303
217.68210000300314
217.78909999557072
218.1071000013617
218.2119999997667
217.83310000319034
217.64709999843035
218.09209999628365
217.76910000335192
217.8669999993872
217.81709999777377
217.77510000538314
218.09709999797633
217.8870999996434
218.17400000145426
217.65009999944596
217.49109999655047
218.0731000044034
217.7400000000489
217.63110000028973
217.99909999390366
217.8501000016695
218.09010000288254
218.1879999989178
217.65510000113863
217.78210000047693
217.70309999556048
217.67299999919487
218.2031000047573
217.9610999955912
217.55310000298778
217.68609999708133
217.7990000054706
217.5881000002846
217.98210000270046
217.66899999784073
217.9171000025235
217.87509999558097
217.74910000385717
217.784100001154
217.59999999630963
217.82710000115912
217.25509999669157
217.62710000621155
218.12099999806378
217.66909999860218
217.87210000184132
217.87809999659657
217.5680000000284
217.83110000251327
217.72409999539377
217.75410000554984
217.74809999624267
217.7640000008978
217.7291000043624
217.59109999402426
217.94010000303388
217.35099999932572
217.72210000199266
217.45309999823803
217.84109999862267
217.66500000376254
217.67909999471158
217.20009999989998
217.82110000640387
217.67909999471158
217.8490000005695
217.65310000046156
217.7601000003051
217.49509999790462
218.00100000109524
217.63710000232095
217.16310000192607
217.46709999570157
217.7129999981844
217.3421000043163
217.83409999625292
217.9891000050702
217.88809999998193
217.66199999547098
217.25910000532167
217.49109999655047
217.572100002144
217.43900000001304
217.32109999720706
217.47110000433167
217.730099997425
217.62499999749707
217.77609999844572
217.5111000033212
217.65510000113863
217.92309999727877
217.36600000440376
217.58409999893047
217.4890999958734
217.4821000007796
217.53800000442425
217.43810000043595
218.0270999961067
216.97000000131084
217.3121000014362
217.45709999959217
217.52310000010766
217.00199999759207
217.12810000462923
217.47209999739425
217.46510000230046
217.63809999538353
217.2850000060862
217.3070999997435
217.43710000009742
217.24410000024363
217.53099999477854
217.93710000201827
216.88510000240058
217.46409999468597
217.13799999997718
217.67610000097193
217.55810000468045
217.29709999635816
217.31500000169035
217.1950999982073
217.86810000048717
217.71810000063851
217.33710000262363
217.67800000088755
217.92009999626316
217.18010000040522
217.34109999670181
217.42400000221096
217.46410000196192
217.35610000177985
217.63509999436792
217.71799999987707
217.87210000184132
217.31310000177473
217.63210000062827
217.5580999974045
217.3400000028778
217.34509999805596
217.49409999756608
217.83710000454448
217.4749999976484
217.00009999767644
217.62510000553448
217.174099998374
217.40999999747146
217.38909999839962
217.60310000536265
217.0890999987023
217.25899999728426
217.53910000552423
217.16909999668133
217.46010000060778
217.31999999610707
217.33810000296216
217.1031000034418
217.75209999759682
217.22810000210302
217.65500000037719
217.55010000197217
217.45009999722242
217.47700000560144
217.21709999837913
217.5451000002795
217.41610000026412
217.22199999931036
217.44310000212863
217.28710000024876
217.35409999382682
217.3331000012695
216.83000000484753
217.34209999704035
217.43710000009742
216.94009999919217
217.21899999829475
216.9441000005463
217.51310000399826
217.44509999552974
217.08500000386266
217.13810000073863
217.55909999774303
217.32909999991534
217.36509999755071
217.6949999993667
217.33510000194656
217.46710000297753
217.01309999480145
217.40500000305474
217.21110000362387
217.23809999821242
217.14309999515535
216.8900000033318
217.42210000229534
216.9480999946245
217.10110000276472
217.27909999754047
217.31700000236742
217.59010000096168
217.36809999856632
217.37810000195168
217.466100002639
217.70299999479903
217.16610000294168
217.04909999971278
216.92210000037448
217.08699999726377
216.97710000444204
217.53609999723267
217.2701000017696
217.38899999763817
216.9071000025724
217.0990999948117
217.11010000581155
216.9930999953067
217.2560000035446
216.8290999979945
217.56309999909718
216.8351000000257
216.7939999999362
217.19909999956144
216.6951000035624
216.975099996489
217.0410999970045
217.0620999968378
217.20510000159265
217.28209999855608
217.16700000251876
217.30009999737376
217.3361000022851
216.83910000137985
217.05300000030547
217.29609999601962
216.88810000341618
216.8141000001924
216.9071000025724
217.47799999866402
216.96610000071814
217.13309999904595
217.1680999963428
216.94100000604521
217.39509999315487
216.90310000121826
217.11209999921266
217.1410000009928
217.1581000002334
217.45910000026925
217.08410000428557
217.5241000004462
216.64799999416573
216.75410000170814
217.14710000378545
216.9410999995307
217.33400000084657
216.7330999945989
217.28509999957168
216.94310000020778
217.2080000018468
217.03910000360338
216.37109999574022
216.57109999796376
217.16300000116462
216.90610000223387
217.0371000029263
216.94009999919217
217.17509999871254
216.75999999570195
216.8221000029007
216.81209999951534
216.86810000392143
216.7319999934989
217.14410000276985
217.05910000309814
216.82009999494767
217.37199999915902
216.98010000545764
217.06609999819193
216.79310000035912
217.19799999846146
216.910100003588
216.96709999378072
217.33110000059241
216.79410000069765
217.26399999897694
217.11310000682715
216.33309999742778
433.9890999981435
216.80610000476008
216.78609999798937
216.92700000130571
216.75410000170814
216.96410000004107
216.95009999530157
216.92500000062864
217.04309999768157
216.91410000494216
216.63809999881778
217.1809999999823
217.2430999999051
216.51009999914095
217.2331000037957
216.68909999425523
216.77099999942584
216.6071000028751
216.82709999731742
216.66010000626557
217.28799999982584
216.88309999444755
217.29510000295704
217.07009999954607
216.99899999657646
216.77210000052582
216.6101000038907
216.19710000231862
217.01399999437854
216.86510000290582
217.11209999921266
216.83710000070278
216.66199999890523
216.74509999866132
216.87309999833815
216.66710000135936
216.7780000017956
216.4420999979484
217.07410000090022
216.92610000172863
216.73100000043632
216.56410000286996
216.5720999983023
216.90210000087973
216.80999999807682
216.564099995594
217.09410000039497
216.95310000359314
216.55900000041584
216.55509999982314
216.58210000168765
216.54209999542218
216.72599999874365
216.76210000441642
216.88809999614023
216.8831000017235
216.78999999858206
216.19710000231862
216.5910999974585
216.47110000048997
216.58600000228034
216.35909999895375
216.6341000047396
216.4651000057347
216.7730999935884
216.83710000070278
216.71400000195717
216.7260999995051
217.09910000208765
216.40710000065155
216.96399999927962
216.19210000062594
216.79610000137473
216.35409999726107
216.98299999843584
216.62210000067716
216.83009999833303
216.4171000040369
216.52999999787426
216.25109999877168
216.98409999953583
216.2540999997873
216.91200000350364
217.05010000005132
216.97109999513486
216.80310000374448
217.02609999920242
216.67400000296766
216.61609999864595
216.5811000013491
216.4139999949839
216.70710000034887
216.86510000290582
216.39509999658912
216.750100000354
216.6720000022906
216.60510000219801
216.89109999715583
216.26999999716645
216.44310000556288
216.7741000012029
216.33509999810485
217.05500000098255
216.46509999845875
216.46509999845875
216.6810999988229
216.736000002129
216.2121000001207
216.56010000151582
216.3421000004746
216.44599999854108
216.48009999626083
216.4111000020057
216.8801000007079
216.58400000160327
216.8290999979945
216.66410000034375
216.30610000283923
216.54899999703048
216.51810000184923
216.08410000044387
216.43309999490157
216.23800000088522
216.40409999963595
216.52210000320338
216.7420999976457
216.54909999779193
217.0440999980201
216.62910000304691
216.4139999949839
216.7851000049268
216.70710000034887
216.8530999988434
216.3719999953173
216.53010000591166
216.19709999504266
216.27509999962058
216.24700000393204
216.68810000119265
216.52909999829717
216.4610999971046
216.57400000549387
216.90809999563498
216.24809999775607
216.7321000015363
216.03600000526058
216.83809999376535
216.2121000001207
216.49410000100033
216.54200000193669
216.26210000249557
215.91509999416303
216.631100003724
216.47800000209827
216.34009999979753
216.5720999983023
216.1091000016313
216.29699999903096
216.23710000130814
216.00509999552742
216.4760000014212
216.2040999974124
216.66209999966668
216.52410000388045
216.09499999613035
216.11510000366252
216.33509999810485
216.26910000486532
216.0299999959534
216.3360999984434
216.34710000216728
216.16509999876143
216.45300000091083
216.20609999808948
216.42810000048485
216.41010000166716
216.07599999697413
216.49010000692215
216.62309999373974
216.27310000621947
216.2769999995362
216.66609999374487
216.22810000553727
216.50809999846388
216.7189999963739
216.14810000028228
216.19810000265716
216.20200000324985
216.17309999419376
216.50809999846388
216.26200000173412
216.21009999944363
216.39909999794327
216.57009999762522
215.80399999947986
216.61110000422923
216.2010999963968
216.32510000199545
215.95199999865144
215.7191000005696
216.55309999914607
216.3051000025007
216.18299999681767
216.50610000506276
216.19409999402706
216.33310000470374
216.30999999615597
216.6410999998334
216.33709999878192
216.43000000040047
216.3871000011568
216.44210000522435
216.33209999708924
216.22499999648426
216.20110000367276
216.24110000266228
216.4030999992974
216.2559999997029
216.3280999957351
216.14910000062082
216.0481000028085
216.0809999986668
216.4000999982818
216.25009999843314
216.3081000035163
216.21800000139046
216.12509999977192
215.92709999822546
216.08310000010533
216.26500000274973
215.99810000043362
216.18209999724058
216.53710000100546
216.19400000054156
216.5430999957607
216.3081000035163
216.29699999903096
216.46409999812022
215.75809999922058
216.09010000247508
216.31499999784864
216.34710000216728
216.25309999944875
216.16910000011558
215.75799999845913
216.11110000230838
216.3901000021724
215.95109999907436
216.07099999528145
216.1571000033291
216.3841000001412
216.1049999995157
216.22810000553727
216.4790999959223
216.22400000342168
216.2540999997873
216.34310000081314
215.84509999956936
216.3349999973434
215.65710000140825
216.10710000095423
216.15010000095936
216.38399999937974
215.94309999636607
216.1030999996001
215.93710000161082
216.3940000027651
215.81009999499656
216.2601000018185
215.98100000119302
216.23009999893839
216.21410000079777
215.9070999987307
216.1290000003646
215.61710000241874
216.50109999609413
215.69210000598105
215.99399999831803
215.928099998564
215.63310000055935
215.8311000021058
215.86999999999534
216.32010000030277
216.59009999711998
215.88809999957448
216.46100000361912
216.22309999656864
216.07309999671998
216.32710000267252
216.43800000310875
215.8590999970329
215.95309999975143
216.5891000040574
215.9999999930733
216.1061000006157
215.876100002788
215.95610000076704
215.7729999962612
216.2951000063913
215.96909999789204
215.94209999602754
216.06400000018766
216.1880999992718
216.2291000058758
215.90909999940777
215.820999997959
216.03009999671485
215.90910000668373
216.00909999688156
215.83799999643816
215.9211000034702
216.25109999877168
216.21009999944363
216.13500000239583
216.5750999993179
215.74410000175703
216.10599999985425
216.35609999793814
215.56010000495007
216.12509999977192
215.7249999945634
215.68910000496544
216.1850999982562
215.9581000014441
216.36099999886937
216.33209999708924
215.85010000126204
216.16209999774583
216.127100000449
216.36600000056205
216.4030999992974
215.88010000414215
215.4060999964713
215.94300000288058
215.80209999956423
216.0031000021263
215.67610000056447
216.11599999596365
215.70410000276752
215.86910000041826
216.09909999824595
215.48299999994924
216.1541000023135
216.0610999999335
216.4660999987973
216.30500000173924
215.96009999484522
216.1171000043396
215.7530999975279
215.91500000067754
216.04210000077728
215.941099995689
216.0141000058502
216.125999999349
216.0820999997668
215.99109999806387
215.90309999737656
216.12000000459375
216.0401000001002
215.7320999976946
216.1121000026469
215.7729999962612
216.06310000061058
216.26410000317264
215.9040999977151
215.80099999846425
215.8071000012569
215.93610000127228
215.98709999670973
215.83600000303704
215.79709999787156
215.73109999735607
215.7881000021007
215.6410000025062
215.61809999548132
216.27910000097472
215.72710000327788
215.98100000119302
215.93510000093374
215.7690999956685
215.81800000421936
215.99509999941802
215.86409999872558
216.21009999944363
215.96600000339095
216.07509999739705
216.12810000078753
215.69710000039777
216.03499999764608
215.62409999751253
215.53310000308556
215.78109999973094
216.10700000019278
215.67910000158008
215.64009999565315
215.80700000049546
215.76210000057472
215.91410000110045
216.07709999807412
215.6840000025113
215.96210000279825
215.90809999906924
215.73409999837168
215.84099999745376
215.48110000003362
215.26310000626836
215.57609999581473
215.74400000099558
215.81509999668924
215.39710000070045
215.51610000460641
215.3120000002673
215.87809999618912
216.10710000095423
215.62809999886667
215.85400000185473
215.82109999872046
215.4300999973202
215.61300000030315
215.5611000052886
216.21109999978216
215.90209999703802
215.6059999979334
215.32910000678385
215.48409999377327
215.66610000445507
215.98100000119302
215.38309999596095
215.76810000260593
215.75509999820497
215.5449999991106
215.6161000020802
215.6020999973407
216.0031000021263
215.4789999985951
215.88809999957448
215.8281000010902
215.7431000014185
215.60799999861047
215.47010000358569
216.0680999950273
215.67000000504777
215.61909999581985
215.47010000358569
215.50900000147521
215.7590999995591
215.58209999784594
215.33910000289325
215.8239999989746
215.95109999907436
215.71509999921545
215.69610000005923
216.09000000171363
215.729099996679
215.72610000293935
215.18709999509156
215.25300000212155
215.68610000394983
215.55809999699704
215.56599999894388
215.65209999971557
215.60609999869484
215.4551000057836
216.07299999595853
215.54009999817936
215.66610000445507
215.25309999560704
215.47400000417838
215.53010000206996
215.60609999869484
215.88409999822034
215.61500000098022
215.9490999983973
215.82009999838192
215.45010000409093
216.15100000053644
215.40109999477863
215.31610000238288
215.86309999838704
215.42500000214204
215.2231000000029
215.9581000014441
215.9761000002618
215.73499999794876
215.62809999886667
215.98110000195447
215.5860999992001
215.6329999997979
215.55609999631997
215.59610000258544
215.4480000026524
215.56109999801265
215.60609999869484
215.75110000412678
215.84599999914644
215.86609999940265
215.71209999819985
215.48510000138776
215.4549999977462
215.6881000046269
215.7770999983768
215.75509999820497
215.72200000082375
215.85809999669436
215.47110000392422
215.32999999908498
215.57210000173654
215.35709999443498
215.90609999839216
215.28600000601728
215.22109999932582
215.59409999463242
215.80600000015693
215.5371000044397
215.43609999935143
215.4540999981691
215.14600000227802
215.67810000124155
216.11409999604803
215.253100002883
215.5129999955534
215.56010000495007
215.87609999551205
215.35200000653276
215.32009999646107
215.71309999853838
215.57810000376776
215.32099999603815
215.4311000049347
215.82409999973606
215.5480999936117
215.37000000535045
216.04609999485547
215.83310000278288
215.4861000017263
215.45999999943888
215.8650999990641
215.24009999848204
215.64210000360617
215.4339999979129
215.53210000274703
215.59709999564802
215.12500000244472
215.13810000033118
215.25809999729972
215.71209999819985
215.53200000198558
215.45110000442946
215.3531000003568
215.49499999673571
215.7491000034497
215.17709999898216
215.42009999393485
215.19700000499142
215.43109999765875
215.41910000087228
215.08409999660216
215.6650000033551
215.28309999848716
215.25810000457568
215.85899999627145
215.40510000340873
215.2420999991591
216.10009999858448
215.1579999990645
215.3801000022213
215.23409999645082
215.147100003378
215.71009999752278
215.17209999728948
215.3660000039963
215.11009999812813
215.1501000043936
215.3519999992568
215.33410000120057
215.21709999797167
214.9550999965868
215.59100000013132
215.36310000374215
215.5650999993668
215.07710000150837
215.42099999351194
215.44310000172118
214.87809999962337
215.26200000516837
215.7870999944862
215.10710000438849
215.11309999914374
215.48400000028778
215.5281000013929
215.03110000048764
215.61300000030315
215.2870999998413
215.2040999935707
215.6371000019135
215.37399999942863
215.32110000407556
215.46709999529412
215.46400000079302
215.253100002883
215.30910000001313
215.5681000003824
215.54099999775644
215.3111000006902
215.1391000006697
215.48900000198046
214.98409999912838
215.37410000019008
215.51309999631485
215.4450000016368
215.22209999966435
215.38110000255983
215.02199999667937
215.2630999989924
215.37510000052862
215.1021000026958
215.70300000166753
215.20509999390924
214.8741000055452
215.4420000006212
215.59709999564802
215.77110000362154
215.5720999944606
215.0370000017574
215.41810000053374
215.16310000151861
214.78909999859752
215.48400000028778
215.1441000023624
215.34909999900265
215.4930999968201
215.22810000169557
215.50109999952838
214.62400000018533
215.7590999995591
215.45410000544507
215.29599999485072
215.72610000293935
214.98409999912838
215.35510000103386
215.0550000005751
215.24009999848204
215.0331000011647
215.61909999581985
215.16500000143424
215.51210000325227
215.40709999680985
215.45300000434509
215.29509999527363
214.77910000248812
215.22109999932582
215.14500000193948
215.4270999963046
214.95310000318568
215.23799999704352
215.21909999864874
215.3281000064453
215.2630999989924
214.88899999530986
215.70810000412166
215.1670999955968
215.15899999940302
215.01910000370117
215.62409999751253
215.63109999988228
214.9920000010752
215.3690999984974
215.45809999952326
215.83210000244435
214.85499999835156
215.28210000542458
215.65209999971557
215.2249999999185
215.32809999916935
215.14809999644058
215.19010000338312
215.23799999704352
214.97610000369605
215.59409999463242
215.25300000212155
215.19309999712277
215.15610000642482
215.0910999989719
215.2189999978873
214.9850999994669
215.31810000305995
215.22700000059558
214.9100999959046
215.3321000005235
215.36809999815887
214.82300000207033
214.85910000046715
215.01110000099288
215.19509999779984
215.46609999495558
214.79310000722762
215.4649999938556
215.07610000116983
215.1921000040602
215.09700000024168
214.97509999608155
215.38510000391398
215.4129999980796
214.9130999969202
215.0910999989719
215.28410000610165
215.0409999958356
215.22009999898728
215.26910000102362
215.13299999787705
215.3351000015391
215.52710000105435
214.5959999979823
214.89809999911813
214.9621000062325
215.1391000006697
215.3120000002673
215.20509999390924
215.30510000593495
215.01299999363255
215.0441000048886
215.07310000015423
215.09309999964898
214.60799999476876
215.28210000542458
215.27409999544034
214.9180000051274
215.40909999748692
215.1750999983051
215.0610000026063
214.99210000183666
215.37610000086715
215.01709999574814
215.26199999789242
214.82810000452446
215.20809999492485
215.35900000162655
215.4311000049347
214.90909999556607
215.2669999995851
215.04310000455007
215.18909999576863
214.80110000265995
214.96099999785656
215.26509999966947
214.82510000350885
214.94700000039302
215.22209999966435
215.054100000998
215.19299999636132
215.30609999899752
214.855099999113
215.16410000185715
215.21100000245497
215.05210000032093
215.17609999864362
214.79510000062874
215.00809999997728
215.31300000060583
214.89809999911813
215.03410000150325
215.01409999473253
214.72100000391947
215.20610000152374
215.39409999968484
215.0370000017574
215.03809999558143
215.21510000457056
215.11099999770522
215.17309999762801
214.4551000019419
214.92700000089826
215.48009999969508
214.91209999658167
214.69510000315495
215.07500000006985
214.82709999690996
214.9511000025086
214.92600000055972
215.02509999845643
214.85609999945154
214.39600000303471
214.91509999759728
215.1120999988052
214.81800000037765
214.9661000003107
215.10809999745106
214.94210000673775
215.07999999448657
215.30010000424227
214.85709999979008
215.06099999533035
214.6811000056914
214.8970999987796
215.0709999987157
214.88010000030044
214.8631000018213
214.786999997159
215.31610000238288
214.77909999521216
214.79610000096727
215.27700000297045
215.3000999969663
214.70609999960288
214.85799999936717
214.96409999963362
215.11610000015935
215.05199999955948
214.92010000656592
214.7320999938529
215.20009999949252
214.79500000714324
214.0990999978385
214.74109999689972
214.84000000054948
214.7941000002902
214.54110000195215
214.867000002414
214.79709999402985
214.71300000121119
214.67309999570716
215.23010000237264
214.76200000324752
214.49709999433253
214.63910000602482
214.90210000047227
214.69999999681022
214.88010000030044
215.03710000251886
215.08999999787193
214.47710000211373
215.1220999949146
215.21900000516325
214.8730999979307
214.91609999793582
214.66309999959776
214.8940000042785
214.7731000004569
215.04109999659704
215.2150000038091
214.87409999826923
214.87709999928484
215.25699999619974
214.99210000183666
215.23709999746643
214.99410000251373
214.86000000004424
214.49410000059288
215.50009999918984
214.95000000140863
214.75009999994654
215.12110000185203
214.76999999867985
214.59109999705106
214.88110000063898
214.78510000451934
214.64600000035716
214.77109999977984
214.65109999553533
215.22700000059558
214.74110000417568
214.67509999638423
214.6740000025602
214.66209999925923
215.10409999609692
214.71300000121119
214.86710000317544
215.08609999727923
215.1120999988052
215.35399999993388
214.98910000082105
214.87110000452958
214.77299999969546
214.70909999334253
214.61110000382178
214.8559999986901
214.77910000248812
214.97209999506595
214.76500000426313
215.0190999964252
215.2951000025496
214.55609999975422
215.1811000003363
214.71709999605082
214.85699999902863
214.77109999977984
214.75009999994654
214.77900000172667
215.15910000016447
214.60810000280617
214.78899999783607
214.69710000383202
214.94309999980032
214.3969999960973
214.78310000384226
214.9550999965868
214.9130999969202
214.44700000574812
215.05009999964386
214.7010999979102
214.68199999799253
215.0720999998157
214.67610000399873
215.104999995674
214.84710000368068
214.7331000014674
214.9439999993774
214.59909999975935
214.96810000098776
214.85910000046715
214.50399999594083
214.59010000398848
214.88209999370156
214.43700000236277
214.66610000061337
214.6980999968946
214.93200000259094
214.81409999978496
215.08909999829484
214.8501000046963
214.6839999986696
214.89309999742545
214.87310000520665
214.61899999849265
214.6980999968946
214.49310000025434
215.09900000091875
215.2081000022008
214.8310999982641
214.61699999781558
214.57110000483226
215.1220999949146
214.75910000299336
214.67999999731546
214.6991000045091
214.92209999996703
214.71299999393523
215.14010000100825
214.72609999909764
214.64800000103423
214.56210000178544
214.8151000001235
214.84400000190362
214.62410000094678
214.5130999997491
214.74800000578398
215.13909999339376
214.84910000435775
214.3209999994724
214.7761000014725
214.90609999455046
214.59300000424264
214.7571000023163
214.3270999949891
214.6100000027218
214.8360999999568
214.57809999992605
214.3900000010035
214.7040999989258
214.50409999670228
214.79700000054436
214.69510000315495
215.04109999659704
214.5931000050041
214.83699999953387
214.7190999967279
214.28110000124434
214.66599999985192
214.90610000182642
215.05510000133654
214.42799999931594
214.3800999983796
214.74509999825386
215.3020000041579
214.53009999822825
214.85609999945154
214.90510000148788
214.98699999938253
214.38409999973373
214.6160999982385
214.72999999969034
214.79510000062874
214.62810000230093
214.3419999993057
214.19909999531228
214.41110000159824
214.87799999886192
214.4490999999107
214.21710000140592
214.2969999986235
214.64910000213422
214.5611000014469
214.77909999521216
214.42600000591483
215.03609999490436
214.78510000451934
214.97200000158045
214.66209999925923
214.58809999603545
214.31699999811826
214.7871000051964
214.34909999516094
214.43600000202423
214.65510000416543
214.50909999839496
214.56599999510217
215.2081000022008
214.90610000182642
215.02799999871058
214.43409999483265
214.78810000553494
214.6569999968051
214.5791000002646
214.1840999975102
214.99300000141375
214.2831000019214
214.74109999689972
214.18700000504032
214.83409999927972
214.39809999719728
214.35110000311397
214.6869999996852
214.27910000056727
214.57209999789484
214.4350000016857
214.89809999911813
214.42910000041593
214.47299999999814
214.57009999721777
214.9241000006441
214.04600000096252
214.35010000277543
214.75809999537887
214.59010000398848
214.58500000153435
214.32309999363497
214.12110000528628
214.20799999759765
214.43310000177007
214.30909999617143
214.76500000426313
214.9661000003107
214.020100000198
214.62799999426352
214.52310000313446
214.51109999907203
214.9619999981951
214.58910000364995
214.6061000021291
214.34409999346826
215.2330000026268
215.0091000003158
214.7280999997747
214.5089999976335
214.59909999975935
214.48010000312934
214.48200000304496
214.4750999941607
214.52610000415007
214.85810000012862
214.5479999962845
214.6601000058581
214.76609999808716
213.7829999992391
214.55910000076983
214.69709999655606
214.46999999898253
214.52210000279592
214.656099997228
214.44500000507105
214.43709999584826
214.54300000186777
214.44010000413982
214.25710000039544
214.3309999955818
214.39610000379616
214.35309999651508
214.54800000356045
214.6400999990874
213.98909999697935
214.27399999811314
214.50710000499384
214.5020999960252
214.73410000180593
214.14399999775924
214.35610000480665
214.39709999685874
214.7160000022268
214.65209999587387
214.3221000005724
214.17300000030082
214.5691000041552
214.31809999921825
214.67399999528425
214.33310000429628
214.3080999958329
214.6229999998468
214.6941000028164
214.3620999995619
214.25409999937983
214.4990000015241
214.67310000298312
214.5980999994208
214.39399999508169
214.01210000476567
214.73110000079032
214.4789999947534
214.10610000020824
215.0141000020085
214.39899999677436
214.42910000041593
214.71010000095703
214.4391000038013
214.35599999676924
214.58110000094166
214.6461000011186
214.63000000221655
214.26409999548923
214.36009999888483
214.35700000438374
214.54809999704594
214.43710000312421
214.19800000148825
213.89110000018263
214.5440999956918
214.17199999996228
214.5550999994157
214.47009999974398
214.6640999999363
214.0030000009574
214.4200999973691
214.68010000535287
214.54699999594595
214.47009999974398
214.1699999992852
214.5340999995824
214.24710000428604
214.42499999830034
214.03109999664593
215.20009999949252
214.26110000174958
214.36800000083167
213.72210000117775
214.38109999871813
214.3290000021807
214.57709999958752
214.14009999716654
214.6710000015446
214.36410000023898
214.5451000033063
214.1559999945457
213.97910000086995
214.19610000157263
214.36109999922337
214.20400000351947
213.979099993594
214.3651000005775
214.0170000056969
213.7730999966152
214.4680999990669
214.47099999932107
214.3410999997286
214.03809999901569
214.43100000033155
214.37710000463994
214.13709999615094
214.70200000476325
214.54809999704594
214.1341000024113
214.20799999759765
214.34009999939008
214.19310000055702
213.96710000408348
214.3999999971129
214.33709999837447
214.20210000360385
214.26099999371218
214.22910000546835
214.44709999923361
214.4269999989774
214.27009999752045
214.2591000010725
214.01999999943655
214.53810000093654
214.35110000311397
214.2530999990413
213.7640000000829
214.40209999855142
213.80109999881824
214.30200000031618
214.47410000109812
214.46609999838984
214.40000000438886
214.78809999825899
214.00410000205738
214.15499999420717
214.1341000024113
214.46300000388874
214.18909999920288
214.58609999535838
214.58400000119582
214.08410000003641
214.33709999837447
214.48910000617616
214.33799999795156
213.88909999950556
214.48109999619192
214.23500000673812
214.21310000005178
214.38809999381192
214.5070000042324
214.43010000075446
214.43909999652533
214.66700000019046
214.45310000126483
214.13610000308836
214.03899999859277
214.42209999804618
214.12209999834886
214.15900000283727
214.5470999967074
213.91810000204714
214.14499999809777
214.338099998713
214.49109999957727
213.95510000002105
214.25200000521727
213.90709999832325
213.94210000289604
214.40099999745144
213.9621000023908
213.914100000693
213.90599999722326
214.3861000004108
214.24609999667155
214.0750000035041
213.85110000119312
214.08710000105202
214.04099999926984
214.139099996828
213.9591000013752
214.48399999644607
214.70010000484763
214.58709999569692
213.71300000464544
214.28609999566106
214.00810000341153
214.20999999827472
214.27509999921313
214.31209999718703
214.01510000578128
214.62099999916973
214.18609999818727
214.2671000037808
214.29799999896204
214.29709999938495
214.28909999667667
213.74099999957252
213.702100001683
213.98810000391677
214.31110000412446
214.0220999935991
214.49700000084704
214.273100005812
214.4990999950096
214.26900000369642
214.64109999942593
214.17010000004666
214.12299999792594
214.16709999903105
214.5001000026241
214.37100000184728
214.0990999978385
214.58110000094166
214.0499999950407
214.1741000014008
214.65510000416543
214.324000000488
214.18209999683313
214.5260999968741
214.1771000024164
214.33300000353483
214.13209999445826
214.30510000209324
214.58500000153435
213.77209999627667
214.27300000505056
214.27209999819752
213.66110000235494
214.36800000083167
214.43909999652533
214.09709999716142
213.88100000331178
214.3410999997286
214.08209999935934
214.26200000132667
214.431100001093
214.4971000016085
213.99799999926472
214.15509999496862
214.02710000256775
213.66000000125496
214.02210000087507
214.08510000037495
214.28799999557668
213.87010000034934
214.09610000409884
214.06500000011874
213.9480999976513
214.06910000223434
214.18099999573315
213.84609999950044
214.338099998713
214.25200000521727
214.26509999582777
214.2801000009058
214.22500000335276
213.8900999998441
214.2530999990413
214.56000000034692
214.0471000020625
213.81109999492764
214.0140000046813
214.03809999901569
214.24999999726424
213.94710000458872
214.6271000019624
213.98499999486376
214.34810000209836
213.24409999942873
214.4079999998212
214.1771000024164
213.81109999492764
214.0270000018063
214.1440999985207
214.01110000442713
213.77499999653082
213.85110000119312
214.2431000029319
213.7769999972079
214.15410000190604
213.96309999545338
214.01300000434276
213.72709999559447
214.05310000409372
214.26100000098813
214.00709999579703
214.20810000563506
214.37099999457132
214.3521000034525
214.32909999566618
214.33100000285776
214.0441000010469
213.71109999745386
214.20400000351947
213.99209999799496
214.2740999988746
213.91199999925448
213.99010000459384
213.80109999881824
214.12799999961862
214.34310000040568
214.2801000009058
213.8169999961974
214.38409999973373
213.91099999891594
213.89910000289092
213.68310000252677
213.4619999997085
214.19609999429667
214.16910000698408
213.7899999943329
214.07810000528116
213.96009999443777
214.1330000013113
214.00910000375006
214.20309999666642
213.9180000012857
213.93910000188043
214.11109999462496
214.0620000063791
213.87409999442752
213.93109999917215
213.81600000313483
214.40209999855142
214.30310000141617
213.94610000425018
213.58409999811556
213.7730000031297
213.69509999931324
214.18209999683313
213.95900000061374
213.71910000016214
214.20609999768203
213.66300000227056
213.7120999977924
214.21810000174446
214.03100000316044
214.18509999784874
213.76910000253702
214.36399999947753
213.6781000008341
214.03899999859277
213.72010000050068
214.338099998713
213.60599999752594
213.79410000372445
213.95710000069812
213.8649999978952
213.73509999830276
214.07410000392701
213.84699999907752
214.2561000000569
213.75909999915166
214.38499999931082
213.96110000205226
214.28609999566106
213.62800000497373
214.1711000003852
214.20009999565082
213.71100000396837
214.19109999987995
213.8691000000108
213.7499999953434
213.69509999931324
213.64610000455286
214.37199999490986
213.7161000064225
213.80209999915678
213.97699999943143
213.8961000018753
213.45909999945434
213.93899999384303
213.85210000153165
214.12409999902593
214.11800000350922
213.71309999813093
213.9621000023908
214.30300000065472
213.39810000063153
214.17509999446338
213.87099999992643
213.88510000542738
213.93209999951068
213.85699999518692
214.39510000345763
213.93910000188043
213.8039999990724
214.01009999681264
213.9370000004419
213.5340999957407
213.80000000499422
213.95009999832837
214.01409999816678
214.34710000175983
214.0399999989313
213.862100004917
213.82009999797447
213.4509999959846
213.8240999993286
213.93100000568666
214.06410000054166
213.8051000001724
214.29899999930058
213.89909999561496
214.0170999991824
213.71300000464544
213.84109999780776
214.25509999971837
213.78499999991618
213.6121000003186
213.93910000188043
213.82399999856716
213.6940999989747
214.3140999978641
213.46900000207825
214.09310000308324
213.90809999866178
213.57700000226032
213.94709999731276
213.8630999979796
214.07400000316557
213.6910999979591
213.33310000045458
213.56699999887496
214.3491000024369
213.58409999811556
213.6769999997341
213.58010000403738
213.51809999760007
213.81899999687448
213.8831000047503
214.1360999958124
213.81600000313483
213.95810000103666
213.6800999942352
213.7330000041402
213.7700999955996
213.75110000371933
214.00800000265008
213.85109999391716
213.689100004558
213.28599999833386
214.03010000358336
213.55709999625105
213.68100000108825
213.37209999910556
213.9030999969691
214.29200000420678
213.63109999947483
213.4790999989491
213.92500000365544
214.08009999868227
213.98900000349386
213.77809999830788
214.1291000007186
213.37299999868264
214.15710000292165
213.72110000083921
214.06699999351986
213.80910000152653
214.0101000040886
213.72300000075484
213.98909999697935
213.65009999863105
213.71499999804655
213.89410000119824
213.40610000333982
213.74400000058813
214.20409999700496
214.0471000020625
213.94999999756692
214.0651000008802
213.702100001683
213.55100000073435
213.89909999561496
213.4820999999647
213.61400000023423
213.96010000171373
214.03709999867715
213.4379999988596
213.99709999968763
213.6151000013342
214.00500000163447
213.5880999994697
213.63299999939045
213.76410000084434
213.91009999933885
213.70010000100592
214.05599999707192
213.4751000048709
214.07309999631252
213.9999999999418
213.7051000026986
213.8351000030525
213.78899999399437
213.82110000558896
213.75909999915166
213.93600000010338
213.4650999942096
213.6741000067559
214.1189999965718
213.7360999986413
213.62410000438103
213.40699999564094
213.97609999985434
213.9651000034064
213.70300000126008
213.76809999492252
213.72810000320897
214.08099999825936
213.73409999796422
213.94810000492726
213.80599999974947
213.7661000015214
213.37299999868264
214.05309999681776
213.99709999968763
214.11000000080094
213.5091000018292
213.6151000013342
213.96699999604607
213.87510000204202
213.901100003568
214.23899999354035
213.8321000020369
214.01210000476567
213.72100000007777
213.940099994943
213.49909999844385
214.10500000638422
213.61009999964153
213.74009999999544
213.289999999688
213.69309999863617
213.4031000023242
213.91099999891594
213.48610000131885
213.71109999745386
213.62999999837484
214.06610000121873
213.59310000116238
213.9820000011241
214.24609999667155
214.1101000015624
213.85799999552546
213.46210000046995
213.8221000059275
213.32599999732338
213.80309999949532
213.8829999967129
213.51510000386043
213.73409999796422
213.58000000327593
213.34209999622544
214.11710000393214
213.8310000009369
213.41409999877214
213.93309999984922
213.70000000024447
214.05209999647923
213.42310000181897
213.53300000191666
213.64509999693837
213.6231000040425
214.20199999556644
213.83110000169836
213.69309999863617
214.01799999875948
214.14210000511957
214.00010000070324
213.6739999987185
213.70809999643825
213.79210000304738
213.8039999990724
213.65209999930812
213.67299999837996
213.54509999946458
213.9690000039991
213.47809999861056
213.80910000152653
214.28000000014435
213.78510000067763
213.49309999641264
213.4520000035991
213.8150999962818
213.702100001683
213.43999999953667
213.702100001683
213.15109999704873
213.96800000366056
213.6060999982874
213.82509999966715
214.11800000350922
213.71910000016214
214.05209999647923
213.75999999872874
213.56309999828227
213.6060000048019
213.70010000100592
213.95610000035958
213.63600000040606
213.79509999678703
213.6601000020164
213.61099999921862
213.65309999964666
213.44410000165226
213.67900000041118
213.715099998808
213.4710999962408
213.48099999886472
213.24710000044433
213.7970000039786
213.6460999972769
213.6391000021831
213.53899999667192
212.88810000260128
213.5880999994697
213.63099999871338
213.60110000387067
213.4001000013086
213.68899999652058
213.2491000011214
213.5839999973541
213.6361000011675
213.53510000335518
213.35899999394314
213.5201000055531
213.53109999472508
213.30600000510458
213.50909999455325
213.22800000052666
213.69910000066739
213.39109999826178
213.5580000031041
213.44010000029812
213.61910000268836
213.65199999854667
213.6910999979591
213.37510000012117
213.60699999786448
213.54710000014165
213.5089999937918
213.756100005412
213.56999999989057
213.28709999943385
213.72410000185482
213.60699999786448
213.92309999646386
213.60310000454774
213.9919999972335
213.52009999827715
213.56910000031348
213.58100000361446
213.2960999952047
213.50800000072923
213.6391000021831
213.72110000083921
213.3899999971618
213.66510000370909
213.72110000083921
213.61700000124983
213.64709999761544
213.29700000205776
213.728099995933
213.7081000037142
213.17499999713618
213.80209999915678
213.58909999980824
213.078000000678
213.4851000009803
213.69599999889033
213.93610000086483
213.68709999660496
213.37900000071386
213.06010000262177
213.2010999994236
213.6370000007446
213.48410000064177
213.62809999845922
213.27000000019325
213.2620999982464
213.56899999955203
213.19510000466835
213.31110000028275
213.55899999616668
213.2860999990953
213.13609999924665
213.3040000044275
213.8721000010264
213.47999999852618
213.35810000164201
213.5190999979386
213.25100000103703
213.5610999976052
213.69709999999031
213.34899999783374
213.48109999962617
213.6190000019269
213.60509999794886
213.45410000503762
213.129999996454
213.36510000401177
213.63109999947483
213.9781000005314
213.54499999870313
213.6261000050581
213.49309999641264
213.21300000272458
213.211099995533
212.90109999972628
213.43600000545848
213.35709999402752
213.50200000597397
213.03509999415837
213.81210000254214
213.47599999717204
213.46510000148555
213.5670999996364
213.52900000056252
212.97810000396566
213.40799999597948
213.66210000269348
213.63810000184458
213.62699999735923
213.7600999994902
213.3871000041836
213.5259999995469
213.73009999661008
213.1611000004341
213.77499999653082
213.85810000356287
213.23999999731313
213.18710000196006
213.9510999986669
213.27500000188593
213.31410000129836
213.36609999707434
213.4440000008908
213.83410000271397
213.24900000035996
213.77109999593813
213.15909999975702
213.16400000068825
213.81210000254214
213.02909999940312
212.9999999961001
213.10710000398103
213.31300000019837
213.4310999972513
213.28509999875678
213.51400000276044
213.25010000145994
213.22109999891836
212.7039999977569
214.01210000476567
213.76699999382254
213.2701000009547
213.52610000030836
213.22000000509433
213.45409999776166
213.4421000009752
213.1569999983185
213.30009999655886
213.1740000040736
213.185100001283
213.2461000001058
213.4580999991158
213.5991000031936
213.38899999682326
213.26009999756934
213.58010000403738
213.72400000109337
213.61009999964153
213.4109999969951
213.1370999995852
213.06310000363737
213.3770000000368
213.4890999950585
213.55610000318848
213.24599999934435
213.02909999940312
213.3350000003702
213.1431000016164
213.11109999805922
213.56599999853643
213.2010999994236
213.34410000417847
213.1809999991674
213.63109999947483
213.08410000347067
213.6149999932968
213.34910000587115
213.35099999851082
213.58709999913117
213.4421000009752
213.59600000141654
213.55909999692813
212.94810000108555
213.45799999835435
213.05710000160616
213.5670999996364
213.328999998339
213.1370999995852
213.2449999990058
213.3631000033347
213.2731000019703
213.37499999935972
213.68909999728203
213.05710000160616
213.35499999986496
213.31909999571508
213.5201000055531
212.97699999558972
213.32510000502225
213.49809999810532
213.32100000290666
213.42509999522008
213.17000000271946
213.53309999540215
213.3501000062097
213.14799999527168
213.34710000519408
213.10009999433532
213.13100000406848
213.25509999587666
213.0851000038092
213.29500000138069
213.37909999419935
213.4010000008857
213.3940999992774
213.3719999983441
213.22710000094958
213.3940999992774
213.6190000019269
213.46810000250116
213.2350999963819
212.99400000134483
212.98509999905946
213.01900000253227
213.55010000115726
213.41609999944922
213.42199999344302
213.45710000605322
213.3940999992774
213.50499999971362
212.81509999971604
213.3940999992774
213.49300000292715
213.32209999673069
213.291100000788
213.40799999597948
213.43110000452725
213.24800000002142
212.94309999939287
213.45409999776166
213.2320000018808
212.97410000261152
213.69309999863617
213.00499999779277
213.13109999755397
213.48000000580214
213.3730999994441
213.4001000013086
213.43399999750545
213.35309999994934
213.5130999959074
213.37900000071386
213.08010000211652
213.51509999658447
213.3090000061202
213.22309999959543
213.39109999826178
213.49100000225008
213.20009999908507
212.891999995918
213.21410000382457
213.4520999970846
213.15400000457885
213.07609999348642
213.24810000078287
213.4580000056303
213.2050999935018
212.8179999999702
213.43909999995958
213.1271000034758
213.14800000254763
213.0810999951791
213.67010000540176
212.78699999675155
213.43909999995958
213.76910000253702
213.30399999715155
213.23110000230372
213.29500000138069
213.5880999994697
213.21899999747984
213.16310000111116
213.71910000016214
212.99100000032922
213.18910000263713
213.27809999638703
213.36800000426592
213.90509999764618
212.71810000325786
212.89099999557948
213.81210000254214
213.1599999993341
213.27110000129323
213.2430999990902
213.09499999915715
212.8750999982003
213.33310000045458
213.24599999934435
213.05610000126762
213.10510000330396
213.12100000068313
212.65609999682056
212.85599999828264
213.03510000143433
213.41509999911068
213.64500000345288
213.06609999737702
212.92910000192933
213.38899999682326
213.17210000415798
213.01699999457924
213.0950999999186
213.68010000151116
213.4200000000419
213.20510000077775
213.42810000351164
212.91899999778252
213.1900999956997
213.01910000329372
213.03900000202702
213.73209999728715
213.184000000183
212.49109999916982
213.36210000299616
213.27300000120886
213.0990999939968
212.8521000049659
213.19199999561533
213.04910000617383
212.98099999694386
212.87709999887738
213.2590999972308
213.08300000237068
213.17909999925178
212.79499999945983
213.3631000033347
212.77510000072652
213.46400000038557
213.1260999958613
212.9041000007419
212.97010000125738
213.02499999728752
213.08310000313213
213.26509999926202
213.01300000050105
213.3250999977463
213.28809999977238
213.14600000187056
212.88810000260128
213.07510000042384
213.0089999991469
213.1770999985747
213.52800000022398
213.2281000012881
212.58209999359678
213.18100000644336
213.48809999471996
212.96010000514798
213.17199999612058
213.23510000365786
212.98299999762094
213.2121000031475
213.29909999622032
213.12400000169873
212.69809999648714
213.3151000016369
213.065000003553
213.2770999960485
213.0020999975386
212.97800000320422
213.08609999687178
213.07000000524567
213.20909999485593
212.947100000747
213.3520000061253
212.97409999533556
213.22610000061104
213.26199999748496
212.85010000428883
212.80100000149105
213.01809999567922
212.89010000327835
213.13699999882374
213.0440999972052
213.47610000520945
213.20899999409448
213.3421000035014
212.95899999677204
213.22309999959543
213.07010000600712
212.82599999540253
213.18910000263713
213.28109999740263
212.78900000470458
213.05909999500727
213.09499999915715
212.79610000055982
213.43310000520432
212.87499999743886
213.26009999756934
213.1560999987414
213.38800000376068
212.87709999887738
213.12700000271434
213.02409999771044
212.7760000003036
213.11010000499664
213.08309999585617
212.96100000472507
213.1320999978925
212.84100000048056
212.97010000125738
212.94610000040848
212.61099999537691
213.1221000017831
213.01810000295518
212.61099999537691
213.304099997913
212.61500000400702
213.15109999704873
213.3361000014702
212.7760000003036
213.05109999957494
212.9521000024397
212.68099999724654
213.18310000060592
213.14500000153203
213.1130999987363
213.2281000012881
213.37299999868264
213.19909999874653
213.0551000009291
213.05800000118325
213.06409999669995
213.0539999998291
212.75109999987762
212.8941000046325
213.22499999951106
212.94610000040848
213.1809999991674
212.76209999632556
212.88210000057006
213.03199999965727
212.64510000037262
212.90510000108043
212.98699999897508
212.87709999887738
212.90300000691786
213.21309999621008
213.03910000278847
212.81299999827752
212.9780999966897
213.11010000499664
213.17099999578204
213.08110000245506
212.97100000083447
213.1470999956946
213.07710000110092
212.8149999989546
213.28910000011092
213.07700000033947
213.17809999891324
212.52510000340408
212.772999999288
213.0821000027936
213.2281000012881
212.6871000000392
213.59600000141654
213.19610000500688
212.74609999818495
212.99899999576155
213.0070999992313
213.29100000002654
213.23410000331933
212.376099996618
213.0230000038864
212.6570999971591
213.01410000160104
212.62299999943934
212.76010000292445
213.17199999612058
212.81209999870043
212.8831000009086
212.8389999998035
212.36810000118567
212.96799999981886
212.70709999953397
212.68309999868507
212.80700000352226
212.9071000017575
213.14409999467898
213.0470000047353
213.22910000162665
213.22899999358924
212.69910000410164
212.90510000108043
212.69899999606423
213.10010000161128
213.0509999988135
213.0031000051531
213.2930999941891
213.10000000084983
212.85110000462737
212.98509999905946
212.972000001173
213.0650999970385
212.94900000066264
212.6711000018986
212.93909999803873
212.82200000132434
213.02909999940312
213.4851000009803
213.24099999765167
212.71310000156518
212.57699999841861
212.90310000040336
212.64109999901848
212.74999999877764
213.1091000046581
212.75400000013178
212.82909999717958
213.07610000076238
212.82999999675667
212.38910000101896
212.95200000167824
213.31110000028275
212.8030999956536
212.87500000471482
212.9281000015908
212.77399999962654
212.92209999955958
212.88500000082422
213.0341000010958
212.96609999990324
212.85399999760557
212.8701000037836
212.7089999994496
212.68810000037774
213.06609999737702
212.8519999969285
212.76010000292445
213.10000000084983
213.1191000007675
212.25309999863384
212.94299999863142
212.64810000138823
213.00100000371458
212.99209999415325
213.51310000318335
212.63799999724142
213.45310000469908
212.8560999990441
212.87399999710033
212.87609999853885
213.0920000054175
213.3380999948713
213.29310000146506
213.0059999981313
212.69310000207042
212.3550000032992
212.6630999991903
213.06109999568434
213.18299999984447
212.6951000027475
213.08609999687178
212.7970000001369
212.89910000632517
213.2179999971413
212.8720999971847
212.77009999903385
212.63800000451738
213.12509999552276
212.8960000045481
212.79710000089835
212.98509999905946
213.09499999915715
212.68209999834653
213.02100000320934
213.3490999985952
213.0311000000802
213.1630000003497
212.6600999981747
212.81900000030873
213.19010000297567
213.0200999963563
212.60500000062166
213.3070999989286
212.6120000029914
212.87809999921592
213.02909999940312
212.56300000095507
212.97609999601264
213.20310000010068
213.0890999978874
212.87100000336068
213.30009999655886
212.96609999990324
212.92900000116788
212.90610000141896
212.89799999794923
212.80210000259103
213.24909999384545
213.05299999949057
212.5951000052737
213.04699999745935
212.91510000446578
212.80109999497654
212.7630000031786
212.5640999947791
212.28600000176812
212.3871000003419
212.8941000046325
213.16599999408936
212.70410000579432
213.10799999628216
212.80210000259103
212.5030999959563
212.4900000053458
212.34709999407642
212.78000000165775
212.9620999985491
212.87999999913154
212.8891000029398
212.52110000204993
212.50899999722606
213.0371000021114
212.80799999658484
212.69610000308603
213.00809999956982
212.7360000013141
212.7790999948047
212.3660000070231
212.65309999580495
212.70709999953397
213.02400000422494
212.86409999447642
212.87800000573043
212.63709999766434
212.88909999566386
212.83000000403263
212.8651000020909
212.76799999759533
212.9041000007419
212.8320999981952
212.73400000063702
213.12610000313725
212.8309999970952
212.98509999905946
212.73710000241408
212.2659999949974
213.00810000684578
212.96909999364289
213.0950000064331
213.26809999300167
212.69500000198605
213.08110000245506
212.6029999999446
213.1500999967102
212.78500000335043
212.87909999955446
212.8850999943097
212.55700000619981
212.76109999598702
212.74000000266824
212.70910000021104
212.45909999561263
212.54700000281446
212.96109999821056
212.59310000459664
212.40199999738252
212.8831000009086
212.24200000142446
212.49109999916982
212.57599999808008
212.90310000040336
212.56909999647178
212.6780000035069
212.90810000209603
212.6289999941946
213.040100003127
212.65509999648202
212.94200000556884
213.22710000094958
212.58010000019567
212.3559999963618
212.98209999804385
212.70100000401726
212.72309999767458
212.34910000202945
212.6979999957257
213.0451000048197
212.37899999687215
212.83009999751812
212.63110000290908
212.60800000163727
212.57709999918006
212.7699999982724
212.73110000038287
212.38910000101896
212.77800000098068
212.34610000101384
213.1669999944279
212.76310000394005
212.73010000004433
212.76399999624118
212.58010000019567
213.09100000507897
212.86010000039823
212.74409999750787
212.52800000365824
212.6880999931018
212.83900000707945
212.43309999408666
212.87110000412213
212.84799999557436
212.73110000038287
212.7519999994547
212.41610000288347
212.39000000059605
212.79909999429947
212.49800000077812
213.0311000000802
212.5891000032425
212.59699999791337
212.65809999749763
212.7050000053714
212.66710000054445
212.96309999888763
212.666999999783
213.00409999821568
212.58099999977276
212.58010000019567
212.7771000014036
212.52699999604374
212.3721000025398
212.61000000231434
212.5910999966436
212.7191000035964
212.72099999623606
212.32710000185762
213.5550000020885
212.26110000134213
212.91609999752836
212.86400000099093
212.46809999865945
212.65999999741325
212.74210000410676
212.68009999766946
212.95000000100117
212.575099998503
212.3859999992419
212.66509999986738
212.3351000045659
212.54099999350728
212.8831000009086
212.88800000183983
212.37310000287835
212.98509999905946
212.467999997898
212.2940999979619
212.8179999999702
212.6261000012164
212.82910000445554
212.37899999687215
212.74409999750787
212.12600000581006
212.6250999936019
212.62710000155494
212.99500000168337
212.42509999865433
212.5510000041686
212.90809999482008
212.58710000256542
212.70199999707984
212.8491000039503
212.2640000015963
212.4511000001803
212.575099998503
212.46899999823654
212.68910000071628
212.50100000179373
212.6501000020653
212.87499999743886
212.59810000628931
212.77499999996508
212.99709999584593
425.13809999945806
212.8591000000597
212.93700000387616
212.72209999733604
212.60710000206018
212.824999995064
212.8011000022525
212.2079999971902
212.32810000219615
212.67510000325274
212.61399999639252
212.53710000019055
212.57799999875715
212.311100003717
212.61499999673106
212.4751000010292
212.43110000068555
212.60500000062166
212.54510000289883
212.88699999422533
212.74909999920055
212.42410000559175
212.7330000002985
212.5940999976592
212.76400000351714
212.6200999991852
212.44799999840325
212.40910000051372
212.69110000139335
212.78499999607448
212.76210000360152
213.35099999851082
212.41709999594605
213.17610000551213
212.63099999487167
212.82310000242433
212.55399999790825
212.99410000210628
212.55609999934677
212.59000000281958
212.56809999613324
212.3700000011013
212.25509999931091
212.50510000390932
212.19299999938812
212.7260999986902
212.4370000019553
213.30809999926714
212.73010000004433
212.61799999774667
212.81910000107018
212.83299999777228
212.66109999851324
212.11810000386322
213.20299999933923
212.5940999976592
212.57799999875715
212.70510000613285
212.349000001268
212.71709999564337
212.30800000193994
212.7450999978464
213.02610000566347
212.52399999502813
212.38409999932628
212.5780000060331
213.1370999995852
212.2860999952536
212.243000001763
212.78110000275774
212.40799999941373
212.29509999830043
212.4100000000908
212.8350999992108
212.6921000017319
212.22999999736203
212.6871000000392
212.61000000231434
212.6150999974925
212.50610000424786
212.54899999621557
212.41810000356054
212.49299999908544
212.06610000081128
212.46709999832092
212.43300000060117
212.92510000057518
212.09599999565398
212.6531000030809
212.62810000189347
212.56999999604886
212.49710000120103
212.16899999853922
212.97410000261152
212.52200000162702
212.2620999944047
212.7431000044453
212.23699999973178
212.52609999646666
212.58300000044983
212.22410000336822
212.49909999460215
212.8000000011525
212.23110000573797
212.44199999637203
212.49109999916982
213.0821000027936
212.17600000090897
212.28909999626921
212.63200000248617
212.2250999964308
212.37400000245543
212.48210000339895
212.19909999490483
212.52000000094995
212.72409999801312
212.28600000176812
212.71510000224225
212.37209999526385
212.51800000027288
212.49710000120103
212.85309999802848
212.43500000127824
212.82509999582544
212.31210000405554
212.3589999973774
212.27809999982128
212.52100000128848
212.58310000121128
212.9780999966897
212.41200000076788
212.60410000104457
212.62099999876227
212.32009999948787
212.26510000269627
212.1229999975185
212.4891000057687
212.5679999953718
213.03810000244994
211.9349999993574
212.50809999764897
212.69010000105482
212.09300000191433
212.6780999969924
212.54400000179885
212.80310000292957
211.8990999952075
212.28200000041397
212.18210000370163
212.68699999927776
212.57409999816446
212.7120000004652
212.50310000323225
212.08909999404568
212.79900000081398
212.45310000085738
212.75600000080885
212.40509999915957
212.75810000224737
212.06900000106543
212.22909999778494
212.42599999823142
212.5120999990031
212.68110000528395
212.34199999889825
212.3820999986492
212.60800000163727
212.20509999693604
212.84100000048056
212.19810000184225
212.24509999592556
212.75500000047032
212.73410000139847
212.10299999802373
213.02610000566347
212.54100000078324
212.40109999780543
212.5460999959614
212.15099999972153
212.30410000134725
212.45600000111153
212.33010000287322
212.56609999545617
212.32700000109617
212.33300000312738
212.54909999697702
212.15400000073714
212.64810000138823
212.8990999990492
212.54600000247592
212.6300999952946
212.6090000019758
212.45510000153445
212.22799999668496
212.3420999996597
212.27809999982128
212.4130000011064
212.53509999951348
212.49399999942398
212.51910000137286
212.0881000009831
212.76499999657972
212.64810000138823
212.3760000031325
212.34710000135237
212.60400000028312
212.28409999457654
212.27010000438895
212.1740000002319
212.03109999623848
211.94000000105007
212.35609999712324
212.67400000215275
212.08610000030603
212.45810000255005
212.7279999986058
212.25910000066506
212.60500000062166
212.23009999812348
212.6270000007935
212.06810000148835
212.6970999961486
212.28500000142958
212.31309999711812
212.46300000348128
212.69410000240896
212.74399999674642
212.4880999981542
212.5651000023936
212.6940000016475
212.3150999977952
211.98700000240933
212.1800999957486
212.46999999857508
212.16910000657663
212.25609999964945
212.26499999465887
212.38509999966482
212.15700000175275
212.5891000032425
212.22799999668496
212.40709999983665
212.31010000337847
212.3890000002575
212.5510999976541
212.7120000004652
212.4381000030553
212.53500000602799
212.12009999726433
212.37100000143982
212.1700999996392
212.61399999639252
212.25810000032652
212.51309999934165
212.5690000029863
212.25109999795677
211.78800000052433
212.38509999966482
212.54100000078324
212.10409999912372
212.38910000101896
211.94800000375835
212.33309999661287
211.98500000173226
212.4961000008625
212.561000000278
211.98809999623336
212.2841000018525
212.18799999769544
212.5651000023936
212.52100000128848
212.31109999644104
212.20700000412762
212.39009999408154
212.29909999965457
212.40200000465848
212.63809999800287
212.4469999980647
212.2321000060765
212.2659999949974
211.8890999990981
212.0961000036914
212.4469999980647
212.13710000301944
212.32600000075763
212.65109999512788
212.4820000026375
212.44109999679495
212.34710000135237
211.9410000013886
211.97309999843128
211.89800000138348
212.4060999994981
212.23399999871617
212.20610000455054
212.27709999948274
212.2400000007474
212.40709999983665
212.6319999952102
212.2841000018525
212.61499999673106
212.36110000609187
212.1110999942175
212.2330000056536
212.21309999964433
212.96199999778764
212.00810000300407
212.69000000029337
212.2010999955819
211.80910000111908
212.2661000030348
212.53900000010617
212.41210000152932
212.29199999652337
211.9340999997803
212.08409999962896
212.36900000076275
212.36710000084713
212.35000000160653
212.42609999899287
212.2289999970235
212.42310000525322
212.4240999983158
211.99199999682605
212.28810000320664
212.2159999998985
211.84209999773884
212.38399999856483
212.09810000436846
212.25609999964945
212.21700000023702
212.1910999994725
212.40299999772105
212.18510000471724
212.15399999346118
212.17710000200896
212.47109999967506
212.04500000021653
212.52410000306554
212.0329999961541
212.26710000337334
212.4850999971386
212.44300000398653
212.05409999674885
212.11200000107056
212.00410000164993
212.12399999785703
212.38509999966482
212.29809999931604
212.27799999905983
212.16909999930067
212.11700000276323
212.26710000337334
212.45099999941885
212.35309999610763
211.9950999986031
212.19399999972666
211.87009999994189
212.02500000072177
212.5411000015447
212.58300000044983
212.05909999844152
212.11610000318615
212.44499999738764
212.56710000307066
212.18299999600276
212.47009999933653
211.86210000450956
212.31799999804934
212.22909999778494
212.16500000446104
212.27809999982128
212.26500000193482
212.20809999795165
212.44900000601774
212.40109999780543
212.26500000193482
212.18109999608714
212.23800000007031
211.92709999741055
212.00510000198847
212.28200000041397
212.72509999835165
212.1289999995497
212.6581000047736
212.257099999988
212.09000000089873
212.3340999969514
212.1659999975236
212.2391000011703
212.3730000021169
212.34109999932116
212.26710000337334
212.24299999448704
212.22210000269115
211.94300000206567
212.21309999964433
212.22199999465374
212.42910000000848
212.0811000058893
212.0599999980186
212.5270999968052
212.40600000601262
212.3150999977952
212.30500000092434
212.15310000116006
212.16209999693092
212.08599999954458
212.07609999692068
212.33000000211177
212.08710000064457
212.04610000131652
212.70699999877252
211.80309999908786
211.9779999993625
212.33310000388883
212.04500000021653
211.70310000161408
212.4480999991647
212.3269999938202
212.3721000025398
212.22999999736203
212.1631000045454
212.1179999958258
212.10410000639968
212.68609999970067
211.56199999677483
212.09510000335285
211.7729999954463
212.33610000490444
212.73010000004433
211.8659999978263
212.30809999542544
211.9730000049458
212.5300999978208
212.2490000037942
212.54209999460727
211.90500000375323
212.1400999967591
212.46500000415836
211.9280999977491
212.16000000276836
212.25309999863384
212.3580999978003
212.70199999707984
212.12410000589443
212.42199999687728
212.08910000132164
212.21309999964433
212.36900000076275
212.19009999913396
212.0989999966696
212.430100000347
212.25609999964945
212.12400000513298
212.2811000008369
212.2529999978724
212.44109999679495
211.84100000391481
212.16009999625385
212.30910000303993
212.38499999890337
212.21309999964433
211.91900000121677
211.8890999990981
212.30600000126287
211.7620999997598
211.86109999689506
212.60800000163727
212.5171000006958
212.2079999971902
211.8661000058637
212.07509999658214
211.9650000022375
212.28709999559214
211.87300000019604
212.0571000050404
212.31599999737227
212.31209999677958
212.23010000539944
212.2739999977057
212.22210000269115
212.03199999581557
212.29609999863897
212.298100006592
211.97599999868544
212.14209999743616
212.39600000262726
212.26609999575885
211.92700000392506
212.20609999727458
212.02310000080615
211.79899999697227
211.993100005202
212.28599999449216
212.03510000486858
212.7111000008881
211.89899999444606
212.1021000057226
212.14409999811323
211.7830000061076
212.16909999930067
211.95409999927506
212.06199999869568
211.67009999771835
212.22400000260677
212.44709999882616
212.25309999863384
212.5400000004447
212.02510000148322
211.98800000274787
212.11209999455605
212.3591000054148
212.27099999669008
212.09510000335285
211.82499999849824
212.47710000170628
212.09109999472275
212.11500000208616
212.30210000067018
212.09400000225287
211.79409999604104
212.09400000225287
212.02809999522287
212.14810000674333
212.42699999856995
212.20609999727458
211.78800000052433
212.28310000151396
212.29209999728482
211.8080000000191
212.30110000033164
212.07000000140397
211.92509999673348
212.55810000002384
212.00400000088848
211.93209999910323
211.67300000524847
212.18709999811836
212.0920000015758
212.06510000047274
212.1110999942175
212.21100000548176
212.16909999930067
211.6600000008475
211.9310999987647
212.18109999608714
212.45700000145007
212.42509999865433
211.7900000012014
211.87410000129603
211.88509999774396
211.925000003248
211.8650999982492
212.61999999842374
211.7190999997547
211.8530000007013
212.3481000016909
212.12609999929555
211.70400000119116
212.46809999865945
211.91800000087824
211.89800000138348
211.74709999468178
212.24310000252444
211.8590000027325
212.363099999493
212.07899999717483
212.27409999846714
212.2391000011703
211.99000000342494
212.37209999526385
212.57300000434043
212.09409999573836
211.8440999984159
212.53100000467384
211.99609999894165
211.72500000102445
212.0641000001342
211.72999999544118
211.96410000266042
211.6980999999214
211.87600000121165
212.00510000198847
212.36599999974715
212.07309999590507
211.7870000001858
212.29310000489932
212.39109999442007
212.23200000531506
212.12109999760287
211.95199999783654
212.21009999862872
212.32510000118054
212.14200000395067
211.72809999552555
212.39200000127312
211.7861000006087
212.19009999913396
211.90800000476884
212.1430999977747
212.04600000055507
212.05209999607177
212.36399999907007
211.9451000035042
212.41210000152932
211.79100000153994
212.18109999608714
211.6440000027069
212.09409999573836
212.12609999929555
212.41400000144495
212.34410000033677
212.14799999870593
211.85910000349395
212.04299999953946
211.95309999893652
212.1091000008164
211.86499999748776
212.24310000252444
211.89900000172202
212.23309999913909
211.90009999554604
212.0370000047842
212.19209999981103
212.11010000115493
211.75899999798276
211.900100002822
211.54309999838006
212.41700000246055
211.77609999722335
212.21299999888288
211.7971000043326
212.17900000192458
212.2970999989775
211.85010000044713
212.20599999651313
212.11410000250908
212.35299999534618
212.36810000118567
212.16410000488395
212.17899999464862
212.33410000422737
212.16099999583093
211.6371000010986
211.98310000181664
212.32099999906495
212.78110000275774
212.16499999718508
212.04410000063945
211.88409999740543
212.10000000428408
211.98310000181664
211.5639999974519
211.8250999992597
212.11700000276323
211.67509999941103
211.77109999553068
211.95799999986775
212.04109999962384
211.99300000444055
212.24709999660263
211.93610000045737
212.1980000010808
211.8250999992597
211.8239999981597
212.29809999931604
211.8560000017169
211.92909999808762
212.4961000008625
212.08400000614347
211.91909999470226
212.14400000462774
212.2970999989775
211.90909999859286
211.844999997993
211.84010000433773
212.162999996508
212.21009999862872
211.9139999995241
211.9340999997803
212.04510000097798
212.06600000004983
211.9181000016397
212.1259999985341
212.21610000065994
212.257099999988
212.05899999768008
211.9959999981802
212.26210000168066
211.68399999442045
211.95910000096774
211.88210000400431
211.79499999561813
212.07410000351956
211.9830000010552
211.68110000144225
211.66899999661837
212.00110000063432
211.85310000146274
211.79299999494106
212.30110000033164
211.82899999985239
211.5211000054842
211.47999999811873
212.35909999813884
211.66510000330163
211.44899999490008
211.913099999947
211.60900000541005
212.31209999677958
211.89400000002934
211.65409999957774
211.98110000113957
211.82899999985239
212.0370999982697
211.71500000491505
211.47609999752603
212.39600000262726
211.88809999875957
212.1331000016653
211.7009999928996
212.13710000301944
212.10699999937788
212.3721000025398
211.9879999954719
211.88610000535846
211.48410000023432
211.92299999529496
211.87210000061896
211.90600000409177
211.6710999980569
212.29899999889312
211.84309999807738
212.17109999997774
211.76399999967543
212.05610000470188
211.95599999919068
212.06309999979567
211.6909999967902
212.21910000167554
211.71509999840055
212.05200000258628
211.58309999736957
211.81600000272738
211.71809999941615
211.95699999952922
212.28510000219103
211.55410000210395
212.02899999479996
211.62610000465065
211.90309999656165
211.73300000373274
211.76510000077542
212.1869999973569
212.1220999979414
211.97110000503017
212.09199999429984
211.84110000467626
211.75799999764422
212.1190999969258
211.63300000625895
211.88509999774396
211.61900000151945
211.99309999792604
211.807100000442
212.09100000123726
211.9200999950408
212.3460000002524
211.93309999944177
211.45500000420725
212.14209999743616
211.87300000019604
211.84309999807738
211.72610000212444
212.45400000043446
211.6431000031298
212.09999999700813
211.900100002822
211.94899999682093
212.1201000045403
211.7480999950203
212.11100000073202
211.5200999978697
211.85100000002421
212.03410000453005
211.69299999746727
211.89109999977518
212.098000003607
211.95309999893652
211.63610000076005
211.9479999964824
212.11710000352468
211.9989999991958
211.80309999908786
212.10900000005495
211.5810999966925
211.9490000040969
212.10309999878518
211.95409999927506
211.5879999983008
211.68210000178078
212.29499999753898
212.00810000300407
211.45699999760836
211.887100005697
211.59599999373313
211.78409999993164
211.83510000264505
211.86399999714922
211.76510000077542
211.71700000559213
211.91209999960847
211.42499999405118
212.05899999768008
211.8551000021398
211.832000000868
212.01209999708226
212.1201000045403
211.94300000206567
211.68509999552043
211.9170000005397
211.38510000309907
211.6699999969569
211.80910000111908
212.17900000192458
211.85309999418678
212.03710000554565
211.45399999659276
211.9851000024937
212.15700000175275
212.13109999371227
212.18700000463286
211.92109999537934
211.78499999950873
212.21710000099847
212.04209999996237
211.886000004597
212.31709999847226
211.95499999885214
212.03809999860823
211.79200000187848
212.00810000300407
212.0001000002958
212.043999999878
211.88709999842104
211.6429999950924
212.16910000657663
212.1359999946435
211.89109999977518
211.64600000338396
211.9421000024886
211.71009999670787
211.66100000118604
212.09409999573836
212.00300000054995
212.14110000437358
211.82499999849824
212.01809999911347
211.98710000317078
211.75799999764422
211.87110000028042
211.79500000289408
212.05709999776445
211.77799999713898
211.7190999997547
212.14100000361213
211.80309999908786
212.07509999658214
211.8170000030659
211.33710000140127
211.6909999967902
211.96710000367602
211.91999999427935
211.47810000547906
212.19099999871105
211.4960999970208
211.86099999613361
211.70310000161408
211.38799999607727
211.96010000130627
211.82899999985239
211.807100000442
211.8719999998575
211.7221000007703
211.94410000316566
211.91899999394082
211.83210000162944
211.687000002712
211.60709999821847
211.87800000188872
211.4720999961719
211.53200000117067
211.9791000004625
211.9851000024937
211.9689999963157
211.9611000016448
211.83000000019092
211.95309999893652
211.44700000149896
211.77809999790043
211.38500000233762
212.28610000252957
211.46909999515628
211.62500000355067
211.5600999968592
211.9280000042636
211.59609999449458
211.96700000291457
211.7731000034837
211.51199999439996
211.36010000191163
211.79100000153994
211.46310000040103
211.9200999950408
211.54200000455603
211.7671000014525
212.42699999856995
211.70609999535372
211.80900000035763
211.84310000535334
211.69299999746727
211.71609999873908
211.9170000005397
211.66010000160895
211.3450999968336
211.78599999984726
211.70210000127554
212.12300000479445
211.4140999983647
212.08299999852898
211.59710000210907
211.65499999915482
212.1941000004881
211.61209999991115
211.8530000007013
211.80509999976493
212.05799999734154
211.8410999974003
211.780000005092
211.7149999976391
211.84609999909298
211.5720000001602
211.6221000032965
211.78409999993164
211.5769999945769
211.9340999997803
211.86300000408664
211.60109999618726
211.5510000003269
211.54509999905713
211.61600000050385
211.65010000549955
211.9170999940252
211.62100000219652
211.89310000045225
211.726000001363
211.73409999755677
212.0950000025914
211.61209999991115
211.84999999968568
211.67810000042664
211.68500000203494
211.6840999951819
211.6290999983903
211.69300000474323
212.16109999659238
211.60900000541005
211.75109999603592
211.16299999994226
211.900100002822
211.69999999983702
211.8731000009575
211.53809999668738
212.02900000207592
211.24109999800567
211.66100000118604
211.50910000142176
212.04800000123214
211.20909999444848
211.7690000013681
211.53310000227066
211.88899999833666
211.5200999978697
211.59110000007786
211.70100000017555
211.6801000011037
211.69999999983702
211.82409999892116
212.11800000310177
211.89109999977518
211.63499999966007
211.65409999957774
211.81500000238884
211.87909999571275
211.7281000028015
212.0710000017425
211.61510000092676
211.42399999371264
211.88310000434285
211.4159999982803
211.77909999823896
211.88700000493554
211.82610000687419
212.2589999999036
211.85209999384824
211.514000002353
211.90110000316054
211.76199999899836
211.73309999721823
211.5380000032019
211.6740999990725
211.8101000014576
211.58699999796227
211.70210000127554
211.5239999984624
211.53709999634884
211.6470000037225
211.94110000215005
211.70599999459228
211.98310000181664
211.48209999955725
211.4270000020042
211.16110000002664
211.93599999969592
211.7491000026348
211.69899999949848
211.90309999656165
211.2730000008014
211.66310000262456
211.5189999967697
211.7331000044942
211.51409999583848
211.49100000184262
211.94509999622824
211.67900000000373
211.29910000308882
211.5720000001602
212.09210000233725
211.77399999578483
211.74510000128066
211.62409999669762
211.79700000357116
211.41809999971883
211.48600000014994
211.8491000001086
211.64500000304542
211.81509999587433
211.84200000425335
211.9230999960564
211.79510000365553
211.77399999578483
211.64710000448395
211.94299999478972
211.46109999972396
211.7560000042431
211.34009999514092
212.09900000394555
211.65810000093188
211.51909999753116
211.3969999991241
211.63610000076005
211.44700000149896
211.40509999531787
211.54900000692578
211.82709999993676
211.53210000193212
211.92709999741055
211.4590000055614
212.07909999793628
211.2940000006347
212.03109999623848
211.5909999993164
211.80509999976493
211.71500000491505
211.6260999973747
211.31700000114506
211.96410000266042
211.68509999552043
211.6390000010142
211.59009999973932
211.37399999861373
211.6221000032965
211.7969999962952
212.18210000370163
211.6939999978058
211.9040999969002
211.49410000361968
211.83700000256067
211.51809999719262
211.8719999998575
211.8620999972336
211.58200000354555
211.70210000127554
211.5330000015092
212.06309999979567
211.42609999515116
212.0370000047842
211.61410000058822
212.04499999294057
212.218100001337
211.4240000009886
211.51710000413004
211.7480999950203
211.925000003248
211.8311000012909
212.03499999683117
211.50109999871347
212.05300000292482
211.5360999960103
211.65400000609225
211.8510999935097
211.9371000007959
211.35399999911897
211.6771000000881
211.96100000088336
211.96510000299895
211.6779999996652
211.78209999925457
211.97599999868544
211.7911000023014
211.71609999873908
211.68200000101933
211.6131000002497
211.69299999746727
212.04209999996237
211.79700000357116
212.01209999708226
211.83400000154506
211.23700000316603
211.74510000128066
211.79209999536397
211.4720000026864
211.35209999920335
211.82199999748264
211.49010000226554
211.13799999875482
211.8941000007908
211.35399999911897
211.73110000381712
211.80900000035763
211.33109999937005
211.8040999994264
211.59800000168616
211.89210000011371
211.50899999338435
211.4951000039582
212.13100000022678
211.60709999821847
211.6680000035558
211.95609999995213
211.38699999573873
211.5401000046404
211.73609999823384
211.7870000001858
211.57909999601543
211.25600000232225
211.79310000297846
211.76199999899836
211.56309999787482
211.68600000237348
211.8170999965514
211.47999999811873
211.33610000106273
211.77900000475347
211.79709999705665
211.59710000210907
211.62899999762885
211.77510000416078
211.71999999933178
211.5680999995675
211.50399999896763
211.82109999790555
211.42500000132713
212.31309999711812
211.68710000347346
211.51200000167591
211.30209999682847
211.65199999813922
211.90110000316054
211.64799999678507
211.33710000140127
211.75799999764422
211.70610000262968
211.5990000020247
211.32609999767737
211.51110000209883
211.61900000151945
211.37309999903664
211.94699999614386
211.22010000544833
211.963999994623
211.91600000020117
211.66910000465577
211.433999997098
211.70510000229115
211.5741000015987
211.06099999451544
211.76810000179103
211.60600000439445
211.57909999601543
211.58000000286847
211.24009999766713
211.6489999971236
211.50910000142176
211.52100000472274
211.54309999838006
211.79599999595666
211.6641000029631
211.05309999984456
211.8029999983264
211.46710000175517
211.67699999932665
211.83510000264505
211.38399999472313
211.8581000031554
211.4549999969313
211.74210000026505
211.86999999918044
211.1531000045943
211.94509999622824
211.83700000256067
211.27610000257846
211.32899999793153
211.49310000328114
211.5909999993164
211.38909999717725
211.52599999913946
211.71709999907762
211.4720000026864
211.47109999583336
211.5161000037915
211.94200000172714
211.15409999765689
211.5609999964363
211.6271000049892
211.5189999967697
211.23410000291187
211.62100000219652
211.45309999701567
211.34000000165543
211.74210000026505
211.41199999692617
211.60609999787994
211.22710000054212
211.63200000592042
211.6530999992392
211.92299999529496
211.65910000127042
211.6489999971236
211.33710000140127
211.39799999946263
211.63910000177566
211.86699999816483
211.36310000292724
211.73609999823384
211.42710000276566
211.687000002712
211.74210000026505
211.963999994623
211.31910000258358
211.57700000185287
211.3850999958231
211.88900000561262
211.5940999938175
211.52799999981653
211.5851000053226
211.19909999833908
211.5570000023581
211.6660999963642
211.5479999993113
211.58809999906225
211.62200000253506
211.58609999838518
211.56300000438932
211.20309999969322
211.68899999611313
211.04909999849042
211.67300000524847
211.54910000041127
211.47009999549482
211.71699999831617
211.22810000088066
211.96600000257604
211.84709999943152
211.26799999910872
211.489100001927
211.48800000082701
211.79909999773372
211.48399999947287
211.40110000123968
211.60300000337884
211.41509999870323
211.57599999423837
211.25210000172956
211.55410000210395
211.68899999611313
211.2291000012192
211.69400000508176
211.50309999939054
211.90099999512313
211.70010000059847
211.4849999998114
211.58110000396846
211.28199999657227
211.36010000191163
211.46910000243224
211.46199999930104
211.52509999956237
211.87300000019604
211.56609999889042
211.42500000132713
211.48710000124993
211.4000000001397
211.73009999620263
211.23700000316603
211.69910000025993
211.38999999675434
211.33410000038566
211.40799999557203
211.53610000328626
211.7179999986547
211.23310000257334
211.6059999971185
211.4170999993803
211.5540000013425
211.6371000010986
211.96999999665422
211.36110000225017
211.42809999582823
211.45200000319164
211.92010000231676
211.3919999974314
211.56209999753628
211.3390000013169
211.7761000044993
211.4309999960824
211.74210000026505
211.77999999781605
211.6461000041454
211.29809999547433
211.64900000439957
211.21309999580262
211.45500000420725
211.46009999938542
211.50399999896763
211.27510000223992
211.5189999967697
211.25710000342224
211.53599999524886
211.1471000025631
211.48810000158846
211.24699999927543
211.70609999535372
211.14700000180164
211.42110000073444
211.61700000084238
211.74210000026505
211.51200000167591
211.30609999818262
211.66200000152458
211.342099995818
211.1681000023964
211.18099999875994
211.44610000192188
211.40100000047823
211.38909999717725
211.38900000369176
211.6710999980569
211.36500000284286
211.14509999461006
211.26500000536907
211.65509999991627
211.38909999717725
211.85800000239396
211.2970999951358
211.8719999998575
211.6301000060048
210.93499999551568
211.06110000255285
211.9479999964824
211.5260999999009
211.46199999930104
211.7391000065254
211.99699999851873
211.36309999565128
210.95300000160933
211.51710000413004
211.4439999932074
211.6431000031298
211.51600000303006
211.77109999553068
211.42210000107298
211.40700000250945
210.98309999797493
210.84200000041164
211.4711000031093
211.91699999326374
211.56810000684345
211.48299999913434
211.5990999955102
211.2669999987702
211.31610000156797
211.37409999937518
211.09200000501005
211.67810000042664
211.3309999986086
211.19309999630786
211.62200000253506
211.51210000243736
211.4019999935408
211.56310000515077
211.59199999965494
211.31510000122944
211.93299999868032
211.4910999953281
210.7391000026837
211.64000000135275
211.38709999650018
211.17100000265054
211.54009999736445
211.80699999968056
211.6271000049892
211.645999996108
211.6980999999214
211.12600000196835
211.46410000073956
211.53709999634884
211.6779999996652
211.290100000042
211.2840000045253
211.3720999986981
211.5750000011758
210.97310000186553
211.30299999640556
211.54509999905713
211.41699999861885
211.65409999957774
211.5720000001602
211.3171000019065
211.51110000209883
211.28799999860348
211.41910000005737
211.17300000332762
211.69999999983702
211.43909999955213
211.38100000098348
211.4780999982031
212.11100000073202
211.64409999619238
211.66210000228602
211.6299999979674
210.98910000000615
211.54999999998836
211.4281000031042
211.36399999522837
211.68610000313492
211.47699999710312
211.49810000497382
211.74299999984214
211.39409999886993
211.41209999768762
211.1460000014631
211.45609999803128
211.34100000199396
211.22009999817237
211.08300000196323
211.3991000005626
211.12800000264542
211.2970999951358
211.24300000519725
211.4720999961719
211.31400000012945
211.0220999966259
211.1871000015526
211.41500000521773
212.20609999727458
211.17899999808287
211.50910000142176
210.86300000024494
211.3621000025887
211.27499999420252
211.60010000312468
211.88509999774396
211.3630000021658
211.35209999920335
211.00899999873945
211.7281000028015
211.14500000112457
211.37109999835957
211.2859999979264
211.3510999988648
211.9481000045198
211.7870000001858
211.46310000040103
211.44799999456154
211.1871000015526
211.60800000507152
211.20410000003176
210.9539999946719
211.27210000122432
211.1510000031558
210.89509999728762
211.48510000057286
211.26099999673897
211.03810000204248
211.13100000366103
211.19899999757763
210.99210000102175
211.65100000507664
211.502099999052
211.3069999977597
211.59310000075493
211.3489999974263
211.2401000049431
211.87009999994189
211.18799999385374
211.22110000578687
211.433999997098
211.25909999682335
211.19800000451505
211.18009999918286
211.21699999639532
211.49010000226554
211.44400000048336
211.38210000208346
211.24109999800567
211.55900000303518
211.12909999646945
211.23700000316603
211.29609999479726
211.0480000046664
211.8440999984159
211.25600000232225
211.47409999684896
211.47599999676459
211.49910000531236
211.78910000162432
210.9089999939897
211.68610000313492
211.5429999976186
211.3011000037659
211.52900000015507
211.36809999734396
211.0850000026403
211.0510999991675
211.36100000148872
211.7800999985775
211.08999999705702
211.56310000515077
211.2310999946203
211.34000000165543
211.51510000345297
211.46500000031665
211.07109999866225
211.2940000006347
211.2691000002087
211.64799999678507
211.20309999969322
211.5620000040508
210.88109999982407
211.26209999783896
211.5750000011758
211.5501000007498
211.32399999623885
211.24910000071395
210.89300000312505
210.7140999942203
211.19800000451505
211.27210000122432
211.47909999854164
211.19500000349944
211.6561000002548
211.66809999704128
211.2829999969108
211.85610000247834
211.16500000061933
211.54810000007274
211.3549999994575
210.99810000305297
211.4129999972647
211.53709999634884
211.57710000261432
211.37699999962933
211.57310000126017
211.1609999992652
211.4750999971875
211.315000000468
211.18310000019846
211.4930000025197
211.21310000307858
211.41999999963446
211.1940999966464
211.42910000344273
211.1220000006142
211.55609999550506
211.16500000061933
211.6461000041454
211.69999999983702
211.17409999715164
211.19599999656202
211.07610000035493
211.50610000040615
210.79300000565127
211.46809999481775
211.13400000467664
210.76809999794932
211.61399999982677
211.41609999904176
211.29600000131177
211.0171000022092
211.06499999586958
211.17310000408906
211.21799999673385
211.39810000022408
210.60710000165273
211.433999997098
210.8081000042148
211.22699999978067
211.56109999719774
211.2280000001192
210.96209999814164
211.3660000031814
211.32309999666177
211.11000000382774
211.1460999949486
211.03200000652578
211.22709999326617
211.64410000346834
211.06500000314554
211.27109999360982
211.5960000010091
211.51910000480711
211.2450999993598
211.28099999623373
211.10310000221943
211.67209999839542
211.3870000030147
211.18610000121407
211.40400000149384
211.0800999944331
211.2840000045253
211.2790999963181
211.315000000468
210.84610000252724
211.22699999978067
211.32609999767737
211.30310000444297
211.00699999806238
211.20109999901615
210.85999999922933
211.0361000013654
211.64000000135275
211.3801000014064
211.53099999355618
211.09509999951115
210.87800000532297
211.3591000015731
211.03500000026543
211.70109999366105
211.36810000461992
211.0130000000936
211.73409999755677
211.01199999975506
211.21909999783384
211.1640000002808
211.63910000177566
211.24099999724422
211.41610000631772
211.36299999488983
211.3251000046148
210.92810000118334
211.4709999950719
211.3930999985314
211.26800000638468
211.20410000003176
211.58899999863934
211.5440999987186
211.1910000021453
211.2020999993547
211.2280000001192
211.17209999647457
211.65299999847775
211.24710000003688
211.3221000035992
210.83299999736482
211.0991000008653
211.32999999827007
211.31009999953676
211.06000000145286
211.31510000122944
211.33800000097835
211.60409999720287
210.9790000031353
211.51709999685409
211.2249999991036
211.49309999600518
211.1670000012964
210.86710000236053
210.8689999950002
211.11010000458919
210.9619999973802
211.0571000011987
211.115999998583
211.11609999934444
211.26899999944726
211.4170999993803
211.0430000029737
211.23410000291187
211.2280000001192
211.01209999324055
211.03910000238102
210.6740000017453
211.26209999783896
211.08700000331737
211.16410000104224
211.43499999743653
211.0361000013654
211.1049999948591
211.44610000192188
211.11300000484334
211.1390999998548
211.28999999928055
211.24910000071395
211.21199999470264
211.21810000477126
211.11910000036005
211.0979999997653
211.29309999378165
211.31200000672834
210.65109999472043
211.13799999875482
211.34810000512516
211.09699999942677
211.64009999483824
211.3480000043637
211.03510000102688
211.48700000048848
211.10010000120383
211.56409999821335
211.13799999875482
210.95609999611042
211.52799999981653
211.50210000632796
210.7579999938025
211.29410000139615
211.0339999999269
211.21510000375565
211.36599999590544
211.11609999934444
211.1910000021453
211.4101000042865
211.05309999984456
211.17799999774434
211.18610000121407
211.12400000129128
211.23509999597445
211.17599999706727
211.03810000204248
211.31810000224505
210.90099999855738
211.2870999990264
211.30700000503566
211.1150999990059
211.29199999995762
210.97809999628225
211.3720999986981
211.52500000607688
211.34309999615652
210.77299999888055
211.3381000017398
211.17100000265054
211.12109999376116
210.87200000329176
211.03710000170395
211.55200000066543
210.95609999611042
210.93800000380725
210.92909999424592
211.05900000111433
211.22110000578687
210.73709999473067
211.726000001363
211.0411000030581
211.16999999503605
211.33310000004712
210.958000003302
211.29110000038054
211.5029999986291
211.40010000090115
210.83699999871897
210.8730999971158
211.46700000099372
210.96509999915725
211.16510000138078
210.96899999974994
211.37409999937518
211.59199999965494
211.00610000576125
211.20800000062445
211.49209999566665
211.076999999932
210.94910000101663
211.382000001322
210.89509999728762
211.0030000039842
211.57409999432275
211.64710000448395
211.23100000113482
211.09609999984968
210.85799999855226
210.82010000100126
211.65199999813922
210.92209999915212
211.21700000367127
211.03509999375092
211.48100000573322
211.47109999583336
210.98999999958323
211.22409999952652
211.18209999985993
211.03600000060396
211.4069999952335
210.80210000218358
211.02100000280188
211.3690999976825
210.56700000190176
211.08309999544872
211.2260000067181
210.587099994882
211.12600000196835
210.86810000269907
211.29999999538995
211.41509999870323
211.75500000390457
211.25709999614628
211.18910000222968
211.11199999722885
211.25810000376077
211.23999999690568
210.6491000013193
211.1430000004475
211.79310000297846
210.9229999987292
210.76709999761079
211.30300000368152
211.1880999946152
211.24000000418164
210.89809999830322
211.02500000415603
210.98409999831347
211.28009999665665
211.17100000265054
211.3450999968336
210.99700000195298
211.41309999802615
210.8040000020992
211.21310000307858
211.18399999977555
211.28309999767225
211.26799999910872
211.09609999984968
211.14700000180164
211.342099995818
211.26500000536907
210.825099995418
211.1220000006142
211.35409999988042
210.66910000081407
211.07199999823933
211.1371000064537
210.81299999787007
211.05209999950603
210.99900000263005
211.2760999953025
211.23500000248896
210.89309999661054
210.93000000109896
211.2501000010525
211.51300000201445
211.2291000012192
211.2189999970724
211.1570999986725
211.17200000298908
211.16410000104224
211.0949999987497
211.19309999630786
211.0480000046664
211.1090999969747
211.2039999992703
211.30609999818262
210.8730000036303
211.2531000020681
211.33499999996275
210.95909999712603
211.39599999878556
211.00510000542272
211.19099999486934
211.40010000090115
211.42200000031153
210.88109999982407
210.8700000026147
211.12409999477677
210.76810000522528
210.9989999953541
210.7261000055587
211.47499999642605
211.30010000342736
210.7899999973597
211.20410000003176
211.07499999925494
211.29610000207322
211.26599999843165
211.04210000339663
211.4159999982803
211.2741000019014
210.518999992928
210.97910000389675
211.2669999987702
210.82810000370955
211.3580000004731
211.0510999991675
210.892099996272
211.2570000026608
211.27210000122432
210.9329999948386
210.85510000557406
210.9959999943385
211.20410000003176
211.276000001817
211.49610000429675
210.81199999753153
211.38909999717725
210.90600000025006
210.8241000023554
210.7079999987036
211.53510000294773
211.13099999638507
211.24109999800567
211.39899999980116
210.866100002022
210.91510000405833
211.20999999402557
211.01510000153212
210.66799999971408
210.75710000150139
211.01199999975506
210.75710000150139
211.1871000015526
211.1609999992652
211.01110000017798
210.79599999939092
211.09710000018822
211.18099999875994
210.96310000575613
211.24199999758275
210.9790999966208
210.97000000008848
210.78210000268882
210.852000003797
210.65209999505896
210.8211000013398
211.05900000111433
210.9691000005114
210.94299999822397
210.87209999677725
210.98300000448944
211.19909999833908
211.10800000315066
210.7280999989598
210.99600000161445
211.23709999665152
211.37399999861373
211.21010000206297
210.99800000229152
211.25809999648482
211.3900999975158
211.18700000079116
211.08610000374028
211.23999999690568
210.63510000385577
210.9859999982291
211.02509999764152
211.40800000284798
211.25210000172956
211.14599999418715
210.91510000405833
211.12999999604654
211.2191000051098
211.00399999704678
211.10910000425065
211.01199999975506
210.57809999911115
211.1940999966464
210.99300000059884
210.84010000049602
210.98999999958323
211.40210000157822
211.09399999841116
211.30609999818262
210.68600000580773
210.89109999593347
211.2730000008014
211.29710000241175
211.17299999605166
210.53910000046017
210.98499999789055
210.56510000198614
210.71300000039628
211.04809999815188
210.8460000017658
210.93809999729274
211.07100000517676
210.49309999943944
210.65499999531312
211.1081000039121
210.69499999430263
211.28110000427114
211.022999996203
210.87510000506882
210.78799999668263
211.3561000005575
210.9760000021197
211.03810000204248
210.9809999965364
211.13809999951627
210.85799999855226
211.35209999920335
211.0820000016247
211.30909999919822
210.80310000252211
210.81799999956274
211.0030999974697
211.14900000247872
210.86210000066785
211.03500000026543
210.89009999559494
210.93600000313018
210.44309999706456
210.79600000666687
210.89609999762615
210.9679999994114
211.01009999983944
211.16600000095787
210.96709999983432
211.10899999621324
211.22309999918798
210.8790000056615
211.091099998157
211.07910000137053
211.0019999963697
211.23010000155773
210.5260000025737
211.30209999682847
210.8860000007553
211.0060999984853
210.7880000039586
210.998099995777
210.6320000020787
210.9370999969542
210.90200000617187
211.3510999988648
210.7319999995525
211.0991000008653
210.80399999482324
211.01810000254773
211.31009999953676
211.02300000347896
210.85309999762103
210.75500000006286
211.0991000008653
211.07900000060908
211.10010000120383
211.1739999963902
210.96699999907287
211.36110000225017
210.82899999601068
210.89510000456357
210.81599999888567
211.37910000106785
210.90809999441262
210.8700000026147
210.654100003012
210.8559999978752
211.1570999986725
210.84800000244286
210.9880999996676
211.22399999876507
210.9790999966208
210.90499999991152
211.3941000061459
211.09900000010384
210.80309999524616
211.1430000004475
210.83509999880334
211.17300000332762
210.97110000118846
211.184100000537
211.13899999909336
211.00109999679262
211.0820000016247
210.8051000031992
210.99099999992177
210.80309999524616
210.94199999788543
210.8481000032043
210.6389999971725
211.1261000027298
210.72499999718275
210.708100006741
210.91899999737507
210.90109999931883
211.13499999773921
210.88310000050114
210.85699999821372
210.7501000064076
210.84609999525128
210.66799999971408
211.46009999938542
210.63100000174018
211.00110000406858
210.79199999803677
211.06609999696957
211.05399999942165
210.73810000234516
211.08000000094762
210.85409999795957
211.02999999857275
210.51509999961127
211.12300000095274
210.62309999979334
211.13899999909336
211.05910000187578
210.8589999988908
210.66810000047553
210.99110000068322
210.70999999938067
210.95999999670312
210.80110000184504
210.74899999803165
211.0471000050893
210.88099999906262
211.04409999679774
211.11100000416627
210.70209999743383
210.8749999970314
210.71310000115773
211.05499999976018
211.03109999967273
211.11100000416627
210.9210999988136
211.08000000094762
210.88009999948554
210.98009999695932
210.759000001417
210.82010000100126
210.68899999954738
210.75710000150139
211.05600000009872
210.96209999814164
210.8509999961825
210.77710000099614
211.04900000500493
211.01009999983944
210.8799999987241
210.73710000200663
211.0469999970519
211.15609999833396
211.33700000063982
210.55409999826225
210.79500000632834
210.52109999436652
210.46100000239676
210.9580999967875
210.58199999970384
211.01110000017798
210.9130000026198
210.6701000011526
211.00699999806238
210.85909999965224
210.82210000167834
211.17799999774434
210.74710000539199
211.0469999970519
211.08709999680286
210.4440000039176
210.68910000030883
210.91100000194274
210.99009999306872
211.06500000314554
210.6491000013193
211.31199999945238
210.84610000252724
210.4879999969853
211.02809999865713
210.9820000041509
210.8280999964336
210.8490000027814
210.81609999964712
210.76000000175554
210.7319999995525
210.8070999966003
211.04599999671336
210.96810000017285
211.1330000043381
210.69310000166297
210.5749999973341
210.5980999986059
211.0411000030581
211.20599999994738
211.07209999900078
210.86800000193762
210.84709999558982
210.8860000007553
210.84910000354284
211.31600000080653
210.88009999948554
210.84899999550544
210.88810000219382
210.9379999965313
210.73009999963688
210.90800000092713
210.79910000116797
210.96699999907287
211.0541000001831
210.6019999991986
210.82710000337102
210.73299999989104
210.9130999961053
210.53900000697467
210.60209999996005
210.95499999501044
211.15809999901103
210.9760000021197
211.1021000018809
211.03109999967273
211.04199999535922
210.81709999998566
210.74800000496907
211.04209999612067
210.87800000532297
210.83009999711066
210.78899999702116
210.44710000569467
210.6839999978547
210.61209999606945
210.91200000228127
210.91210000304272
210.6950000015786
210.97209999425104
210.89600000414066
210.95909999712603
211.04100000229664
210.7620999959181
211.03100000618724
210.8440999945742
211.1460000014631
210.9000999989803
210.95100000093225
210.44509999774164
211.3870000030147
210.98609999899054
210.56400000088615
210.94209999864688
211.24699999927543
210.60410000063712
210.77099999820348
210.85709999897517
210.9760000021197
210.80210000218358
210.6809999968391
211.0201000032248
210.59299999615178
210.89410000422504
210.8220000009169
211.3450999968336
210.92599999974482
210.73310000065248
210.82000000023982
210.98709999932908
211.07800000027055
211.25710000342224
211.05809999426128
210.40799999900628
211.11910000036005
210.1260000054026
210.64409999962663
210.88800000143237
210.732099993038
210.63000000140164
210.81309999863151
210.83300000464078
210.94109999830835
211.11000000382774
210.69609999540262
210.9100000016042
210.72109999659006
210.65200000157347
210.8901000028709
210.95999999670312
210.8550999982981
210.8970000044792
210.57309999741847
210.69200000056298
211.00509999814676
210.98999999958323
211.01810000254773
211.14200000010896
211.31009999953676
211.26200000435347
210.96709999983432
210.97709999594372
210.64800000021933
210.54910000384552
210.76999999786494
211.10110000154236
211.1529999965569
210.4581000021426
210.75399999972433
211.0670999973081
210.2080000040587
211.3000999961514
210.6130000029225
210.998099995777
210.63900000444846
210.68609999929322
210.6690999935381
210.6740000017453
210.38709999993443
210.87200000329176
211.13509999850066
210.8490000027814
210.8821000001626
210.85999999922933
210.80909999727737
210.96599999873433
211.1681000023964
210.8040000020992
210.8730999971158
210.65200000157347
210.61809999810066
211.1769999974058
211.19010000256822
210.1330000004964
210.59309999691322
210.90209999965737
211.21400000265567
210.51509999961127
210.61100000224542
210.84609999525128
210.74700000463054
210.54809999623103
210.68899999954738
210.60710000165273
210.78600000328152
210.5431000018143
210.90999999432825
211.45110000361456
210.91499999602092
210.79209999879822
210.8280000029481
210.8391000001575
210.30900000187103
211.33009999903152
210.71600000141189
210.71310000115773
210.4959999996936
210.998099995777
211.04500000365078
210.83609999914188
210.89609999762615
211.14800000214018
210.7830999957514
210.54200000071432
210.69510000234004
210.82900000328664
210.50009999453323
210.903999999573
210.97910000389675
211.05900000111433
210.9450999996625
210.6969999949797
210.78110000235029
210.84700000210432
210.7250999979442
210.93000000109896
210.92510000016773
211.009999999078
210.75610000116285
210.54500000172993
211.14510000188602
210.70999999938067
210.82609999575652
210.82600000227103
210.69910000369418
211.17599999706727
210.90910000202712
211.03299999958836
210.81109999795444
210.4479999979958
210.561100000632
210.77599999989616
210.87709999846993
210.8970000044792
210.69909999641823
210.93500000279164
211.05910000187578
210.55199999682372
210.8451000021887
210.9950000012759
211.0220999966259
210.98910000000615
210.4110000000219
210.79109999845969
210.55100000376115
210.73510000132956
210.47799999359995
210.49710000079358
210.67900000343798
210.57809999911115
211.30200000334298
211.19509999698494
210.8959999968647
210.7361000016681
211.08400000230176
210.65809999709018
210.9920000002603
210.7490999987931
210.3140000035637
210.87109999643872
210.80610000353772
210.5509999964852
210.773099999642
211.22400000604102
210.39809999638237
210.91500000329688
210.4761000009603
210.96699999907287
210.6350999965798
211.15899999858811
210.47510000062175
210.40899999934481
210.773099999642
210.38799999951152
210.52510000299662
210.62499999970896
210.89210000354797
210.8319999970263
210.73410000099102
210.51810000062687
210.9809999965364
210.2701000039815
210.49309999943944
211.15900000586407
210.53209999809042
210.55899999919347
210.5290999970748
210.88400000007823
210.55610000621527
210.80199999414617
210.73410000099102
210.903999999573
210.72310000454308
210.21900000050664
211.0880999971414
210.5650000012247
210.62710000114748
210.6359999961569
210.5770999987726
210.87100000295322
210.54610000282992
210.6939999939641
211.1390999998548
211.34210000309395
210.54800000274554
210.5230999950436
210.8280000029481
210.58710000215797
210.80199999414617
210.97710000321968
210.293999996793
210.49409999977797
210.69100000022445
210.5851000014809
210.68100000411505
210.825099995418
210.85100000345847
210.54509999521542
210.61400000326103
210.8901000028709
210.399999996298
210.44010000332491
210.6389999971725
210.81309999863151
210.49700000003213
210.7940999994753
210.80000000074506
210.8931000038865
210.43909999571042
210.87700000498444
210.5630999940331
211.06000000145286
210.85909999965224
210.69600000191713
210.90710000135005
210.49800000037067
210.54609999555396
210.56600000156322
210.79209999879822
211.10200000111945
210.55609999893932
210.59700000478188
210.77209999930346
210.7319999995525
210.95709999644896
210.39510000264272
210.64099999784958
211.05309999984456
210.65709999675164
210.66900000005262
210.9481000006781
210.57200000359444
210.90510000067297
210.51399999851128
210.86210000066785
211.0259999972186
210.89410000422504
210.89999999821885
210.18809999804944
210.98100000381237
210.37109999451786
210.7880000039586
210.62009999877773
210.7239999968442
210.6251000004704
210.74700000463054
210.81609999964712
210.96299999771873
210.9210999988136
210.8721000040532
210.7929999983753
210.18509999703383
210.73400000022957
210.64409999962663
210.62100000563078
210.99109999340726
210.70800000597956
210.79309999913676
210.62399999937043
210.46109999588225
211.06000000145286
210.8550999982981
210.85100000345847
210.8481000032043
210.7839999953285
210.42509999824688
210.7830000022659
210.91510000405833
210.5909999954747
210.39810000365833
210.99010000034468
210.28999999543885
210.6911000009859
210.47399999952177
210.6941000020015
210.48200000223005
210.7280999989598
210.63100000174018
210.01909999904456
210.66399999835994
211.0190999956103
210.74500000395346
210.3521000026376
211.17899999808287
210.08209999854444
211.00899999873945
210.26610000262735
210.53499999834457
210.8829999997397
210.24210000177845
210.4269999981625
210.7380999950692
211.17200000298908
210.5710999967414
210.7250000044587
210.6880999999703
210.28410000144504
210.82300000125542
210.55209999758517
210.5020000017248
210.61509999708505
210.26100000017323
210.57909999944968
210.30400000017835
210.69210000132443
210.60399999987567
210.7791000016732
211.03500000026543
210.70009999675676
210.2999999988242
210.85210000455845
210.63399999547983
210.73810000234516
210.62700000038603
210.7010999970953
210.89100000244798
210.2530999982264
210.90499999991152
210.6781000038609
210.34099999815226
210.67509999556933
210.39900000323541
210.3281000017887
210.505999995803
210.48810000502272
210.5539999975008
210.6971000030171
210.51299999817275
210.08309999888297
210.95600000262493
210.91409999644384
210.72609999828273
210.48800000426127
210.3110999960336
210.71800000208896
210.95210000203224
210.3449999995064
210.63709999725688
210.48100000189152
211.01510000153212
210.88500000041677
210.97110000118846
210.51599999918835
210.85909999965224
210.61699999700068
210.62910000182455
210.62499999970896
210.61010000266833
210.68799999920884
210.5920999965747
210.7430000032764
210.73999999498483
210.83310000540223
210.37199999409495
210.49110000603832
210.39699999528239
210.85909999965224
210.4059999983292
210.87510000506882
210.96209999814164
210.653000001912
210.8310999974492
210.4110000000219
210.3891000006115
210.72999999887543
210.5301000046893
210.39699999528239
211.19909999833908
210.62800000072457
210.42510000552284
210.7629999954952
210.45009999943431
210.65800000360468
210.08710000023711
210.8719999960158
210.66309999878285
210.56400000088615
211.0411000030581
209.92999999725726
210.50810000451747
210.86799999466166
210.6301000021631
210.76200000243261
210.53910000046017
210.53099999699043
210.44310000434052
210.6179999973392
210.57609999843407
210.67900000343798
210.72909999929834
210.58300000004238
210.34510000026785
210.50799999648007
210.5191000009654
210.293999996793
210.43910000298638
210.38299999781884
210.47710000129882
210.4440000039176
210.59009999589762
210.77099999820348
210.5991000062204
210.4059999983292
210.66309999878285
210.7520999998087
210.93600000313018
210.73309999337653
210.64800000021933
210.28810000279918
210.94900000025518
210.42509999824688
210.42400000442285
210.64810000098078
210.73999999498483
210.25699999881908
210.80210000218358
210.93999999720836
210.561100000632
210.44699999765726
210.85709999897517
210.57800000562565
210.14809999905992
210.6329999951413
210.43310000095516
210.39200000086566
210.88410000083968
210.25200000440236
210.54909999656957
210.49800000037067
210.70909999980358
210.3819999974803
210.3200999990804
210.62700000038603
210.69810000335565
210.71200000005774
210.73810000234516
210.41899999545421
210.3251000007731
210.46100000239676
210.75310000014724
211.0049999973853
210.80410000286065
210.61399999598507
210.33010000246577
210.64099999784958
210.61610000469955
210.6980999960797
210.28200000000652
210.52910000435077
210.60299999953713
210.62809999421006
210.5650000012247
210.3200999990804
210.4620000027353
210.38709999993443
210.89699999720324
210.18110000295565
210.36699999967823
210.55609999893932
210.5809999993653
210.26310000161175
210.40699999866774
210.48710000468418
210.12099999643397
210.6491000013193
210.70199999667238
210.74810000573052
210.2889999951003
210.72310000454308
210.30500000051688
210.76109999557957
210.48100000189152
210.9000999989803
210.3819999974803
210.70909999980358
210.58600000105798
210.4521000001114
210.2350999994087
210.63400000275578
210.5370999997831
210.49499999935506
210.32410000043456
210.54800000274554
210.79009999812115
210.48509999673115
210.36399999866262
210.19610000075772
210.47100000578212
210.33109999552835
210.29899999848567
210.1131000017631
210.74200000293786
210.15809999516932
210.5310000042664
210.21309999923687
210.6320000020787
210.6461000003037
210.26399999391288
210.6811000048765
210.3690000003553
211.10509999562055
210.50900000409456
210.35209999536164
210.36800000001676
210.34710000094492
210.38599999883445
210.5331000057049
210.4209999961313
210.35710000433028
210.4749999998603
210.6320999955642
210.5550000051153
210.41909999621566
211.03900000161957
210.150099999737
210.38699999917299
210.5821000004653
210.6229999990319
210.7070999991265
210.3239999996731
210.44310000434052
210.46699999715202
210.55909999995492
210.78799999668263
210.3761000034865
210.44599999731872
210.3341000038199
210.84700000210432
210.79709999321494
210.71200000005774
210.31210000364808
209.8889999979292
210.96010000474053
210.58699999412056
210.65210000233492
210.50400000240188
210.67309999489225
210.5571000065538
210.63499999581836
210.4920999991009
210.05410000361735
210.40499999799067
210.55209999758517
210.90199999889592
210.17510000092443
210.5569999985164
210.7151000018348
210.7350000005681
210.21710000059102
210.9889999992447
210.4951000001165
210.57999999902677
210.31210000364808
210.0189999982831
210.5241000026581
210.71599999413593
210.4311000002781
210.7010000036098
210.43310000095516
210.74599999701604
210.28710000246065
210.8379999990575
210.67110000149114
210.41799999511568
210.59010000317357
210.40000000357395
210.56409999437165
210.2080000040587
210.3350999968825
210.92099999805214
210.455100001127
210.63800000410993
210.68509999895468
210.60299999953713
210.4761000009603
210.57199999631848
210.26010000059614
210.8460000017658
210.87409999745432
210.20400000270456
210.5160999999498
210.51900000020396
210.52210000198102
210.16799999779323
210.51710000028834
210.23299999797018
210.24510000279406
210.4639999961364
210.31110000330955
210.4959999996936
210.53009999741334
209.9480000033509
210.60209999996005
210.37400000204798
210.6830999982776
210.2279999962775
210.362099998747
210.42300000408432
210.45710000180406
210.95299999433337
210.14510000532027
210.78499999566702
210.85110000421992
210.65010000165785
210.39500000188127
210.6190999984392
210.63999999751104
210.62710000114748
210.44599999731872
210.403100005351
210.27499999763677
210.42010000383016
210.8319999970263
210.05509999667993
209.96200000081444
210.44110000366345
210.3339999957825
210.55210000486113
210.71999999549007
210.6010999996215
210.3830000050948
210.67109999421518
210.7380000015837
210.36409999942407
210.5920000030892
210.2621000012732
210.67999999650056
210.48610000434564
210.75099999870872
210.76409999659518
210.30600000085542
210.7661000045482
210.7490999987931
210.43799999461044
210.70610000606393
210.86300000024494
210.50409999588737
210.37700000306359
210.5470999958925
210.89300000312505
210.28510000178358
210.71599999413593
210.17810000194004
210.57200000359444
210.68509999895468
210.51900000020396
210.60909999505384
210.24800000304822
210.56910000334028
210.52799999597482
210.21610000025248
210.31000000220956
210.4791000019759
210.0639999989653
210.5840000003809
210.22809999703895
210.9340000024531
210.70309999777237
210.1459999976214
210.92810000118334
210.5370999997831
210.16700000473065
210.42209999723127
210.49199999833945
210.47009999892907
210.63900000444846
210.2590000067721
210.75310000014724
210.18599999661092
210.69310000166297
210.26699999492848
210.87510000506882
210.30500000051688
210.25009999721078
210.86300000024494
210.88910000253236
210.20299999509007
210.59510000486625
210.85399999719812
210.90109999931883
210.45299999968847
211.03910000238102
210.75500000006286
210.30510000127833
210.60700000089128
210.54909999656957
210.11400000134017
210.1900999987265
210.26500000152737
210.36109999840846
210.3449999995064
210.5671000026632
210.63100000174018
210.27009999670554
210.33599999645958
210.25310000550235
210.53899999969872
210.4860999970697
210.49499999935506
210.1131000017631
210.4990000007092
210.55409999826225
210.42599999782396
210.13610000227345
210.1630000033765
210.58410000114236
210.0579999969341
210.44209999672603
210.31600000424078
210.879099999147
210.32199999899603
210.80909999727737
210.1729999994859
210.49210000637686
210.56799999496434
210.29210000415333
210.66799999971408
210.19610000075772
210.29899999848567
210.34510000026785
210.82300000125542
210.79309999913676
210.47600000019884
210.49910000147065
210.35099999426166
210.29510000516893
210.57699999801116
210.5641000016476
210.4140000010375
210.44299999630312
210.46709999791346
210.26200000051176
210.26410000195028
210.57300000393298
210.2390000000014
210.520099994028
210.4509999990114
210.2121000061743
210.63799999683397
210.70809999946505
210.87709999846993
210.49000000493834
209.98309999413323
210.21699999982957
210.26100000017323
209.96610000293003
210.46000000205822
210.62710000114748
210.1219999967725
210.3350999968825
210.62000000529224
210.69210000132443
210.26599999458995
210.2251000032993
210.40099999663653
210.48610000434564
210.34900000086054
210.38409999891883
210.39699999528239
210.28710000246065
210.3750000023865
210.587099994882
210.65700000326615
210.9541000027093
210.6419999981881
210.23309999873163
210.58199999970384
210.5130999989342
210.534000005282
210.799099993892
210.3720000013709
210.49109999876237
210.05000000150176
210.7661000045482
210.61899999767775
210.36109999840846
210.16499999677762
210.0681000010809
210.64200000546407
210.25409999856493
210.6290000010631
210.36309999908553
210.63399999547983
210.65010000165785
210.2260000028764
209.99409999785712
210.89200000278652
210.09809999668505
210.46999999816762
210.52310000231955
210.41500000137603
210.2350999994087
210.38409999891883
210.7739999992191
210.17610000126297
210.4170000020531
210.40309999807505
210.36499999900116
209.95009999751346
210.5070000034175
210.5770999987726
210.44999999867287
210.256099999242
210.33700000407407
210.99010000034468
210.57899999868823
210.32109999941895
210.1120000006631
210.47309999994468
210.50999999715714
210.4761000009603
210.55899999919347
210.23110000533052
210.28699999442324
210.7841000033659
210.22999999695458
210.85909999965224
209.9159999997937
210.43910000298638
210.19599999999627
209.97309999802383
210.58199999970384
210.52210000198102
210.03100000234554
210.27509999839822
210.4639999961364
210.36300000560004
210.24909999687225
210.492999998678
210.15910000278382
210.23399999830872
210.46010000281967
210.27999999932945
210.28210000076797
210.42199999646982
210.3341000038199
210.71999999549007
210.06510000006529
210.59400000376627
210.29509999789298
210.82900000328664
210.481099995377
210.29600000474602
210.56010000029346
210.31499999662628
210.33409999654396
210.5440000013914
210.29809999890858
210.6080000012298
210.54510000249138
210.348000000522
210.17209999990882
210.36299999832409
210.0951000029454
210.06599999964237
210.54799999546958
210.62710000114748
210.26700000220444
209.98210000107065
210.254999998142
210.56810000300175
210.51399999851128
210.2290999973775
210.2740000045742
210.27409999805968
210.3209999986575
210.51109999825712
210.55200000409968
210.362099998747
210.35400000255322
210.42809999926249
210.26200000051176
210.18609999737237
210.4509999990114
210.5340999987675
210.136000001512
210.680099997262
209.86200000334065
210.77810000133468
210.3029999998398
210.66609999979846
210.05999999761116
210.02210000006016
210.34299999882933
210.0261000014143
210.27100000355858
210.31009999569505
210.17700000084005
210.26910000364296
209.80199999758042
210.0501000022632
211.1399999994319
209.83609999530017
210.54300000105286
210.8051000031992
210.50100000138627
210.07409999583615
210.35700000356883
210.40409999841359
210.65100000123493
209.8610999964876
210.1249999977881
209.96910000394564
210.57399999699555
210.06209999904968
210.25100000406383
210.19209999940358
210.19299999898067
209.91099999810103
210.23110000533052
210.2279999962775
210.29509999789298
210.2020000020275
210.773099999642
210.3449999995064
209.8171000034199
210.54200000071432
210.2870999951847
210.66109999810578
210.53199999732897
210.39410000230419
210.36699999967823
210.3830999985803
209.54100000381004
210.20409999619005
210.05200000217883
210.34009999857517
210.09999999660067
210.25010000448674
210.31699999730336
210.1660999978776
210.35400000255322
209.89510000072187
210.1630000033765
210.66309999878285
209.94899999641348
210.50210000248626
209.92999999725726
210.24410000245553
210.547000002407
209.96609999565408
210.28099999966798
210.62109999911627
210.19300000625663
210.4780999943614
210.08900000015274
210.21010000549722
210.4849999959697
209.8649999970803
210.51210000587162
210.44999999867287
210.21710000059102
210.33999999781372
210.35310000297613
210.56099999987055
210.5500999969081
209.9339999986114
210.02810000209138
210.59300000342773
210.08209999854444
210.25399999780348
210.05110000260174
210.48099999461556
210.15110000007553
210.37000000069384
210.06510000006529
210.12500000506407
210.8040999955847
209.8660000046948
209.93710000038845
210.17499999288702
210.17310000024736
210.10700000624638
210.22309999534627
210.64800000021933
210.43910000298638
210.187999997288
210.32310000009602
210.3659999993397
210.10010000463808
210.30099999916274
210.06209999904968
210.62700000038603
210.25410000584088
210.15499999339227
210.46710000518942
210.55299999716226
210.17910000227857
210.40899999934481
210.42809999926249
210.2450000020326
209.97709999937797
210.32600000035018
210.2801000000909
210.18699999694945
210.49910000147065
210.16200000303797
209.82509999885224
210.18199999525677
210.19209999940358
210.36300000560004
210.18909999838797
209.9030000026687
210.2180000001681
210.27309999772115
209.9069999967469
210.77109999896493
210.38100000441773
210.1321000009193
210.1729999994859
209.73409999714931
210.42899999883957
210.29610000550747
210.0769999960903
210.22710000397637
209.86699999775738
210.1810999956797
209.83300000079907
210.51010000519454
210.4140000010375
210.52809999673627
210.42499999748543
209.61309999984223
210.57300000393298
210.15199999965262
210.22509999602335
210.61200000258395
209.50409999932162
210.31200000288663
209.9960999985342
210.6629999980214
210.137100002612
210.40199999697506
210.4211000041687
209.81899999605957
210.42909999960102
210.08699999947567
210.15910000278382
210.21299999847542
209.97709999937797
210.3239999996731
210.03610000479966
210.1559999937308
210.43700000154786
210.21900000050664
210.19610000075772
210.17099999880884
210.32410000043456
210.27099999628263
210.13110000058077
210.58199999970384
210.1461000056588
210.41499999410007
210.4001000043354
210.28300000034506
210.2290999973775
210.48500000324566
209.98309999413323
210.01500000420492
210.6880999999703
210.1909999983036
210.39110000128858
210.4639999961364
210.09300000150688
210.33909999823663
210.45100000628736
210.10409999871626
210.42799999850104
210.45610000146553
210.42499999748543
210.256099999242
210.52200000121957
210.21309999923687
210.50100000138627
209.96410000225296
209.73899999808054
210.37210000213236
210.22699999593897
210.24710000347113
210.12099999643397
210.12709999922663
210.24100000067847
210.13010000024224
210.5779999983497
210.36910000111675
210.05800000421004
209.89999999437714
210.28110000042943
210.2930000037304
210.11110000108602
210.38599999883445
210.27309999772115
210.05600000353297
210.0780999971903
210.09500000218395
210.1710999995703
209.9919999964186
209.99010000377893
210.09200000116834
210.07409999583615
209.99999999912689
210.40910000010626
209.88800000486663
209.97199999692384
210.5061000038404
210.3690000003553
209.9780999997165
210.07610000378918
210.1459999976214
210.5100999979186
210.2789999989909
210.48710000468418
210.16499999677762
210.09310000226833
210.2599999998347
210.4101000004448
209.96500000183005
210.2320999983931
210.0090000021737
210.02799999405397
210.45910000248114
210.12899999914225
210.0741000031121
210.16899999813177
210.1131000017631
209.74500000011176
209.9570999998832
210.22000000084518
209.63009999832138
210.3239999996731
209.9861000024248
210.10699999897042
209.7420999998576
210.52100000088103
210.16809999855468
210.40199999697506
209.68100000027334
210.32310000009602
210.2660000018659
210.43610000197077
210.51499999884982
210.28809999552323
210.31500000390224
209.8270999995293
209.97799999895506
210.13610000227345
209.83300000079907
209.94609999615932
210.53899999969872
210.50110000214772
209.87700000114273
209.7150999979931
209.64100000128383
210.01999999862164
209.94310000241967
209.69199999672128
209.92210000258638
210.14399999694433
210.06710000074236
209.79800000350224
209.99809999921126
210.20799999678275
210.2491000041482
210.1059999986319
210.05609999701846
210.06199999828823
210.4521000001114
210.04200000606943
210.39599999494385
210.50810000451747
209.93210000597173
210.27099999628263
210.0630999993882
210.3750000023865
210.31809999840334
209.80199999758042
210.150099999737
210.2590000067721
209.72309999342542
210.1600000023609
210.02810000209138
210.2789999989909
210.34099999815226
210.05210000294028
210.69899999565678
209.92510000360198
210.14699999795994
210.1531000007526
210.1600000023609
209.79309999529505
209.87400000012713
209.76710000104504
210.492999998678
209.86010000342503
209.99899999878835
210.07010000175796
209.93599999928847
210.48599999630824
210.33010000246577
209.98300000064773
210.21509999991395
210.3209999986575
210.20710000448162
210.25699999881908
210.11010000074748
210.05199999490287
209.49010000185808
210.4860000035842
210.1900999987265
209.34299999498762
209.68200000061188
210.31410000432516
210.26899999560555
210.02109999972163
210.14200000354322
210.04109999921639
210.19800000067335
209.86809999885736
210.77499999955762
209.7211000000243
210.0480000008247
210.0501000022632
210.4140000010375
210.12799999880372
210.16909999889322
210.31699999730336
210.3410999989137
209.87500000046566
209.7531000035815
210.34700000018347
210.06109999871114
209.9979999984498
210.3521000026376
209.8480000058771
209.8340999946231
209.8150000019814
210.6061000013142
209.831000000122
210.6251000004704
210.00700000149664
210.32209999975748
210.31699999730336
209.78509999986272
210.22700000321493
209.7719999947003
210.1851000043098
210.19299999898067
210.14409999770578
210.17199999914737
210.05310000327881
210.06900000065798
209.92209999531042
210.02200000657467
210.32909999485128
210.5260000025737
210.01000000251224
210.42209999723127
209.949999996752
210.06510000006529
209.52799999940908
209.899100002076
209.9159999997937
210.1981000014348
210.5359999986831
210.23309999873163
210.2530000047409
210.1219999967725
210.35610000399174
210.4749999998603
210.30310000060126
210.4269999981625
209.68809999612859
210.26100000017323
209.76710000104504
210.136000001512
209.99309999751858
210.6080000012298
209.54899999924237
210.33310000348138
209.85300000029383
209.938100000727
210.29899999848567
210.22809999703895
210.33400000305846
210.07509999617469
209.8150000019814
210.18110000295565
210.32500000001164
209.98099999997066
209.49109999492066
210.22700000321493
209.83809999597725
209.92500000284053
210.09410000260687
209.9649999945541
210.03610000479966
210.47409999300726
210.4040000049281
210.4689999978291
210.37710000382503
210.27799999865238
210.0490999946487
210.2080000040587
209.9140999998781
209.93599999928847
209.8591000030865
210.35099999426166
210.09910000429954
210.38299999781884
210.33909999823663
209.83300000079907
210.52800000325078
210.2350999994087
209.98300000064773
210.0120999966748
210.0030000001425
210.20710000448162
209.63900000060676
210.2240999956848
209.6559999990859
210.0371000051382
210.23699999932433
209.86399999674177
210.01709999836748
210.32800000102725
210.3200999990804
210.22300000186078
210.25409999856493
209.7330000033253
209.93209999869578
209.81200000096578
210.08509999956004
210.07599999575177
209.86910000647185
209.68499999435153
209.95300000504358
209.81209999445127
210.19599999999627
209.79910000460222
210.20899999712128
209.88809999835212
210.06800000031944
210.07510000345064
210.2309999972931
209.7501000025659
209.99899999878835
209.8489999989397
210.243100002117
210.62800000072457
209.97309999802383
210.19599999999627
209.97609999903943
210.38699999917299
209.8480999993626
209.96300000115298
209.91810000123223
209.82299999741372
209.95110000512796
210.2870000016992
210.08200000505894
209.87199999945005
209.59310000034748
209.87099999911152
209.97109999734676
209.72700000129407
210.01409999735188
210.15600000100676
209.77010000206064
210.05999999761116
209.9300000045332
210.3720999948564
210.02600000065286
209.99310000479454
210.200999994413
209.76209999935236
210.57300000393298
210.09509999566944
210.07600000302773
209.96310000191443
209.77200000197627
210.11609999550274
210.17600000050152
209.90899999742396
210.23609999974724
210.0780000037048
209.81210000172723
209.52199999737786
209.86809999885736
210.24000000033993
209.97910000005504
210.00199999980396
209.78109999850858
210.60299999953713
209.99710000614868
209.97699999861652
210.31099999527214
209.75810000527417
210.2210000011837
210.34009999857517
209.84999999927823
209.68909999646712
209.99500000471016
210.19309999974212
210.11799999541836
209.8171000034199
210.31399999628775
210.35010000196053
210.0060000011581
210.44909999909578
210.3510000015376
210.1059999986319
210.14509999804432
210.19100000557955
210.33409999654396
210.41500000137603
210.1390999960131
210.21500000642845
209.9820999937947
210.51200000511017
209.9140999998781
209.9679999955697
210.11010000074748
210.19309999974212
210.02600000065286
209.91099999810103
210.34309999959078
210.07300000201212
210.15909999550786
209.89100000588223
209.82009999715956
210.14799999829847
209.95810000022175
210.22200000152225
209.8030999986804
210.10100000421517
209.81609999580542
210.35500000289176
210.06409999972675
209.7940000021481
209.9820000003092
210.00809999532066
210.030000002007
210.26410000195028
210.10399999795482
209.93910000106553
210.32299999933457
209.8751000012271
210.25099999678787
210.25709999958053
210.01799999794457
210.1401000036276
210.08699999947567
209.8900999990292
210.23100000456907
209.86309999716468
210.08399999846006
210.05800000421004
209.90809999784688
210.01799999794457
209.6391000013682
210.24999999644933
209.9131000068155
210.06999999372056
209.88510000461247
210.1540000003297
209.739099998842
209.93199999793433
209.9171000008937
209.9099999977625
209.7901000015554
210.07400000235066
209.76099999825237
210.38709999993443
210.4299999991781
209.57610000186833
209.99399999709567
209.7691000017221
210.1330000004964
209.8480999993626
209.4440000000759
209.9621000015759
209.7460000004503
210.33709999755956
210.0270000009914
210.05110000260174
210.12109999719542
210.31000000220956
209.93299999827286
210.0471000012476
210.17399999982445
209.8931000000448
210.06499999930384
209.7840999995242
210.0540000028559
209.8180999964825
210.10499999829335
210.03610000479966
209.59299999958603
210.32109999941895
210.1330000004964
209.97799999895506
210.0940999953309
210.36800000001676
209.32710000488441
209.91199999843957
209.77310000307625
210.02999999473104
210.17310000024736
209.86000000266358
210.00009999988833
209.97799999895506
209.90210000309162
210.01499999692896
209.69809999951394
210.27999999932945
209.91610000055516
209.9930000040331
209.9199999938719
210.27510000567418
209.87700000114273
209.66109999426408
209.8000000041793
209.86809999885736
210.042999999132
209.97910000005504
210.2519999971264
210.38810000027297
210.06000000488712
209.56009999645175
209.97000000352273
210.15210000041407
209.92799999658018
209.5049999988987
210.1771000016015
210.36699999967823
209.65910000086296
209.92500000284053
209.94109999446664
210.29100000305334
209.60509999713395
210.348000000522
210.12110000447137
209.9439999947208
209.59810000204016
210.02900000166846
209.91109999886248
209.64400000229944
209.76510000036797
209.97599999827798
210.02810000209138
210.08399999846006
209.7691000017221
209.96800000284566
209.6250999966287
209.3490000042948
210.01809999870602
210.2390000000014
209.74109999951907
209.74199999909615
209.67409999866504
209.78699999977835
210.28810000279918
209.41899999888847
209.43599999736762
210.05710000463296
209.64699999603909
209.73010000307113
209.83899999555433
209.98810000310186
209.4950000027893
210.0490999946487
210.2149999991525
209.7531000035815
209.86000000266358
209.9330999990343
210.09000000049127
209.988999995403
209.4851000001654
210.1260000054026
209.80609999969602
210.33999999781372
209.92110000224784
210.0189999982831
210.07210000243504
209.9549999984447
209.84709999902407
210.12299999711104
209.4820999991498
210.27300000423566
209.6769999989192
209.89710000139894
209.51599999534665
210.044100000232
209.6090000050026
209.8480999993626
209.64299999468494
210.085100006836
209.5119999939925
209.72099999926286
209.97010000428418
209.725000000617
210.10309999837773
209.46900000126334
209.72310000070138
209.62000000145053
209.7700999947847
209.8900000055437
209.90399999573128
209.9720999976853
209.7700000012992
210.09410000260687
209.73809999850346
209.76900000096066
209.91510000021663
209.83500000147615
210.15810000244528
209.67899999959627
209.80599999893457
209.93610000004992
209.96300000115298
209.7100999963004
210.09700000286102
209.82509999885224
210.28300000034506
209.92609999666456
209.91300000605406
209.34399999532616
209.8141000024043
209.81700000265846
210.01309999701334
210.24700000270968
209.76809999410762
209.96500000183005
210.14210000430467
209.94599999539787
210.1771000016015
209.80499999859603
210.01500000420492
210.00310000090394
209.46899999398738
210.0231000003987
209.6940000046743
210.04809999431018
210.0990000035381
210.06610000040382
210.00199999980396
209.99709999887273
209.77200000197627
210.10009999736212
209.72299999993993
209.6160000000964
210.20909999788273
209.8729999997886
209.79410000290954
210.32600000035018
209.9480999968364
210.20100000168895
209.80910000071162
209.4310000029509
210.41909999621566
210.0669999999809
210.33400000305846
210.13510000193492
209.82999999978347
210.12409999821102
209.88000000215834
209.8100999937742
209.95300000504358
209.79909999732627
210.04499999980908
209.55310000135796
209.74700000078883
210.0600999983726
209.83800000249175
209.81310000206577
209.53600000211736
210.08209999854444
209.6430000019609
210.33709999755956
209.76399999926798
210.00910000293516
209.81499999470543
210.06510000006529
210.0990000035381
209.77799999673152
209.41310000489466
210.1120000006631
209.80509999935748
210.148999998637
209.97910000005504
209.59700000094017
210.23710000008577
209.8859999969136
209.86999999877298
210.14710000599734
210.10199999727774
210.03809999820078
210.1729999994859
210.04009999887785
209.56600000499748
209.64209999510786
210.02399999997579
209.89510000072187
210.02500000031432
209.98310000140918
209.97799999895506
210.1020000045537
209.87409999361262
210.21300000575138
209.76909999444615
209.75000000180444
209.51010000135284
209.66100000077859
209.52009999746224
209.67300000484101
209.6800999934203
209.66300000145566
210.0879999998142
210.07810000446625
209.81899999605957
209.92710000427905
209.98099999997066
209.8721000002115
209.59999999467982
210.0891000009142
209.77800000400748
209.91499999945518
210.05109999532579
210.07000000099652
209.72210000036284
209.97499999793945
209.67810000001919
209.7670000002836
209.62710000458173
210.04600000014761
210.00400000048103
209.8420999973314
209.63810000102967
209.59900000161724
209.7490999949514
210.07600000302773
210.10709999973187
209.9709999965853
209.54799999890383
209.79210000223247
209.92000000114786
209.70710000256076
209.92699999624165
210.01110000361223
209.82699999876786
210.27509999839822
209.64500000263797
209.85400000063237
209.8850999973365
209.8889999979292
209.83610000257613
210.58600000105798
209.65609999984736
209.65399999840884
210.10309999837773
209.8039999982575
209.94810000411235
209.7109999958775
209.8690000057104
209.83010000054492
210.06599999964237
210.0630999993882
209.58999999857042
210.24110000143992
209.8279999991064
209.77010000206064
209.9649999945541
209.7330000033253
209.8961000010604
210.0480000008247
209.62009999493603
209.79000000079395
209.26609999878565
209.98600000166334
210.22110000194516
209.77499999571592
210.0330000030226
209.65910000086296
209.89800000097603
210.15110000007553
209.60099999501836
210.03910000581527
209.831000000122
209.55799999501323
209.8221000051126
209.73399999638787
209.78309999918565
210.04199999879347
209.8011000052793
209.64599999570055
210.20000000135042
209.71609999833163
210.1120000006631
209.5541000016965
209.84000000316883
209.43900000565918
209.5460999989882
209.69999999942956
210.08099999744445
210.03809999820078
209.3860000022687
209.87710000190418
209.63399999891408
209.5571000027121
209.40699999482604
210.09300000150688
209.65810000052443
210.1009999969392
210.1161000027787
209.8679999980959
209.4991000049049
209.72699999401812
209.36810000421247
210.23499999864725
209.4989999968675
209.77810000476893
209.6079999973881
209.99709999887273
209.5820000031381
209.7871000005398
209.4280000019353
210.1699999984703
209.40909999626456
209.69500000501284
209.70309999393066
210.06000000488712
210.07909999752883
209.88000000215834
209.52309999847785
209.8100000002887
209.81600000231992
209.83909999631578
209.58999999857042
209.8561000020709
209.4040000010864
209.8610999964876
209.90700000402285
209.7280000016326
209.16510000097333
210.11999999609543
210.01409999735188
210.1299999994808
209.4931000028737
210.01000000251224
209.65409999917028
209.82199999707518
210.02800000132993
209.47010000236332
209.4569999972009
209.488100001181
209.69899999909103
209.87610000156565
209.9709999965853
210.16310000413796
210.094999994908
209.7870000070543
209.87509999395115
209.6090000050026
210.10100000421517
209.79109999461798
209.87000000604894
209.70210000086809
210.15999999508495
209.85900000232505
209.92909999768017
210.06800000031944
209.38910000404576
210.1939999993192
209.183099999791
209.882999995898
209.8931000000448
210.0120000031893
209.79000000079395
209.75009999528993
209.98099999997066
209.87109999987297
209.924000002502
209.70310000120662
209.5289999997476
209.53200000076322
209.69809999951394
209.79500000248663
209.52609999949345
209.70200000010664
209.4790999981342
209.7040000007837
209.79000000079395
209.6120999995037
209.74700000078883
210.10309999837773
209.2789999951492
209.68010000069626
209.88500000385102
209.31600000039907
209.64110000204528
209.56199999636738
209.46209999965504
209.7139999968931
209.8381000032532
209.79600000282517
209.78399999876274
209.84009999665432
210.0750000026892
209.88609999767505
209.71100000315346
209.88309999665944
209.7429999994347
209.3220000024303
209.83010000054492
209.88499999657506
210.12610000616405
209.91899999353336
209.82710000680527
209.60599999671103
209.55400000093505
210.05509999667993
209.91000000503846
209.76709999376908
210.16200000303797
209.76810000138357
209.66000000044005
209.79909999732627
209.5190000036382
209.83009999326896
209.872000006726
210.01609999802895
209.6799999999348
209.6160000000964
209.7840999995242
209.50399999856018
209.86409999750322
209.66900000348687
209.56909999949858
209.8009999972419
209.82000000367407
209.9060999971698
209.98600000166334
209.41809999931138
210.20600000338163
209.32709999760846
210.00199999980396
209.8141000024043
209.71299999655457
209.80599999893457
209.67509999900358
209.87000000604894
210.1330999939819
209.85900000232505
209.88809999835212
209.6430000019609
209.78199999808567
209.35010000539478
209.74899999418994
209.31510000082199
209.99700000538724
209.5610999967903
209.6400000009453
209.71199999621604
209.93310000631027
209.97699999861652
210.03809999820078
209.93599999928847
209.70110000052955
209.88400000351248
209.55209999374347
209.75000000180444
209.6250000031432
209.9300999980187
209.96700000250712
209.23609999590553
209.46600000024773
209.94810000411235
210.02399999997579
209.73509999748785
209.39499999803957
209.77200000197627
209.7100999963004
209.63400000619004
209.74709999427432
209.54200000414858
209.72909999545664
209.9000000016531
209.62710000458173
209.9549999984447
209.76410000002943
209.84999999927823
209.88809999835212
209.60999999806518
209.65609999984736
209.49000000109663
210.27000000322005
209.36010000150418
210.0079999945592
209.5441000055871
209.5439999975497
209.65509999950882
209.70600000146078
209.6700999973109
209.91399999911664
209.3559999993886
209.581100003561
209.52799999940908
209.69009999680566
209.54100000381004
209.78109999850858
209.56499999738298
210.02800000132993
209.739099998842
210.08000000438187
209.68210000137333
209.60999999806518
209.55610000237357
209.5709999994142
209.70309999393066
209.75900000485126
209.47899999737274
209.75510000425857
210.12799999880372
209.9960999985342
209.47599999635713
209.61610000085784
209.62600000348175
209.53000000008615
209.56509999814443
209.8150000019814
209.91109999886248
209.53200000076322
209.86509999784175
209.53600000211736
210.34710000094492
209.84199999656994
209.87400000012713
209.8721000002115
209.56899999873713
209.57410000119125
210.14300000388175
209.43809999880614
210.06800000031944
209.39499999803957
209.51110000169137
209.5869999975548
209.83110000088345
210.20700000372017
209.31109999946784
209.7670000002836
209.78399999876274
210.12009999685688
209.60009999544127
210.2660000018659
209.49000000109663
210.03010000276845
209.59899999434128
209.2731000011554
209.57500000076834
209.66710000357125
209.91799999319483
209.72400000027847
209.5441000055871
209.73899999808054
209.6601000012015
209.67499999824213
209.45899999787798
209.65810000052443
209.71999999892432
209.6051000044099
210.00199999980396
209.82199999707518
209.58010000322247
209.68200000061188
210.05009999498725
209.56300000398187
209.39109999744687
209.88100000249688
209.32100000209175
209.57209999323823
209.6150000070338
209.94109999446664
209.50200000515906
210.06899999338202
210.14810000633588
209.6659999951953
209.42510000168113
209.7859999994398
209.80609999969602
209.69599999807542
209.50799999991432
209.9411000017426
209.6910000036587
209.8000999976648
209.31600000039907
209.6529999980703
210.0471000012476
209.50699999957578
209.47809999779565
209.75300000282004
210.12009999685688
210.0200000058976
209.23299999412848
209.8931000000448
209.76499999960652
209.81610000308137
209.6250000031432
210.01009999599773
209.69200000399724
209.72299999993993
209.39910000015516
209.78699999977835
209.88409999699797
209.86899999843445
209.60700000432553
209.40100000007078
209.4451000011759
209.525999998732
209.92410000326345
209.56099999602884
209.71000000281492
209.845099998347
210.0219999992987
209.37509999930626
209.88900000520516
209.64299999468494
209.20509999996284
209.65200000500772
209.39009999710834
209.68100000027334
209.8870000045281
209.59409999341005
209.64400000229944
209.66510000289418
209.3830000012531
209.75109999562846
209.76499999960652
210.14000000286615
209.4070999955875
209.6300000048359
209.4500999955926
209.80300000519492
209.1839999993681
209.53409999492578
209.79600000282517
209.53810000355588
209.87699999386678
210.14510000532027
209.4569999972009
210.1089999996475
209.29009999963455
209.38400000159163
209.4580999983009
209.48199999838835
209.7360000043409
209.66309999494115
209.27400000073249
209.75110000290442
209.61700000043493
209.39509999880102
209.7219999996014
209.9979999984498
209.68310000171186
209.39699999871664
209.9861000024248
209.54799999890383
209.59700000094017
209.5091000010143
209.45100000244565
209.47809999779565
209.77399999537738
209.24010000453563
209.99599999777274
209.69000000332016
209.48710000084247
209.89499999996042
209.25209999404615
209.5740000004298
209.25610000267625
209.33099999820115
209.64809999713907
209.7810000050231
210.10799999930896
209.66409999527968
209.68200000061188
209.56509999814443
209.7730000023148
209.81900000333553
209.5700999998371
209.45599999686237
209.50409999932162
209.6670000028098
209.46900000126334
209.76809999410762
209.64900000399211
210.0600999983726
209.55400000093505
209.72009999968577
209.4649999999092
209.5679999983986
209.5121000020299
210.12899999914225
209.5331000018632
209.83899999555433
209.14900000207126
209.89710000139894
209.47000000160187
209.72210000036284
209.44500000041444
210.01799999794457
209.46510000067065
209.0600000010454
209.61009999882663
209.90899999742396
209.70700000179932
209.3890999967698
209.513000001607
209.31510000082199
209.21000000089407
209.56499999738298
209.6711000049254
209.20599999953993
209.8550999944564
209.3070000046282
209.68600000196602
209.14709999487968
209.62700000382029
209.81010000105016
209.12899999530055
209.36300000175834
209.64809999713907
209.71600000484614
209.47809999779565
209.15499999682652
209.75300000282004
209.43609999812907
209.67899999959627
209.5231000057538
209.62199999485165
209.88100000249688
209.73709999816492
209.23810000385856
209.5199999967008
209.47800000431016
209.88909999869065
209.63399999891408
209.7691000017221
209.64799999637762
209.51100000092993
209.51410000270698
209.68300000095041
209.6760999993421
209.62000000145053
209.6590000001015
209.78209999884712
209.4470000010915
209.91309999953955
209.58499999687774
209.6910000036587
209.77809999749297
209.7040000007837
209.27410000149393
209.7319999957108
209.80200000485638
209.37009999761358
210.02600000065286
209.91309999953955
209.42099999956554
209.84000000316883
209.78709999326384
209.8210000040126
209.85410000139382
209.3349999995553
209.54899999924237
209.32609999726992
209.6670000028098
209.6151000005193
209.8649999970803
209.52399999805493
209.41610000591027
209.82199999707518
209.47709999745712
209.57800000178395
209.8279999991064
209.7561000045971
209.77499999571592
209.37109999795211
209.31800000107614
209.54200000414858
209.27709999523358
209.78200000536162
209.80509999935748
209.50599999923725
209.65399999840884
209.49210000253515
209.72400000027847
209.49909999762895
209.46399999957066
209.42700000159675
209.45909999863943
209.79000000079395
209.45409999694675
209.36600000277394
209.48499999940395
209.4169999982114
209.85310000105528
209.55400000093505
209.77200000197627
209.45209999626968
209.4139999971958
209.66110000154004
209.67200000450248
209.61499999975786
209.51809999678517
209.47899999737274
209.20910000131698
209.27500000107102
209.7490000014659
209.6601000012015
209.57300000009127
209.55010000034235
209.52199999737786
209.85099999961676
209.726100001717
209.66500000213273
209.4820999991498
209.77099999436177
209.831000000122
209.91110000613844
209.49799999652896
208.91710000432795
209.88499999657506
209.47200000227895
209.60709999781102
209.27400000073249
209.34400000260212
209.35609999287408
209.24400000512833
209.44809999491554
209.6300000048359
209.65799999976298
209.14710000215564
209.49199999449775
209.46209999965504
209.32700000412297
209.38799999566982
209.43710000574356
209.33899999363348
209.30600000428967
209.4691000020248
209.5049999988987
209.26309999777004
209.4130000041332
209.52199999737786
209.59810000204016
209.3590000004042
209.5880999986548
209.34099999431055
209.47200000227895
209.88210000359686
209.52799999940908
209.5530000005965
209.3310999989626
209.4989999968675
209.68010000069626
209.3590000004042
209.9159999997937
209.2049999992014
209.63409999967553
209.29199999955017
209.7090000024764
209.6051000044099
209.76699999300763
209.54910000000382
209.91700000013225
209.15400000376394
209.4400999994832
209.25400000123773
209.54509999864968
209.43599999736762
209.72099999926286
209.57110000017565
209.4680000009248
209.59000000584638
209.54509999864968
209.48700000008103
209.69909999985248
209.61399999941932
209.15499999682652
209.40210000117077
209.63599999959115
209.4691000020248
209.30000000225846
209.49999999720603
209.5511000006809
209.56899999873713
209.38500000193017
209.52609999949345
209.26699999836273
209.93610000004992
209.6220000021276
209.53999999619555
209.74310000019614
210.06100000522565
209.5880999986548
209.16399999987334
209.60899999772664
209.25010000064503
210.11999999609543
209.15110000350978
209.14099999936298
209.70800000213785
208.85209999687504
209.29800000158139
209.66600000247126
209.96110000123736
209.47899999737274
209.44710000185296
209.9679999955697
209.53000000008615
209.79410000290954
210.1189999957569
209.5751000015298
209.78199999808567
208.72800000506686
209.7901000015554
209.39099999668542
209.0341000002809
209.67099999688799
209.67200000450248
210.04600000014761
209.83410000189906
209.30200000293553
209.3849999946542
209.77110000239918
209.51899999636225
209.40500000142492
209.86310000444064
209.38699999533128
209.57710000220686
209.40300000074785
209.66000000044005
209.09709999978077
209.538999995857
210.0021000005654
209.74500000011176
209.7429999994347
209.30710000538966
209.81899999605957
209.5060999999987
209.46099999855505
209.6300000048359
209.28409999760333
209.86899999843445
209.42510000168113
209.513000001607
209.3449999956647
209.86110000376357
209.71699999790872
209.69609999883687
209.67400000517955
209.34999999735737
209.79410000290954
209.5289999997476
209.44809999491554
209.5850000041537
209.54299999721115
209.36110000184271
209.4989999968675
209.76109999901382
209.6460000029765
209.4569999972009
209.50710000033723
209.43000000261236
209.20599999953993
210.0681000010809
209.92300000216346
209.2701000001398
209.67499999824213
209.6730999983265
209.08500000223285
209.4440000000759
209.52409999881638
209.68100000027334
209.5121000020299
209.1699999946286
209.7180000055232
209.44909999525407
209.53000000008615
209.289099999296
209.34800000395626
209.60899999772664
209.93209999869578
209.55109999340493
209.1980000041076
209.70300000044517
209.43509999779053
210.0910000008298
209.793100002571
209.73999999841908
209.50109999830602
209.8069999992731
209.24000000377418
209.44509999389993
209.5430000044871
209.6730999983265
209.27900000242516
209.89399999962188
209.05610000045272
209.525999998732
209.6730999983265
209.2239999983576
209.14400000037858
209.30910000606673
209.5199999967008
209.3070999981137
209.52799999940908
209.05499999935273
209.74710000155028
209.36700000311248
209.17109999572858
209.4680000009248
209.40210000117077
209.2929999998887
209.72600000095554
209.33810000133235
209.59099999890896
209.84909999970114
209.30799999769079
209.6979999987525
209.16510000097333
209.7570000041742
209.42210000066552
209.71199999621604
209.49410000321222
209.1419999997015
209.6499999970547
209.51810000406113
209.21999999700347
209.81210000172723
209.75000000180444
209.43699999770615
209.328099997947
209.513000001607
209.40710000286344
209.37299999786774
209.4851000001654
209.63599999959115
209.7799999974086
209.37010000488954
209.88999999826774
209.25409999472322
209.61700000043493
209.24700000614394
209.10609999555163
209.3830000012531
209.66200000111712
209.3509999976959
209.5781000025454
209.47699999669567
209.18610000080662
209.30200000293553
209.74009999918053
209.65799999976298
209.3689999965136
210.01909999904456
209.44800000143005
209.24709999962943
209.5340000014403
209.5229999977164
209.85210000071675
208.91100000153529
210.13410000159638
209.513000001607
209.47209999576444
209.5980000012787
209.56899999873713
209.3920999977854
209.33000000513857
209.8111000013887
209.70399999350775
209.41700000548735
209.22910000081174
209.24299999751383
209.69209999748273
209.25700000225333
209.4980999972904
209.65200000500772
209.08699999563396
209.72510000137845
209.28399999684189
209.4691000020248
209.55200000025798
209.04800000425894
209.41409999795724
209.4749999960186
209.61010000610258
209.55200000025798
209.2929999998887
209.1020999941975
209.619000001112
209.5171000037226
209.68499999435153
209.46110000659246
209.33899999363348
209.48100000532577
209.39809999981662
209.7490000014659
209.34309999574907
209.06400000239955
209.3059999970137
209.4241000013426
209.69000000332016
209.40309999423334
209.3800000002375
209.42610000201967
209.84299999690847
209.21300000190968
209.38410000235308
209.5091000010143
209.22799999971176
209.72700000129407
209.32709999760846
209.195000003092
209.55510000203503
209.41499999753432
209.73209999647224
209.19600000343053
209.5770000014454
209.3920999977854
209.29900000191992
209.8690999991959
209.36100000108127
209.46900000126334
209.35009999811882
209.34899999701884
209.37810000032187
209.28200000344077
209.2860999982804
209.6400000009453
209.23699999548262
209.61210000677966
209.233999994467
209.34710000437917
209.4569999972009
209.4241000013426
209.86000000266358
209.68199999333592
209.46610000100918
209.44299999973737
209.2181000043638
209.6949999977369
209.1770999977598
209.18900000106078
209.56899999873713
209.170100002666
209.50900000025285
209.65509999950882
209.55700000195066
209.09709999978077
209.7730000023148
209.32199999515433
209.38510000269162
209.41099999618018
209.43610000540502
209.17699999699835
209.47699999669567
209.18210000672843
209.2479999992065
209.30209999642102
209.3559999993886
209.3100999991293
209.5030000054976
209.59099999890896
209.16809999471297
209.38500000193017
209.50109999830602
209.36800000345102
208.99700000154553
209.7970999966492
209.4100000031176
209.14210000046296
209.38310000201454
209.3040000036126
209.59999999467982
209.3901000043843
209.68499999435153
209.54310000524856
209.26799999870127
209.7730999958003
209.40200000040932
209.04900000459747
209.68310000171186
209.7319999957108
209.34010000200942
209.45999999821652
209.64010000170674
209.39099999668542
209.43600000464357
209.49609999661334
209.7219999996014
209.42510000168113
209.55200000025798
209.50009999796748
209.14099999936298
209.8279999991064
209.6981000067899
209.50999999331543
209.38810000370722
209.20399999886286
209.382100001676
209.53799999551848
209.37800000683637
209.5910999996704
209.1809999983525
209.40509999491042
209.6250000031432
209.17699999699835
209.0271000051871
209.7109999958775
209.6051000044099
209.32599999650847
209.6760999993421
209.48499999940395
209.68910000374308
209.3479999966803
209.6540000056848
209.94609999615932
209.30200000293553
209.01809999486431
209.26500000496162
209.26199999667006
208.82710000296356
209.0669999961392
209.55010000034235
209.3460000032792
209.53210000152467
209.26999999937834
209.50099999754457
209.38510000269162
209.419999999227
209.64709999680053
209.24899999954505
209.05409999977564
208.85300000372808
209.55310000135796
209.4710000019404
209.3440999960876
209.36600000277394
209.61009999882663
209.29199999955017
209.4230000002426
209.37109999795211
209.1130000044359
209.1930999959004
209.13800000562333
209.57500000076834
209.2170999967493
209.27099999971688
209.50509999966016
209.2320000010659
209.23709999624407
209.7390000053565
209.52699999907054
209.09409999876516
209.75300000282004
209.58109999628505
209.16800000122748
209.24509999895236
209.5679999983986
209.41899999888847
209.5601000037277
209.3559999993886
209.1740999967442
209.19700000376906
209.5751000015298
209.69399999739835
209.36400000209687
209.4550999972853
209.2770000017481
209.31510000082199
209.63399999891408
209.46009999897797
209.15200000308687
209.1599999985192
209.54209999763407
209.4280000019353
209.44210000016028
209.5289999997476
209.41809999931138
209.75100000214297
209.20599999953993
209.81409999512834
209.43900000565918
209.50509999966016
209.2819999961648
209.18910000182223
209.75600000383565
209.12599999428494
209.39910000015516
209.59099999890896
209.4111000042176
209.85600000130944
209.38209999440005
209.567000005336
209.49709999695187
209.49800000380492
209.8519999999553
209.525999998732
209.23410000250442
209.4649999999092
209.57610000186833
209.87199999945005
209.2800999962492
209.44900000176858
209.6880000026431
209.70809999562334
209.01600000070175
209.67709999968065
208.99500000086846
209.55610000237357
209.37899999989895
209.2869999978575
209.2380999965826
209.19200000207638
209.23010000115028
209.57500000076834
209.6040999967954
209.4950000027893
209.3650000024354
208.94209999823943
209.30399999633664
208.97710000281222
209.60300000297138
209.37409999896772
209.3449999956647
209.4100000031176
209.15509999758797
209.12700000189943
209.48910000151955
209.0849999949569
209.22409999911906
209.1230000005453
209.71000000281492
209.24409999861382
209.2350000020815
209.48610000050394
209.15799999784213
209.527099999832
208.99199999985285
209.48000000498723
209.0680999972392
209.33399999921676
209.14510000147857
208.98999999917578
209.63510000001406
209.936999999627
209.0299999981653
209.0341000002809
209.63599999959115
209.31910000217613
209.4310000029509
209.70309999393066
209.0310000057798
209.29509999405127
209.51100000092993
209.53200000076322
209.2071000006399
209.24399999785237
208.98110000416636
209.48299999872688
209.24999999988358
209.60500000364846
209.13109999673907
209.45100000244565
209.38010000099894
209.1419999997015
209.54910000000382
209.50399999856018
209.40909999626456
208.85300000372808
209.2290000000503
209.2731000011554
209.69999999942956
209.48309999948833
209.26699999836273
209.43809999880614
209.33299999887822
209.26800000597723
209.33610000065528
209.25100000022212
209.10009999352042
209.53100000042468
209.41210000455612
209.35399999871152
208.85399999679066
209.81810000375845
208.97600000171224
209.37009999761358
209.1969999964931
209.3791000006604
209.30200000293553
209.24599999852944
209.72310000070138
209.44199999939883
209.43609999812907
209.31800000107614
209.41909999964992
209.24699999886798
209.82310000545112
209.2549999943003
209.17200000258163
208.9440999989165
209.39699999871664
209.3481000047177
209.2789999951492
209.3931000053999
209.32899999752408
209.08800000324845
209.4160999986343
209.51100000092993
208.95309999468736
209.15400000376394
209.12099999986822
209.41809999931138
208.90099999814993
209.29009999963455
209.33900000090944
209.53810000355588
209.16099999885773
209.19499999581603
209.68310000171186
209.22199999768054
209.56210000440478
209.16910000232747
209.13399999699323
209.35399999871152
209.29810000234284
209.28299999650335
209.43909999914467
209.66100000077859
209.077100000286
209.59299999958603
209.31100000598235
209.37709999998333
209.29599999362836
209.49510000355076
208.8179999991553
209.62709999730578
209.42500000091968
208.93600000272272
209.1110999972443
209.195000003092
209.2410999975982
209.63399999891408
209.65509999950882
209.11400000477443
209.17899999767542
209.31910000217613
209.48800000041956
209.01210000010906
209.525999998732
209.4400999994832
209.24099999683676
209.29199999955017
209.29810000234284
209.07699999952456
209.09010000468697
210.07599999575177
209.44310000049882
209.12200000020675
209.32799999718554
209.12610000232235
209.01900000171736
209.12809999572346
209.8760000008042
209.40710000286344
209.54099999653408
209.1290000025765
208.94009999756236
209.4280000019353
208.87010000296868
209.52499999839347
209.1590999989421
208.8789999979781
209.47500000329455
209.45309999660822
209.40600000176346
209.44109999982174
209.25200000056066
209.16510000097333
209.71199999621604
209.31800000107614
209.594100000686
209.35199999803444
209.5201000047382
209.33299999887822
209.12899999530055
209.05200000561308
209.12010000029113
209.55499999399763
209.2601000040304
209.34200000192504
209.1800999987754
209.66300000145566
209.19799999683164
209.40110000083223
209.39199999702396
209.1911000024993
209.15799999784213
209.1061000028276
209.3899999963469
209.9960000050487
209.42909999575932
209.21300000190968
209.21809999708785
209.05100000527455
209.30909999879077
209.4950000027893
209.2929999998887
209.39509999880102
209.1419999997015
209.03309999994235
209.18299999902956
208.90910000161966
209.54799999890383
209.0029999963008
209.49010000185808
209.12700000189943
209.35309999913443
209.40100000007078
209.1671000016504
209.127999994962
209.43000000261236
209.43309999711346
209.44900000176858
209.37109999795211
209.195000003092
209.44710000185296
209.3170000007376
209.20009999827016
209.0909999969881
209.3860000022687
209.54709999932675
209.29600000090431
209.07509999960894
209.7139999968931
209.4931000028737
209.19200000207638
208.81899999949383
209.61410000018077
209.2350000020815
209.06609999656212
209.67599999858066
209.24509999895236
209.25400000123773
209.5201000047382
209.30999999836786
209.58999999857042
209.25710000301478
209.52409999881638
209.22799999971176
209.28709999861894
209.48299999872688
209.13100000325358
209.752099995967
209.1389999986859
208.88410000043223
209.29500000056578
209.05409999977564
209.20200000546174
209.16099999885773
209.31909999490017
209.08800000324845
209.48409999982687
209.18499999970663
209.22710000013467
209.01299999968614
209.36700000311248
209.7360999978264
209.26999999937834
208.94609999959357
209.5610000033048
209.05209999909857
209.20099999784725
209.57500000076834
209.1061000028276
209.9679999955697
209.30410000437405
209.09199999732664
209.4241000013426
209.37899999989895
209.16800000122748
209.30309999675956
209.0840000018943
209.74009999918053
209.00399999663932
209.19210000283783
209.14300000004005
208.81599999847822
209.3920999977854
209.19300000241492
209.0191000024788
209.23100000072736
209.3170000007376
209.06509999622358
209.00699999765493
209.34410000336356
209.1839999993681
209.2620999974315
209.50500000617467
209.4269999943208
209.2971000020043
209.47000000160187
209.47209999576444
209.47500000329455
209.07009999791626
209.30800000496674
209.44699999381555
209.25610000267625
209.2869999978575
209.67709999968065
209.28100000310224
209.1011000011349
209.43899999838322
209.19310000317637
209.3059999970137
209.1671000016504
209.40200000040932
208.9620000042487
209.27609999489505
209.10400000138907
209.09009999741102
209.17900000495138
208.96499999798834
209.1190999999526
209.26399999734713
208.80010000109905
209.32700000412297
209.59999999467982
209.33010000590002
209.1809999983525
209.41209999728017
209.22499999869615
209.5441000055871
209.43899999838322
209.326999996847
209.0911000050255
209.53799999551848
209.29810000234284
209.45499999652384
209.1190999999526
209.7360000043409
209.47999999771127
208.93610000348417
209.67799999925774
209.50409999932162
209.365999995498
209.16009999928065
209.34300000226358
209.31199999904493
209.56909999949858
209.13999999902444
209.13710000604624
209.2579999953159
209.29800000158139
209.48309999948833
209.15200000308687
209.25809999607736
209.18299999902956
209.2250000059721
209.57509999425383
209.29199999955017
208.98110000416636
208.92499999899883
208.76809999754187
209.17200000258163
209.49000000109663
209.40609999524895
209.26000000326894
209.41809999931138
209.3929999973625
209.10000000003492
209.3481000047177
209.4649999999092
209.22109999810345
209.11809999961406
209.39499999803957
209.21500000258675
209.35009999811882
208.8930000027176
208.8750999973854
209.03800000087358
209.59900000161724
209.4061000025249
209.20299999852432
209.10210000147345
209.54499999788823
209.60899999772664
209.37409999896772
208.78100000118138
209.38910000404576
209.1249999939464
209.44900000176858
209.63109999865992
209.02400000341004
209.16610000131186
209.22199999768054
208.9470999999321
209.30200000293553
208.7619999947492
209.42210000066552
209.61000000534113
209.02709999791114
209.0939999980037
209.35299999837298
209.54310000524856
209.23299999412848
209.19010000216076
209.26499999768566
209.3380000005709
209.72310000070138
209.48700000008103
209.0950999991037
209.03200000611832
209.40409999457188
209.12400000088383
209.27400000073249
209.06510000349954
208.54099999996834
209.05710000079125
208.82999999594176
209.70300000044517
209.21909999742638
209.22300000529503
209.1450999942026
209.27300000039395
208.93600000272272
209.44310000049882
209.1809999983525
209.15809999860357
208.77499999915017
209.34800000395626
209.07509999960894
209.24099999683676
209.09709999978077
209.31000000564381
209.5030999989831
209.07399999850895
209.010099999432
209.15599999716505
209.28010000352515
209.19899999717018
209.28500000445638
208.86509999400005
209.74300000671064
209.21309999539517
209.6460000029765
209.24309999827528
209.4649999999092
209.19600000343053
209.0920999980881
209.21699999598786
209.1361000057077
209.0329999991809
209.04499999596737
209.10810000350466
209.00399999663932
209.15110000350978
208.8850000000093
208.80599999509286
209.14110000012442
209.51800000329968
209.45409999694675
209.03199999884237
209.14200000697747
208.86009999958333
209.15099999547238
208.68310000514612
208.98999999917578
209.16799999395153
209.40410000184784
209.15400000376394
208.95309999468736
209.11100000375882
209.3059999970137
208.9551000026404
209.23100000072736
209.14710000215564
209.2869999978575
208.79199999762932
209.17909999843687
208.65100000082748
209.289099999296
209.06300000206102
209.36100000108127
208.66910000040662
209.30699999735225
208.82210000127088
209.3559999993886
209.24999999988358
209.03309999994235
208.74700000422308
209.1020999941975
209.2290000000503
209.27600000140956
209.34710000437917
209.1629999995348
208.97909999621334
209.19300000241492
209.30399999633664
208.92910000111442
209.15109999623382
209.16800000122748
209.20910000131698
209.54599999822676
208.62699999997858
208.90510000026552
209.12200000020675
209.3070999981137
209.00100000289967
209.82099999673665
209.00410000467673
209.24299999751383
208.8170999995782
209.06400000239955
208.95999999629566
209.33710000099381
208.902999998827
208.94310000585392
209.32599999650847
209.04999999766005
208.95110000128625
208.82300000084797
209.45310000388417
208.9639999976498
209.20099999784725
209.28709999861894
209.31800000107614
208.87510000466136
209.29400000022724
208.77399999881163
209.61109999916516
208.8369999983115
209.488100001181
209.31900000141468
209.04099999461323
209.27110000047833
209.0360000001965
209.36210000218125
209.11599999817554
209.36000000074273
209.5910999996704
208.95800000289455
209.63710000069113
209.15299999614945
209.25910000369186
208.99999999528518
209.13300000393065
208.94509999925504
209.26999999937834
209.28110000386368
209.0570000000298
208.7889999966137
209.52009999746224
209.14900000207126
209.56509999814443
208.59000000200467
208.92800000001444
209.65309999883175
208.851000003051
208.9501000009477
209.40699999482604
209.13800000562333
209.16809999471297
208.79710000008345
209.36199999414384
208.98010000382783
209.38400000159163
209.5499999995809
208.79209999839077
209.22599999903468
209.1320999970776
208.88600000034785
209.20000000478467
208.91509999637492
209.22499999869615
209.07810000062454
209.2320000010659
208.983000004082
208.47909999429248
209.28200000344077
209.1061000028276
209.4230000002426
209.1419999997015
209.04909999808297
209.05499999935273
209.2170999967493
209.2479999992065
208.76500000304077
209.39809999981662
208.87600000423845
209.59009999933187
209.47399999568006
209.16900000156602
209.22409999911906
209.2049999992014
209.48710000084247
208.98100000340492
209.23999999649823
209.36110000184271
208.91799999662908
209.1431000008015
209.06100000138395
209.21600000292528
209.47809999779565
209.35199999803444
209.14210000046296
209.37599999888334
208.90409999992698
209.3319999985397
209.0070000049309
209.2800999962492
208.92300000559771
209.28109999658773
208.86800000153016
209.24599999852944
209.43110000371234
209.1249999939464
209.16310000029625
209.1050000017276
209.10700000240467
209.09309999842662
208.90700000018114
209.22710000013467
209.12800000223797
209.35800000006566
209.19409999623895
209.34809999744175
209.06100000138395
209.2179999963264
209.08010000130162
208.8000000003376
208.97210000111954
209.14300000004005
208.73399999982212
209.3230999962543
209.15700000477955
209.65009999781614
208.94199999747798
209.05900000070687
209.51610000338405
209.0600000010454
209.30609999777516
209.208000000217
209.31900000141468
209.35309999913443
209.36999999685213
208.46310000342783
209.17499999632128
208.80600000236882
208.94009999756236
209.09100000426406
209.15409999724943
209.08500000223285
209.22699999937322
209.1110999972443
209.44800000143005
208.7759999994887
209.24110000487417
209.2519999932847
208.67810000345344
209.39099999668542
208.8750000038999
208.76409999618772
209.45300000312272
209.02409999689553
209.1230000005453
209.0020000032382
208.81609999923967
209.2380000030971
209.0950999991037
208.94699999917066
208.890000001702
208.9200999980676
209.58000000246102
208.6600999973598
209.32299999549286
209.05600000696722
209.58409999730065
208.88800000102492
209.32209999591578
209.1230000005453
209.11100000375882
209.4980999972904
208.8369999983115
209.22710000013467
208.84700000169687
208.87999999831663
209.1800999987754
209.37100000446662
209.1091000038432
208.95000000018626
208.99110000027576
209.13499999733176
209.2720000000554
209.35309999913443
208.75800000067102
209.0371000012965
209.10300000105053
209.31500000006054
209.1431000008015
209.23699999548262
209.10310000181198
209.35699999972712
209.15899999818066
209.5091000010143
208.88900000136346
208.87609999772394
209.26100000360748
209.21299999463372
208.82210000127088
209.1230000005453
209.1080000027432
209.3440999960876
209.23400000174297
209.0530999994371
209.1470000013942
208.851000003051
208.99409999401541
209.16200000647223
209.28809999895748
209.22799999971176
208.7390000015148
209.10309999453602
208.98000000306638
208.75410000007832
209.32000000175321
208.81899999949383
209.06409999588504
209.4230000002426
209.1839999993681
209.0401000023121
209.04699999664444
209.6120999995037
209.44600000075297
209.3520000053104
209.30509999743663
209.27500000107102
209.13709999877028
209.1050000017276
209.25200000056066
209.05109999876004
208.97100000001956
209.36010000150418
209.04099999461323
209.15800000511808
209.07509999960894
209.44900000176858
208.8720999963698
209.29199999955017
208.9750000013737
209.26909999980126
208.9090000008582
209.14699999411823
209.2460000058054
209.06509999622358
209.5430000044871
208.59809999819845
209.20399999886286
209.16099999885773
209.17809999809833
208.61800000420772
208.62099999794737
209.40710000286344
209.16700000088895
209.03809999435907
209.0230000030715
209.2560000019148
208.85509999789065
208.94299999781651
209.02110000315588
209.33700000023236
208.5609999994631
209.30609999777516
208.9380000033998
208.96199999697274
209.20309999928577
209.10700000240467
208.99009999993723
209.47200000227895
208.51399999810383
209.4160999986343
208.60700000048382
209.36010000150418
208.85699999780627
209.14099999936298
208.93210000213003
209.4280000019353
209.4230999937281
209.04200000222772
208.71400000032736
209.41409999795724
208.92800000001444
209.08910000434844
209.23999999649823
209.17900000495138
209.24409999861382
208.82600000186358
209.02709999791114
209.40799999516457
208.84900000237394
209.28010000352515
209.1729999956442
209.15500000410248
209.24809999996796
209.07299999817042
208.8510999965365
209.0070000049309
209.21599999564933
209.382100001676
208.79899999999907
209.01710000180174
209.21999999700347
208.64000000437954
208.73310000024503
208.91699999629054
209.40300000074785
209.29899999464396
209.13710000604624
208.8579999981448
208.9360999962082
209.41700000548735
208.90499999950407
209.46709999407176
208.77100000507198
209.14609999454115
209.09700000629527
209.23999999649823
209.40810000320198
208.96299999731127
208.9261000000988
208.8850000000093
209.06200000172248
209.12410000164527
208.822999993572
208.53700000589015
209.0710999982548
209.66699999553384
208.958100003656
209.10600000206614
209.11699999851407
208.9200999980676
209.10000000003492
209.52309999847785
209.07599999918602
209.102000000712
209.46309999999357
209.38800000294577
208.88410000043223
209.3319999985397
209.13300000393065
208.9120999953593
208.890000001702
208.7290999988909
208.62099999794737
209.31800000107614
208.69210000091698
208.82600000186358
209.08699999563396
209.1941000035149
209.3380000005709
208.87709999806248
209.05499999935273
208.77100000507198
208.93109999451553
208.98400000442052
209.21609999641078
208.75099999830127
209.2010000051232
209.06209999520797
209.24700000614394
209.10309999453602
209.01600000070175
209.47700000397163
209.0810999943642
208.80500000203028
209.2650999984471
209.03499999985797
208.95500000187894
208.8819999989937
209.59009999933187
209.2479999992065
208.8129999974626
209.05210000637453
208.85899999848334
208.9650999987498
208.96699999866541
209.07399999850895
208.94110000517685
209.37099999719067
209.01109999977052
208.62699999997858
209.40200000040932
209.2521000013221
209.06100000138395
208.92209999874467
208.47499999945285
209.16700000088895
208.85009999619797
208.6669999989681
209.01100000628503
208.68909999990137
208.82499999424908
209.2181000043638
208.6879999988014
209.00499999697786
208.92409999942174
208.75200000591576
209.16209999995772
209.2689999990398
208.68899999913992
208.89709999755723
209.07599999918602
209.31109999946784
208.88800000102492
208.89700000407174
209.0131000004476
209.1759999966598
208.76110000244807
208.8420000000042
209.05299999867566
208.70109999668784
208.62900000065565
209.45010000286857
208.74100000219187
209.12899999530055
208.9821000045049
208.79199999762932
208.99610000196844
208.87699999730103
208.65100000082748
208.66509999905247
209.0680000037537
208.72309999685967
208.93400000204565
209.05499999935273
208.87609999772394
209.29500000056578
209.3730999986292
209.22000000427943
208.93599999544676
208.73310000024503
209.07309999893187
209.16399999987334
209.4809999980498
209.1320999970776
208.58200000657234
209.06909999757772
209.14600000105565
208.73899999423884
208.76110000244807
208.86500000051456
209.13709999877028
208.85200000338955
209.525999998732
209.6090999984881
208.74000000185333
209.40710000286344
208.81599999847822
209.3170000007376
208.92509999976028
209.0059999973164
208.9551000026404
208.89699999679578
209.010099999432
209.2590000029304
208.83199999661883
209.17510000435868
208.70499999728054
209.077100000286
209.20299999852432
208.83400000457186
208.90309999958845
208.66799999930663
208.917099997052
208.6570000028587
208.85299999645213
209.1121000048588
209.10299999377457
209.35110000573331
208.9579999956186
209.11400000477443
208.92509999976028
209.26199999667006
208.93010000145296
209.32799999718554
208.73399999982212
208.82310000160942
209.10900000308175
208.88609999383334
209.46700000058627
208.83400000457186
208.8510999965365
209.0840000018943
209.27710000250954
209.33700000023236
209.1690999950515
209.14099999936298
208.87600000423845
209.10909999656724
208.67700000235345
208.87709999806248
209.1629999995348
209.09300000494113
209.01409999351017
208.7580999941565
209.19300000241492
208.7069999979576
208.6051000005682
209.1839999993681
209.05610000045272
209.0600000010454
208.76400000270223
208.91509999637492
208.8990000047488
209.22599999903468
208.51609999954235
209.04799999698298
208.69710000260966
208.67400000133784
209.0429999952903
209.0851000029943
208.61999999760883
208.73610000126064
209.08700000290992
208.5949999964214
208.666099999391
209.01500000036322
208.8311000043177
209.3849999946542
209.25200000056066
208.88410000043223
208.60199999879114
208.89910000551026
209.114999997837
209.2659999980242
208.66209999803687
208.99400000052992
209.1361000057077
209.16899999429006
209.21600000292528
208.93210000213003
208.70599999761907
209.22009999776492
208.65000000048894
208.90100000542589
209.22409999911906
209.13699999800883
208.83709999907296
208.9380000033998
208.9609999966342
208.9501000009477
208.92900000035297
209.0170000010403
208.90009999857284
208.6639999979525
209.27110000047833
208.95500000187894
208.9930000001914
209.20910000131698
208.77499999915017
209.21309999539517
209.18100000562845
208.88600000034785
208.5090999971726
209.01299999968614
209.11409999825992
208.93700000306126
209.34110000234796
208.7519999986398
208.94509999925504
209.00399999663932
208.6730000009993
209.02510000451002
209.326999996847
209.31410000048345
208.44499999657273
208.93200000136858
208.77309999923455
209.11999999952968
209.06010000180686
209.1660000005504
209.33900000090944
209.14410000114003
208.91799999662908
208.74909999838565
209.0570000000298
209.00800000526942
209.2860999982804
209.0570000000298
208.6390999975265
208.7150000006659
209.10900000308175
209.25409999472322
208.8750000038999
208.53809999971418
209.02200000273297
208.66799999930663
208.73109999956796
208.86999999493128
209.07010000519222
209.14099999936298
208.8240000011865
208.70109999668784
209.21000000089407
209.24009999725968
209.13900000596186
208.2869999940158
208.96310000534868
209.17199999530567
208.63910000480246
208.77499999915017
209.41799999854993
208.67010000074515
209.2770000017481
208.92710000043735
209.19899999717018
208.67700000235345
208.99409999401541
208.9380000033998
208.7930999987293
208.93700000306126
209.21199999429518
208.7091000066721
209.12299999326933
208.87110000330722
209.0269999971497
208.95600000221748
208.74510000430746
209.3029999959981
208.98809999926016
209.17499999632128
208.5871000017505
208.58900000166614
208.99709999503102
208.65100000082748
209.01600000070175
208.58210000005784
209.2190000039409
208.8880999945104
208.6730000009993
209.11500000511296
208.94309999857796
208.7459999966086
209.36210000218125
208.9239999986603
208.27200000348967
208.76109999517212
208.91600000322796
209.11409999825992
208.9479999995092
208.83300000423333
208.69809999567224
208.95000000018626
208.80610000313027
209.1599999985192
208.83899999898858
208.84010000008857
208.94399999815505
208.51300000504125
208.69609999499517
208.6200000048848
208.62209999904735
209.33700000023236
208.79099999729078
208.6771000031149
208.91699999629054
208.72010000312002
208.58399999997346
208.809999996447
209.1011000011349
209.0749999988475
209.09709999978077
208.86500000051456
209.10000000003492
209.05610000045272
209.45999999821652
208.93910000449978
208.5529999967548
209.1011000011349
208.80900000338443
208.76699999644188
208.63410000310978
208.59699999709846
209.20309999928577
208.73500000016065
209.07199999783188
208.83810000668745
208.9059999998426
208.7450999970315
208.78600000287406
208.89399999578018
208.5841000007349
208.89700000407174
208.75699999305652
209.355000006326
208.69110000057844
208.92199999798322
208.92109999840613
208.78300000185845
208.73199999914505
209.19909999793163
208.66899999964517
209.02610000484856
208.8339999972959
208.86500000051456
208.80909999686992
208.63800000370247
208.97609999519773
208.89100000204053
208.82800000254065
208.37509999546455
208.4820000018226
208.98899999883724
208.9551000026404
208.84600000135833
209.06409999588504
208.90499999950407
209.08800000324845
208.90910000161966
208.79499999864493
208.9261000000988
208.6060000001453
208.6399999971036
209.23010000115028
208.745000003546
208.4331000005477
208.5769999976037
208.88600000034785
209.0470999974059
208.72000000235857
209.0260999975726
208.99199999985285
209.03199999884237
208.91810000466648
208.68099999643164
208.8411000004271
208.90499999950407
208.7180000016815
209.1320999970776
208.4610000019893
208.61300000251504
208.99410000129137
208.9579999956186
208.49509999970905
208.39800000248943
208.75900000100955
208.5631000009016
208.89099999476457
208.98610000585904
209.34999999735737
209.1260000015609
209.08010000130162
208.8420000000042
208.87109999603126
208.89800000441028
209.10799999546725
208.6090000011609
209.0950999991037
208.93899999646237
208.8850000000093
208.9211000056821
208.8519999961136
208.84710000245832
208.92099999764469
208.93700000306126
208.9510999940103
209.2929999998887
208.57210000394844
209.08300000155577
209.26109999709297
208.76200000202516
209.3319999985397
208.8350999983959
208.7939999983064
209.0961000067182
209.04399999562884
208.83400000457186
208.98309999756748
208.24800000264077
208.75709999381797
208.9990000022226
208.7119999996503
208.95410000230186
208.373000001302
208.72899999812944
208.68909999990137
208.7119999996503
209.0680999972392
209.0740000057849
209.04899999732152
208.95210000162479
208.87699999730103
208.81910000025528
208.71400000032736
208.88099999865517
209.18710000114515
208.77699999982724
209.0581000011298
209.14600000105565
209.22699999937322
208.51609999954235
208.60700000048382
209.09109999774955
208.90700000018114
208.51699999911943
208.8101000044844
208.94199999747798
209.15709999826504
209.01299999968614
208.82500000152504
208.5841000007349
208.87299999594688
208.64000000437954
208.81809999991674
209.14800000173273
208.7530999997398
208.67200000066077
208.92499999899883
208.76809999754187
208.67810000345344
208.87999999831663
208.65500000218162
208.5441000017454
208.67599999473896
208.6870000057388
208.49810000072466
208.79099999729078
208.85509999789065
208.4690000046976
208.91799999662908
208.91909999772906
208.7210000026971
208.86800000153016
208.28510000137612
208.9789999954519
208.71510000142734
208.902999998827
208.983000004082
209.08509999571834
208.572000003187
208.80509999551577
208.70700000523357
208.82599999458762
208.63110000209417
208.64399999845773
208.86800000153016
209.00909999909345
208.63400000234833
209.08809999673394
208.60499999980675
209.0440000029048
208.61010000226088
208.796999999322
208.81399999780115
209.47609999711858
208.51500000571832
208.95309999468736
209.0989999996964
208.70900000591064
208.65609999600565
208.90499999950407
208.89510000415612
208.70299999660347
208.87799999763956
209.08310000231722
209.02899999782676
208.79910000076052
208.74300000286894
208.84600000135833
208.65509999566711
208.72700000472832
208.94499999849359
208.87009999569273
208.83300000423333
208.49209999869345
208.96499999798834
209.0170000010403
208.70909999939613
208.9269999996759
209.01410000078613
208.67500000167638
208.65300000150455
209.11699999851407
208.3409999977448
209.0920999980881
208.8560000047437
208.6230999993859
208.68699999846285
209.10000000003492
208.83209999738028
209.13500000460772
208.77610000025015
208.93799999612384
208.71900000202004
208.3511000018916
208.5769999976037
208.30600000044797
208.6901000002399
209.2350000020815
208.71210000041174
208.6249999993015
208.61000000149943
208.9990999957081
208.60700000048382
208.63400000234833
208.81910000025528
209.05900000070687
208.5940999968443
208.87999999831663
208.96599999832688
209.00210000399966
208.6009999984526
208.65110000158893
208.81599999847822
209.00400000391528
208.78809999703662
208.77199999813456
209.102000000712
209.0821000019787
208.9849999974831
208.7431000036304
208.6459999991348
208.40799999859883
208.85609999822918
208.9750000013737
209.06610000383807
208.95399999426445
208.63700000336394
208.6360999965109
208.99199999985285
208.87700000457698
208.46809999784455
209.0840000018943
208.66209999803687
208.88800000102492
208.4949999989476
208.33410000341246
208.97100000001956
208.5259999948903
208.86310000059893
208.76400000270223
208.73009999922942
208.67500000167638
208.8179999991553
208.88810000178637
208.98409999790601
208.6330000020098
208.8069999954314
208.77109999855747
208.69100000709295
208.78099999390543
209.2250999994576
208.63200000167126
208.47910000156844
208.88600000034785
208.74000000185333
208.72509999753674
208.94699999917066
208.60700000048382
209.4160999986343
208.62699999997858
209.2731000011554
208.9140000025509
208.54799999506213
209.00210000399966
208.76699999644188
209.12099999986822
209.14810000249417
208.79499999864493
208.71710000210442
208.7210000026971
208.75999999407213
208.73310000024503
209.1080000027432
208.95800000289455
208.8270999956876
208.62699999997858
208.8411000004271
208.74999999796273
209.27300000039395
208.72610000515124
208.75399999931687
208.75299999897834
209.24809999996796
208.71400000032736
208.8441000014427
208.97999999579042
208.70600000489503
208.811099997547
208.78000000084285
208.45510000071954
208.42899999843212
208.54500000132248
208.81309999822406
208.86199999949895
208.83899999898858
208.76510000380222
208.8549999971292
208.4580000009737
209.1400999997859
208.60399999946821
208.3901000005426
208.9689999993425
208.2040000022971
209.0710999982548
208.6330000020098
208.99599999393104
208.64609999989625
208.89010000246344
208.84400000068126
208.11300000059418
208.7210999961826
208.6699999999837
208.7630000023637
209.32609999726992
208.39100000011967
208.62510000006296
208.62699999997858
208.77100000507198
208.63209999515675
208.7930000052438
208.84599999408238
208.91210000263527
209.05299999867566
208.90409999992698
208.83799999865005
208.76800000405638
208.68309999787016
208.84300000034273
209.17300000292016
208.51709999988088
208.78799999627518
208.85410000482807
208.5819999992964
208.6429999981192
209.02110000315588
208.77800000016578
208.3749999947031
208.90309999958845
209.01500000036322
208.62599999964004
208.8731000039843
208.60199999879114
208.6901000002399
208.91699999629054
208.61000000149943
208.7251000048127
208.77499999915017
208.8420000000042
209.0981000001193
208.76399999542627
208.56800000183284
209.1770999977598
208.6360000030254
208.87009999569273
208.94500000576954
208.6730000009993
208.23009999730857
208.62099999794737
208.33500000298955
208.8510999965365
208.69200000015553
208.71610000176588
208.48999999725493
209.09799999935785
208.47310000681318
208.87699999730103
209.0539999990142
208.38409999851137
208.61900000454625
208.7729999984731
208.95399999426445
208.9821000045049
209.1119999968214
208.20200000162004
208.82310000160942
208.9609999966342
208.8110000040615
209.1980999975931
208.71400000032736
208.3961000025738
208.88600000034785
208.49699999962468
208.56110000022454
208.6639999979525
208.29200000298442
208.83309999771882
208.62299999862444
208.7351000009221
209.1179999988526
208.92099999764469
208.55510000546928
208.78699999593664
208.62109999870881
208.57900000555674
208.42099999572383
208.7930999987293
208.7530000062543
208.53399999759858
208.57509999768808
208.7420000025304
208.8170999995782
208.96599999832688
208.8110000040615
208.66709999972954
208.82499999424908
208.851000003051
209.18410000012955
208.9269999996759
208.8300999967032
208.71600000100443
208.90700000018114
208.48710000427673
209.06299999478506
208.3660000062082
208.73310000024503
208.93299999443116
209.00710000569234
208.78499999525957
208.7150000006659
208.82210000127088
208.73299999948358
208.38910000020405
208.55199999641627
208.784000002197
208.5780999987037
209.16900000156602
209.17509999708273
208.47600000706734
209.03899999393616
208.5051000030944
208.69800000218675
208.84099999966566
208.5540999978548
208.68909999990137
208.9239999986603
209.09400000527967
208.56309999362566
208.87400000356138
208.9140000025509
208.51609999954235
208.78199999424396
209.0301000062027
209.11399999749847
208.58399999997346
208.72209999652114
208.29600000433857
208.54500000132248
208.39909999631345
208.81599999847822
208.64910000091186
208.74800000456162
208.84599999408238
208.59610000479734
208.85099999577506
208.8930000027176
208.70409999770345
208.92900000035297
208.73610000126064
208.62599999964004
209.07199999783188
208.89810000517173
208.87199999560835
208.83909999975003
208.2460000019637
209.56699999806006
208.72910000616685
209.0509999979986
209.18910000182223
208.78799999627518
208.33800000400515
208.64309999888064
208.74799999728566
208.48300000216113
208.99809999536956
208.1980000002659
208.67500000167638
208.54210000106832
208.7390000015148
208.27809999900637
209.32799999718554
208.75800000067102
208.6261000004015
208.96100000391016
208.56799999455689
208.90910000161966
208.98200000374345
208.6051000005682
208.54599999438506
208.173999999417
208.45610000105808
208.58099999895785
208.28400000027614
208.27210000425112
208.89899999747286
209.17510000435868
209.04399999562884
208.65210000192747
209.0329999991809
208.87100000254577
208.4781000012299
208.51799999945797
209.06409999588504
208.82900000287918
208.85200000338955
208.49409999937052
208.8039999944158
209.0360000001965
208.07610000338173
208.73399999982212
208.8831000000937
208.4439999962342
208.639000004041
208.6901000002399
208.5369999986142
208.58399999997346
208.5231000019121
208.59099999506725
208.5741000046255
208.6399999971036
208.59200000268174
208.6840999982087
208.68200000404613
208.31599999655737
208.7450999970315
208.78900000388967
208.7420999960159
208.784000002197
208.8560000047437
209.22409999911906
208.61199999490054
208.76910000515636
208.33299999503652
208.70300000387942
208.68209999753162
208.53799999895273
208.69200000015553
208.4201000034227
208.6639999979525
208.57000000250991
208.40109999699052
208.9590000032331
208.66509999905247
208.56300000014016
208.504999995057
208.41210000071442
208.48000000114553
208.9879999984987
208.86410000093747
208.72800000506686
208.92509999976028
208.19099999789614
208.4709999980987
208.58910000242759
208.61999999760883
208.37000000028638
208.52110000123503
208.7119999996503
208.48010000190698
208.78399999492103
208.72710000548977
208.7729999984731
208.51810000021942
209.14400000037858
208.5399999996298
208.55809999920893
208.77800000016578
208.75700000033248
208.59010000276612
208.6529999942286
208.78210000228137
208.56900000217138
208.92099999764469
208.48410000326112
208.2029999946826
208.88299999933224
208.7141000010888
208.8140000050771
208.85209999687504
208.68399999744724
209.02800000476418
208.6520999946515
208.7020000035409
208.61709999735467
208.75700000033248
208.25500000501052
208.95209999434883
208.79200000490528
208.78000000084285
208.76209999551065
208.64699999947334
208.4060999986832
208.5030000016559
208.88700000068638
208.95910000399454
208.04599999974016
208.8179999991553
208.42009999614675
208.88099999865517
208.53809999971418
208.72800000506686
208.8450000010198
208.4610999954748
208.50100000097882
208.8999999978114
208.79910000076052
208.8690000018687
208.53509999869857
208.71400000032736
208.73500000016065
208.030100002361
208.79799999966053
208.4549999999581
208.294099997147
208.8819999989937
208.57610000530258
208.8369999983115
208.92199999798322
208.136100001866
208.68099999643164
208.6060000001453
208.77409999957308
208.55300000403076
208.59399999608286
208.50800000334857
208.43210000020918
208.75700000033248
208.56110000022454
208.84799999475945
208.87400000356138
208.7690999978804
208.77499999915017
208.91600000322796
208.31209999596467
208.6600000038743
208.34710000053747
208.49299999827053
208.40899999893736
208.87110000330722
208.62299999862444
208.93200000136858
208.69609999499517
208.57000000250991
208.49009999801638
208.32599999994272
208.4450000038487
208.57509999768808
208.57000000250991
208.8201000005938
208.59299999574432
208.3180000045104
208.4090999996988
208.4709999980987
208.41500000096858
208.87909999873955
208.8420000000042
208.47910000156844
208.54400000098394
208.50299999437993
208.48510000359965
208.29999999841675
208.38999999978114
208.5391000000527
208.6249999993015
208.5501000037766
208.5769999976037
209.06400000239955
208.83609999873443
208.76599999610335
208.83510000567185
208.65999999659834
208.08799999940675
208.71210000041174
208.68999999947846
208.3920000004582
208.48810000461526
208.62800000031712
208.5250999953132
208.61600000353064
208.86899999459274
208.33910000510514
208.9639999976498
208.0640999993193
208.6699999999837
208.7420000025304
208.46509999682894
208.82900000287918
208.50010000140173
208.54499999404652
208.6641000059899
208.73700000083772
208.73399999982212
208.65009999397444
208.71900000202004
208.79810000042198
208.5369999986142
208.44700000452576
208.7630999958492
208.3889999994426
208.66500000556698
208.25709999917308
208.58999999472871
208.36810000037076
208.7420000025304
208.5529999967548
208.67510000243783
208.6300000009942
208.9510000005248
208.60009999887552
208.78000000084285
208.52210000157356
208.6219999982859
208.33300000231247
208.59509999718284
208.63200000167126
208.77499999915017
208.10309999797028
208.86199999949895
208.35300000180723
208.759100001771
208.2479999953648
208.74110000295332
208.47700000012992
208.66799999930663
208.48210000258405
208.66499999829102
208.67700000235345
208.88609999383334
208.36000000417698
208.2871000020532
208.62299999862444
208.45199999894248
208.85509999789065
208.53599999827566
208.6200000048848
208.41010000003735
208.6429999981192
208.52300000115065
208.69210000091698
208.9090000008582
208.41509999445407
208.34000000468222
208.82300000084797
208.85509999789065
208.28400000027614
208.35600000282284
208.58409999345895
208.71600000100443
208.58600000065053
208.5360000055516
209.01410000078613
208.87499999662396
208.6150000031921
208.75609999347944
208.47100000537466
208.61100000183797
208.6840999982087
208.59299999574432
208.4510999993654
208.77699999982724
208.56000000640051
208.58210000005784
208.51799999945797
208.5709999955725
208.59110000310466
208.61699999659322
208.94910000060918
208.8720000028843
208.4199999953853
208.63510000344831
208.95500000187894
208.68399999744724
208.72309999685967
208.72500000405125
208.83109999704175
208.42800000536954
209.01699999376433
208.90510000026552
208.93900000373833
208.5289999959059
208.2531000050949
208.47199999843724
208.81309999822406
208.78500000253553
208.42999999877065
208.62409999972442
208.28400000027614
208.52100000047358
208.79109999805223
208.61800000420772
208.66509999905247
208.74100000219187
208.42099999572383
208.86710000195308
208.35599999554688
208.61400000285357
208.39810000325087
208.6159999962547
208.50400000199443
208.8170999995782
208.53599999827566
208.335100003751
208.37100000062492
208.4439999962342
208.5810999997193
208.59200000268174
208.52400000148918
208.7970999928075
208.4000000031665
208.61909999803174
208.47800000046846
208.48000000114553
208.50800000334857
208.6559999952442
208.40510000562062
208.3719999936875
208.88710000144783
208.39100000011967
208.35600000282284
208.6150999966776
208.7600000013481
208.81399999780115
208.69910000328673
208.37400000164052
208.57199999591103
208.82110000093235
208.61300000251504
208.52110000123503
208.68899999913992
208.72599999711383
208.3241000000271
208.57100000284845
208.546000001661
208.2760999983293
208.9129999949364
208.3630000051926
208.42209999682382
208.19399999891175
208.5810999997193
208.82200000050943
208.6730000009993
208.3931000015582
208.43500000046333
208.45700000063516
208.26709999528248
208.6360000030254
208.81899999949383
208.24610000272514
208.93899999646237
208.27110000391258
208.58999999472871
208.4240000040154
208.44709999801125
208.41400000063004
208.38499999808846
208.53110000462038
208.28099999926053
208.25499999773456
208.67210000142222
208.44199999555713
208.26500000111992
208.24610000272514
208.57899999828078
208.3920000004582
208.8540999975521
208.29200000298442
208.3081000018865
208.52799999556737
208.54900000267662
208.5201000008965
208.64699999947334
208.50899999641115
208.28810000239173
208.72200000303565
208.70799999829615
208.3199999979115
208.66910000040662
208.1700000053388
208.65399999456713
208.57510000496404
208.69300000049407
208.83599999797298
208.22409999527736
208.5189999997965
208.97310000145808
208.10400000482332
208.5399999996298
208.69809999567224
208.22400000179186
208.81000000372296
208.39809999597492
208.7020000035409
208.5499999957392
208.51910000055796
208.6699999999837
208.55209999717772
208.77200000541052
208.24400000128662
208.3710999941104
208.54200000030687
208.70700000523357
208.51409999886528
208.43900000181748
208.2829999999376
208.17410000017844
208.98899999883724
208.94309999857796
208.48100000148406
208.83499999763444
208.31609999731882
208.99800000188407
208.14699999755248
208.6261000004015
208.6630000048899
208.83709999907296
208.42499999707798
208.59400000335881
209.03510000061942
208.60999999422347
208.86800000153016
208.52210000157356
208.4850000028382
208.65609999600565
208.41199999995297
208.68300000438467
208.68209999753162
208.0599999972037
208.41900000232272
209.03810000163503
209.06300000206102
208.71009999973467
208.5559999977704
208.65200000116602
208.8621000002604
208.77099999779603
208.64499999879627
208.44010000291746
208.80899999610847
208.54310000140686
208.76800000405638
208.42809999885503
208.3539999948698
208.67900000303052
209.12010000029113
208.37500000197906
208.55199999641627
208.2081000044127
208.385999998427
208.56110000022454
208.24500000162516
208.4099999992759
208.21109999815235
208.5129999977653
208.10699999856297
208.73010000650538
208.18799999688054
208.5880000013276
208.63010000175564
208.35699999588542
208.03200000227662
208.67709999583894
208.18600000347942
208.44899999792688
208.57609999802662
208.30500000010943
208.7600000013481
208.08709999982966
208.29500000400003
208.65000000048894
208.46309999615187
208.53200000419747
208.26400000078138
208.44909999868833
208.48299999488518
208.41700000164565
208.41610000206856
208.5559999977704
208.53799999895273
208.0850999991526
208.4690000046976
208.6360999965109
208.48600000317674
208.74100000219187
208.5880999948131
208.67100000032224
208.57000000250991
208.94209999823943
208.57999999861931
208.51799999945797
208.17910000187112
209.11100000375882
208.82300000084797
208.58409999345895
208.81999999983236
208.52710000326624
208.4820000018226
208.54899999540066
208.6471000002348
208.34699999977602
208.60499999980675
208.83610000601038
208.52800000284333
208.60410000022966
208.23699999891687
208.66299999761395
208.255099998496
208.45000000554137
208.84409999416675
209.09400000527967
208.81199999712408
208.60710000124527
208.11500000127126
208.51399999810383
208.75510000041686
208.6730000009993
208.5129999977653
208.41610000206856
208.2529999970575
208.3580000034999
208.57509999768808
208.57000000250991
208.79899999999907
208.46209999581333
208.40200000384357
208.5570999988704
208.22900000348454
208.5189999997965
208.63109999481821
208.79499999864493
208.60700000048382
208.2181000005221
208.50100000097882
208.98500000475906
208.35309999529272
208.56800000183284
208.87709999806248
208.3439999987604
208.4640000030049
208.53509999869857
208.33800000400515
208.57599999726517
208.38009999715723
208.60299999912968
208.25800000602612
208.3820999978343
208.52500000182772
208.67899999575457
208.22310000221478
208.68399999744724
208.27500000450527
208.97309999418212
208.36800000688527
208.31109999562614
208.48300000216113
208.55699999810895
208.97410000179661
208.6829999971087
208.6249999993015
208.06910000101198
208.56900000217138
208.83999999932712
208.3370999971521
209.08200000121724
208.75510000041686
208.4580000009737
208.25609999883454
208.28900000196882
208.385999998427
208.5261000029277
208.3550000024843
208.34800000011455
208.75009999872418
208.81699999881675
208.58810000208905
208.63899999676505
208.24100000027101
208.62009999837028
208.98500000475906
208.46899999742163
208.31709999765735
208.39300000079675
208.87799999763956
208.1661000047461
208.173999999417
208.52110000123503
208.58899999439018
208.79100000456674
208.22010000119917
208.78699999593664
208.13099999941187
208.51810000021942
208.21499999874504
208.1670000043232
208.79509999940637
208.4370000011404
208.52409999497468
208.4580000009737
208.19200000551064
208.43109999987064
208.70799999829615
208.54500000132248
208.49409999937052
208.65200000116602
208.62800000031712
207.96709999558516
208.34800000011455
208.29200000298442
209.0840999953798
208.35300000180723
208.71810000244295
208.06499999889638
208.10399999754736
208.18210000288673
208.809999996447
208.3249999996042
208.7011000039638
208.19399999891175
208.23599999857834
208.2970999981626
208.59300000302028
208.61799999693176
208.37410000240197
208.47599999979138
208.2460000019637
208.21209999849088
208.72699999745237
208.46700000402052
208.45299999928102
208.31509999698028
208.47599999979138
208.9090000008582
208.0751000030432
207.95499999803724
207.9299999968498
208.73910000227625
208.46500000334345
208.83799999865005
208.18909999798052
208.4000000031665
208.3349999957136
208.4510999993654
208.29600000433857
208.61109999532346
208.04800000041723
208.2490000029793
208.39410000189673
208.32799999334384
208.49700000690063
208.41709999513114
207.92700000311015
208.6459999991348
208.5841000007349
208.44199999555713
208.55900000606198
208.65809999668272
208.38999999978114
208.50999999674968
208.47910000156844
208.3420000053593
208.54809999582358
208.23399999790126
208.50100000097882
208.19510000001173
208.96699999866541
208.34600000671344
208.29609999782406
208.22400000179186
208.3679999996093
208.64609999989625
208.66299999761395
208.63799999642652
208.87810000567697
208.21799999976065
208.63699999608798
208.3000999991782
208.47499999945285
208.80010000109905
208.7690000043949
208.54400000098394
208.43109999987064
208.5369999986142
208.55099999607773
208.46910000545904
208.67100000032224
208.46299999539042
208.59410000412026
208.19199999823468
208.585000000312
208.56110000022454
208.44299999589566
208.3660999996937
208.62800000031712
208.45310000004247
208.18200000212528
208.51399999810383
208.7111000000732
208.3199999979115
208.14400000381283
208.33909999782918
208.15099999890663
208.40799999859883
208.57010000327136
208.63899999676505
208.22400000179186
208.61709999735467
208.35400000214577
208.6120000021765
208.4240999975009
208.57100000284845
208.5229999938747
208.40510000562062
208.84600000135833
208.47899999353103
208.46310000342783
208.27499999722932
208.72400000371272
208.37509999546455
208.68200000404613
208.38309999817284
208.4069999982603
208.37500000197906
208.8350999983959
208.30600000044797
208.6840000047232
208.4090999996988
208.38799999910407
208.25799999875017
208.41810000274563
208.26499999384396
208.5960000040359
208.3241000000271
208.38799999910407
208.32099999825004
208.44709999801125
207.92400000209454
208.48100000148406
208.51609999954235
208.36299999791663
208.32200000586454
208.50009999412578
208.79400000558235
208.45299999928102
208.62810000107856
208.97999999579042
208.2220000011148
208.03309999610065
208.63700000336394
208.23599999857834
208.27709999866784
208.51300000504125
208.21910000086064
208.3619999975781
208.83799999865005
208.26099999976577
208.47199999843724
208.24810000340221
208.42099999572383
208.4949999989476
208.48810000461526
208.54899999540066
208.38300000468735
208.49509999970905
208.07300000160467
208.28199999959907
208.51709999988088
208.41899999504676
208.52900000318186
208.76110000244807
208.32299999892712
208.51499999844236
208.57909999904223
208.4499999982654
208.36400000553112
208.8930999962031
208.43500000046333
208.14599999721395
208.48010000190698
208.62599999964004
207.93200000480283
208.4300999995321
208.37999999639578
208.46999999776017
208.15810000203783
208.67600000201492
207.92899999651127
208.93510000314564
208.75599999999395
208.4439999962342
208.39510000223527
208.2109999973909
208.46800000435906
208.46110000275075
208.5819999992964
208.5079999960726
208.36009999766247
208.40400000452064
208.0869999990682
208.3660999996937
208.18700000381796
208.76109999517212
208.4979999999632
208.40799999859883
208.12909999949625
208.79700000659795
208.41299999301555
208.41310000105295
208.533000004536
208.70999999897322
208.56510000157868
208.35499999520835
208.38300000468735
208.36009999766247
208.28900000196882
208.385999998427
208.3210999990115
208.09900000313064
208.7930999987293
208.25800000602612
208.3349999957136
208.39410000189673
208.45700000063516
208.67500000167638
208.6630999983754
208.4439999962342
207.88500000344357
208.44010000291746
208.3889999994426
208.28500000061467
208.39009999326663
208.41900000232272
208.03200000227662
208.23009999730857
208.48100000148406
208.33300000231247
208.34309999918332
208.26099999976577
208.58099999895785
208.3130999963032
208.2810000065365
208.47499999945285
208.1800999949337
208.6200000048848
208.29499999672407
208.13009999983478
208.31799999723444
208.57900000555674
208.61309999600053
208.44300000317162
208.2010000012815
208.03809999779332
208.29999999841675
208.45700000063516
208.6600999973598
208.4750000067288
208.37699999538017
208.547100002761
208.64499999879627
208.16699999704724
208.64609999989625
208.57700000487966
208.45399999961955
207.96909999626223
208.51100000436418
208.35599999554688
207.99210000404855
208.3409999977448
208.16799999738578
208.38510000612587
208.13400000042748
208.1549999929848
208.27510000526672
208.3109999948647
208.51300000504125
208.32910000171978
208.3889999994426
208.22699999553151
208.39410000189673
208.48000000114553
208.3721000017249
208.72599999711383
208.3381000047666
208.2659999941825
208.75200000591576
208.20509999612113
208.32099999825004
208.32700000028126
208.04710000084015
208.47499999945285
208.34699999977602
208.43210000020918
208.36000000417698
208.48499999556225
207.89510000031441
208.18500000314089
208.74299999559298
208.36410000629257
208.40499999758322
208.47199999843724
208.5150999992038
208.33800000400515
208.34299999842187
208.1331000008504
208.1800000014482
208.398999995552
208.59010000276612
208.24899999570334
208.6131000032765
208.47599999979138
208.4130000002915
208.49409999937052
208.97700000205077
208.38099999673432
208.42609999817796
208.17600000009406
207.96100000006845
207.82909999979893
208.228000003146
207.9379999995581
208.87110000330722
208.2769999979064
208.2079999963753
207.9031000030227
208.67500000167638
208.0881000001682
208.06499999889638
208.59899999777554
208.24810000340221
208.17600000009406
208.1770000004326
208.64810000057332
208.4889999969164
208.28900000196882
207.90009999473114
208.2040000022971
208.50000000064028
208.4030999976676
208.5399999996298
208.2330000048387
208.30410000053234
208.20199999434408
208.36500000586966
208.7420999960159
208.8179999991553
208.38809999986552
208.5030000016559
208.77699999982724
208.0130999966059
208.5609999994631
208.82110000093235
208.46000000165077
208.22999999654712
208.44010000291746
208.4439999962342
208.46500000334345
208.67809999617748
208.23000000382308
208.65100000082748
208.68609999888577
207.83400000073016
209.06300000206102
208.0610999983037
208.23599999857834
208.2319999972242
208.92010000534356
208.49900000030175
208.28400000027614
208.18709999730345
208.13300000008894
208.3829999974114
208.6561000032816
208.23699999891687
208.21299999806797
208.32610000070417
208.27100000315113
208.0089999944903
208.19510000001173
208.58900000166614
208.28210000036051
207.84999999887077
208.03600000363076
208.40509999834467
208.25699999841163
208.38499999808846
208.45110000664135
208.19899999332847
208.38600000570295
208.33909999782918
207.91900000040187
208.2430000009481
208.46309999615187
208.14200000313576
208.61300000251504
208.4331000005477
208.6799999960931
208.12799999839626
208.32910000171978
208.479000000807
208.17900000110967
208.19510000001173
208.23399999790126
207.90200000192272
208.2430000009481
208.3691000007093
208.54599999438506
208.35600000282284
208.2330000048387
208.5259999948903
208.73710000159917
208.1670000043232
208.19399999891175
208.04810000117868
208.7589999937336
208.36899999994785
208.6471000002348
208.32000000518747
207.93499999854248
208.18010000220966
208.45299999928102
207.9059999960009
207.81710000301246
208.3679999996093
208.5910000023432
208.41509999445407
208.678000002692
208.34699999977602
208.20609999645967
208.04400000633905
208.1929999985732
208.4060999986832
208.43199999944773
208.74999999796273
208.44910000596428
208.5529999967548
208.25099999638041
207.924100002856
208.4679999970831
207.89100000547478
208.7690999978804
208.14899999822956
208.13800000178162
208.41110000037588
208.60499999980675
208.34800000011455
208.056099996611
208.26900000247406
207.94600000226637
208.6459999991348
208.29209999646991
208.3310000016354
208.0710000009276
208.60109999921406
208.46500000334345
208.41599999403115
208.55110000411514
208.46000000165077
208.22699999553151
208.38609999918845
208.30600000044797
208.2730000038282
208.8170999995782
208.17099999840138
208.19699999992736
208.30209999985527
208.81599999847822
208.0980000027921
208.0941000021994
208.55999999912456
208.18199999484932
208.2529999970575
208.3150000034948
208.4720999991987
208.1929999985732
208.61800000420772
208.76209999551065
208.3199999979115
208.67400000133784
208.62710000074003
208.02199999889126
208.2760000048438
208.55009999650065
207.70099999936065
208.60199999879114
208.10700000583893
207.97209999727784
208.1689999977243
208.00700000108918
208.91909999772906
208.56600000115577
208.37700000265613
208.54010000039125
208.68999999947846
208.3379999967292
208.4090999996988
208.58299999963492
208.2430000009481
208.41810000274563
208.01899999787565
208.54500000132248
207.98410000134027
208.26400000078138
208.46199999505188
208.20910000475124
208.68699999846285
208.07300000160467
208.09709999593906
208.77000000473345
208.45099999860395
208.66709999972954
208.35600000282284
208.51099999708822
207.97309999761637
208.38999999978114
208.07200000126613
208.48810000461526
208.45399999961955
208.46299999539042
208.41510000173002
208.34800000011455
208.55109999683918
208.19900000060443
208.56600000115577
208.41010000003735
208.33700000366662
208.10899999924004
208.33609999681357
208.14699999755248
207.92400000209454
207.9710000034538
208.2700999962981
207.99000000261003
208.3280000006198
208.65100000082748
208.20000000094296
208.32510000036564
208.43800000147894
208.12909999949625
208.20699999603676
208.41500000096858
208.12110000406392
208.29099999536993
208.0400000049849
208.4961000000476
208.39100000011967
207.9509999966831
208.0640999993193
208.23699999891687
208.09000000008382
208.2150999995065
208.25800000602612
208.24699999502627
208.17810000153258
208.45900000131223
208.49399999860907
208.23209999798564
207.93600000615697
208.10699999856297
208.57209999667248
208.14200000313576
207.82499999768334
208.40499999758322
208.27610000560526
208.00400000007357
208.46099999471335
208.26210000086576
208.4340000001248
208.29000000230735
208.1250999981421
208.17199999873992
208.33300000231247
208.27809999900637
208.38499999808846
208.28700000129174
208.32209999935003
208.38100000401028
208.25499999773456
208.22610000323039
208.46699999674456
208.07500000228174
208.6390999975265
208.3310000016354
208.00600000075065
208.1860999969649
208.63100000133272
208.53899999929126
207.9310999979498
208.41700000164565
208.45099999860395
208.61510000395356
207.90799999667797
208.29000000230735
208.28910000273027
208.2419999933336
208.67100000032224
208.4891000049538
208.61800000420772
208.35709999664687
207.8990000009071
208.38999999978114
208.35810000426136
208.44199999555713
207.99999999871943
208.24810000340221
208.42099999572383
208.6611000049743
208.1499999985681
208.22900000348454
208.47609999327688
208.61900000454625
208.3199999979115
207.9881000026944
208.32099999825004
208.2190000000992
207.81510000233538
207.95499999803724
208.48400000249967
208.23309999832418
208.63100000133272
207.78099999733968
208.04599999974016
207.88709999760613
208.3039999997709
207.93300000514137
207.9790999996476
208.08799999940675
208.06499999889638
208.18409999628784
207.95600000565173
207.89099999819882
208.27809999900637
208.14899999822956
207.90300000226125
208.6261000004015
208.3280000006198
207.9169999997248
208.454100000381
208.24999999604188
208.26900000247406
208.09710000321502
208.11200000025565
208.2209999935003
208.17010000610026
208.5319999969215
208.2190000000992
208.4910999983549
208.30600000044797
208.20700000331271
208.3649999985937
208.31210000324063
208.57199999591103
208.19099999789614
208.34610000019893
208.25300000433344
208.33699999639066
208.06509999965783
208.48000000114553
208.36299999791663
208.24400000128662
208.00299999973504
208.32900000095833
208.52710000326624
207.83400000073016
208.7729999984731
208.2860000009532
208.056099996611
208.4850000028382
208.1079999989015
208.4979999999632
208.08910000050673
208.07500000228174
208.21599999908358
208.20699999603676
208.17410000017844
208.29900000535417
208.02699999330798
208.33800000400515
208.13810000254307
208.11999999568798
208.1049999978859
208.1529999995837
208.28210000036051
207.9520000042976
208.61499999591615
208.2001000017044
208.29500000400003
208.2109999973909
208.11400000093272
208.2460000019637
207.88009999523638
208.03900000464637
208.27899999858346
208.13700000144308
208.60509999329224
207.9680000024382
208.37500000197906
208.1659999967087
208.29610000510002
208.33199999469798
208.51500000571832
208.2139999984065
208.37809999648016
208.029000001261
208.42899999843212
208.00700000108918
208.06810000067344
208.24200000060955
416.6540000005625
208.23709999967832
208.36699999927077
207.69200000358978
208.62299999862444
208.1460999979754
208.63899999676505
208.3630000051926
208.38799999910407
208.17410000017844
207.78299999801675
208.04299999872455
208.33000000129687
208.35710000392282
208.56699999421835
208.029000001261
208.08499999839114
207.86210000369465
208.40299999690615
208.35900000383845
208.067999999912
208.4300999995321
208.26999999553664
208.25799999875017
208.4030000041821
208.39909999631345
208.07000000058906
208.51799999945797
208.61100000183797
207.9329999978654
208.14610000525136
208.00799999415176
208.58399999997346
208.01800000481308
207.76309999928344
208.10599999822443
208.16500000364613
208.01899999787565
208.32700000028126
208.13710000220453
208.22999999654712
207.7960000024177
208.11999999568798
208.2150999995065
208.4099999992759
207.98400000057882
208.27100000315113
208.16499999637017
208.59910000581294
208.40299999690615
208.50200000131736
208.385999998427
208.34009999816772
207.92600000277162
208.4580000009737
208.52600000216626
208.2250999956159
208.17900000110967
208.4499999982654
208.30900000146357
208.41610000206856
208.16699999704724
207.97999999922467
208.23999999993248
207.8719999990426
208.44010000291746
208.18799999688054
208.06200000515673
208.16099999501603
208.0601000052411
208.27299999655224
208.30800000112504
208.0740000019432
208.30209999985527
208.60499999980675
208.04599999974016
208.02800000092248
208.04499999940163
208.07699999568285
208.51799999945797
208.07000000058906
208.08209999813698
208.4820000018226
208.06599999923492
208.2910000026459
207.93699999921955
207.71809999860125
208.33500000298955
208.00400000007357
208.30299999943236
207.96210000116844
208.00099999905797
208.34599999943748
208.3829999974114
208.5131000058027
208.18299999518786
208.32299999892712
208.39300000079675
208.2700000028126
207.7080999952159
208.38600000570295
208.11999999568798
207.84999999887077
208.14110000355868
208.5030000016559
208.1980000002659
208.18599999620346
208.3591000045999
208.33999999740627
208.08599999872968
208.54800000233809
207.73199999530334
208.46010000241222
208.4499999982654
207.98800000193296
208.1689999977243
208.23110000492306
207.5330000006943
208.38499999808846
208.18200000212528
208.37699999538017
208.44610000494868
208.2289999962086
208.11500000127126
208.15199999924516
208.50010000140173
208.26300000044284
208.07599999534432
208.17900000110967
208.22710000356892
208.0019999993965
208.09899999585468
208.05500000278698
208.24700000230223
207.6260999965598
208.3889999994426
208.04100000532344
208.4549999999581
207.896099993377
208.0610000048182
208.48000000114553
207.5669999976526
208.13110000017332
208.07900000363588
208.40299999690615
208.18200000212528
207.8959999998915
207.7560999969137
208.42500000435393
208.30900000146357
208.76599999610335
208.2760999983293
208.19900000060443
208.34100000502076
208.10699999856297
207.64409999537747
208.3450000063749
208.20499999535969
208.20500000263564
208.34800000011455
207.96210000116844
208.0050000004121
207.93699999921955
208.58999999472871
208.11710000270978
208.3039999997709
207.97400000446942
208.43699999386445
208.02200000616722
208.20009999442846
208.06900000025053
208.36399999825517
207.67200000409503
208.1700999988243
208.14100000279723
208.2479999953648
207.52500000526197
208.18299999518786
208.39210000121966
208.54200000030687
208.51699999911943
208.26800000213552
207.91810000082478
208.17099999840138
208.11500000127126
207.73299999564188
208.06300000549527
208.2250999956159
208.25000000331784
208.5430000006454
207.95799999905284
208.16409999679308
208.47000000503613
208.30299999943236
208.33099999435944
208.3241000000271
208.23800000653137
208.3679999996093
208.21599999908358
208.35599999554688
208.15910000237636
208.14799999789102
207.9650000014226
208.01799999753712
208.22000000043772
208.04199999838602
207.87900000141235
208.51009999751113
208.04199999838602
208.31300000281772
207.72700000088662
208.20200000162004
208.50409999547992
208.31400000315625
207.60599999630358
208.4739999991143
208.18100000178674
208.0461000005016
208.2090000039898
207.7209999988554
207.98400000057882
208.34710000053747
208.16099999501603
208.04299999872455
208.49400000588503
207.80699999886565
208.30510000087088
207.82299999700626
208.21699999942211
208.173999999417
208.4499999982654
208.04510000016307
207.88200000242796
208.17199999873992
208.34299999842187
208.01910000591306
207.95599999837577
207.92899999651127
208.15199999924516
208.08300000499003
207.9680999959237
208.3820000043488
208.4409999952186
207.80899999954272
208.20800000365125
207.77410000300733
207.9429999939748
208.35700000316137
207.9410000005737
207.7449999997043
208.33309999579797
207.87900000141235
208.38500000536442
208.20199999434408
208.16810000542318
208.5019999940414
208.0980000027921
208.06599999923492
207.84699999785516
208.26510000188136
208.0839999980526
208.01800000481308
208.1389999948442
208.38210000511026
207.7080000017304
208.09199999348493
207.8280000059749
208.16009999543894
207.4670000001788
207.82900000631344
207.97899999888614
208.0019999993965
207.6290999975754
208.0260000002454
208.33500000298955
208.0729999943287
208.0050000004121
207.6770999992732
208.0710000009276
208.2379999992554
208.39100000011967
208.24810000340221
207.93699999921955
208.03600000363076
208.0299999943236
208.35900000383845
208.01509999728296
208.25400000467198
207.95299999736017
208.41099999961443
208.7141000010888
207.74299999902723
208.48799999657786
207.77900000393856
207.67799999885028
207.96010000049137
208.34299999842187
208.03100000193808
208.2769999979064
208.18010000220966
207.88799999718321
208.01800000481308
208.03499999601627
208.48000000114553
207.85710000200197
208.29999999841675
208.20600000297418
208.15599999332335
207.9511000047205
207.81899999565212
208.33700000366662
208.20300000195857
207.99299999634968
208.15009999932954
207.4380000049132
208.03999999770895
208.21299999806797
208.361099998001
208.11700000194833
208.3889999994426
207.90100000158418
208.11410000169417
207.97599999787053
208.12300000397954
208.40499999758322
208.34299999842187
208.12609999848064
207.77000000089174
208.35000000079162
208.2490000029793
207.79200000106357
207.9989999983809
207.9310000044643
208.11809999577235
207.74900000105845
208.42200000333833
207.775999995647
208.36200000485405
208.10009999695467
208.16699999704724
208.3820000043488
208.03000000159955
208.0800999974599
208.14799999789102
207.8860000037821
207.79599999514176
208.44210000359453
208.16399999603163
208.1700000053388
207.83600000140723
208.06509999965783
208.25099999638041
207.86400000361027
208.47199999843724
207.98610000201734
207.97599999787053
208.1529999995837
207.92500000243308
208.10699999856297
208.162099996116
207.5909999985015
207.9070000036154
208.0500000010943
208.0130999966059
207.82700000563636
208.17799999349518
207.82600000529783
208.05909999762662
208.24400000128662
208.3070000007865
208.2289999962086
207.96310000150697
208.0340000029537
207.9410000005737
207.868999998027
208.00109999981942
208.0869999990682
207.95499999803724
207.91599999938626
207.87510000081966
208.26099999976577
208.31600000383332
207.9779999985476
207.74309999978868
207.974999997532
208.16100000229198
208.21799999976065
207.85009999963222
207.95499999803724
208.3889999994426
208.01400000345893
207.90609999676235
208.0610000048182
208.37200000096345
207.99010000337148
207.5879999974859
207.962000000407
207.74299999902723
208.07310000236612
208.06699999957345
208.3760000023176
207.95499999803724
208.64609999989625
207.85400000022491
208.09799999551615
207.83200000005309
208.0651000069338
207.9849999936414
208.15100000618258
207.85899999464164
207.9481000037049
208.06399999855785
208.37800000299467
207.56599999731407
207.89309999963734
208.2379999992554
208.33600000332808
208.07599999534432
208.50810000411002
207.8369999944698
207.9440000015893
208.34100000502076
207.77109999471577
208.385999998427
207.8200000032666
207.92700000311015
208.46309999615187
207.90100000158418
207.9680000024382
207.84199999616249
208.10309999797028
208.03800000430783
208.04299999872455
207.89610000065295
207.9410000005737
208.05200000177138
208.25199999671895
207.9481000037049
208.59399999608286
208.0530000021099
208.13999999518273
208.07310000236612
208.12499999738066
208.02200000616722
208.27499999722932
208.18509999662638
208.08899999974528
208.0340000029537
207.99400000396417
208.09209999424638
207.93200000480283
208.0729999943287
207.71110000350745
208.18500000314089
207.79099999344908
207.8070000061416
207.60300000256393
208.01699999719858
207.90800000395393
208.03909999813186
207.9379999995581
208.0130000031204
208.26799999485957
208.13710000220453
208.2620000001043
208.1899999975576
208.48000000114553
207.66910000384087
207.9809999995632
208.22999999654712
207.6740000047721
208.00609999423614
208.10500000516186
207.96799999516224
208.1400000024587
208.03809999779332
208.3100000018021
208.30199999909382
207.8230999977677
208.08000000397442
207.8269999983604
207.50399999815272
208.31310000357917
208.04599999974016
208.07999999669846
208.03800000430783
208.2040999957826
207.84300000377698
207.93499999854248
208.06599999923492
208.361099998001
208.19200000551064
208.3589999965625
207.54699999815784
208.33410000341246
207.91099999769358
208.11500000127126
207.78900000004796
207.61510000011185
208.1770000004326
208.27499999722932
208.5291000039433
207.5849999964703
208.35100000113016
207.9860000012559
208.08209999813698
207.75000000139698
208.25699999841163
207.81800000258954
208.0701000013505
208.12999999907333
208.26800000213552
207.9950999977882
208.10999999957858
208.1019999968703
208.22400000179186
207.8280999994604
207.9410000005737
207.74099999835016
208.15809999476187
207.33800000016345
208.26800000213552
208.17199999873992
207.66610000282526
207.97399999719346
207.82200000394369
207.74600000004284
207.90109999506967
208.07800000329735
207.70600000105333
207.56109999638284
208.3760000023176
208.4709999980987
208.36099999723956
208.030100002361
208.06699999957345
207.8959999998915
207.5840000034077
207.49809999688296
207.4960000027204
207.67499999783468
207.85500000056345
208.1040999983088
207.8990000009071
207.78900000004796
207.84909999929368
207.78200000495417
207.97399999719346
208.0229999992298
207.3720999978832
208.04299999872455
208.06200000515673
208.18799999688054
207.92610000353307
208.1109999999171
207.98700000159442
207.98299999296432
207.86710000538733
208.0389999973704
207.66400000138674
207.85310000064783
208.29399999638554
208.16300000296906
207.77000000089174
208.20809999713674
208.0500000010943
207.99399999668822
207.818100003351
207.88200000242796
207.4499999944237
208.03800000430783
208.16609999747016
208.05700000346405
208.08299999771407
207.97899999888614
208.2241000025533
207.95199999702163
207.90100000158418
208.44509999733418
207.75500000308966
207.73400000325637
207.8659999970114
207.9379999995581
207.83600000140723
207.95209999778308
208.00099999905797
208.067999999912
207.89199999853736
208.22010000119917
208.24100000027101
207.5299999996787
208.0461000005016
207.7930000014021
208.01200000278186
208.279999998922
207.7170999982627
208.00800000142772
208.03200000227662
207.44209999975283
207.7900000003865
207.88699999684468
207.83099999971455
207.88310000352794
207.7919999937876
208.06500000617234
207.72899999428773
208.10310000524623
208.29799999773968
208.0839999980526
207.8470999986166
208.32399999926565
207.97400000446942
208.01709999796003
208.31799999723444
207.74500000698026
207.9059999960009
207.88010000251234
208.067999999912
208.21599999908358
207.99009999609552
207.86100000259466
207.42900000186637
208.25309999781894
207.9860000012559
207.80999999988126
207.82799999869894
207.7800999977626
207.78100000461563
208.2379999992554
207.65209999808576
207.86400000361027
208.07999999669846
208.03410000371514
207.59499999985565
208.05299999483395
207.92500000243308
207.96310000150697
207.64400000189198
208.07999999669846
207.65509999910137
207.7419999986887
208.1529999995837
208.0031000004965
207.58500000374625
207.79599999514176
207.83210000081453
207.77400000224588
208.29199999570847
207.70910000283038
207.94300000125077
207.6840000008815
207.8040999986115
207.92400000209454
207.83200000005309
208.08309999847552
208.0500000010943
208.23599999857834
207.84899999853224
207.69709999876795
207.98300000024028
207.94600000226637
208.40109999699052
207.71600000443868
208.08199999737553
207.9821000006632
208.1259999977192
207.94800000294344
207.91810000082478
207.75399999547517
207.8830000027665
207.72310000029393
208.1770000004326
208.04199999838602
207.89309999963734
207.79500000207918
207.75699999649078
207.7380000046105
207.81609999539796
208.46000000165077
207.49100000102771
207.76810000097612
207.7549999958137
208.1560000005993
208.06210000591818
208.21699999942211
208.25999999942724
208.1040999983088
208.13900000212016
207.99499999702675
207.9130999991321
207.7770000032615
208.09400000143796
207.60409999638796
208.15399999992223
207.84200000343844
207.91710000048624
207.92199999414152
207.80300000478746
208.09409999492345
208.0000000059954
208.01399999618297
207.73609999741893
208.1910000051721
207.93699999921955
208.14109999628272
207.7690000005532
207.762999998522
208.09510000253795
207.9650000014226
208.26410000154283
207.5990000012098
208.10599999822443
207.9070999971009
208.07000000058906
207.90600000327686
207.72009999927832
208.4499999982654
207.85299999988638
207.3861000026227
208.19199999823468
207.90200000192272
207.9950999977882
208.04299999872455
207.99300000362564
207.7750999960699
208.03300000261515
208.1980000002659
207.57009999942966
207.66500000172528
207.63699999952223
207.86009999574162
207.78900000004796
207.8620000029332
208.4510999993654
208.17499999975553
208.0980000027921
208.15009999932954
207.6759999981732
207.93699999921955
208.27209999697516
207.67300000443356
208.10899999924004
207.70610000181478
207.7290000015637
207.99299999634968
207.87310000014259
208.06199999788078
208.39300000079675
207.81910000368953
207.6630000010482
208.04099999804748
208.26510000188136
207.8449999971781
207.7819999976782
207.7971000035177
208.02099999855272
208.10999999957858
207.9451000026893
207.7729999946314
207.9440000015893
207.96210000116844
207.8719999990426
208.3520000014687
208.0370999974548
208.10699999856297
208.16000000195345
207.96710000286112
208.66299999761395
207.9169999997248
208.05810000456404
208.05599999584956
207.84909999929368
208.02700000058394
207.96900000277674
208.07809999678284
207.84200000343844
207.90100000158418
208.16309999645455
207.512000000861
207.75200000207406
207.81809999607503
207.71300000342308
208.20000000094296
207.9130999991321
208.11300000059418
208.03199999500066
207.92310000251746
208.18600000347942
207.77699999598553
207.62110000214307
208.12699999805773
207.74399999936577
207.83610000216868
208.0839999980526
208.1689999977243
208.12410000507953
207.86299999599578
208.173999999417
208.11010000034003
208.04800000041723
207.89000000513624
207.88709999760613
207.8269999983604
208.36299999791663
207.7860999997938
208.0610000048182
207.9809999995632
207.4120999968727
207.74299999902723
207.856000000902
208.01510000455892
207.87700000073528
208.067999999912
207.7650999999605
207.93199999752687
207.64600000256905
207.844099997601
207.91199999803212
207.8509999992093
208.04910000151722
207.83200000005309
208.1319999997504
207.96510000218404
207.8509999992093
207.52599999832455
207.712100003846
208.0599999972037
208.09700000245357
207.97209999727784
207.7999999964959
208.1460000044899
207.68909999605967
208.41099999961443
207.68600000155857
208.03000000159955
207.8110000002198
207.90210000268416
207.74900000105845
208.04800000041723
207.6180999938515
208.1800000014482
207.8620000029332
207.88709999760613
208.03800000430783
207.9410000005737
208.08209999813698
208.1449999968754
207.78900000004796
207.71410000452306
207.28499999677297
208.0770000029588
207.84909999929368
207.7720000015688
207.71399999648565
208.1391000028816
207.85599999362603
207.90300000226125
208.13009999983478
208.0500000010943
207.65799999935552
208.16809999814723
207.70300000003772
207.87200000631856
207.6260999965598
207.817000002251
207.98500000091735
207.7220999999554
207.82499999768334
207.89099999819882
207.70610000181478
207.72700000088662
208.43199999944773
207.84009999624686
207.57099999900674
208.10200000414625
207.8890999982832
208.13300000008894
208.09400000143796
208.05709999694955
207.94800000294344
207.90000000124564
207.7140999972471
208.1830000024638
207.80799999920418
207.8371000025072
207.99799999804236
207.57600000069942
207.70909999555442
207.80899999954272
208.13800000178162
207.89109999896027
208.04200000566198
208.06199999788078
207.65810000011697
207.95899999939138
207.64300000155345
207.92809999693418
207.23300000099698
208.25609999883454
207.9989999983809
207.79100000072503
208.05510000354843
208.01099999516737
207.69200000358978
208.2310999976471
207.83700000174576
208.504999995057
207.8211000043666
208.0050000004121
207.6390000001993
207.58209999621613
208.18400000280235
207.99799999804236
207.90210000268416
207.91499999904772
207.98199999990175
208.0190999986371
208.2730000038282
207.99699999770382
207.96210000116844
207.83099999971455
207.8750000000582
207.87310000014259
207.93699999921955
207.98800000193296
208.11110000067856
207.43299999594456
208.16500000364613
207.99309999711113
207.93599999888102
208.07300000160467
207.5081000002683
207.5429999968037
207.70300000003772
208.16710000508465
208.04199999838602
208.18100000178674
207.78710000013234
207.62099999410566
207.76800000021467
207.6221000024816
207.86999999836553
207.93699999921955
207.85310000064783
208.15099999890663
208.05700000346405
207.63109999825247
207.66100000037113
208.08100000431295
207.90109999506967
207.76000000478234
207.87600000039674
207.632099998591
207.70300000003772
207.57600000069942
207.99909999914235
207.7659999995376
207.8609999953187
207.9821000006632
207.64000000053784
208.01509999728296
207.69799999834504
208.3321000027354
207.7900000003865
207.868999998027
208.1471000055899
207.95299999736017
207.63199999782955
208.06910000101198
207.71300000342308
208.33699999639066
207.71909999893978
208.1670000043232
208.1419999958598
208.06810000067344
207.73600000393344
208.1789999938337
208.28310000069905
207.89700000023004
207.73000000190223
207.8890999982832
207.9169999997248
207.75100000173552
207.7461000008043
208.1689999977243
207.6740000047721
207.80009999725735
208.08499999839114
208.1670000043232
207.99609999812674
207.91900000040187
207.7720999950543
208.08900000702124
208.04599999974016
208.06909999373602
208.1800000014482
207.70099999936065
208.14510000491282
208.1259999977192
208.24999999604188
207.61710000078892
207.92700000311015
208.2349999982398
207.66010000079405
208.02399999956833
207.80699999886565
207.9790999996476
208.05600000312552
207.75110000249697
208.03099999466212
207.91599999938626
207.6881000029971
208.29200000298442
207.96599999448517
207.86210000369465
207.974999997532
207.7320000025793
207.82509999844478
208.03999999770895
207.93200000480283
207.52709999942454
208.00999999482883
208.17100000567734
207.68600000155857
207.78509999945527
207.74099999835016
208.01399999618297
207.72910000232514
207.86999999836553
208.0229999992298
207.67410000553355
207.5399999957881
207.97500000480795
208.20609999645967
208.05200000177138
208.0119999955059
208.03510000405367
207.65499999833992
208.12999999907333
207.79110000148648
207.64900000358466
207.86009999574162
208.07900000363588
208.1419999958598
208.06810000067344
207.85800000157906
207.96400000108406
207.80509999895003
207.85199999954784
207.77799999632407
207.6911000040127
208.21499999874504
207.93399999820394
208.23709999967832
207.48200000525685
207.74099999835016
207.90509999642381
208.37200000096345
207.82409999810625
207.8200000032666
207.9410000005737
207.72109999961685
207.82499999768334
208.29300000332296
207.4891000011121
208.0260000002454
208.05799999652663
207.9161000001477
207.90500000293832
207.92899999651127
207.62810000451282
208.03999999770895
208.09010000084527
207.81200000055833
207.87999999447493
207.9061000040383
207.8929999988759
208.3439999987604
208.01010000286624
207.9059999960009
208.00600000075065
207.90710000437684
207.32899999711663
207.92900000378722
207.89309999963734
208.06199999788078
208.13600000110455
208.17600000009406
208.01809999829857
207.87099999870406
207.86399999633431
208.08210000541294
208.16099999501603
207.58700000442332
207.82509999844478
208.28500000061467
208.14109999628272
207.94500000192784
207.77300000190735
207.51110000128392
208.21199999772944
207.656999999017
207.74810000148136
207.54000000306405
207.8999999939697
208.32610000070417
207.60900000459515
207.6459999952931
208.14810000592843
207.44799999374663
208.8681000022916
208.09900000313064
207.85699999396456
207.87710000149673
207.95999999972992
207.97500000480795
207.9740999979549
207.98199999990175
208.5360999990371
207.45999999780906
207.80300000478746
207.989099995757
208.17800000077114
207.7080000017304
207.66210000147112
208.28899999469286
207.75100000173552
207.50709999992978
208.50100000097882
207.711000002746
208.1250999981421
208.31400000315625
207.91509999980917
208.08499999839114
207.60999999765772
207.6930999974138
207.72800000122515
207.9310000044643
207.65109999774722
207.8239999973448
207.83600000140723
207.314100000076
207.85400000022491
207.84000000276137
207.84309999726247
208.01799999753712
207.70600000105333
207.3960999987321
207.9520000042976
208.31609999731882
208.0430000060005
207.6161000004504
208.01799999753712
207.88799999718321
207.98710000235587
207.83600000140723
207.44700000068406
207.96909999626223
207.8800000017509
207.7819999976782
207.90710000437684
207.9719999965164
207.86709999811137
207.83200000005309
207.60300000256393
207.4360999977216
207.6900000029127
208.2460000019637
208.0980999962776
207.9410000005737
207.9280000034487
208.18409999628784
208.016000004136
207.96309999423102
207.73600000393344
208.09400000143796
207.70310000079917
208.11599999433383
207.67200000409503
208.05809999728808
207.58500000374625
207.75999999750638
207.90609999676235
207.87200000631856
207.95209999778308
207.75999999750638
207.72600000054808
208.1091000000015
207.34700000321027
207.54999999917345
207.66310000180965
207.6189999934286
208.07600000262028
208.15310000034515
207.82799999869894
208.3961000025738
208.08299999771407
208.04599999974016
208.07410000270465
207.75100000173552
207.97999999922467
208.03409999643918
207.66100000037113
207.63309999892954
207.65599999867845
207.48200000525685
207.7860999997938
208.14599999721395
207.89099999819882
208.0461000005016
207.91100000496954
207.62599999579834
207.83099999971455
207.94599999499042
208.1421000038972
207.55600000120467
207.54209999722661
207.68800000223564
208.40099999622907
207.84310000453843
208.0839999980526
207.67699999851175
207.8371000025072
208.14099999552127
207.7659999995376
207.47310000297148
208.11300000059418
207.5399999957881
207.66610000282526
207.57900000171503
207.93609999964247
207.89099999819882
207.64800000324612
207.64309999503894
207.87100000598002
207.79899999615736
208.0370999974548
207.68900000257418
208.20600000297418
208.07509999576723
207.69600000494393
207.7620999989449
207.79399999446468
207.7480000007199
208.24410000204807
207.49800000339746
207.9329999978654
207.46409999992466
207.84699999785516
208.45399999961955
207.40310000110185
207.97200000379235
207.84999999887077
207.62809999723686
207.94800000294344
208.20509999612113
207.76399999886053
207.45600000373088
208.10609999898588
207.86400000361027
207.58399999613175
207.619100001466
207.58699999714736
208.2120000050054
207.86009999574162
207.51400000153808
207.18099999794504
207.72710000164807
207.40099999966333
207.91599999938626
207.9580999998143
207.4140000040643
207.78399999835528
208.07310000236612
207.91299999837065
207.80399999785004
207.35899999999674
207.95610000641318
207.54399999714224
207.63699999952223
207.8680999984499
208.02399999956833
207.66500000172528
207.70810000249185
207.78599999903236
207.92899999651127
207.88410000386648
208.03799999703187
207.7361000046949
207.68300000054296
208.01299999584444
207.68210000096587
207.65499999833992
207.88400000310503
208.0500999945798
207.62400000239722
207.49400000204332
208.26909999595955
207.92400000209454
208.07710000372026
207.987999994657
208.01800000481308
207.57310000044527
207.7690000005532
207.7819999976782
207.6431000023149
207.58899999782443
207.52899999934016
207.3780999999144
207.418999998481
208.3199999979115
207.72710000164807
207.95799999905284
207.96510000218404
208.10899999924004
208.02700000058394
207.71010000316892
207.73999999801163
207.70300000003772
207.6641000021482
208.18199999484932
207.5089999998454
208.10010000423063
207.90100000158418
207.6870999953826
208.0260000002454
207.46499999950174
208.0571000042255
207.55999999528285
207.92600000277162
207.73909999843454
207.61399999901187
207.71800000511575
208.2280999966315
207.5360000017099
207.71599999716273
207.73709999775747
208.05700000346405
207.96100000006845
208.21699999942211
207.89510000031441
207.3709999967832
207.71000000240747
207.97609999863198
207.4510000020382
207.9539999976987
207.7281000019866
208.07500000228174
207.84509999793954
207.62999999715248
207.68800000223564
207.68110000062734
207.91599999938626
208.09100000042235
207.53310000145575
207.6329999981681
207.73300000291783
208.01809999829857
207.8110000002198
207.71209999657003
207.6080000042566
207.60699999664212
207.79110000148648
208.01699999719858
207.76100000512088
207.8070999996271
207.96799999516224
207.91900000040187
208.1971000006888
207.53500000137137
207.5879999974859
207.9721000045538
207.51999999629334
208.03510000405367
207.48599999933504
207.37799999915296
207.937099999981
208.080999997037
208.01200000278186
207.44310000009136
208.15399999992223
207.55900000222027
207.86009999574162
208.0019999993965
207.88800000445917
208.03009999508504
207.78400000563124
207.91909999388736
207.90200000192272
207.52599999832455
207.82610000605928
207.75599999615224
208.26800000213552
207.6660999955493
207.5089999998454
207.55800000188174
207.46209999924758
207.87600000039674
207.65399999800138
208.0331000033766
207.78099999733968
207.98699999431847
207.4750000028871
207.84909999929368
207.89700000023004
207.84599999751663
207.81610000267392
207.923000001756
208.0710000009276
208.2730999973137
207.7590000044438
208.3269999930053
207.7551000038511
207.68900000257418
208.07509999576723
207.87299999938114
207.90800000395393
207.68809999572113
207.817000002251
207.84899999853224
207.91209999879356
207.74200000596466
208.0699999933131
207.71010000316892
208.00099999905797
207.78299999801675
207.97610000590794
207.82799999869894
208.11300000059418
207.76810000097612
207.55699999426724
208.02100000582868
207.52809999976307
207.59299999917857
207.53400000103284
207.98809999541845
207.67200000409503
207.89499999955297
207.6831000013044
207.5319999930798
207.37900000676746
207.35009999771137
208.1590000016149
207.82509999844478
207.79100000072503
208.01299999584444
207.91209999879356
207.5990000012098
208.21699999942211
207.77410000300733
207.89499999955297
207.71599999716273
207.38010000059148
207.5360000017099
207.97200000379235
207.66209999419516
207.93899999989662
207.66100000037113
207.73410000401782
207.4670000001788
207.4670000001788
207.76610000029905
207.6909999959753
207.96400000108406
207.73599999665748
207.75800000410527
207.69209999707527
208.07000000058906
207.8029999975115
208.01110000320477
207.6809999998659
207.17599999625236
207.8371000025072
207.88799999718321
207.08100000047125
207.7181000058772
207.6359999991837
207.73709999775747
207.45699999679346
207.89200000581332
207.76710000063758
207.6519999973243
207.868999998027
208.00710000185063
207.86799999768846
207.91199999803212
208.13410000118893
207.42800000152783
207.85400000022491
207.92909999727271
207.58600000408478
207.38400000118418
208.48309999564663
208.28199999959907
208.10400000482332
207.80109999759588
207.6260000030743
207.95599999837577
207.77309999539284
207.63000000442844
207.98800000193296
208.28709999477724
207.94800000294344
207.60100000188686
208.16009999543894
207.53700000204844
207.8611000033561
207.58399999613175
208.06599999923492
207.4810999984038
207.82900000631344
207.52899999934016
208.01509999728296
207.53400000103284
207.63499999884516
207.70610000181478
207.9200000007404
207.29199999914272
207.50609999959124
207.8239999973448
208.09700000245357
207.91209999879356
207.73999999801163
207.96300000074552
207.2801000031177
207.92799999617273
207.82799999869894
207.73999999801163
207.58909999858588
207.40500000101747
208.016000004136
207.7690999940387
207.64100000087637
207.49800000339746
207.83210000081453
207.74299999902723
207.85700000124052
207.73409999674186
207.92700000311015
207.58299999579322
207.40510000177892
207.74099999835016
208.20910000475124
207.6489999963087
207.406000001356
207.2050999995554
207.6870000018971
207.99199999601115
207.5951000006171
207.40099999966333
207.82899999903748
207.8341000014916
207.4960000027204
207.77799999632407
207.68510000198148
207.2760000010021
207.71199999580858
207.74309999978868
207.67800000612624
207.83010000013746
207.77199999429286
208.4060000051977
207.7891000008094
208.17499999975553
207.78399999835528
207.6831000013044
207.95899999939138
207.39409999805503
207.71699999750126
207.74900000105845
207.6110999987577
207.7830000052927
207.60299999528797
207.84110000386136
207.90999999735504
207.5939999995171
207.4951000031433
207.9089999970165
207.71300000342308
207.49209999485174
207.57299999968382
207.82810000673635
207.67799999885028
207.8899999978603
207.90110000234563
207.7480000007199
207.87999999447493
207.63710000028368
207.23700000235112
207.9139999987092
207.8110000002198
208.16109999577748
208.00299999973504
207.6260000030743
207.7860999997938
208.51399999810383
207.96600000176113
207.66010000079405
207.75100000173552
208.1010999972932
207.57099999900674
207.32500000303844
207.94110000133514
208.02499999990687
207.59800000087125
207.61409999977332
207.68799999495968
207.9340000054799
207.9310999979498
207.3999999993248
207.64809999673162
207.68900000257418
207.49999999679858
207.4921000021277
207.83600000140723
207.5269999986631
208.0850999991526
207.65499999833992
207.6500000039232
207.77210000233026
207.73799999733455
207.4651000002632
207.36500000202795
207.47499999561114
207.91209999879356
207.69900000595953
207.93199999752687
207.75409999623662
208.20500000263564
207.85700000124052
207.87009999912698
207.79200000106357
207.61409999977332
207.418999998481
207.81900000292808
207.8140999947209
207.28900000540307
207.75299999513663
207.91409999947064
208.0260000002454
207.76810000097612
207.72299999953248
207.59700000053272
208.03110000269953
207.14700000098674
207.83799999480834
207.76410000689793
207.55899999494432
208.02309999999125
207.6119999983348
207.86900000530295
207.5570999950287
207.92700000311015
207.99010000337148
207.89700000023004
207.69509999809088
207.60999999765772
207.4270000011893
207.52409999840893
207.95700000599027
207.60699999664212
207.6350999996066
207.28999999846565
208.1830000024638
207.81110000098124
207.60999999765772
207.37709999957588
207.6870000018971
207.73400000325637
207.38909999636235
207.71899999817833
207.83700000174576
207.2111000015866
207.92599999549566
208.09600000211503
207.5870999979088
207.91400000598514
207.72609999403358
207.83400000073016
207.804000005126
207.9611000008299
208.00999999482883
207.72199999919394
207.63810000062222
207.52899999934016
207.3891000036383
207.67999999952735
207.72800000122515
207.84909999929368
208.1289999987348
207.62999999715248
207.66210000147112
208.0019999993965
207.4840999994194
207.77100000123028
207.74900000105845
207.97309999761637
207.7080000017304
207.2729999999865
207.41509999788832
207.7350000035949
207.8971000009915
207.68600000155857
207.82199999666773
207.90909999777796
207.7860000063083
207.57409999350784
207.19900000403868
207.8609999953187
207.39610000600806
207.66899999580346
207.54999999917345
207.85410000098636
208.08799999940675
207.4670000001788
207.5470999989193
207.67410000553355
208.22199999383884
207.86900000530295
207.56209999672137
207.87800000107381
207.50499999849126
207.48009999806527
207.53200000035577
208.0601000052411
207.5059999988298
207.60100000188686
207.63710000028368
207.52799999900162
207.52499999798601
207.75310000317404
207.8209999963292
207.50409999891417
207.92900000378722
207.55999999528285
207.32110000244575
207.73499999631895
208.03000000159955
207.81410000199685
207.4750000028871
208.03309999610065
207.71699999750126
207.83700000174576
208.01510000455892
207.7659999995376
207.81699999497505
207.31810000143014
207.79700000275625
207.8650999974343
207.63799999986077
207.88400000310503
207.41409999754978
208.0130000031204
207.98699999431847
207.67809999961173
207.84500000445405
207.70610000181478
207.669999996142
207.29900000151247
207.48710000043502
207.2760000010021
207.86299999599578
207.92310000251746
207.89499999955297
207.82199999666773
208.03910000540782
208.37000000028638
207.7410999991116
207.36899999610614
207.81800000258954
207.34709999669576
207.6630000010482
208.07300000160467
207.83910000318429
208.0599999972037
207.6089999973192
207.56610000535147
207.98199999990175
208.043099999486
207.91800000006333
207.6690999965649
207.63100000476697
207.8239999973448
208.1331000008504
207.6039999956265
208.14010000322014
207.93899999989662
207.9680000024382
207.8780999945593
208.24500000162516
207.52899999934016
207.5531000009505
207.87700000073528
207.3651000027894
207.312999998976
207.84699999785516
207.8521000003093
207.80399999785004
207.75800000410527
207.5951000006171
207.5159999949392
207.61810000112746
207.51600000221515
207.62899999681395
207.57910000247648
207.99499999702675
207.50400000542868
207.65209999808576
207.4399999983143
207.55199999985052
207.8040999986115
207.65700000629295
207.35009999771137
207.62599999579834
207.60100000188686
207.51710000331514
208.06599999923492
207.669999996142
207.57810000213794
207.4849999989965
207.75010000215843
208.21299999806797
208.26900000247406
207.40510000177892
207.98999999533407
207.51100000052247
207.69909999944502
207.5650000042515
207.74209999945015
207.43199999560602
207.73000000190223
207.16710000124294
207.58899999782443
207.59299999917857
207.2351000024355
207.88899999752175
207.673100005195
207.5699999986682
208.3349999957136
207.33610000024782
207.63400000578258
208.16799999738578
208.05199999449542
207.94910000404343
207.60100000188686
207.72999999462627
207.67410000553355
207.61799999309005
207.80999999988126
207.54610000585672
207.75399999547517
207.66510000248672
207.67199999681907
207.90100000158418
207.6801000002888
207.70300000003772
207.83400000073016
207.5611000036588
207.84699999785516
208.02309999999125
207.53200000035577
207.32999999745516
207.44209999975283
207.65299999766285
207.33300000574673
207.90009999473114
207.3850000015227
207.56700000492856
207.99109999643406
207.5089999998454
207.63009999791393
207.46800000051735
207.68300000054296
207.606100004341
207.8129999936209
207.83900000242284
207.54809999925783
207.9569999987143
207.67210000485647
207.71599999716273
208.2379999992554
207.69909999944502
207.8140000012354
207.51500000187661
207.74810000148136
207.78900000004796
207.14009999937844
207.86999999836553
207.97000000311527
207.47709999704966
208.05500000278698
207.53799999511102
207.74009999877308
207.7320000025793
207.91810000082478
207.669999996142
207.6080000042566
207.8341000014916
207.5909999985015
207.55500000086613
207.66210000147112
208.0779999960214
207.79100000072503
208.1010999972932
207.20900000014808
207.77199999429286
207.42800000152783
207.62310000282014
207.74600000004284
207.91199999803212
207.5500999999349
207.90999999735504
207.97000000311527
208.0800999974599
207.92100000107894
207.79510000284063
207.6759999981732
207.8380000020843
207.81809999607503
207.65899999969406
207.43900000525173
207.44809999450808
207.60700000391807
207.65599999867845
207.73609999741893
208.06699999957345
207.55410000128904
208.02000000549015
207.72899999428773
207.39110000431538
207.63399999850662
207.91099999769358
207.80509999895003
207.2729999999865
207.38600000186125
207.32310000312282
207.73299999564188
207.7620999989449
207.58600000408478
207.7960000024177
207.72310000029393
207.53499999409541
207.76499999919906
207.9961000054027
207.82599999802187
207.57199999934528
207.9070999971009
207.97700000548502
207.74510000046575
207.6249999954598
207.64300000155345
207.64110000163782
207.64300000155345
207.7690000005532
207.90009999473114
207.9650000014226
207.6600000000326
208.12609999848064
208.029000001261
207.5230999980704
207.0940000048722
208.02800000092248
207.8280999994604
207.2649999972782
207.99699999770382
207.83010000013746
207.59299999917857
208.016000004136
207.81900000292808
207.43509999738308
207.70900000206893
208.00099999905797
207.88709999760613
207.923000001756
207.56599999731407
207.80510000622598
207.12799999455456
207.5330000006943
207.85310000064783
207.84599999751663
207.42710000195075
207.7179999978398
207.21600000251783
207.62410000315867
207.47999999730382
207.37499999813735
208.0850999991526
207.45000000169966
207.65799999935552
207.9851000016788
207.48099999764236
207.61110000603367
207.91499999904772
207.6759999981732
207.43709999806015
207.55800000188174
207.38400000118418
207.73009999538772
207.6500000039232
207.72600000054808
207.62709999689832
207.44900000136113
207.49610000348184
207.51499999460066
208.10699999856297
207.69010000367416
207.38800000253832
207.50799999950686
207.77709999674698
207.78599999903236
207.84310000453843
207.6600000000326
207.5399999957881
208.0751000030432
207.8350000010687
207.47599999594968
207.82010000402806
207.80999999988126
207.5741000007838
207.43799999763723
207.6660000020638
207.6740999982576
207.6809999998659
207.51000000018394
207.88409999659052
207.52899999934016
207.48110000567976
207.4670000001788
208.01299999584444
207.88610000454355
207.37299999746028
207.56509999773698
208.14700000482844
208.05909999762662
207.6939999969909
207.81300000089686
207.43909999873722
207.70099999936065
207.50800000678282
207.54109999688808
207.51400000153808
207.65409999876283
207.89399999921443
207.89099999819882
207.81610000267392
207.87399999971967
207.63399999850662
207.3110999990604
207.82200000394369
207.39009999670088
207.75200000207406
207.49899999646004
207.56310000433587
207.5570000015432
207.75699999649078
207.53910000348696
207.88799999718321
207.39109999703942
207.36300000135088
207.4780000039027
207.86109999608016
207.36000000033528
208.12999999907333
207.69210000435123
207.87999999447493
207.8101000006427
207.59800000087125
207.3549999986426
207.60210000298684
207.71300000342308
207.7999999964959
207.24109999719076
207.33100000506965
207.42109999991953
207.8269999983604
207.84699999785516
207.7521000028355
207.39799999864772
207.67399999749614
207.59010000620037
207.38299999356968
207.59410000027856
208.05600000312552
207.58999999816297
207.4951000031433
207.38999999593943
207.50300000509014
207.59410000027856
207.26799999829382
207.9020999954082
207.7140000037616
207.36000000033528
207.50109999789856
207.75400000275113
207.52399999764748
207.64000000053784
207.63609999994515
207.6149999993504
207.45800000440795
207.64109999436187
207.89600000716746
207.51009999366943
207.80000000377186
207.96899999550078
207.28910000616452
207.46199999848614
207.61399999901187
207.73010000266368
207.7919999937876
207.45210000313818
207.45000000169966
207.51000000018394
207.56609999807552
207.87399999971967
207.4670000001788
207.63009999791393
207.78400000563124
207.46409999992466
207.88099999481346
207.91900000040187
207.46209999924758
208.02000000549015
207.46800000051735
207.37609999923734
207.69899999868358
207.3880999960238
207.5990000012098
207.53100000001723
207.84609999827808
207.38400000118418
207.39400000456953
207.55609999469016
207.58600000408478
207.69499999732943
207.92010000150185
207.90300000226125
207.41609999822685
207.59199999884004
207.39200000389246
207.33109999855515
207.6939999969909
207.87299999938114
207.43310000398196
207.47899999696529
208.03410000371514
207.67099999648053
207.3709999967832
207.52610000636196
207.43799999763723
208.067999999912
207.50709999992978
207.52899999934016
207.9040000025998
207.84509999793954
208.16100000229198
207.12409999396186
207.1970000033616
207.513100001961
207.55800000188174
207.66200000070967
207.72809999471065
207.48100000491831
207.89800000056857
207.33710000058636
207.67999999952735
207.51000000018394
207.64909999707015
207.66200000070967
208.0061000015121
207.656999999017
207.60599999630358
207.45710000483086
207.62999999715248
207.8590000019176
207.53010000044014
207.71999999851687
207.3579999996582
207.85109999997076
207.65899999969406
208.12699999805773
207.51410000229953
207.8449999971781
207.87510000081966
207.64600000256905
207.82199999666773
207.23010000074282
207.66400000138674
207.829999999376
207.6350999996066
207.65399999800138
207.42800000152783
207.52509999874746
207.42500000051223
207.5710000062827
207.77009999437723
207.60100000188686
207.6660000020638
207.48710000043502
208.09899999585468
207.53110000077868
207.41100000304868
207.5780000013765
207.62509999622125
208.02399999956833
207.49100000102771
207.3861000026227
207.53599999443395
207.8280000059749
207.89709999371553
207.71000000240747
207.81800000258954
207.61810000112746
207.66899999580346
207.5750000003609
207.55610000196612
208.03100000193808
207.29909999499796
207.66700000240235
207.78499999869382
207.61009999841917
207.84299999650102
207.5741000007838
208.1400000024587
207.24799999879906
207.7410999991116
207.64800000324612
207.82209999742918
207.63799999986077
207.66200000070967
207.85910000267904
207.59700000053272
207.5669999976526
207.53110000077868
207.52899999934016
208.18100000178674
207.91810000082478
207.7309999949648
207.6110999987577
207.62100000138162
207.67899999918882
207.7491000018199
207.26599999761675
207.8140000012354
207.68210000096587
207.65200000460027
207.42199999949662
207.27809999516467
207.42600000085076
207.9200000007404
207.5401000038255
207.91299999837065
207.73999999801163
207.6930999974138
207.3690000033821
207.56409999739844
207.52899999934016
207.36800000304356
207.24309999786783
207.65499999833992
207.58700000442332
207.86709999811137
207.90000000124564
207.60100000188686
207.4270999946748
207.4750000028871
207.39899999898626
207.4021000007633
207.6230000020587
207.6329999981681
207.5371000028099
207.4880000000121
207.66100000037113
207.38709999568528
207.73000000190223
207.16199999878881
207.8971000009915
207.61299999867333
207.23410000209697
207.58199999545468
207.0370000001276
207.37910000025295
207.75000000139698
207.36500000202795
207.04100000148173
207.69299999665236
207.27310000074795
207.24300000438234
207.62099999410566
207.27310000074795
208.15700000093784
207.75200000207406
207.7461000008043
207.79200000106357
208.0470000000787
207.34309999534162
207.59800000087125
207.59710000129417
207.81500000157394
207.42800000152783
207.4510999955237
207.36200000101235
207.85700000124052
207.46610000060173
207.56599999731407
207.60600000357954
207.83010000013746
207.30199999525212
207.7050000007148
207.74710000114283
207.60400000290247
207.139999998617
207.88709999760613
207.67300000443356
207.43799999763723
207.88409999659052
207.76400000613648
207.36709999619052
207.94300000125077
208.00099999905797
207.60609999706503
207.21700000285637
207.93099999718834
207.51710000331514
208.02399999956833
207.67699999851175
207.96610000252258
207.56299999629846
207.80999999988126
207.87510000081966
207.54999999917345
207.5570000015432
207.91810000082478
207.65099999698577
207.53400000103284
207.4891000011121
207.73400000325637
207.31009999872185
207.47300000221003
207.7069999941159
207.56310000433587
207.51600000221515
207.92899999651127
207.39709999907063
207.36400000168942
207.34799999627285
207.78810000047088
207.99199999601115
207.40810000279453
207.6840000008815
207.85400000022491
207.5371000028099
207.85400000022491
207.30799999728333
207.35509999940405
207.51800000289222
207.82499999768334
207.5291000001016
207.57600000069942
207.81200000055833
207.73609999741893
207.6870000018971
207.50799999950686
207.25909999600844
207.6470000029076
208.01799999753712
207.6770999992732
207.4300000022049
207.47300000221003
207.6350999996066
207.82299999700626
207.829999999376
207.75010000215843
207.60300000256393
207.64499999495456
208.20110000204295
207.55199999985052
207.57900000171503
207.70810000249185
207.77399999496993
207.73210000334075
207.70700000139186
206.89399999537272
207.6530000049388
207.4170999985654
207.11599999776809
207.99300000362564
207.72909999504918
207.618000000366
207.63609999994515
207.58600000408478
207.26699999795528
207.66110000113258
207.64999999664724
207.02800000435673
207.85809999506455
207.85299999988638
207.56100000289734
207.52209999773186
207.81500000157394
207.56799999799114
207.74410000012722
207.72800000122515
207.45000000169966
207.55710000230465
207.8239999973448
207.69799999834504
207.47610000398709
207.67999999952735
207.44900000136113
207.57700000103796
207.2939999998198
207.48009999806527
207.7690000005532
208.0149999965215
415.18010000436334
207.38100000016857
207.67309999791905
207.73799999733455
207.68200000020443
207.63710000028368
207.1570000043721
207.8750000000582
207.67809999961173
207.66200000070967
207.656999999017
207.40509999450296
207.49000000068918
207.61100000527222
207.8170999957365
207.47100000153296
207.45609999721637
207.29800000117393
207.6900000029127
207.79310000216356
207.8159999946365
207.1189999987837
207.4921000021277
207.6149999993504
207.32800000405405
207.43909999873722
207.6230000020587
208.07999999669846
207.52509999874746
207.61399999901187
206.91200000146637
207.27910000277916
207.56199999595992
207.42900000186637
207.3251000037999
207.74399999936577
207.37199999712175
207.6461000033305
207.8209999963292
207.63009999791393
207.67799999885028
207.63600000645965
207.3240999961854
207.69300000392832
207.23899999575224
207.2191000042949
207.58899999782443
207.10999999573687
207.7011000001221
207.20600000640843
207.28699999745004
207.36110000143526
207.97999999922467
207.47100000153296
207.63710000028368
207.11999999912223
207.80509999895003
207.37199999712175
207.66209999419516
207.46499999950174
207.91500000632368
207.48509999975795
207.59699999325676
207.5810000023921
207.43909999873722
207.46499999950174
207.27100000658538
207.23609999549808
207.37799999915296
207.47400000254856
207.50309999857564
207.3099999979604
207.75500000308966
207.41609999822685
207.6969999980065
207.40610000211746
207.84400000411551
207.85699999396456
207.37110000482062
207.28699999745004
207.5330000006943
207.96710000286112
207.88599999650614
207.20799999980954
207.5020999982371
207.56700000492856
207.84399999683956
206.89909999782685
207.4780000039027
207.31199999863748
207.72910000232514
207.35099999728845
207.58909999858588
207.73100000224076
207.2889999981271
207.33109999855515
207.4200000060955
207.50399999815272
207.46409999992466
207.50499999849126
207.2390000030282
207.56409999739844
207.77000000089174
207.29099999880418
207.38010000059148
207.47000000119442
207.6969999980065
207.72109999961685
207.6230000020587
207.29299999948125
207.2561000022688
207.21100000082515
207.4540999965393
414.7630000006757
207.71509999758564
207.11700000538258
207.5159999949392
207.2931000002427
207.5299999996787
207.35599999898113
207.8341000014916
207.53100000001723
207.68609999504406
207.55600000120467
207.41999999881955
207.23110000108136
207.88699999684468
208.00810000218917
207.6809999998659
207.93399999820394
207.84710000589257
207.95999999972992
207.3339999988093
207.24309999786783
207.59800000087125
207.77100000123028
207.45509999687783
207.68900000257418
207.7941000025021
207.30099999491358
207.95000000362052
207.72310000029393
207.44700000068406
207.30599999660626
207.81410000199685
207.8800000017509
207.26599999761675
207.69209999707527
207.56100000289734
207.55510000162758
207.72899999428773
207.4720000018715
207.83610000216868
207.2790000020177
207.6089999973192
207.75709999725223
207.2939999998198
207.28600000438746
207.4940999955288
207.7290000015637
207.2729999999865
207.86010000301758
207.50099999713711
207.57310000044527
207.05699999962235
207.61399999901187
207.74010000604903
207.6219999944442
207.6630000010482
207.88410000386648
207.3469999959343
207.70400000037625
207.69909999944502
207.60600000357954
207.61409999977332
207.30599999660626
207.3420000015176
207.01810000173282
207.19899999676272
207.49200000136625
207.72310000029393
206.96000000316417
207.27699999406468
207.3921000046539
207.5920999996015
207.70300000003772
207.56299999629846
207.24010000412818
207.6519999973243
208.0500000010943
207.78509999945527
207.8590000019176
207.64909999707015
207.5750000003609
207.4510000020382
207.70210000046063
207.36299999407493
207.60100000188686
207.41809999890393
207.39500000490807
207.09099999658065
207.77510000334587
207.63799999986077
207.4360999977216
207.2550000011688
207.9909999956726
207.5031000058516
207.52799999900162
207.44700000068406
207.45009999518516
207.62800000375137
207.73009999538772
207.62200000172015
207.56400000391295
207.6900999963982
207.73600000393344
207.67899999918882
207.6210999948671
207.73300000291783
207.6080999977421
207.64100000087637
207.7449999997043
207.2861000051489
207.72699999361066
207.28100000269478
207.5920999996015
207.71899999817833
207.07010000478476
207.68799999495968
207.74100000562612
207.78810000047088
207.76099999784492
207.49200000136625
207.2180999966804
207.42800000152783
207.36410000245087
207.39699999830918
207.20299999811687
207.1421000000555
207.6470000029076
207.2939999998198
207.60009999503382
207.23300000099698
207.49000000068918
207.33109999855515
207.1910000013304
207.27009999973234
207.54999999917345
207.51510000263806
206.9709999996121
207.46299999882467
207.68710000265855
207.24799999879906
207.92899999651127
207.66010000079405
207.3180000006687
207.34010000160197
207.48399999865796
207.20900000014808
208.11910000338685
207.59499999985565
207.60499999596504
207.17510000395123
207.53899999544956
207.40410000144038
207.15999999811174
207.66700000240235
207.33610000024782
207.6470000029076
207.7869999993709
207.54609999858076
207.51799999561626
207.41200000338722
207.60409999638796
207.32600000337698
207.68210000096587
207.7389999976731
207.52100000390783
207.69609999842942
207.49000000068918
207.48099999764236
207.1390999990399
207.58000000205357
207.78810000047088
207.5029999978142
207.3850000015227
207.15110000310233
207.4159999974654
207.34899999661138
207.39410000533098
207.71399999648565
207.48900000035064
207.13010000326904
207.6519999973243
207.76910000131465
207.12800000183051
207.69799999834504
207.40410000144038
207.18099999794504
207.75200000207406
207.10010000038892
207.52499999798601
207.69499999732943
207.69909999944502
207.52100000390783
207.38210000126855
207.46499999950174
207.4240000001737
207.67909999995027
207.47799999662675
207.37409999856027
207.43500000389758
207.3579999996582
207.12710000225343
207.1979999964242
207.22099999693455
207.43210000364343
207.0949999979348
207.63309999892954
207.25600000150735
207.39400000456953
207.43809999839868
207.59499999985565
207.3210000016843
207.14809999481076
207.67999999952735
207.6530000049388
207.90109999506967
207.39200000389246
207.2619999962626
206.80210000136867
207.49400000204332
207.5669999976526
207.420099999581
207.14399999997113
207.5081000002683
207.512000000861
207.57099999900674
207.58610000484623
207.53499999409541
207.70199999969918
207.41910000651842
207.66299999377225
207.51100000052247
207.73510000435635
207.22299999761162
207.5669999976526
208.0511000021943
207.42099999915808
207.7800999977626
207.16100000572624
207.29600000049686
207.35710000008112
207.45499999611638
207.18599999963772
207.5710999997682
207.43900000525173
207.65299999766285
207.52409999840893
207.78799999970943
207.44900000136113
207.88110000285087
207.3809999928926
207.08200000080978
207.62310000282014
207.60000000154832
206.93899999605492
207.47310000297148
207.30899999762187
207.63699999952223
207.4891000011121
207.15600000403356
207.29809999465942
207.49200000136625
207.6930999974138
207.1600000053877
207.62399999512127
207.33710000058636
207.80300000478746
207.6600000000326
207.57210000010673
207.53899999544956
207.6969999980065
207.38410000194563
207.75500000308966
207.15399999608053
207.84610000555404
207.40200000000186
208.10509999864735
207.5879999974859
207.53900000272552
207.80910000030417
207.60999999765772
207.93899999989662
207.48509999975795
207.66700000240235
207.5570999950287
207.58500000374625
207.89199999853736
207.33409999957075
207.41000000271015
207.84999999887077
207.89510000031441
207.67099999648053
207.36000000033528
207.50910000060685
207.78499999869382
207.36800000304356
207.55510000162758
207.64499999495456
207.66010000079405
207.43600000423612
207.23699999507517
207.7071000021533
207.21700000285637
207.52499999798601
208.00410000083502
207.48699999967357
207.1300000025076
207.49209999485174
207.55300000018906
207.57600000069942
207.57910000247648
207.35099999728845
207.39100000355393
207.52109999739332
207.26599999761675
207.57010000670562
207.62999999715248
207.67699999851175
207.80309999827296
207.0769999991171
207.45800000440795
207.49509999586735
207.67500000511063
207.46299999882467
207.16900000115857
208.0470000000787
207.34010000160197
207.08400000148686
207.75709999725223
207.2279999993043
207.0800000001327
207.13809999870136
207.72299999953248
207.46599999984028
207.7551000038511
207.34100000117905
207.38799999526236
207.39709999907063
207.34000000084052
207.48900000035064
207.48309999908088
207.04800000385148
207.45599999645492
207.45910000550793
207.15199999540346
207.45000000169966
207.0231000034255
207.33800000016345
207.6600000000326
207.7450999931898
207.45300000271527
207.74510000046575
207.11999999912223
207.56600000459002
207.5330999941798
207.25400000083027
207.51900000323076
207.6530999984243
207.4030000003404
207.6279999964754
207.6301000051899
207.66599999478785
208.0470000000787
207.37410000583623
207.29199999914272
207.35599999898113
207.66510000248672
207.38199999323115
207.393000004231
207.4891000011121
207.21000000048662
207.74999999412103
207.36410000245087
207.36000000033528
207.82509999844478
207.42600000085076
207.58999999816297
207.89610000065295
207.76100000512088
207.37999999983003
207.64409999537747
207.4510000020382
207.49800000339746
207.39709999907063
207.987999994657
207.24400000472087
207.6660999955493
207.57610000146087
207.54399999714224
207.32000000134576
207.8341000014916
207.48099999764236
207.61500000662636
207.13509999768576
207.44399999966845
207.6119999983348
207.1501000027638
207.7729999946314
207.42100000643404
207.42909999535186
207.49200000136625
207.2721000004094
207.40700000169454
207.21599999524187
207.3861000026227
207.60999999765772
207.4330000032205
207.7041000011377
207.46499999950174
207.5360000017099
208.07209999475162
207.18499999929918
207.51500000187661
207.368100003805
207.40899999509566
207.29109999956563
207.67600000544917
207.56499999697553
207.41409999754978
207.81500000157394
207.52799999900162
207.6110999987577
207.94500000192784
207.2699999989709
207.4840999994194
207.711000002746
207.6080999977421
207.59800000087125
207.24400000472087
207.52709999942454
207.6219999944442
207.48000000457978
207.41809999890393
207.84999999887077
207.62999999715248
207.54710000619525
207.42500000051223
207.92099999380298
207.7701000016532
207.54000000306405
207.49399999476736
207.70210000046063
207.43400000355905
207.7560999969137
207.86300000327174
207.3420000015176
207.79010000114795
207.8899999978603
207.03399999911198
207.31610000075307
207.5780000013765
207.64909999707015
207.49899999646004
206.969000006211
207.9130999991321
207.51499999460066
207.68800000223564
207.47210000263294
207.1700000014971
207.29500000015832
207.36809999652905
207.53100000001723
207.2150000021793
207.69209999707527
207.48599999933504
207.1630999998888
207.81800000258954
207.5029999978142
207.54609999858076
207.36700000270503
207.22399999795016
207.45110000279965
207.4300000022049
207.29600000049686
207.66509999521077
207.16299999912735
207.41999999881955
207.44610000110697
207.64300000155345
207.3369999998249
207.61810000112746
207.60799999698065
207.57400000002235
207.47410000331
207.829999999376
207.64909999707015
207.3210000016843
207.3080000045593
207.3480999970343
207.68800000223564
207.25999999558553
207.34010000160197
207.06999999674736
207.6800000068033
207.26709999871673
207.56299999629846
207.50499999849126
207.12410000123782
207.31000000523636
207.6329999981681
207.44310000009136
207.52899999934016
207.14700000098674
207.08210000157123
207.62999999715248
207.52499999798601
207.4231000005966
207.61900000070455
207.23700000235112
207.38909999636235
207.4849999989965
207.75500000308966
207.38110000093002
207.41699999780394
207.4021000007633
207.312999998976
207.48599999933504
207.47010000195587
207.51500000187661
207.4919999940903
207.54909999959636
207.48200000525685
207.9470999960904
207.19300000200747
207.5269999986631
207.2210000042105
207.8380999955698
207.27099999930942
207.06500000233063
207.39409999805503
207.44700000068406
207.5879999974859
207.314100000076
207.46800000051735
207.83300000039162
207.85009999963222
207.38300000084564
207.66210000147112
207.45999999780906
207.47700000356417
207.4891000011121
207.73699999699602
207.38600000186125
207.68410000164295
207.0839999942109
206.98300000367453
207.46610000060173
207.45399999577785
207.45900000474649
207.31610000075307
207.90399999532383
207.11999999912223
207.51510000263806
207.60700000391807
207.0800000001327
207.52809999976307
207.65799999935552
207.21100000082515
207.46409999992466
207.12499999353895
207.27700000134064
207.19210000243038
207.61299999867333
208.02099999855272
207.33409999957075
207.78500000596978
207.5189999959548
207.77909999742405
207.100999999966
207.40500000101747
207.2240999987116
207.05799999996088
207.3450000025332
207.65209999808576
207.21600000251783
207.6329999981681
207.16800000082003
207.55999999528285
207.50309999857564
207.40800000203308
207.2520000001532
207.632099998591
207.67300000443356
207.40799999475712
207.09310000529513
207.57099999900674
207.5570000015432
207.27409999381052
207.50800000678282
207.49399999476736
206.9880999988527
207.40800000203308
207.54899999883492
207.49110000178916
207.4780000039027
207.3919999966165
207.22709999972722
207.80199999717297
206.97600000130478
207.5500999999349
207.64500000223052
207.5189999959548
207.5581000026432
207.58600000408478
207.36699999542907
207.5291000001016
207.3850000015227
207.75699999649078
207.49110000178916
207.18399999896064
207.11300000402844
207.2420999975293
207.12099999946076
207.52100000390783
207.50910000060685
207.79399999446468
207.5650000042515
207.3381000009249
207.06099999370053
207.6500000039232
207.102100001066
207.42600000085076
207.42299999983516
207.65409999876283
207.34899999661138
207.63500000612112
207.45909999823198
207.41499999712687
207.45300000271527
207.45509999687783
207.50499999849126
207.37700000609038
207.48009999806527
207.32399999542395
207.23500000167405
207.52809999976307
207.04100000148173
207.48699999967357
207.1810999987065
207.68200000020443
207.36910000414355
207.71899999817833
207.19899999676272
207.1871000007377
207.499000003736
207.36500000202795
207.80009999725735
207.38100000016857
207.563999996637
207.40110000042478
207.39400000456953
207.5369999947725
207.10310000140453
207.31499999965308
207.499000003736
207.3480999970343
207.32000000134576
207.88400000310503
207.3110999990604
207.20199999777833
207.1490000016638
207.53110000077868
207.32899999711663
207.58599999680882
207.2251000063261
207.6809999998659
207.55199999985052
207.35609999974258
207.39799999864772
207.76199999818346
207.26809999905527
207.58300000306917
207.7579999968293
207.40910000313306
207.54999999917345
207.18499999929918
206.95310000155587
207.23500000167405
207.43499999662163
207.0970999993733
207.42800000152783
207.2409999964293
207.79010000114795
207.48599999933504
207.25800000218442
207.5081000002683
207.3099999979604
207.21600000251783
207.43209999636747
207.61599999968894
207.80200000444893
206.86410000053002
207.6519999973243
207.19300000200747
206.99210000020685
207.64799999597017
207.18300000589807
207.79209999454906
207.3720000043977
207.15699999709614
207.51810000365367
207.52299999730894
207.26109999668552
206.94899999944028
207.50199999747565
207.3441000029561
207.11999999912223
207.28300000337185
207.29410000058124
207.5189999959548
207.31900000100723
206.94910000020172
207.24299999710638
207.287000004726
207.29209999990417
207.49200000136625
207.12599999387749
207.79310000216356
207.09399999759626
207.46800000051735
207.14710000174819
207.1189999987837
207.5410000034026
207.6980999991065
207.85700000124052
207.41099999577273
207.17010000225855
207.5170000025537
207.0899999962421
207.15110000310233
207.22399999795016
207.44900000136113
207.54909999959636
207.6600000000326
207.66809999622637
207.1880000003148
207.75800000410527
207.2630999973626
207.44600000034552
207.4330000032205
207.63609999994515
207.987999994657
207.06200000131503
207.57910000247648
207.17799999692943
207.87700000073528
207.47810000466416
207.29999999457505
207.01399999961723
207.52809999976307
207.618000000366
207.63100000476697
207.17809999769088
207.14399999997113
207.35699999931967
207.2480999995605
207.53400000103284
207.51600000221515
207.38010000059148
207.2619999962626
207.29299999948125
207.11909999954514
207.605000003241
207.1829999986221
207.60310000332538
207.38900000287686
207.3540999990655
207.24299999710638
207.69200000358978
207.0330999995349
207.32399999542395
207.20900000014808
207.7311000030022
207.70300000003772
207.11000000301283
207.30709999770625
207.6870000018971
207.28409999719588
207.4849999989965
207.55600000120467
207.63309999892954
207.20900000014808
207.1880000003148
207.4360999977216
207.5330000006943
207.75100000173552
207.55110000027344
207.7659999995376
207.3759999984759
207.45310000347672
207.51600000221515
207.67199999681907
207.33910000126343
207.27500000066357
207.26699999795528
207.2390999965137
207.31599999999162
207.4880000000121
207.25510000193026
207.36200000101235
207.45200000237674
207.33109999855515
207.10200000030454
207.18499999929918
207.49709999654442
207.22800000658026
207.4919999940903
207.11710000614403
207.152999995742
207.3369999998249
207.08010000089416
207.58000000205357
207.47799999662675
207.15809999819612
207.1390000055544
207.30899999762187
207.0571000003838
207.2970000008354
207.457999997132
207.4711000022944
207.02499999606516
207.10200000030454
206.69510000152513
207.38100000016857
207.7290000015637
207.34010000160197
207.47000000119442
207.3279999967781
207.19600000302307
207.29600000049686
207.12310000089929
207.046999996237
207.1360000045388
207.7750999960699
207.2279999993043
207.68200000020443
207.41110000381013
207.50199999747565
206.96000000316417
207.11009999649832
207.49400000204332
207.2310000003199
207.2760999944876
207.69600000494393
207.09299999725772
207.45610000449233
207.3339999988093
206.87099999486236
207.3861000026227
207.19900000403868
207.58999999816297
207.45009999518516
207.17400000285124
207.41000000271015
207.35309999872698
207.829999999376
207.24399999744492
207.36710000346648
207.3679999957676
207.51100000052247
207.07709999987856
207.44600000034552
207.44099999865284
207.09610000631073
207.5269999986631
207.48900000035064
207.4021000007633
207.07599999877857
207.23699999507517
207.1711000025971
207.4960000027204
207.3679999957676
207.38510000228416
207.48699999967357
207.2790000020177
207.14109999971697
207.6489999963087
207.54200000374112
207.39509999839356
207.73699999699602
207.27910000277916
207.08100000047125
207.2520000001532
207.3381000009249
207.856000000902
207.05900000029942
206.87299999553943
207.42210000025807
207.0850000018254
207.1219999997993
207.3621000017738
207.4739999952726
207.16010000614915
207.24299999710638
207.43899999797577
207.1871000007377
207.1639999994659
207.24999999947613
207.0300999985193
207.1200000063982
207.33899999322603
206.98210000409745
207.73599999665748
207.61900000070455
207.33010000549257
207.01999999437248
207.71700000477722
207.6530999984243
207.18900000065332
207.08300000114832
207.74510000046575
207.53499999409541
207.2279999993043
207.16510000056587
207.43900000525173
206.85299999604467
207.42510000127368
207.0670000030077
207.30099999491358
207.4551000041538
207.563999996637
207.43200000288198
207.42210000025807
207.46299999882467
207.4510000020382
207.73609999741893
207.08900000317954
207.55999999528285
207.632099998591
207.59000000543892
207.23609999549808
207.07100000436185
207.5059999988298
207.49509999586735
207.30500000354368
207.2489999991376
207.46409999992466
207.77100000123028
206.6740000009304
207.50709999992978
207.4339999962831
207.27099999930942
207.15910000581061
207.39899999898626
207.49999999679858
207.4711000022944
207.23200000065845
207.4429999993299
207.06300000165356
207.14009999937844
207.60799999698065
207.35299999796553
207.09410000563366
207.3679999957676
207.21010000124807
207.01399999961723
207.08100000047125
206.83410000492586
207.2939999998198
206.97599999402883
207.4791000050027
206.93799999571638
207.36200000101235
207.4891000011121
207.6729999971576
207.2150000021793
207.19310000276892
207.09599999827333
207.06200000131503
207.19609999650856
207.54300000407966
207.34499999525724
207.1801000056439
207.30199999525212
207.38400000118418
207.60210000298684
206.9569999948726
207.44199999899138
207.23310000175843
207.92600000277162
207.51999999629334
207.6401000012993
207.3850000015227
206.95200000045588
206.9271000000299
206.60299999872223
207.58500000374625
207.62509999622125
206.96200000384124
207.48599999933504
206.88410000002477
207.50399999815272
206.74899999721674
207.50110000517452
207.7729999946314
207.17900000454392
207.13709999836283
207.8239999973448
207.49000000068918
207.009099998686
207.50400000542868
206.99799999420065
207.28110000345623
207.09299999725772
207.6660000020638
207.22509999905014
207.54499999748077
207.32900000439258
206.9850999978371
207.4240000001737
207.34400000219466
207.00009999563918
207.71200000308454
207.31099999829894
207.29209999990417
207.51600000221515
207.36700000270503
207.49100000102771
207.55500000086613
207.02909999818075
207.5570000015432
206.86600000044564
207.39109999703942
207.53400000103284
207.29099999880418
207.6251000034972
207.39099999627797
207.43600000423612
207.1661000009044
207.07199999742443
207.07299999776296
207.36310000211233
207.0700000040233
207.57099999900674
207.01809999445686
207.53400000103284
207.2970000008354
207.27009999973234
207.2390000030282
207.15799999743467
207.26809999905527
207.8620000029332
207.3210000016843
207.4990999972215
207.2249999982887
207.60000000154832
207.3891000036383
207.7149999968242
207.26399999693967
206.8931000030716
207.656999999017
207.4410999994143
207.1829999986221
207.14800000132527
207.5020999982371
207.1040000009816
207.4620000057621
207.19009999447735
207.33800000016345
207.61700000002747
207.72910000232514
207.23800000268966
207.7449999997043
206.9980999949621
207.66100000037113
207.10800000233576
207.45909999823198
207.22899999964284
206.96500000485685
207.89610000065295
207.35399999830406
207.19999999710126
207.14910000242526
207.51400000153808
207.25499999389285
207.16010000614915
207.62599999579834
207.4891000011121
207.33299999847077
207.5840000034077
207.90100000158418
207.31599999999162
207.24309999786783
207.70700000139186
207.62299999478273
207.5680999987526
207.06900000368478
207.36400000168942
207.62409999588272
207.54500000475673
207.02909999818075
207.24199999676785
207.06900000368478
207.36509999551345
207.20600000640843
207.54499999748077
206.758100001025
207.56799999799114
207.44500000000698
207.6641000021482
207.4880000000121
207.56499999697553
206.95710000291
207.32000000134576
207.6119999983348
206.996100001561
207.52299999730894
207.34899999661138
207.0101000063005
207.03499999945052
206.85199999570614
207.156100004795
207.54699999815784
206.96009999664966
207.54200000374112
207.36899999610614
207.13610000530025
207.39299999695504
207.06999999674736
207.87310000014259
207.39700000558514
207.21999999659602
207.6080999977421
207.01800000097137
207.0300000050338
207.43209999636747
207.31599999999162
206.96999999927357
206.9880999988527
207.22400000522612
207.3679999957676
207.65010000468465
207.08199999353383
207.33010000549257
207.58199999545468
207.43900000525173
207.2630999973626
207.2150000021793
207.26099999592407
207.70810000249185
207.22399999795016
206.96599999791943
207.14710000174819
206.92099999723723
207.53510000213282
207.86400000361027
207.66599999478785
207.1501000027638
207.51000000018394
207.60999999765772
207.28609999787295
207.55199999985052
207.18300000589807
207.4410999994143
207.21100000082515
207.632099998591
207.07299999776296
206.9709999996121
207.17810000496684
206.99499999318505
207.5990000012098
207.43010000296636
206.9980000014766
207.5609999956214
207.35810000041965
207.33199999813223
207.0400000011432
206.9091000012122
207.4540000030538
207.37199999712175
207.61209999909624
206.9400000036694
207.24999999947613
207.00809999834746
207.09399999759626
207.62500000273576
207.42210000025807
207.52399999764748
207.46599999984028
207.25410000159172
207.26799999829382
207.4261000016122
207.33199999813223
207.30100000218954
207.13709999836283
207.2970000008354
207.21000000048662
207.54509999824222
207.30500000354368
207.2169999955804
206.88910000171745
207.24999999947613
207.27800000167917
207.63409999926807
207.5089999998454
207.47100000153296
207.77909999742405
207.11800000572111
207.44799999374663
207.09410000563366
207.4399999983143
207.39599999797065
206.53210000455147
207.23599999473663
207.4960000027204
207.29710000159685
207.3030999963521
207.1490000016638
207.3720000043977
207.08010000089416
207.63099999749102
206.6149999955087
207.28410000447184
207.29800000117393
207.4099999954342
207.30810000532074
207.8509999992093
207.2889999981271
207.32410000346135
207.0979999989504
207.01800000097137
207.32209999550832
207.28300000337185
207.6519999973243
207.49010000145063
207.38300000084564
207.60109999537235
207.1250000008149
207.51100000052247
207.41210000414867
206.90599999943515
207.30599999660626
207.30610000464367
207.1929999947315
207.29099999880418
207.43810000567464
207.4369999972987
207.32500000303844
207.06209999480052
207.4639999991632
207.25099999981467
207.36310000211233
207.14500000030966
207.24999999947613
207.08510000258684
207.4819999979809
206.903099999181
207.59199999884004
207.1639999994659
207.33610000024782
207.21000000048662
207.20400000573136
207.22909999312833
207.19000000099186
207.5440000044182
207.23509999515954
207.12300000013784
206.95100000011735
207.46309999958612
207.23300000099698
207.21400000184076
207.29510000091977
207.28799999778857
207.36910000414355
207.29099999880418
207.11799999844516
207.39409999805503
207.139999998617
207.28200000303332
207.12300000013784
206.9779999947059
207.4791000050027
207.1349999969243
206.75299999857089
207.01410000037868
207.06600000266917
207.0129999992787
207.02809999784222
207.30600000388222
207.2279999993043
206.8851000003633
207.0129999992787
207.19000000099186
207.3621000017738
207.3579999996582
207.6180999938515
207.17200000217417
207.16299999912735
207.12009999988368
207.2150000021793
206.8040000012843
207.54009999654954
207.03100000537233
207.30499999626772
207.01910000207135
207.47799999662675
207.39100000355393
206.89009999478003
207.36300000135088
207.35200000490295
207.33710000058636
206.9119999941904
207.25700000184588
207.1840999997221
206.91700000315905
207.64309999503894
207.16499999980442
207.1540000033565
207.32809999753954
206.95300000079442
207.51300000119954
207.2291000004043
207.52799999900162
207.29600000049686
207.12210000056075
207.25300000049174
207.02999999775784
207.45610000449233
207.33599999948638
207.32099999440834
206.93110000138404
207.37499999813735
206.7490000044927
207.36609999585198
207.31499999965308
207.51600000221515
207.18209999904502
207.08600000216393
207.21010000124807
206.97700000164332
206.85699999739882
207.46710000094026
206.94400000502355
207.38909999636235
207.300000001851
207.05499999894528
207.5440999979037
207.4140000040643
207.26099999592407
207.23610000277404
207.07199999742443
207.1880000003148
207.23910000378964
206.90499999909662
207.40700000169454
207.19209999515442
207.16100000572624
207.2150999956648
207.1639999994659
207.43900000525173
207.115099998191
207.1880000003148
207.01399999961723
206.84809999511344
207.20799999980954
207.13500000420026
207.24009999685222
207.2489999991376
207.34700000321027
207.16810000158148
207.08400000148686
207.16299999912735
207.0400999946287
206.9400000036694
207.58300000306917
207.08709999598796
207.44700000068406
207.20599999913247
207.59309999994002
207.52100000390783
207.1220999932848
207.1910000013304
207.06800000334624
207.314100000076
207.20900000014808
207.00000000215368
207.31209999939892
206.90399999875808
207.45099999476224
207.22710000700317
207.40399999340298
207.23200000065845
207.28410000447184
207.18900000065332
207.49299999442883
207.1531000037794
207.75000000139698
207.11799999844516
207.30809999804478
207.28200000303332
207.37499999813735
207.01109999936307
207.68600000155857
207.10800000233576
207.41309999721125
207.2889999981271
207.4231000005966
207.0289999974193
206.99700000113808
207.07109999784734
207.24400000472087
207.19300000200747
207.52209999773186
207.03800000046613
207.32309999584686
207.03400000638794
207.3339999988093
207.2000999978627
207.23700000235112
207.51000000018394
207.2450999985449
206.93999999639345
207.19600000302307
206.92609999969136
207.02400000300258
207.34499999525724
206.97410000138916
206.76799999637296
207.4170000050799
206.9980999949621
207.02400000300258
207.1829999986221
207.12710000225343
207.2939999998198
207.18399999896064
207.1111000041128
206.99599999352358
206.9550000014715
207.05509999970673
207.0430000021588
207.20910000090953
207.762999998522
207.12300000013784
206.82210000086343
207.7530000024126
207.42199999949662
207.27410000108648
206.95100000011735
207.39699999830918
207.3030999963521
207.0370000001276
207.1330000035232
206.88710000104038
207.27799999440322
207.43900000525173
207.75709999725223
207.100999999966
207.41409999754978
206.8070000022999
207.0850000018254
207.17809999769088
207.10500000132015
207.07799999945564
207.36610000312794
207.21999999659602
207.32899999711663
207.34510000329465
207.0370000001276
207.1451000010711
207.4480000010226
207.10600000165869
207.08609999564942
207.4429999993299
207.2550000011688
207.12510000157636
207.3039999959292
207.37400000507478
207.54209999722661
207.2210000042105
207.30409999669064
206.7670000033104
207.29499999288237
207.52310000534635
206.79899999959162
207.28999999846565
207.49010000145063
207.3949999976321
207.1670000004815
207.29710000159685
207.3180000006687
207.3889999956009
206.75710000068648
207.15600000403356
207.24499999778345
207.0730999985244
207.40800000203308
207.33710000058636
206.89400000264868
207.32899999711663
207.12310000089929
207.20299999811687
206.7410000017844
206.85709999816027
207.4159999974654
207.27199999964796
207.1351000049617
207.06000000063796
207.26299999660114
207.2591000032844
207.41999999881955
206.86099999875296
207.13509999768576
207.1300000025076
207.13599999726284
207.13710000563879
207.13799999793991
207.0979999989504
207.36610000312794
207.52899999934016
207.32909999787807
206.84500000061234
207.31399999931455
207.4840999994194
207.56599999731407
207.60700000391807
207.4120999968727
207.01199999894015
207.48100000491831
206.8520999964676
207.1910000013304
207.30200000252808
207.0800000001327
207.29209999990417
207.0839999942109
207.22999999998137
207.0781000002171
207.86000000225613
207.30200000252808
206.87209999596234
207.39100000355393
207.49999999679858
207.16910000192001
207.33199999813223
207.10200000030454
206.94010000443086
207.04499999555992
206.97199999995064
207.42910000262782
207.47599999594968
206.81210000475403
206.69500000076368
207.40399999340298
207.00310000393074
207.28399999643443
207.32200000202283
207.04010000190465
207.12300000013784
207.2120000011637
207.19009999447735
207.38300000084564
206.97800000198185
206.8931000030716
206.87599999655504
207.49800000339746
207.128099995316
207.3080000045593
207.3450999960187
207.26500000455417
207.28799999778857
206.99510000122245
207.13299999624724
207.21100000082515
207.1211000002222
207.09299999725772
207.47600000322564
207.53610000247136
206.86999999452382
207.33000000473112
207.55610000196612
207.152999995742
207.19310000276892
207.64499999495456
207.28100000269478
207.29710000159685
207.5699999986682
206.65400000143563
207.04509999632137
207.11999999912223
207.28600000438746
207.77309999539284
206.87800000450807
207.13409999734722
206.9740000006277
207.1429999996326
207.09099999658065
207.03200000571087
207.4700999946799
206.94200000434648
207.2039999984554
207.25810000294587
207.1979999964242
206.93710000341525
207.09899999928894
206.98199999606004
207.52709999942454
206.99700000113808
207.30900000489783
207.16909999464406
207.1150000047055
206.7559999995865
207.28109999618027
207.18399999896064
207.40010000008624
207.11100000335136
207.5849999964703
207.2721000004094
206.9130000018049
207.45200000237674
206.9910999998683
207.12999999523163
207.64510000299197
207.61900000070455
207.29500000015832
207.35609999974258
207.18499999929918
206.81899999908637
207.27110000007087
207.4780000039027
207.69109999673674
206.84800000162795
207.3919999966165
207.15810000547208
207.14899999438785
207.3610000006738
207.21610000327928
207.29900000151247
206.87809999799356
207.07299999776296
207.2630000038771
207.13009999599308
207.4429999993299
207.13400000386173
207.00409999699332
207.07199999742443
207.7151000048616
207.14199999929406
207.0800000001327
207.3960999987321
206.81799999874784
207.36300000135088
207.115099998191
206.89100000163307
206.88199999858625
207.21210000192514
207.44500000000698
207.30509999702917
207.63699999952223
206.75010000559269
206.92199999757577
207.7050000007148
207.23010000074282
207.47299999493407
207.39510000566952
207.33599999948638
207.10999999573687
207.13010000326904
207.30299999559065
207.06510000309208
207.43899999797577
207.05399999860674
207.11410000512842
207.42299999983516
207.18399999896064
207.327099997201
207.45000000169966
207.00110000325367
207.19899999676272
207.58599999680882
207.0201000024099
207.43899999797577
207.03800000046613
207.1261000019149
207.22299999761162
207.26110000396147
207.54399999714224
206.97300000028918
207.3831000016071
207.03900000080466
206.87999999790918
207.31510000041453
207.351999997627
207.32910000515403
207.33299999847077
207.5669999976526
207.32210000278428
207.1090000026743
207.3619999937364
206.95810000324855
207.8269999983604
207.21010000124807
207.23200000065845
207.16600000014296
207.20409999921685
207.6870000018971
207.351999997627
207.04709999699844
207.0060000041849
206.996100001561
206.9100000007893
207.0129999992787
207.35209999838844
207.3210000016843
206.85599999706028
207.35509999940405
207.12400000047637
206.97110000037355
207.28799999778857
207.37600000575185
207.45209999586223
206.71800000127405
207.32999999745516
207.15200000267942
207.35710000008112
207.1929999947315
207.2600000028615
207.34310000261758
206.90499999909662
207.13709999836283
207.3279999967781
207.088000002841
207.05309999902966
206.67300000059186
207.20900000014808
207.05009999801405
207.19200000166893
207.0201000024099
207.28399999643443
207.139999998617
206.89110000239452
207.51300000119954
207.0610000009765
207.23410000209697
207.34799999627285
206.68599999771686
207.48710000043502
206.92300000519026
207.3240999961854
207.06900000368478
207.06699999573175
207.01710000139428
207.44199999899138
207.22899999964284
207.1351000049617
207.01899999403395
206.99310000054538
207.3720000043977
206.96999999927357
207.24009999685222
207.21600000251783
207.2409999964293
206.79509999899892
207.06900000368478
207.19899999676272
207.3201000021072
207.14800000132527
207.3750999988988
207.30799999728333
206.783000001451
207.56709999841405
207.21700000285637
207.0400000011432
207.14009999937844
207.23200000065845
207.52409999840893
206.8680000011227
207.11599999776809
206.74010000220733
207.11299999675248
207.02600000367966
207.3441000029561
207.25699999456992
207.19300000200747
207.45210000313818
206.9471000068006
207.38299999356968
207.12600000115344
207.16209999955026
207.47100000153296
207.194000002346
207.40709999518003
207.21400000184076
207.0670000030077
206.83009999629576
207.09200000419514
207.11409999785246
207.63399999850662
207.16900000115857
207.47709999704966
207.22400000522612
207.5369999947725
206.96710000629537
207.22399999795016
207.1639999994659
207.16810000158148
206.9779999947059
207.13810000597732
207.1689999938826
207.2729999999865
206.92410000629025
207.1499999947264
207.45000000169966
207.30510000430513
207.42499999323627
207.19000000099186
207.1801000056439
207.17799999692943
207.17509999667527
207.1429999996326
207.58600000408478
207.17509999667527
207.06300000165356
207.24100000370527
207.3060999973677
207.58200000273064
206.88700000027893
207.539099996211
207.00400000350783
207.36309999483638
207.35300000524148
207.1499999947264
207.06910000444623
207.41199999611126
207.55900000222027
207.06609999615466
207.14100000623148
206.95599999453407
206.80710000306135
207.08600000216393
206.89099999435712
207.47210000263294
206.87100000213832
206.90099999774247
206.79409999866039
207.04100000148173
207.35209999838844
207.41800000541843
207.1211000002222
207.22999999998137
207.15000000200234
206.99510000122245
207.12799999455456
207.06900000368478
207.3621000017738
206.96099999622675
207.0270000040182
207.09009999700356
207.0800000001327
207.3750999988988
207.23300000099698
206.98300000367453
207.12309999362333
206.89600000332575
207.11599999776809
207.32710000447696
207.18399999896064
206.834999997227
207.05309999902966
207.06900000368478
207.59499999985565
206.9610999969882
207.00800000486197
207.06809999683173
207.5170000025537
207.0979999989504
207.13009999599308
207.35599999898113
207.0780000067316
206.6770999954315
207.2150000021793
206.72999999806052
206.93410000239965
207.406000001356
206.9199999968987
207.08010000089416
207.01800000097137
207.06699999573175
206.86010000645183
207.1049999940442
207.16910000192001
207.27800000167917
206.94199999707052
206.87010000256123
207.3679999957676
206.731000005675
207.5291000001016
207.2349999943981
207.10800000233576
207.52209999773186
206.64899999974295
207.07900000707014
207.20809999329504
207.1150000047055
207.36400000168942
207.10309999412857
207.1639999994659
206.90810000087367
207.00700000452343
206.9709999996121
207.15409999684198
207.04499999555992
207.03710000088904
207.00000000215368
207.62200000172015
207.06109999446198
206.87700000416953
207.00399999623187
206.87010000256123
207.19999999710126
207.50499999849126
207.42710000195075
207.01099999860162
207.25110000057612
206.88100000552367
207.23899999575224
207.29810000193538
207.05099999759113
207.31399999931455
207.24609999888344
207.1460000006482
207.08700000250246
207.28809999855002
207.20599999913247
206.944100005785
207.24299999710638
206.82900000247173
207.35209999838844
206.7139999999199
207.0400000011432
206.96209999732673
207.22299999761162
207.29600000049686
207.14810000208672
207.64000000053784
207.47010000195587
207.56799999799114
206.96399999724235
207.02210000308696
206.91899999656016
207.1540000033565
207.221099997696
207.1219999997993
207.11400000436697
207.2050999995554
206.78100000077393
207.0800000001327
206.99409999360796
206.9880000053672
207.3960999987321
207.26699999795528
207.01800000097137
207.04709999699844
207.20300000539282
206.77499999874271
207.16109999921173
207.14800000132527
207.3069999969448
207.0151000007172
207.31199999863748
207.08300000114832
207.1321000039461
207.6279999964754
206.76300000195624
207.23500000167405
207.38299999356968
207.0531000063056
206.96599999791943
207.07709999987856
207.3850000015227
206.72599999670638
207.18209999904502
206.91700000315905
207.06300000165356
207.09809999971185
207.25099999981467
207.0529999982682
207.35810000041965
207.1589999977732
207.3450000025332
206.9091000012122
207.2559999942314
207.2900000057416
207.1810999987065
206.8139999973937
206.76600000297185
207.2450999985449
207.14399999997113
207.60999999765772
207.38710000296123
207.206999999471
207.41309999721125
207.55500000086613
206.65400000143563
207.20109999820124
207.3420000015176
206.8010000002687
207.26409999770112
207.04900000419002
207.30799999728333
207.06510000309208
207.23400000133552
207.0419999945443
207.46309999958612
206.87100000213832
207.70700000139186
206.4981000003172
207.04200000182027
207.1899999937159
207.08010000089416
207.32500000303844
206.85999999841442
207.00809999834746
206.9550000014715
207.02999999775784
206.8451000013738
207.52799999900162
207.4510000020382
207.06110000173794
206.84500000061234
206.93799999571638
207.15910000581061
207.3309999977937
207.22899999964284
206.6731000013533
206.7319999987376
206.71299999958137
207.7339999959804
206.99400000012247
207.36310000211233
206.86099999875296
207.24000000336673
207.20209999853978
207.22699999896577
207.4880000000121
206.94509999884758
207.69899999868358
207.2310000003199
206.98010000342038
207.312999998976
206.92799999960698
207.01410000037868
207.34799999627285
207.43010000296636
206.53799999854527
207.4429999993299
207.07300000503892
206.9271000000299
207.31599999999162
207.3640999951749
207.45300000271527
207.13799999793991
206.62409999931697
206.85700000467477
206.48999999684747
207.08400000148686
207.18510000006063
207.51100000052247
207.16810000158148
206.93399999436224
206.8490000019665
207.3820000005071
207.1901000017533
207.04599999589846
206.69400000042515
414.1791000001831
206.83300000382587
206.7680999971344
206.60700000007637
207.1589999977732
207.42810000228928
206.95200000045588
207.2840000037104
206.67909999610856
207.30600000388222
207.47499999561114
206.88710000104038
207.65899999969406
206.84700000128942
206.98009999614442
207.38600000186125
206.8619999990915
207.23010000074282
207.23700000235112
207.2520000001532
206.87709999765502
207.49200000136625
206.88800000061747
206.96509999834234
207.46299999882467
207.08100000047125
207.57299999968382
206.94209999783197
207.13500000420026
207.03299999877345
207.02609999716515
207.37600000575185
206.9329999940237
207.11210000445135
206.9809999957215
207.00100000249222
207.60310000332538
207.17099999455968
207.21900000353344
207.11609999852953
207.24499999778345
206.8520000029821
207.36310000211233
207.0289999974193
207.06799999607028
206.8931000030716
206.77799999975832
207.01199999894015
206.8931000030716
207.0659999953932
207.06300000165356
207.0781000002171
207.52200000424637
206.43399999971734
206.9061000001966
207.21799999591894
206.79300000483636
207.13209999667015
207.26100000320002
206.9599999958882
207.31009999872185
206.7349999997532
206.7620000016177
207.3300999982166
207.2450000050594
207.02909999818075
206.91799999622162
206.96500000485685
206.88499999960186
206.91709999664454
207.499000003736
207.23310000175843
207.19899999676272
207.13599999726284
206.74410000356147
207.1639999994659
207.2760000010021
206.73510000051465
207.19499999540858
206.86100000602892
207.1940999958315
206.97600000130478
206.89699999638833
207.00010000291513
207.21900000353344
207.3549999986426
206.8451000013738
207.0389999935287
207.0871000032639
206.59000000159722
206.9889999984298
206.82609999494161
207.06300000165356
207.00000000215368
207.2961000012583
206.74699999653967
206.9069999997737
206.75710000068648
206.64100000431063
207.2319999933825
206.91810000425903
206.9439999977476
207.2279999993043
207.27009999973234
207.03599999978906
206.9850000043516
207.19609999650856
206.889000000956
207.02000000164844
207.35309999872698
207.37000000372063
207.2279999993043
206.5950999967754
206.92399999825284
207.26500000455417
207.2550999946543
206.9030000056955
206.82200000010198
207.18009999836795
206.7109999989043
207.20599999913247
207.04110000224318
206.88399999926332
206.9259999989299
206.8481000023894
206.93000000028405
207.26699999795528
206.97110000037355
207.2790000020177
207.09599999827333
207.022099995811
207.28100000269478
207.0060000041849
207.09209999768063
207.15799999743467
207.15510000445647
207.2729999999865
206.89399999537272
207.1810999987065
207.2630000038771
206.5050000019255
207.32309999584686
207.15300000301795
207.16900000115857
206.51109999744222
206.9169999958831
206.61500000278465
206.92509999935282
207.02400000300258
206.79199999722186
207.16510000056587
207.1739999955753
206.98510000511305
207.13099999557016
207.18000000488246
206.9061000001966
207.1429999996326
207.29799999389797
207.1111000041128
207.0289999974193
206.9130000018049
207.10410000174306
207.08300000114832
206.89799999672687
207.1550999971805
206.969000006211
206.68499999737833
207.115099998191
207.15600000403356
207.007999997586
207.01610000105575
206.95899999554968
206.95600000181003
207.13110000360757
206.85699999739882
206.75299999857089
207.29810000193538
207.23700000235112
207.18199999828357
206.890100002056
206.99299999978393
207.3949999976321
207.01710000139428
206.83299999654992
207.23400000133552
207.05309999902966
206.98400000401307
207.25799999490846
207.12009999988368
206.94300000468502
206.9100000007893
206.86209999985294
207.15499999641906
206.9259999989299
206.8321000042488
206.8689999941853
206.9880000053672
206.9751000017277
206.9989999945392
206.86700000078417
207.02709999750368
207.4570000040694
207.4090000023716
207.2150999956648
206.8169999984093
207.08100000047125
207.08210000157123
206.87500000349246
207.14809999481076
207.14800000132527
207.00800000486197
207.1250999943004
206.7910000041593
206.93300000129966
206.94409999850905
207.19699999608565
207.23200000065845
207.14710000174819
206.90800000011222
206.54099999956088
207.13509999768576
207.14000000589294
207.42909999535186
206.55899999837857
206.7670000033104
207.36200000101235
206.9430999981705
207.35399999830406
206.67800000228453
207.06210000207648
207.3439999949187
206.90800000011222
206.96610000595683
207.61099999799626
206.4620000019204
206.87709999765502
206.9740000006277
207.06200000131503
206.97809999546735
206.87500000349246
206.7410000017844
207.35509999940405
207.02499999606516
206.97600000130478
207.17010000225855
207.34299999458017
207.16200000606477
207.12909999565454
207.26100000320002
206.8440000002738
207.13509999768576
206.89500000298722
206.93799999571638
207.40410000144038
206.9439999977476
206.8650000001071
207.3831000016071
207.2699999989709
206.8730000028154
207.00709999800893
207.245999998122
207.3080000045593
207.07509999920148
206.6980000017793
206.75899999332614
207.12510000157636
206.78100000077393
207.2790000020177
206.66309999796795
206.74500000313856
207.26699999795528
206.91809999698307
207.04500000283588
206.8440000002738
207.10110000072746
207.2489999991376
207.1540000033565
206.6841000050772
206.87000000179978
206.88399999926332
207.01009999902453
207.66100000037113
206.95499999419553
207.2591000032844
207.09699999861186
207.32500000303844
206.72109999577515
207.0060000041849
207.19999999710126
206.59310000337427
207.12400000047637
207.32199999474688
207.09310000529513
206.68499999737833
207.21600000251783
206.87309999630088
207.312999998976
206.94400000502355
207.01109999936307
207.17199999489821
206.86600000044564
206.96809999935795
207.07600000605453
207.11799999844516
206.84610000171233
207.0800000001327
206.6309999936493
207.1741000036127
206.689999999071
206.89800000400282
206.61209999525454
206.93800000299234
207.35699999931967
207.10809999582125
207.16800000082003
206.70000000245636
206.8760999973165
206.87000000179978
207.48699999967357
207.2721000004094
206.69099999940954
207.11699999810662
206.97710000240477
206.92499999859137
206.8970000036643
206.98709999851417
207.12300000013784
207.08900000317954
207.19309999549296
206.98600000469014
206.93699999537785
207.1261000019149
206.79999999993015
206.6530000010971
207.06899999640882
207.09609999903478
207.1429999996326
207.34300000185613
206.890100002056
207.26399999693967
206.86710000154562
207.16600000014296
206.98199999606004
206.64709999982733
206.82900000247173
206.8010000002687
206.84710000205087
207.1460000006482
206.9889999984298
206.88910000171745
206.93799999571638
207.0289999974193
207.25110000057612
206.96500000485685
206.96199999656528
206.9240999990143
207.33400000608526
207.100999999966
206.89409999613417
207.00999999826308
207.181000005221
207.02709999750368
207.25700000184588
207.04799999657553
207.50409999891417
206.91200000146637
206.75399999890942
206.92300000519026
207.0430999956443
207.17100000183564
207.00999999826308
207.0811000012327
206.8730000028154
207.1449999930337
207.25510000193026
207.00000000215368
206.88099999824772
207.12210000056075
206.86900000146125
206.63600000261795
206.79409999866039
206.6869999980554
207.1349999969243
207.41100000304868
207.0571000003838
207.113999997091
207.22300000488758
206.9770999951288
206.69099999940954
207.36400000168942
207.1211000002222
206.48400000209222
207.08899999590358
207.1741000036127
207.04899999691406
207.42500000051223
207.06510000309208
206.93799999571638
207.36500000202795
207.1501000027638
207.18900000065332
206.93300000129966
207.06809999683173
206.5389999988838
206.81499999773223
207.36110000143526
207.14800000132527
206.69499999348773
207.06210000207648
206.89100000163307
207.08700000250246
206.90810000087367
207.12999999523163
206.9709999996121
207.44009999907576
207.4380000049132
207.0559999992838
207.12009999988368
206.99900000181515
206.63199999398785
206.63810000405647
207.0949999979348
206.93500000197673
206.99700000113808
207.1360999980243
207.06999999674736
207.181000005221
206.85109999612905
207.00999999826308
207.09300000453368
207.10410000174306
207.100999999966
206.94799999910174
207.11409999785246
206.83999999891967
206.7079999978887
206.96610000595683
207.3889999956009
206.76600000297185
206.7860999959521
207.075000005716
206.72799999738345
206.691100000171
207.18900000065332
207.32899999711663
207.21610000327928
207.29800000117393
206.29899999767076
206.98609999817563
206.90900000045076
207.09699999861186
207.23010000074282
206.7349999997532
206.65800000278978
206.9100000007893
206.996100001561
207.38499999424675
207.06000000063796
206.86810000188416
207.15799999743467
207.0460000031744
206.8820999993477
206.86700000078417
206.77399999840418
206.8610999995144
206.84299999993527
206.63810000405647
206.70499999687308
206.9790000023204
207.022099995811
207.0769999991171
207.10700000199722
206.77009999781149
206.52400000108173
207.19800000370014
207.24609999888344
207.15999999811174
206.96300000417978
206.8370999986655
207.34100000117905
207.23399999405956
206.62210000591585
206.84899999469053
207.19000000099186
207.05109999835258
207.12800000183051
206.61800000380026
206.9329999940237
206.99710000189953
206.83999999891967
206.4950000058161
206.93909999681637
206.85100000264356
207.0370000001276
206.75009999831673
207.1910000013304
206.83699999790406
206.68209999712417
206.731000005675
207.1899999937159
207.0231000034255
207.15100000234088
207.0049999965704
207.1661000009044
206.50900000327965
207.03399999911198
207.4170999985654
206.79399999789894
206.97700000164332
206.8959999960498
207.18610000039916
206.8100000033155
206.96000000316417
206.88410000002477
206.48899999650894
207.11599999776809
206.93510000273818
207.3369999998249
207.08100000047125
206.58209999965038
206.7769999994198
206.87500000349246
206.98909999919124
207.43799999763723
207.06800000334624
207.0250999968266
207.09999999962747
206.84700000128942
206.75109999865526
207.05399999860674
206.80610000272281
207.26799999829382
206.70000000245636
206.98009999614442
206.7719999977271
207.0220000023255
207.009099998686
207.38400000118418
207.01700000063283
206.92509999935282
207.06800000334624
207.1589999977732
206.98709999851417
207.16600000014296
206.64799999940442
207.05499999894528
206.75910000136355
207.18399999896064
206.85999999841442
207.5191000039922
206.6350000022794
206.88899999368005
207.063100002415
206.63600000261795
206.55099999567028
207.41710000584135
207.046999996237
206.63800000329502
207.0940999983577
206.677000001946
206.82799999485724
206.73009999882197
206.519000006665
207.046999996237
207.25410000159172
206.4509999981965
207.14199999929406
206.8790000048466
206.9770999951288
206.97600000130478
206.79899999959162
206.9240999990143
206.64899999974295
206.9740000006277
207.15909999853466
206.91900000383612
206.95799999521114
206.9271000000299
206.73200000601355
206.73999999416992
207.13010000326904
206.6500000000815
206.85599999706028
206.85310000408208
206.8589999980759
206.4680000039516
207.01709999411833
207.40200000000186
206.85700000467477
207.31810000143014
206.86699999350822
206.6220000051544
206.9439999977476
206.5539999966859
207.35609999974258
207.11400000436697
207.0529999982682
206.52700000209734
206.7100999993272
207.20199999777833
207.04400000249734
206.99710000189953
206.57599999685772
206.68799999839393
207.00410000426928
206.78899999620626
207.10500000132015
207.29109999956563
207.19000000099186
207.21300000150222
207.0571000003838
206.91499999520602
207.33100000506965
206.89309999579564
206.92699999926845
206.82099999976344
207.27310000074795
206.95100000011735
206.61700000346173
207.20209999853978
207.1559999967576
207.181000005221
206.96309999766527
206.58600000024308
207.02999999775784
207.0021000035922
207.11799999844516
207.19600000302307
206.92209999833722
207.00899999792455
207.10600000165869
206.82909999595722
206.71299999958137
206.8970000036643
207.0201000024099
206.74399999552406
207.00800000486197
207.20209999853978
206.97600000130478
207.36000000033528
206.7200999954366
206.70500000414904
206.85299999604467
206.64109999779612
206.99600000079954
207.16299999912735
206.62210000591585
206.93799999571638
207.1150000047055
207.3690999968676
207.3309999977937
206.88800000061747
206.86710000154562
207.04700000351295
207.2619999962626
206.80500000162283
206.52200000040466
207.12909999565454
206.78400000178954
207.10300000064308
206.62309999897843
207.0400000011432
207.36400000168942
206.40809999895282
206.8139999973937
207.17200000217417
206.70809999865014
207.12600000115344
206.81599999807077
206.99410000088392
207.2840000037104
207.0129999992787
206.60510000016075
206.90599999943515
206.85299999604467
206.9721000007121
206.77100000466453
207.03900000080466
206.9061000001966
206.82899999519577
206.91100000112783
206.97910000308184
206.59799999702955
207.20199999777833
206.68709999881685
207.036000007065
207.059999993362
207.3411000019405
206.64699999906588
206.74300000246149
206.9400999971549
206.8650000001071
207.20900000014808
207.15910000581061
206.64899999974295
206.6599999961909
206.71910000237403
207.4240000001737
207.00399999623187
206.75309999933233
206.55100000294624
206.8619999990915
207.2531000012532
206.87200000247685
206.80999999603955
206.94709999952465
206.995000000461
206.91800000349758
206.30799999344163
206.7871000035666
207.0949999979348
206.8859999999404
207.34210000227904
206.47900000039954
206.86299999943003
206.9850999978371
206.32599999953527
206.8520000029821
207.40500000101747
206.52299999346724
206.85510000475915
206.73299999907613
206.63699999568053
206.74010000220733
206.6659999982221
206.982000003336
207.3690999968676
206.85900000535185
206.93799999571638
206.37310000165598
206.7509999978938
207.16800000082003
207.04610000393586
207.03800000046613
207.21599999524187
206.78910000424366
207.02399999572663
206.68600000499282
206.6930999935721
207.2150000021793
207.0949999979348
206.64500000566477
206.6080999939004
207.17400000285124
206.7040000038105
206.95909999631112
206.91900000383612
207.07499999844003
206.69009999983246
207.13099999557016
206.79200000449782
207.23809999617515
206.63100000092527
207.15300000301795
207.18009999836795
207.00200000283075
207.03099999809638
207.1520999961649
207.20600000640843
206.7239999960293
206.4161000016611
207.19899999676272
206.87400000315392
206.98109999648295
206.79000000382075
206.8829999989248
206.80610000272281
206.88099999824772
206.60099999804515
207.03099999809638
206.8610999995144
207.3480000035488
206.97600000130478
206.69809999526478
206.66500000515953
206.96999999927357
206.92109999799868
207.24299999710638
206.9850000043516
207.19309999549296
206.9060000067111
207.25609999499284
207.11999999912223
206.72000000195112
206.91210000222782
206.97800000198185
206.82099999976344
206.6430999984732
206.94599999842467
207.28999999846565
206.8851000003633
206.84600000095088
206.87800000450807
207.13809999870136
206.6930000000866
206.80899999570101
206.55709999846295
206.995000000461
207.07400000537746
206.70309999695746
207.12900000216905
206.61899999686284
207.08310000190977
206.72599999670638
206.57800000481075
206.94899999944028
206.72209999611368
206.8580000050133
206.91299999452895
206.851100003405
207.4639999991632
207.03800000046613
207.30709999770625
206.8829999989248
207.04500000283588
206.98309999716002
207.25700000184588
206.98700000502868
206.71809999475954
206.74700000381563
207.2379999954137
206.8591000061133
206.9299999930081
207.0330000060494
206.61809999728575
207.03299999877345
206.83200000348734
207.4300999956904
206.70200000313343
206.8040000012843
207.2580999956699
206.79500000551343
206.71500000025844
206.36909999302588
207.03900000080466
207.00200000283075
206.80809999612393
206.69700000144076
207.0640000019921
206.76410000305623
206.99699999386212
206.87200000247685
206.8691000022227
206.72299999569077
207.26510000531562
206.6999999951804
206.6259999992326
207.06210000207648
206.95700000214856
206.99299999978393
206.52010000048904
207.06999999674736
207.00000000215368
206.8580999984988
207.23500000167405
207.33900000050198
206.8820999993477
206.8779999972321
207.11100000335136
206.77009999781149
206.5740000034566
206.74299999518553
206.99810000223806
206.7590000006021
207.2009999974398
207.15510000445647
206.7559999995865
206.35200000106124
207.07910000055563
207.02699999674223
206.73399999941466
206.6049999993993
207.01310000004014
206.90499999909662
206.65800000278978
207.10410000174306
206.8959999960498
206.54900000226917
207.62509999622125
206.571000002441
206.7689999967115
207.0921000049566
207.03800000046613
207.0800000001327
207.01710000139428
206.85299999604467
207.2550000011688
206.85609999782173
206.98000000265893
207.12600000115344
206.95909999631112
206.96300000417978
206.85199999570614
206.93610000307672
206.96599999791943
207.2699999989709
205.98310000059428
207.0910000038566
206.6969999941648
206.83410000492586
207.0229999953881
206.87400000315392
206.96009999664966
207.12900000216905
206.6869999980554
206.7721000057645
207.11699999810662
206.96809999935795
207.21600000251783
206.78500000212807
206.87409999663942
207.0060000041849
206.8379999982426
207.24309999786783
207.16499999980442
206.99400000012247
207.05810000072233
206.72300000296673
206.8169999984093
206.75109999865526
207.0289999974193
207.22899999964284
206.92810000036843
207.07300000503892
206.68599999771686
206.99900000181515
206.81109999713954
206.94899999944028
206.88000000518514
207.0700999975088
206.95600000181003
206.78200000111246
207.07809999294113
206.91200000146637
207.0850000018254
206.72609999746783
207.088000002841
206.50800000294112
207.3110999990604
207.139999998617
206.93999999639345
206.78110000153538
206.5230000007432
206.9649999975809
206.73010000609793
206.92399999825284
206.84500000061234
206.70999999856576
207.01009999902453
207.55199999985052
206.834999997227
207.0741000061389
207.02499999606516
206.73299999907613
206.60510000016075
206.89000000129454
207.0529999982682
206.61310000286903
206.940999996732
206.75000000483124
206.89009999478003
206.73600000009174
207.0700000040233
206.90810000087367
207.11599999776809
206.63400000194088
206.62710000033258
207.2169999955804
206.7490000044927
206.89409999613417
206.9550000014715
206.97209999343613
206.81600000534672
206.8959999960498
206.758100001025
206.94799999910174
206.23300000443123
206.88399999926332
206.83309999731136
206.9310000006226
206.51899999938905
206.76210000237916
207.13899999827845
206.72300000296673
206.81109999713954
206.88499999960186
206.4959999988787
206.68509999813978
206.82700000179466
207.0160000002943
207.03510000021197
206.6590000031283
207.0419999945443
206.82010000018636
206.85400000365917
206.6049999993993
206.3131000031717
207.113999997091
207.1460000006482
206.47810000082245
206.69099999940954
206.56099999905564
206.77799999975832
206.78310000221245
206.7269999970449
206.4570000002277
207.07509999920148
206.87899999757065
206.7620000016177
206.99710000189953
206.87899999757065
206.55600000463892
207.0250999968266
206.6190000041388
206.94199999707052
207.04809999733698
206.60000000498258
206.60599999973783
206.68409999780124
206.31200000207173
207.0709999970859
206.84610000171233
207.13299999624724
206.8820000058622
206.53909999964526
206.64599999872735
206.60399999906076
206.93210000172257
206.4989999998943
206.5539999966859
206.54510000167647
206.9889999984298
206.6500000000815
206.98709999851417
206.7220000026282
206.6869999980554
206.7871000035666
206.70599999721162
206.8040000012843
206.5530999971088
206.55500000430038
206.60099999804515
206.43009999912465
207.08900000317954
207.09199999691918
206.70009999594186
206.74700000381563
207.0670000030077
206.85609999782173
206.7899999965448
206.33900000393623
207.25999999558553
206.97110000037355
206.65800000278978
206.9649999975809
206.76010000170209
206.71299999958137
206.5290000027744
206.99210000020685
207.01399999961723
207.01199999894015
206.93110000138404
206.61899999686284
206.91900000383612
206.73209999949904
206.8959999960498
206.8730000028154
206.95010000054026
207.0049999965704
206.6160000031232
206.74709999730112
206.54800000193063
206.81799999874784
206.59609999711392
207.27000000624685
206.66199999686796
207.14910000242526
206.83299999654992
206.85999999841442
206.64010000473354
207.1880000003148
206.90399999875808
206.80410000204574
207.07199999742443
207.18199999828357
206.35110000148416
207.17799999692943
206.80800000263844
207.33309999923222
206.57899999787332
206.62400000583148
206.69500000076368
206.90209999884246
206.6839999970398
206.36000000376953
206.58909999474417
207.1189999987837
206.70610000524903
206.6839999970398
206.83699999790406
206.4641000033589
207.1700000014971
206.84899999469053
206.74010000220733
207.26599999761675
206.74200000212295
206.64899999974295
206.94910000020172
206.82600000145612
207.08400000148686
206.7860999959521
206.66100000380538
207.31900000100723
206.65010000084294
206.67999999568565
206.5980000043055
206.7200999954366
206.75800000026356
206.9679999985965
206.76510000339476
206.82300000044052
207.24799999879906
206.7730999988271
206.62499999889405
206.81200000399258
206.89709999714978
206.9740000006277
207.04200000182027
206.7410000017844
207.18809999380028
207.0090000052005
206.73900000110734
207.14309999311808
206.9060000067111
206.85599999706028
206.63709999644198
207.00100000249222
206.901999998081
206.64509999915026
207.07200000470039
206.8490000019665
207.03109999885783
206.87099999486236
206.79200000449782
206.64709999982733
206.96399999724235
206.67600000160746
206.68809999915538
206.77499999874271
206.90800000011222
206.96600000519538
206.65109999390552
206.96200000384124
206.81599999807077
206.99510000122245
206.81299999705516
206.83600000484148
206.55809999880148
206.91599999554455
206.68809999915538
206.65100000042003
207.03800000046613
206.9880999988527
206.7410000017844
207.21100000082515
207.23010000074282
206.87899999757065
206.46700000361307
206.55599999736296
206.79509999899892
206.82900000247173
206.73399999941466
206.21509999909904
206.85000000230502
207.00399999623187
207.0471000042744
206.5119999970193
207.13699999760138
206.65510000253562
206.49299999786308
206.6430000049877
206.71410000068136
206.83099999587284
206.63700000295648
206.9310000006226
207.18209999904502
206.9499999997788
206.50400000158697
207.17809999769088
206.87699999689357
206.8920000019716
206.88810000137892
206.71900000161259
206.83299999654992
206.84910000272794
206.73099999839906
206.73600000009174
207.02210000308696
207.26899999863235
206.44399999582674
206.37510000233306
206.8139999973937
207.20600000640843
206.5669999938109
206.77810000051977
206.78100000077393
206.79000000382075
206.44009999523405
207.03499999945052
206.38100000360282
206.6731000013533
206.6209999975399
206.9790000023204
206.8340999976499
206.69400000042515
206.59899999736808
206.74410000356147
206.87299999553943
207.0990000065649
206.74509999662405
206.92399999825284
206.52100000006612
206.80210000136867
206.44399999582674
206.83899999858113
206.59210000303574
206.95400000113295
206.79199999722186
206.81010000407696
206.75999999366468
206.65400000143563
206.19209999858867
206.69500000076368
206.74800000415416
206.7650999961188
207.2039999984554
206.465000002936
206.89110000239452
207.02499999606516
206.65100000042003
207.01310000004014
206.72100000228966
206.97500000096625
206.96199999656528
206.7341000001761
207.0220000023255
206.65400000143563
206.8680999946082
206.96000000316417
207.00899999792455
206.54910000303062
206.96699999825796
206.8100000033155
206.8580999984988
206.87000000179978
206.67099999991478
206.94609999918612
206.7590000006021
206.69199999974808
206.66809999966063
207.139999998617
206.91500000248197
206.79109999764478
206.87699999689357
206.6560000021127
206.77109999815002
206.7139999999199
206.33300000190502
206.546100002015
207.07299999776296
206.63400000194088
207.009099998686
207.22699999896577
206.94599999842467
206.60810000117635
206.79499999823747
206.74800000415416
206.97310000105062
206.99999999487773
206.76300000195624
206.93910000409232
206.43199999904027
206.73399999941466
206.52799999515992
206.77110000542598
206.46300000225892
206.60309999948367
206.93199999368517
206.59000000159722
206.9301000010455
207.37799999915296
206.77499999874271
206.5191000001505
207.12600000115344
207.07100000436185
207.13409999734722
207.04200000182027
207.113999997091
206.11410000128672
206.7509999978938
206.42500000394648
207.0811000012327
206.7479999968782
206.84600000095088
206.99310000054538
206.9809999957215
207.09200000419514
207.08509999531088
206.50600000226405
206.46999999735272
206.65500000177417
206.86510000086855
206.6980000017793
206.72999999806052
206.51409999845782
207.17600000352832
206.53199999651406
206.8180999995093
206.70000000245636
206.80800000263844
206.691100000171
206.64899999974295
207.11299999675248
206.85709999816027
206.6460000060033
206.70199999585748
206.76400000229478
206.89109999511857
206.73300000635209
206.9809999957215
206.7070999983116
206.9450000053621
206.7800000004354
207.09509999869624
206.68799999839393
206.7410000017844
206.7100999993272
206.50999999634223
206.9740000006277
206.3440000056289
206.52209999389015
206.91500000248197
206.66699999856064
206.9061000001966
207.0190000013099
206.76800000364892
207.06909999717027
206.66399999754503
206.76909999747295
206.91500000248197
206.51299999735784
206.69099999940954
206.77209999848856
206.5820000061649
207.06399999471614
207.0471000042744
206.87099999486236
207.075000005716
206.6290999937337
206.98400000401307
206.7380000007688
206.88309999968624
206.8199999994249
206.83899999858113
206.86900000146125
206.99510000122245
206.46899999701418
206.31600000342587
206.69310000084806
206.4329999993788
206.52799999515992
206.73209999949904
206.57600000413368
207.05799999996088
206.64009999745758
207.11799999844516
206.73600000009174
207.18309999938356
207.02400000300258
206.79099999688333
206.48000000073807
207.06610000343062
206.75299999857089
207.27800000167917
207.09509999869624
206.596999996691
206.73600000009174
206.8001000006916
206.97800000198185
206.93000000028405
206.69810000254074
206.64599999872735
206.73399999941466
206.8691000022227
206.80699999502394
206.85400000365917
207.07910000055563
206.71500000025844
206.49199999752454
206.93900000333088
206.71509999374393
207.04500000283588
206.75800000026356
206.93610000307672
206.95300000079442
206.60299999872223
207.0571000003838
206.5059999949881
206.63400000194088
206.87310000357684
206.83399999688845
207.0700999975088
206.7349999997532
206.25899999868125
206.98700000502868
206.54909999575466
207.03599999978906
206.8490000019665
206.7760999998427
206.81100000365404
206.7349999997532
206.89709999714978
207.11999999912223
206.74899999721674
206.28810000198428
207.0800000001327
206.27400000375928
206.505099995411
206.61700000346173
207.0739999981015
206.50700000260258
207.06309999513905
206.4380000010715
206.59900000464404
206.8421000003582
206.85499999672174
206.84199999959674
206.34209999843733
206.89800000400282
206.99700000113808
206.4189999946393
206.7151000010199
206.96200000384124
206.47699999972247
206.8470999947749
206.7170000009355
206.75800000026356
206.87809999799356
206.61800000380026
206.4719999980298
206.55700000497745
206.72609999746783
206.78899999620626
206.77200000500306
206.49309999862453
207.07499999844003
206.76300000195624
206.84110000001965
207.13599999726284
206.85400000365917
206.96699999825796
206.77109999815002
206.2350000051083
206.9169999958831
206.53909999964526
206.4959999988787
206.81200000399258
206.8370999986655
206.65700000245124
206.76199999434175
206.7670000033104
206.48110000183806
206.95100000011735
206.80799999536248
206.84500000061234
206.68200000363868
206.6040999998222
206.33300000190502
206.6049999993993
206.58199999888893
206.87409999663942
206.55500000430038
206.5879999936442
206.47410000674427
207.05399999860674
206.8749999962165
206.2930000029155
206.41210000030696
206.94299999740906
206.81400000466965
206.9370999961393
206.83300000382587
207.26099999592407
206.9000999981654
206.43900000141002
206.94200000434648
206.8779999972321
206.84410000103526
206.6049999993993
206.88399999926332
206.6491000005044
206.63400000194088
206.81499999773223
206.64899999974295
206.20010000129696
206.6659999982221
207.18900000065332
206.55709999846295
207.09300000453368
206.66999999957625
206.6830999974627
206.36199999717064
206.76900000398746
206.6500000000815
206.63409999542637
206.82000000670087
206.92099999723723
207.1051000020816
206.8139999973937
207.01800000097137
206.59709999745246
206.90800000011222
207.01700000063283
206.87400000315392
206.73709999391576
206.58100000582635
207.05399999860674
206.9910999998683
206.4620000019204
206.4140000002226
207.1049999940442
206.45409999997355
206.8550000039977
206.92699999926845
206.92009999766015
206.72600000398234
206.96899999893503
206.7520999989938
206.9259999989299
206.58499999990454
206.72709999780636
206.97300000028918
206.995000000461
206.55500000430038
206.79409999866039
206.65599999483675
206.9160000028205
206.69310000084806
207.34799999627285
207.19900000403868
206.74709999730112
206.63900000363356
206.29399999597808
206.7490000044927
206.76109999476466
206.67800000228453
206.36699999886332
206.92110000527464
206.8689999941853
207.1330000035232
206.6530000010971
206.60710000083782
206.31399999547284
206.6659999982221
207.20609999989392
206.7460000034771
206.89100000163307
207.08709999598796
206.76400000229478
206.7899999965448
206.86600000044564
207.1421000000555
206.97199999995064
207.34100000117905
206.53809999930672
206.95200000045588
206.8490000019665
207.14610000140965
206.84800000162795
207.1559999967576
206.48110000183806
206.62199999787845
206.74500000313856
206.62399999855552
206.7250999971293
206.58800000092015
206.57200000277953
207.28809999855002
206.4440000031027
206.9889999984298
206.72709999780636
206.7269999970449
206.73200000601355
206.75299999857089
207.08609999564942
206.8180000060238
206.83099999587284
206.8451000013738
206.6080000004149
206.6419999973732
206.40200000343611
206.7800000004354
207.04809999733698
207.54099999612663
206.5260000017588
206.5130000046338
207.02009999513393
206.8730000028154
206.43099999870174
206.8820999993477
206.90099999774247
207.19600000302307
206.37510000233306
207.00399999623187
206.46600000327453
206.23699999850942
206.7650999961188
206.65500000177417
206.5130000046338
206.86709999426967
206.87700000416953
206.6350000022794
206.56509999389527
206.6400000039721
206.97199999995064
206.43700000073295
206.9530999942799
206.90900000045076
206.92300000519026
207.03409999987343
206.48599999549333
206.89000000129454
206.33810000435915
206.66499999788357
206.78200000111246
206.45199999853503
206.78010000119684
206.60099999804515
206.77900000009686
206.9480999998632
206.2579999983427
206.97500000096625
206.50110000133282
206.81199999671662
206.44600000377977
206.74599999620114
206.56210000015562
206.1570000005304
207.06200000131503
206.78810000390513
206.64099999703467
206.53199999651406
206.80710000306135
206.81199999671662
206.82900000247173
206.71500000025844
206.5701000028639
206.84299999993527
206.48699999583187
206.72510000440525
206.6449999983888
206.72100000228966
206.67809999577003
206.6019999983837
206.57999999821186
206.8790999983321
206.9550000014715
206.5770000044722
206.5560999981244
206.85799999773735
206.7719999977271
206.6121000025305
206.53499999752967
206.7380000007688
206.62110000557732
206.78399999451358
206.81400000466965
207.00809999834746
206.84700000128942
206.9310000006226
206.40199999616016
206.51809999981197
206.52500000142027
206.92199999757577
206.19409999926575
206.67500000126893
206.7220000026282
207.13809999870136
206.50700000260258
206.9839999967371
206.44110000284854
206.87299999553943
206.7070000048261
206.6960999945877
206.2290000030771
206.96399999724235
206.96500000485685
206.66609999898355
206.53099999617552
206.56700000108685
206.59510000405135
206.63699999568053
206.74500000313856
206.50210000167135
206.3789999956498
206.92799999960698
206.60009999846807
206.4710000049672
207.03099999809638
206.45109999895794
206.95700000214856
206.69099999940954
206.69400000042515
206.7551000000094
206.80800000263844
206.92699999926845
206.5370999989682
207.07199999742443
206.51200000429526
206.3380999970832
207.2520000001532
206.65200000075856
206.60510000016075
206.47099999769125
206.73299999907613
206.56910000252537
206.89999999740394
206.49709999997867
207.00200000283075
206.56199999939417
206.65510000253562
206.63100000092527
206.5020000009099
206.66099999652943
206.64709999982733
206.76100000127917
206.995000000461
207.05610000004526
207.21100000082515
206.6839999970398
206.78610000322806
206.54799999465467
206.4539999992121
206.50510000268696
206.73399999941466
206.66200000414392
206.8310999966343
207.09399999759626
206.59000000159722
206.51809999981197
206.9740000006277
206.89400000264868
206.7890999969677
206.95400000113295
206.65400000143563
206.44109999557259
206.62000000447733
206.94799999910174
206.76210000237916
207.16600000014296
206.07799999561394
206.75399999890942
206.35610000317683
206.42499999667052
206.3479999997071
206.5571000057389
206.79799999925308
206.7509999978938
206.7181000020355
206.81299999705516
206.6930000000866
206.8241000015405
206.27699999749893
206.7250000036438
206.79099999688333
206.63010000134818
206.50900000327965
206.4509999981965
206.22010000079172
206.46999999735272
206.80800000263844
206.53909999964526
206.7559999995865
206.8379999982426
206.71310000034282
206.76100000127917
206.8509999953676
206.39010000013513
206.52100000006612
206.89600000332575
206.40309999726014
206.7559999995865
206.76100000127917
206.43209999980172
206.56900000176392
206.23999999952503
206.6860999984783
206.90100000501843
206.78399999451358
206.39800000208197
206.70210000389488
206.6449999983888
206.82700000179466
206.96909999969648
206.48599999549333
206.51200000429526
206.58609999372857
207.08200000080978
206.16800000425428
206.46209999540588
207.03400000638794
206.36999999987893
207.15099999506492
206.26110000011977
206.53200000379002
206.71299999958137
206.46309999574441
206.48700000310782
206.76500000263331
206.5740999969421
206.71299999958137
206.67800000228453
206.6941000011866
207.03299999877345
206.71500000025844
206.94599999842467
206.83209999697283
206.62699999957113
206.61000000109198
206.82310000120196
206.41900000191526
206.85199999570614
206.71410000068136
206.65800000278978
206.19900000019697
206.87010000256123
206.63999999669613
206.48700000310782
206.64909999322845
207.12800000183051
207.0090000052005
206.57809999829624
206.90499999909662
206.4989999998943
206.52899999549845
206.5171000067494
206.61599999584723
206.52500000142027
206.55909999914002
206.69400000042515
206.63900000363356
206.5610999998171
206.63499999500345
206.8561000050977
206.88199999858625
206.8169999984093
207.16910000192001
206.34599999903003
206.8440000002738
206.54500000091502
207.03810000122758
206.834999997227
206.38999999937369
206.51409999845782
206.67200000025332
206.85100000264356
206.8211000005249
206.76699999603443
206.5920000022743
206.55909999914002
207.08100000047125
206.995000000461
206.66009999695234
206.2210000003688
206.74000000144588
206.85609999782173
206.86000000569038
206.87399999587797
206.62009999796283
206.71800000127405
206.02200000575976
206.53999999922235
206.67509999475442
206.98900000570575
206.6419999973732
207.05009999801405
206.77100000466453
207.07799999945564
206.35909999691648
207.0529999982682
206.5950000032899
206.74209999560844
206.65700000245124
206.86600000044564
206.60009999846807
206.76800000364892
206.75699999992503
206.69510000152513
206.66099999652943
206.47399999870686
206.78810000390513
206.8650000001071
206.8109999963781
206.51209999778075
206.35600000241539
206.74500000313856
206.55109999643173
206.46400000259746
207.0949999979348
206.50410000234842
206.54099999956088
206.80999999603955
206.67200000025332
206.54110000032233
206.69600000110222
207.10610000242013
206.82300000044052
206.7479999968782
207.1611000064877
206.53399999719113
206.69099999940954
206.6731000013533
206.88199999858625
206.79999999993015
206.81509999849368
206.55700000497745
206.82300000044052
206.89309999579564
206.80600000196137
206.88499999960186
206.72109999577515
206.1660000035772
207.1250000008149
207.14910000242526
206.68299999670126
206.79799999925308
206.46510000369744
206.65399999415968
206.85900000535185
206.34910000080708
207.23099999304395
206.83200000348734
206.27110000350513
206.62999999331078
206.59300000261283
206.83999999891967
206.96310000494123
206.72999999806052
206.57399999618065
206.5641000008327
206.57500000379514
206.45499999955064
206.87009999528527
206.95900000282563
206.2210000003688
206.80510000238428
206.43199999904027
206.8929999950342
206.64709999982733
206.9370000026538
206.52400000108173
206.74509999662405
206.91500000248197
206.66100000380538
206.62009999796283
206.42199999565491
206.52700000209734
206.3269999998738
206.4451000042027
206.58600000024308
206.41999999497784
206.8691000022227
206.87899999757065
206.80200000060722
206.5130999981193
206.83700000518002
206.59599999635248
206.5091000040411
206.95299999351846
206.77310000610305
206.8779999972321
206.45599999988917
206.39700000174344
206.3330999953905
206.359000003431
206.85799999773735
206.56810000218684
206.5539999966859
206.33600000292063
206.598099997791
206.84600000095088
206.4470000041183
206.36409999860916
206.5539999966859
206.6930000000866
206.97300000028918
206.73009999882197
206.67300000059186
206.3269999998738
206.25709999876563
206.77100000466453
207.11199999641394
206.39410000148928
206.66999999957625
206.77799999975832
206.67810000304598
206.8749999962165
206.63700000295648
206.9091000012122
206.50699999532662
206.97300000028918
206.57600000413368
206.69009999983246
206.99099999910686
206.33300000190502
206.62009999796283
206.9100000007893
206.66199999686796
207.38710000296123
206.6049999993993
206.5050000019255
206.56709999457235
206.88700000027893
206.21200000459794
207.06909999717027
206.5020000009099
206.97199999995064
206.60710000083782
206.66799999889918
206.96399999724235
206.51200000429526
206.69510000152513
206.79699999891454
206.74299999518553
206.95310000155587
206.39800000208197
206.9550000014715
206.25709999876563
206.90900000045076
206.6629999972065
206.74710000457708
206.77500000601867
206.80609999544686
206.57200000277953
206.9550000014715
206.30199999868637
206.37909999641124
206.54099999956088
206.8340000041644
206.86009999917587
207.07599999877857
206.61800000380026
206.4570999937132
206.6930000000866
207.0610000009765
206.80710000306135
206.83299999654992
206.25999999901978
206.79000000382075
206.6220999986399
206.7860000024666
206.83699999790406
206.32409999961965
206.57200000277953
206.9469999987632
206.60510000016075
206.8440000002738
206.3300000008894
206.25709999876563
206.92099999723723
206.46900000429014
206.5729999958421
206.71710000169696
206.59000000159722
207.0559999992838
206.79309999832185
206.44800000445684
206.22899999580113
206.62309999897843
206.60599999973783
206.70900000550319
206.72909999848343
206.92899999994552
206.384999997681
206.35300000139978
206.6460999994888
206.74899999721674
206.88800000061747
206.74110000254586
206.3350000025821
206.52299999346724
206.34910000080708
206.8010000002687
206.66799999889918
206.86600000044564
206.89810000476427
206.5779999975348
206.52400000108173
206.87309999630088
206.94100000400795
206.7479999968782
206.8451000013738
206.54099999956088
206.59900000464404
206.5370000054827
206.901999998081
206.63999999669613
206.72010000271257
206.80200000060722
206.4749999990454
206.8081000033999
206.6119999944931
206.6320000012638
206.8211000005249
206.89800000400282
206.172999998671
206.5809999985504
206.83009999629576
206.3620000044466
206.4029999964987
206.4551000003121
206.40200000343611
206.7929999975604
206.9640999980038
206.94400000502355
206.50100000057137
207.17209999565966
206.4040000041132
206.40799999819137
206.8070000022999
206.37010000064038
206.8619999990915
206.43399999971734
206.65809999627527
206.4299999983632
206.72000000195112
206.51209999778075
206.45900000090478
206.68700000533136
206.6999999951804
206.890100002056
206.4230000032694
206.83599999756552
206.58710000134306
206.39400000072783
206.58499999990454
206.34009999776026
207.2550000011688
206.9809999957215
206.79810000001453
206.49699999921722
206.7800000004354
206.58309999998892
206.6530000010971
206.0840000049211
206.66499999788357
206.87509999697795
206.26800000172807
206.6689999992377
206.8180999995093
206.6590000031283
206.24600000155624
206.99009999952978
206.5459999939776
206.79600000585197
206.46109999506734
206.4329999993788
206.8440000002738
206.4780999935465
206.38200000394136
207.02699999674223
206.5751000045566
206.4059999975143
206.99400000012247
206.55509999778587
206.80200000060722
206.59700000396697
206.99709999462357
206.77200000500306
206.3609999968321
206.3181000048644
206.58599999296712
206.62600000650855
207.1910999948159
206.73700000043027
206.32299999851966
206.64400000532623
206.26709999487503
206.6980000017793
206.9069999997737
206.88810000137892
206.49499999854015
206.86600000044564
206.56810000218684
206.72799999738345
206.68899999873247
206.30309999978635
206.48000000073807
206.50100000057137
206.79000000382075
206.39410000148928
206.36599999852479
206.6290000002482
207.00709999800893
206.79099999688333
206.51100000395672
206.293099996401
206.17800000036368
206.09800000238465
206.5701000028639
206.4879999961704
206.876000003831
206.61099999415455
206.00610000110464
206.89500000298722
206.71800000127405
206.7680999971344
206.5119999970193
206.98400000401307
206.32509999995818
206.72499999636784
206.56700000108685
206.758100001025
206.7670000033104
206.44199999514967
206.77710000018124
206.79799999925308
206.50100000057137
206.87200000247685
206.78610000322806
206.52200000040466
206.44610000454122
206.67699999467004
206.4920000048005
206.27009999589063
206.3029999990249
206.56000000599306
206.2720999965677
206.478000000061
206.4989999998943
206.18300000205636
207.3171000010916
206.384999997681
206.74999999755528
206.61610000388464
206.54600000125356
206.71199999924283
206.33209999505198
206.38000000326429
206.39500000106636
207.03409999987343
206.34599999903003
206.31799999682698
206.3350000025821
206.71410000068136
206.34399999835296
206.65400000143563
206.83509999798844
206.28099999885308
206.8920000019716
206.4890999972704
207.00200000283075
206.2630000000354
206.95010000054026
206.87200000247685
206.372000000556
206.42899999802466
206.79810000001453
206.64799999940442
206.71199999924283
206.3131000031717
206.71899999433663
206.86600000044564
206.3951000018278
206.4539999992121
206.86299999943003
206.4371000014944
206.6209999975399
206.44000000174856
206.93300000129966
206.5641000008327
206.57399999618065
206.88700000027893
206.43009999912465
206.5400000064983
206.62199999787845
206.54110000032233
206.8109999963781
206.90800000011222
206.58910000202013
206.61899999686284
206.74800000415416
206.8280999956187
206.8310000031488
206.50000000023283
206.95010000054026
206.48599999549333
206.22500000172295
206.67210000101477
206.40999999886844
206.2389999991865
206.46010000200476
206.23100000375416
206.92399999825284
206.70809999865014
206.57000000210246
206.5569999977015
206.76300000195624
206.5900999950827
206.40100000309758
206.75499999924796
206.8421000003582
206.8920000019716
206.27399999648333
206.81310000509256
206.8449999933364
206.43000000563916
206.45409999997355
206.51599999837345
206.83599999756552
206.32409999961965
206.39700000174344
206.5680000014254
206.47009999811416
206.79999999993015
206.76300000195624
206.7079999978887
206.99410000088392
206.384999997681
206.8490000019665
206.54410000133794
206.41299999988405
206.66399999754503
206.6731000013533
206.60700000007637
206.5389999988838
207.11310000478989
207.01899999403395
206.48700000310782
206.74609999696258
206.5260000017588
206.5260000017588
206.9091000012122
206.7929999975604
206.5100000036182
206.84909999545198
206.48700000310782
206.78399999451358
206.71000000584172
206.38209999742685
206.52500000142027
206.93200000096112
206.8421000003582
206.7239999960293
206.51400000497233
206.47609999286942
206.55899999837857
206.65310000185855
206.6080000004149
206.70199999585748
206.87110000289977
206.70399999653455
206.69700000144076
206.5271000028588
206.5870000005816
206.77399999840418
206.478000000061
206.99410000088392
206.60900000075344
206.3479999997071
206.65509999525966
206.9259999989299
206.4170000012382
206.49109999794746
206.92600000620587
206.90499999909662
206.36109999759356
206.44000000174856
206.55099999567028
206.92410000629025
206.08699999866076
206.81599999807077
206.44500000344124
206.4100999996299
207.05499999894528
206.27199999580625
206.79910000035306
206.65100000042003
206.54900000226917
206.71109999966575
206.55499999702442
206.65700000245124
206.27609999792185
206.6160000031232
206.12399999663467
206.8241000015405
206.59600000362843
206.4959999988787
206.4020999969216
206.8040000012843
206.68100000330014
206.73309999983758
206.36999999987893
206.69199999974808
206.18899999681162
206.7211000030511
206.61399999517016
206.82300000044052
206.8721000032383
206.490999997186
206.59000000159722
207.0151000007172
206.38699999835808
206.55400000396185
206.25809999910416
206.4140000002226
206.596999996691
206.74809999763966
206.86100000602892
206.6930999935721
206.3620000044466
206.61200000176905
206.78209999459796
206.31200000207173
206.6449999983888
206.68310000473866
206.9439999977476
206.702999996196
206.8081000033999
206.05000000068685
206.14100000238977
206.4299999983632
206.36409999860916
206.61999999720138
206.69900000211783
206.3041000001249
206.55100000294624
206.65399999415968
206.6361000033794
206.48999999684747
206.91500000248197
206.57909999863477
206.77399999840418
206.26500000071246
206.51110000471817
206.30399999936344
206.41600000089966
206.72199999535223
206.11310000094818
206.96699999825796
206.3269999998738
206.5911000026972
206.49299999786308
206.372000000556
206.53110000421293
206.27199999580625
206.33300000190502
206.40109999658307
206.39100000698818
206.38299999700394
206.27000000240514
206.72709999780636
206.80500000162283
206.6389999963576
206.58109999931185
206.20300000155112
207.1040000009816
206.6590999966138
206.68200000363868
206.7269999970449
206.59710000472842
206.87399999587797
206.44500000344124
206.68499999737833
206.6830999974627
206.6800000029616
206.5870000005816
206.36709999962477
206.51299999735784
206.50300000124844
206.5541000047233
206.32800000021234
206.52709999558283
206.38899999903515
206.372000000556
206.49210000556195
206.2210000003688
206.5599999987171
207.05900000029942
206.45909999439027
206.75100000516977
206.29499999631662
206.18910000484902
206.69500000076368
206.7109999989043
206.45710000098916
206.27799999783747
206.4509999981965
206.65610000287415
206.66199999686796
206.59600000362843
206.6800999964471
206.53799999854527
206.4230000032694
207.06110000173794
206.59499999601394
206.3479999997071
206.83809999900404
206.5870000005816
206.63400000194088
206.5440000005765
206.72609999746783
206.5920000022743
206.1279999979888
206.39410000148928
206.3930000003893
206.25899999868125
206.6971000022022
206.6740000009304
206.12699999765027
206.50710000336403
206.37599999463418
206.39200000005076
206.97710000240477
206.99900000181515
206.73099999839906
206.3510000007227
206.54809999541612
206.41500000056112
206.59000000159722
206.58109999931185
206.56900000176392
206.4749999990454
206.35410000249976
206.92799999960698
206.4479999971809
206.64200000464916
206.77209999848856
206.79999999993015
206.172999998671
206.79409999866039
206.40999999886844
206.34500000596745
206.53309999761404
206.53399999719113
206.68509999813978
206.64399999805028
206.43500000005588
206.71910000237403
206.8310000031488
206.1009999961243
206.41800000157673
206.85409999714466
206.39800000208197
206.53499999752967
206.33310000266647
206.4059999975143
206.1759999996866
206.56810000218684
206.84700000128942
206.48200000141514
206.31399999547284
206.70310000423342
206.58299999922747
206.63000000058673
206.5290999962599
206.4570000002277
206.4040000041132
206.40009999624453
206.55400000396185
206.50000000023283
206.37010000064038
206.73899999383138
206.5050000019255
206.5500000026077
206.6010999988066
206.6080000004149
206.16499999596272
206.51010000437964
206.80300000094576
206.4849999951548
206.33910000469768
206.57599999685772
206.23499999783235
206.40210000419756
206.36999999987893
206.51599999837345
206.21299999766052
206.38710000639549
206.490999997186
206.44499999616528
206.2461000023177
206.78700000280514
206.60700000007637
206.84909999545198
206.60900000075344
206.50800000294112
206.0559999954421
206.58210000692634
206.20599999529077
206.11700000154087
206.40109999658307
206.79899999959162
206.73900000110734
206.3101000021561
206.59799999702955
206.6980000017793
206.01210000313586
206.76300000195624
206.7760999998427
206.6080000004149
206.44899999751942
206.40200000343611
206.6720999937388
205.9170000065933
206.41299999988405
206.51409999845782
206.60299999872223
206.49199999752454
206.31210000283318
206.80500000162283
206.40699999785284
206.48410000285367
206.76699999603443
206.35000000038417
206.2870000008843
206.60309999948367
206.3300000008894
206.71299999958137
206.4100999996299
206.61500000278465
206.34699999936856
206.71310000034282
206.741999994847
206.80200000060722
206.79210000525927
206.3639999978477
206.15399999951478
206.1489999978221
206.34710000013
206.48300000175368
206.3140000027488
206.98609999817563
206.47699999972247
206.54800000193063
206.29809999809368
206.02900000085356
206.58600000024308
206.47309999912977
206.54500000091502
206.56500000040978
206.56500000040978
206.72309999645222
206.33200000156648
206.52400000108173
206.74609999696258
206.87999999790918
206.8650000001071
206.66909999999916
206.8040000012843
206.44800000445684
206.43709999421844
206.77100000466453
206.36999999987893
206.62910000100965
206.16399999562418
206.83200000348734
205.93509999889648
206.8139999973937
206.6400000039721
206.6281000006711
206.5599999987171
206.69400000042515
206.40809999895282
206.5629999997327
206.5389999988838
206.16610000433866
206.38599999801954
206.37799999531126
206.3711000009789
206.53000000311295
206.38299999700394
206.46610000403598
206.66499999788357
206.64899999974295
206.24600000155624
206.4581000013277
206.4380000010715
206.55899999837857
206.5881000016816
206.68799999839393
206.09200000035344
206.57309999660356
206.2560000049416
206.7209999950137
206.48310000251513
206.5920000022743
206.61899999686284
206.73610000085318
206.41199999954551
206.47299999836832
206.45299999887357
206.33510000334354
206.39400000072783
206.71500000025844
206.7620999951032
206.44800000445684
206.5569999977015
206.2701000031666
206.48699999583187
206.32900000055088
206.85210000374354
206.5440000005765
206.7349999997532
206.4150999940466
206.40200000343611
206.91200000146637
206.77509999950416
206.8010000002687
206.55899999837857
206.17910000146367
206.5680000014254
206.7319999987376
206.80509999510832
206.87700000416953
206.23699999850942
206.39810000284342
206.529999995837
206.27500000409782
206.94209999783197
206.39099999971222
206.27100000274368
206.33299999462906
206.5301000038744
206.73700000043027
206.33909999742173
206.57599999685772
206.57600000413368
206.7730999988271
206.36999999987893
206.43099999870174
206.81010000407696
206.41799999430077
206.59300000261283
206.23609999893233
206.46900000429014
206.59199999499833
206.37010000064038
206.69099999940954
206.51899999938905
206.76710000407184
206.7719999977271
206.37700000224868
206.3410999980988
206.51099999668077
206.5020000009099
207.06110000173794
206.384999997681
206.65500000177417
206.43910000217147
206.66799999889918
206.92799999960698
206.25899999868125
206.49010000488488
206.40999999886844
206.7319999987376
206.28209999995306
206.29599999665515
206.7490000044927
206.39010000013513
206.35599999513943
206.4890000037849
206.5560999981244
206.36299999750918
206.59300000261283
206.39410000148928
206.59999999770662
206.38899999903515
206.68809999915538
206.7349999997532
206.465000002936
206.61410000320757
206.24400000087917
206.42799999768613
207.01009999902453
206.12100000289502
206.18199999444187
206.92910000070697
206.9610000035027
206.37300000089454
206.62609999999404
206.0739999942598
206.3930000003893
206.47599999938393
206.1831000028178
206.21000000392087
206.44599999650382
206.478000000061
206.3029999990249
206.38409999810392
206.4200000022538
206.40799999819137
206.61710000422318
206.47699999972247
206.25699999800418
206.4740999994683
206.2290000030771
206.3549999948009
206.94900000671623
206.24109999334905
206.18800000374904
206.8589999980759
206.79609999933746
206.5500000026077
206.48300000175368
206.67110000067623
206.54799999465467
206.37100000021746
206.41810000233818
206.29799999733223
206.23000000341563
206.3551000028383
206.5809999985504
206.1519999988377
206.4269999973476
206.4001000035205
206.4639999953215
206.23400000476977
206.25709999876563
206.50000000023283
206.30099999834783
206.32610000029672
206.77799999975832
206.21299999766052
206.11510000162525
206.61500000278465
206.384999997681
206.4570000002277
206.14609999756794
206.5130000046338
206.03599999594735
206.50110000133282
206.3029999990249
206.95200000045588
206.5431000009994
206.37400000123307
206.16799999697832
206.57110000320245
206.52100000006612
206.172999998671
206.58199999888893
206.67810000304598
206.73900000110734
206.423999996332
206.58610000100452
206.5359999978682
206.5199999997276
206.57710000523366
206.30900000105612
206.17099999799393
206.10599999781698
206.63400000194088
206.47299999836832
206.68809999915538
206.66099999652943
206.72700000432087
206.19910000095842
206.4539999992121
206.26999999512918
206.19910000095842
206.47200000530574
206.33299999462906
206.26110000011977
206.40999999886844
206.47000000462867
206.33609999640612
206.29800000460818
206.5149999980349
206.65400000143563
206.22609999554697
206.63800000329502
206.5470000015921
206.81209999747807
206.29799999733223
206.26700000138953
206.6250999996555
206.52800000243587
206.17199999833247
206.58610000100452
206.52400000108173
206.27399999648333
206.16900000459282
206.54410000133794
206.31399999547284
206.27799999783747
206.27110000350513
206.53000000311295
206.2969999969937
205.88110000244342
206.43199999904027
206.35899999615503
206.1671000046772
206.45199999853503
206.5119999970193
206.51709999947343
206.33100000122795
206.66000000346685
206.64599999872735
206.187099996896
206.36599999852479
206.26500000071246
206.36410000588512
206.31499999581138
206.41199999954551
206.41109999996843
205.98400000017136
206.5440000005765
206.45109999895794
206.48200000141514
206.33700000325916
206.38699999835808
206.19910000095842
206.40099999582162
206.26809999521356
206.3620000044466
206.23799999884795
206.73810000153026
206.66999999957625
206.266000001051
206.293099996401
206.253000003926
205.80499999778112
206.72609999746783
206.6010000053211
206.1939999985043
206.61699999618577
206.36609999928623
206.22500000172295
206.25899999868125
206.7310999991605
206.16100000188453
206.3110000017332
206.2380999996094
206.39700000174344
206.41800000157673
206.61709999694722
206.5149999980349
206.50600000226405
206.43900000141002
206.01109999552136
205.89200000540586
206.85999999841442
206.10709999891696
206.7170000009355
206.2900000018999
206.42809999844758
206.33499999530613
206.52100000006612
206.8420000068727
206.59609999711392
206.6599999961909
206.1870000034105
206.40009999624453
206.29200000257697
206.49199999752454
206.46010000200476
206.6350000022794
206.13199999934295
206.28600000054576
206.3551000028383
206.52099999279017
206.2320000040927
206.5130999981193
206.16200000222307
206.3269999998738
206.16200000222307
206.54609999473905
206.3300000008894
206.49299999786308
206.39010000013513
206.29500000359258
206.3930000003893
206.39110000047367
206.55599999736296
206.3510000007227
206.30399999936344
206.3410000046133
206.20499999495223
206.1671000046772
206.68099999602418
206.372000000556
206.57110000320245
206.92699999926845
206.52500000142027
206.48599999549333
206.3521000018227
206.61700000346173
206.49399999820162
206.4290999987861
206.2969999969937
206.35500000207685
206.25110000401037
206.0910000000149
206.5230000007432
206.1519999988377
206.08509999874514
206.85100000264356
206.59899999736808
206.1050999982399
206.06899999984307
206.1230000035721
206.58600000024308
206.3921000008122
206.32499999919673
206.4570000002277
206.66309999796795
206.53199999651406
206.160000001546
206.30610000080196
206.66499999788357
206.47000000462867
206.2099999966449
206.53309999761404
206.5290000027744
206.79899999959162
206.52410000184318
206.15499999985332
206.48200000141514
206.44999999785796
206.5941000037128
206.6389999963576
206.35300000139978
206.81409999815514
206.15399999951478
206.52700000209734
206.16409999638563
206.57300000311807
206.1840000023949
206.9199999968987
206.19109999825014
206.75199999823235
206.34300000529038
206.3810999970883
206.73399999941466
206.82099999976344
206.08500000525964
206.4440999965882
206.5870000005816
206.42899999802466
206.60399999906076
206.6880000056699
206.31109999521868
206.28299999953015
206.64700000634184
206.32199999818113
206.53809999930672
206.6350000022794
206.65100000042003
206.5870999940671
206.31500000308733
206.20300000155112
206.31099999445723
206.53210000455147
206.43500000005588
206.5440000005765
206.65809999627527
206.42200000293087
206.12399999663467
206.70300000347197
206.174099999771
206.53999999922235
206.38699999835808
206.57210000354098
206.57999999821186
206.38699999835808
206.42400000360794
206.08209999772953
206.44300000276417
206.940999996732
206.46210000268184
206.35999999649357
206.34699999936856
206.72710000508232
206.00699999340577
206.783000001451
206.30700000037905
206.58209999965038
206.49300000513904
206.40099999582162
206.20610000332817
206.40499999717576
206.36000000376953
206.34199999767588
206.3101000021561
206.2999999980093
206.4380000010715
206.45309999963501
206.901999998081
206.53399999719113
206.4280000049621
206.66909999999916
206.50100000057137
206.21599999867612
206.2270999958855
206.32100000511855
206.35999999649357
206.5290000027744
206.76409999578027
206.30800000071758
206.20100000087405
206.6731000013533
206.51699999871198
206.57600000413368
206.6560999955982
206.20400000188965
206.31300000241026
206.31109999521868
206.60200000565965
206.2519999963115
206.6689999992377
206.34609999979148
206.82700000179466
206.44599999650382
206.62300000549294
206.34710000013
206.3609999968321
206.48700000310782
206.52010000048904
206.51299999735784
206.51099999668077
206.2720000030822
206.5400999999838
206.71800000127405
206.2759999971604
206.6811000040616
206.29499999631662
206.15900000120746
206.56400000007125
206.42209999641636
206.0650000057649
206.72299999569077
206.01900000474416
206.63909999711905
206.75399999890942
206.83200000348734
206.76009999442613
206.22200000070734
206.40900000580586
206.689999999071
206.50309999473393
206.38400000461843
206.51599999837345
206.386099998781
206.74500000313856
206.44999999785796
206.3689999995404
206.2960999974166
206.5260000017588
206.57000000210246
206.36609999928623
206.51299999735784
206.78500000212807
206.66100000380538
206.5800999989733
206.61999999720138
206.22000000003027
206.3879999986966
206.11710000230232
206.37300000089454
206.5939999956754
206.44210000318708
206.55799999804003
206.4280000049621
206.44499999616528
206.3711000009789
206.26800000172807
206.5031000020099
206.0009999986505
206.56099999905564
206.24400000087917
206.0501000014483
206.3449999986915
206.17800000036368
206.3239999988582
206.59709999745246
206.64700000634184
206.61399999517016
206.42809999844758
206.4680000039516
206.70999999856576
206.2549999973271
206.1911000055261
206.5779999975348
206.46899999701418
206.16510000400012
206.8250000011176
206.4029999964987
206.372000000556
207.03510000021197
206.41500000056112
206.30199999868637
206.56199999939417
206.59210000303574
206.48699999583187
206.39500000106636
206.30810000147903
206.5100000036182
206.6049999993993
206.64599999872735
206.9141000029049
206.63399999466492
206.5050000019255
206.28510000096867
206.23199999681674
206.7860000024666
206.00800000102026
206.63609999610344
206.48000000073807
206.47399999870686
206.56199999939417
206.56110000709305
206.40399999683723
206.46100000158185
206.53309999761404
205.92500000202563
206.14499999646796
206.61000000109198
206.691100000171
206.26199999969685
206.21699999901466
206.46300000225892
206.5950999967754
206.3860000052955
206.48999999684747
206.67410000169184
206.44599999650382
206.78500000212807
206.80200000060722
206.6930000000866
206.1429999957909
206.49709999997867
206.4310000059777
206.4029999964987
206.26199999969685
206.49910000065574
206.29200000257697
206.82899999519577
205.7039999999688
206.54210000066087
206.49000000412343
206.40999999886844
206.2870000008843
206.48609999625478
206.2210000003688
206.4329999993788
206.7310999991605
206.1810000013793
206.56700000108685
206.147000004421
206.72409999679076
206.18600000307197
206.11999999528052
206.16700000391575
206.32109999860404
206.04399999865564
206.33600000292063
206.50000000023283
206.24309999402612
206.46600000327453
206.35000000038417
206.16509999672417
206.7860000024666
206.12599999731174
206.00700000068173
206.34710000013
206.5629999997327
206.6350000022794
206.2999999980093
206.30209999944782
206.6190000041388
206.51699999871198
206.63600000261795
206.5470999950776
206.69099999940954
206.5470000015921
206.47810000082245
206.41099999920698
206.4890000037849
206.58499999990454
206.10709999891696
206.5539999966859
206.25500000460306
206.5779999975348
206.24710000265623
206.47099999769125
206.37700000224868
206.56500000040978
206.3680999999633
206.7209999950137
206.30199999868637
206.78110000153538
206.65500000177417
206.48800000344636
206.7310999991605
206.53699999820674
206.35800000309246
206.54300000023795
206.5470999950776
206.59300000261283
205.9769999978016
206.49499999854015
206.15810000163037
206.51799999905052
206.4380000010715
206.58309999998892
206.26099999935832
206.35300000139978
206.45299999887357
206.37710000301013
206.14699999714503
206.50400000158697
206.54099999956088
206.04810000077123
206.59000000159722
206.48699999583187
206.66210000490537
206.73299999907613
206.278999998176
206.56400000007125
206.4371000014944
206.55099999567028
206.62100000481587
206.29799999733223
206.46210000268184
206.34900000004563
206.11099999950966
206.7760999998427
206.46999999735272
206.35700000275392
206.33300000190502
206.44609999726526
206.34299999801442
206.58499999990454
206.6220999986399
206.4710000049672
206.23199999681674
206.59400000295136
206.36109999759356
206.73900000110734
206.44999999785796
206.29110000299988
206.3060000000405
206.28500000020722
206.3399999969988
206.07610000297427
206.4810000010766
206.58499999990454
206.35200000106124
206.45609999337466
206.54900000226917
206.37400000123307
206.48809999693185
206.16900000459282
206.44699999684235
206.3440999991144
206.40500000445172
206.16299999528565
206.17800000036368
206.24010000028647
206.23100000375416
206.1249999969732
206.57599999685772
206.02310000685975
206.05199999408796
206.54800000193063
206.6701000003377
206.15600000019185
206.6320000012638
206.2279999954626
206.5781000055722
205.92999999644235
206.42700000462355
206.1969999995199
206.27409999724478
206.40399999683723
206.4410000020871
206.61410000320757
206.60099999804515
206.18799999647308
206.3620000044466
206.25409999775002
206.50300000124844
206.71299999958137
205.90310000261525
206.22599999478552
206.3440000056289
206.4989999998943
206.48209999490064
206.48700000310782
206.44999999785796
206.29610000469256
206.05099999374943
206.30900000105612
206.44010000251
206.3159999961499
206.12100000289502
206.69500000076368
206.5530999971088
205.91699999931734
206.3540000017383
206.21110000502085
206.39299999311334
206.57600000413368
206.77799999975832
205.96909999585478
206.4920000048005
206.9809999957215
206.42010000301525
206.8010000002687
206.22300000104588
206.3879999986966
206.11410000128672
206.76499999535736
206.45599999988917
206.66510000592098
206.6839999970398
206.0330000022077
206.6449999983888
206.51899999938905
206.6281000006711
206.3140000027488
206.88399999926332
206.16899999731686
206.6460999994888
206.85100000264356
206.77299999806564
206.66110000456683
206.185999995796
207.03299999877345
206.73010000609793
206.16799999697832
206.65500000177417
206.19710000028135
206.06599999882746
206.1119999998482
206.40100000309758
206.2660999945365
206.3990000024205
206.52400000108173
206.53509999829112
206.26700000138953
206.08599999832222
206.39710000250489
206.88099999824772
206.59100000193575
206.5020000009099
206.62109999830136
206.56500000040978
205.93199999711942
206.22310000180732
206.50400000158697
206.39099999971222
206.54210000066087
206.05699999578064
206.56700000108685
206.49299999786308
206.1251000050106
206.40199999616016
206.22000000003027
206.1831000028178
206.24999999563443
206.14800000475952
206.291999995301
206.65110000118148
206.52400000108173
206.5359999978682
206.33610000368208
206.50400000158697
206.28999999462394
206.40200000343611
206.09610000246903
206.25899999868125
206.44099999481114
206.67710000270745
206.478000000061
206.3300000008894
206.15499999985332
206.17510000010952
206.172999998671
206.5050000019255
206.65500000177417
206.31500000308733
206.43499999277992
206.1771000007866
206.35800000309246
206.45199999853503
206.74610000423854
206.3159999961499
206.22700000240002
206.31499999581138
206.42610000504646
206.04399999865564
205.99399999628076
206.5061000030255
206.8250000011176
206.80500000162283
206.10109999688575
206.2179999993532
206.40000000275904
206.07599999493686
206.2361000062083
206.12399999663467
206.6049999993993
206.4290999987861
206.48700000310782
206.12099999561906
206.558000005316
206.5020999943954
206.4680000039516
206.50400000158697
206.31109999521868
206.20200000121258
206.571000002441
206.5539999966859
206.0870999994222
206.3830000042799
206.16899999731686
206.05810000415659
206.3099999941187
206.75300000584684
206.4390999948955
206.71299999958137
206.54500000091502
206.3510000007227
206.31110000249464
206.76300000195624
206.50799999566516
206.28410000063013
206.15299999917625
205.89900000049965
206.48300000175368
206.2320999975782
206.2870000008843
206.26700000138953
206.02009999856818
206.42100000259234
206.29899999767076
206.26500000071246
206.44110000284854
206.19499999884283
206.22000000003027
206.15510000061477
205.9099999969476
206.30000000528526
206.7010999962804
206.20400000188965
206.04199999797856
206.26810000248952
206.54300000023795
206.5440000005765
206.45809999405174
206.0750000018743
206.28399999986868
206.88700000027893
206.5911000026972
206.46599999599857
206.5680000014254
206.26310000079684
205.84100000269245
206.15999999427004
206.8421000003582
206.30399999936344
206.36700000613928
205.93899999948917
206.5610999998171
206.7269999970449
206.64100000431063
206.16209999570856
206.57899999787332
206.6800000029616
206.5641000008327
206.07899999595247
206.48200000141514
206.32710000063526
206.25100000324892
206.3239999988582
206.3879999986966
206.6941000011866
205.85099999880185
206.3239999988582
206.28510000096867
206.52800000243587
206.60299999872223
206.24210000096355
206.97899999504443
206.56000000599306
206.08199999696808
206.20810000400525
206.06599999882746
206.76499999535736
206.6331000023638
206.07200000085868
206.5329999968526
206.44910000555683
206.36999999987893
206.7209999950137
206.1461000048439
206.43099999870174
206.04399999865564
206.2480000022333
206.84909999545198
206.52500000142027
206.03400000254624
206.54110000032233
206.46299999498297
206.58600000024308
206.23299999715528
206.63000000058673
206.39410000148928
206.35599999513943
206.53000000311295
206.16509999672417
206.20900000358233
206.11600000120234
206.13999999477528
206.18510000349488
206.3029999990249
206.28600000054576
206.69810000254074
206.3159999961499
206.29200000257697
206.33709999674466
206.3510000007227
206.53000000311295
206.53909999964526
206.054000002041
206.09999999578577
206.63000000058673
206.70809999865014
206.29500000359258
206.74699999653967
206.75409999967087
206.33100000122795
206.60399999906076
206.16310000332305
206.58299999922747
206.25399999698857
206.61310000286903
206.2870000008843
206.4059999975143
205.99509999738075
206.53800000582123
206.34399999835296
206.52709999558283
206.25700000528013
206.27699999749893
206.39710000250489
206.5089999960037
206.77100000466453
206.13099999900442
206.6560999955982
206.8010000002687
206.47699999972247
206.19509999960428
206.11400000052527
206.63400000194088
206.67210000101477
206.49399999820162
206.58900000125868
206.0180999978911
206.38000000326429
206.28600000054576
206.30910000181757
206.23599999817088
205.99399999628076
206.55610000540037
206.52399999380577
206.65100000042003
206.17110000603134
206.44999999785796
206.32300000579562
206.15609999367734
206.02400000643684
206.3339999949676
206.0821000050055
205.9469999949215
206.3930000003893
206.26009999978123
205.96199999999953
205.92100000067148
206.30399999936344
206.29809999809368
206.39100000698818
206.17899999342626
206.34710000013
206.81100000365404
206.23599999817088
206.40409999759868
206.5260000017588
206.3060000000405
206.30810000147903
206.40399999683723
206.58600000024308
206.16010000230744
206.5340000044671
206.0609999971348
206.23999999952503
206.16010000230744
206.37100000021746
206.22200000070734
206.38709999911953
206.3930000003893
206.51399999769637
206.16010000230744
205.9850000005099
206.29299999563955
206.40110000385903
206.55899999837857
206.53699999820674
206.73009999882197
206.10400000441587
205.7409999979427
206.08099999662954
206.38110000436427
206.397999994806
206.3650000054622
206.3200999982655
206.53699999820674
206.20100000087405
206.53409999795258
206.28100000612903
206.36599999852479
206.29299999563955
206.54210000066087
205.95500000490574
206.52899999549845
206.33310000266647
206.24700000189478
206.14699999714503
206.6761000023689
206.4719999980298
206.62799999990966
206.28600000054576
206.89100000163307
206.15699999325443
206.20310000231257
206.16400000290014
206.3930000003893
206.29109999572393
206.60900000075344
206.59600000362843
206.39310000115074
206.3159999961499
206.15099999849917
206.20610000332817
206.46499999566004
206.3780000025872
206.61000000109198
206.30009999877075
206.44000000174856
206.46599999599857
206.45010000589537
206.44399999582674
206.62699999957113
206.1641000036616
206.21899999969173
206.48000000073807
206.69400000042515
206.33509999606758
206.17499999934807
206.35600000241539
206.25409999775002
206.13700000103563
206.50700000260258
206.63709999644198
206.21699999901466
206.18900000408757
206.21399999799905
206.37010000064038
206.5599999987171
206.23100000375416
205.7820999980322
206.29299999563955
206.07200000085868
206.0611000051722
206.397999994806
206.41099999920698
206.36210000520805
206.14699999714503
206.43700000073295
206.41199999954551
206.27309999690624
205.81400000082795
206.35500000207685
206.0741000022972
206.43600000039442
206.384999997681
206.21509999909904
206.01700000406709
206.21099999698345
206.11700000154087
206.12809999875026
206.4059999975143
206.2930000029155
206.04309999907855
206.18399999511894
206.3791000036872
206.40000000275904
206.95799999521114
206.4031000045361
206.52799999515992
206.7559999995865
206.46900000429014
206.37609999539563
206.41099999920698
206.73000000533648
206.11709999502636
206.41299999988405
206.21300000493648
205.92809999652673
206.40100000309758
206.05999999679625
206.41710000199964
206.31899999716552
206.3540000017383
206.19900000019697
206.39010000013513
206.48000000073807
206.1390000017127
206.36709999962477
206.24099999986356
206.41099999920698
206.48310000251513
206.397999994806
206.00299999932759
206.3791000036872
205.96300000033807
206.7380000007688
206.423999996332
206.64010000473354
206.04800000000978
206.27399999648333
206.13510000112
206.35000000038417
206.48500000243075
206.43009999912465
206.33899999666028
206.0189999974682
206.26110000011977
206.65800000278978
206.39200000005076
206.39500000106636
206.32409999961965
206.3510000007227
206.03400000254624
206.38709999911953
206.20899999630637
206.34199999767588
206.69810000254074
206.41299999988405
206.27000000240514
206.76309999544173
206.26000000629574
206.5629999997327
206.02999999391614
206.2761000051978
206.34599999903003
206.0750000018743
206.58999999432126
206.36400000512367
206.5710999959265
206.46700000361307
205.91099999728613
206.55709999846295
206.11700000154087
206.08999999967637
206.09700000204612
206.46909999777563
206.04000000457745
206.40699999785284
206.08910000009928
206.12099999561906
206.49300000513904
206.3170999972499
206.25200000358745
206.47699999972247
206.49009999760892
206.12000000255648
206.43399999971734
206.56400000007125
206.26709999487503
206.79999999993015
206.06600000610342
206.18909999757307
206.15299999917625
206.59799999702955
206.36210000520805
206.55099999567028
206.1840000023949
206.32710000063526
206.45299999887357
206.2080000032438
206.05809999688063
206.71199999924283
206.7410000017844
205.93199999711942
206.75610000034794
206.34599999903003
206.214000005275
206.38809999945806
206.3689999995404
206.19799999985844
206.19409999926575
206.41199999954551
206.3060000000405
206.5271000028588
206.0739999942598
206.13400000002002
206.2041000026511
206.5629999997327
206.36599999852479
206.57909999863477
206.3750000015716
206.78400000178954
206.44109999557259
206.44600000377977
206.14699999714503
206.3620000044466
206.19910000095842
206.24300000054063
206.57199999550357
206.07400000153575
206.08099999662954
206.30610000080196
206.40500000445172
206.08399999764515
206.293099996401
206.73399999941466
206.0510000010254
206.7421000028844
206.16200000222307
206.44899999751942
206.48609999625478
206.19300000544172
206.05699999578064
206.48800000344636
206.63409999542637
206.54600000125356
206.1260000045877
206.29109999572393
206.041000004916
206.15799999359297
206.27510000485927
206.1329999996815
206.35699999547796
206.4001000035205
206.74699999653967
206.0940000010305
206.39710000250489
206.05999999679625
206.32300000579562
206.67809999577003
206.05300000170246
206.19499999884283
205.92900000337977
206.21209999808343
206.160000001546
206.64699999906588
206.90109999850392
206.20700000290526
206.689999999071
206.38309999776538
206.39700000174344
206.2690000020666
205.97609999822453
206.33300000190502
206.23299999715528
206.52510000218172
206.0849999979837
206.0300000011921
206.23009999690112
206.66799999889918
206.27100000274368
206.45910000166623
206.3930000003893
206.34199999767588
206.18500000273343
206.27309999690624
206.48000000073807
206.2729999961448
206.2701000031666
206.05500000237953
206.3060000000405
206.0471000004327
206.29400000325404
205.9990999987349
206.19499999884283
206.31200000207173
206.5130999981193
206.1390000017127
206.34900000004563
206.09509999485454
206.09800000238465
206.55899999837857
206.34710000013
206.75300000584684
205.91199999762466
206.20400000188965
206.25309999741148
205.92800000304123
206.77399999840418
206.38209999742685
206.36999999987893
205.91499999864027
206.64310000574915
206.49499999854015
206.41500000056112
206.386099998781
205.97899999847868
205.86699999694247
206.03810000466183
206.0609999971348
206.10600000509294
206.23609999893233
206.41799999430077
206.12500000424916
205.94709999568295
206.4920000048005
206.09600000170758
206.1219999959576
206.22310000180732
206.24900000257185
206.2279999954626
206.76710000407184
206.24699999461882
206.18300000205636
206.13310000044294
206.36999999987893
206.33799999632174
206.25910000671865
206.39999999548309
205.99200000287965
206.6800999964471
206.05800000339514
206.26099999935832
206.6670999993221
206.1660000035772
206.0399999973015
206.70609999797307
206.478000000061
206.44800000445684
205.7820999980322
206.4029999964987
206.57900000514928
206.05109999451088
206.4959999988787
206.38500000495696
206.66200000414392
206.118999994942
206.23709999927087
206.2720000030822
206.31699999648845
206.34609999979148
206.2560000049416
206.16100000188453
206.6530999945826
206.06799999950454
205.99500000389526
206.1080999992555
206.12699999765027
206.3930000003893
206.52110000082757
205.9910000025411
205.99399999628076
206.36010000453098
206.26699999411358
206.26400000037393
206.40410000487464
206.38399999734247
206.29200000257697
205.9819999994943
206.25309999741148
206.5389999988838
206.52800000243587
206.18110000214074
205.98400000017136
206.82599999418017
206.18410000315635
206.1630000025616
206.0739999942598
206.28810000198428
205.99899999797344
205.96000000659842
206.27409999724478
206.06199999747332
206.53799999854527
206.22410000214586
206.30800000071758
206.45499999955064
206.44809999794234
206.1950000061188
206.72299999569077
206.10210000450024
206.53099999617552
206.57999999821186
206.30309999978635
206.24300000054063
206.35200000106124
206.05210000212537
206.01399999577552
206.18900000408757
206.18309999554185
206.49300000513904
206.1390000017127
206.21609999943757
206.18499999545747
206.43399999971734
206.41810000233818
206.48200000141514
206.40099999582162
206.25100000324892
206.0639999981504
206.08009999705246
205.8000000033644
206.25399999698857
206.06899999984307
206.50410000234842
206.28099999885308
206.6290000002482
206.13510000112
206.3269999998738
206.18500000273343
206.35509999556234
206.0249999994994
206.2179999993532
206.01210000313586
205.97599999746308
206.2210000003688
206.22910000383854
206.21599999867612
206.10799999849405
206.0131000034744
206.21399999799905
206.3399999969988
206.4981000003172
206.30499999970198
205.79600000201026
205.92310000211
206.35699999547796
206.79000000382075
206.53509999829112
206.39099999971222
206.33600000292063
206.17009999841684
205.6929999962449
206.2870000008843
206.2251000024844
206.34099999733735
206.0990000027232
205.93299999745796
206.36309999827063
206.14900000509806
206.44099999481114
206.03810000466183
206.0219999984838
206.03700000356184
206.0840999984066
206.55099999567028
206.0650000057649
206.5320999972755
206.25899999868125
206.03400000254624
206.28909999504685
205.6490000031772
206.31200000207173
206.39110000047367
206.01499999611406
206.0120000023744
206.0321000026306
206.28699999360833
206.4440000031027
206.51009999710368
206.4950000058161
206.2491000033333
206.0910000000149
206.2889999942854
206.40500000445172
206.2861000013072
206.31999999750406
206.40099999582162
206.22310000180732
205.94600000185892
206.2240000013844
206.10709999891696
206.41299999988405
205.90100000117673
206.26310000079684
206.1699999976554
206.3819999966654
206.79609999933746
206.17200000560842
206.05699999578064
206.27809999859892
206.17700000002515
206.3510000007227
205.9411000009277
206.45800000056624
206.6160000031232
206.36309999827063
206.15900000120746
206.16200000222307
206.1500999989221
206.4810000010766
206.6419999973732
206.03809999738587
206.42700000462355
206.38599999801954
206.35909999691648
206.08300000458257
206.48899999650894
206.35310000216123
206.2549999973271
205.87800000066636
206.4451000042027
206.36799999920186
206.39200000005076
206.06209999823477
206.24900000257185
206.8440000002738
206.20909999706782
206.08399999764515
206.62000000447733
206.33109999471344
205.97100000304636
206.11900000221794
206.42109999607783
206.29899999767076
205.8580000011716
206.17200000560842
206.15109999926062
206.50699999532662
206.43199999904027
206.02810000127647
206.12400000391062
206.03399999527028
206.50210000167135
206.22399999410845
206.20610000332817
206.29100000223843
205.85299999947893
206.29109999572393
205.94400000118185
205.7700000004843
206.6361000033794
206.13400000002002
206.44999999785796
205.84909999888623
206.2870000008843
205.77500000217697
206.06209999823477
206.4380000010715
206.08199999696808
206.1050999982399
206.1710000052699
206.34900000004563
206.49709999997867
206.17199999833247
206.19299999816576
206.16809999773977
205.9030000018538
206.2930000029155
206.14699999714503
206.0230999995838
206.05600000271806
206.5729999958421
205.70109999971464
206.1320000066189
206.36999999987893
206.05509999586502
206.172999998671
206.478000000061
206.27110000350513
205.78499999828637
206.22000000003027
205.70310000039171
206.02299999882234
206.28500000020722
206.01010000245878
206.46000000124332
206.00299999932759
206.08209999772953
206.14499999646796
206.26500000071246
206.3951000018278
206.23699999850942
206.20100000087405
206.2870000008843
206.2941000040155
206.14999999816064
206.28099999885308
206.47710000048392
205.78499999828637
206.16500000323867
206.2861000013072
206.83699999790406
205.94899999559857
206.7001000032178
206.10999999917112
206.19799999985844
206.23599999817088
205.86800000455696
206.12509999773465
206.13500000035856
206.2420000002021
206.42010000301525
206.49499999854015
205.99299999594223
206.21010000468232
206.22699999512406
206.5389999988838
205.73000000149477
206.5511000037077
206.30399999936344
206.0399999973015
206.52410000184318
206.23299999715528
206.33600000292063
205.99110000330256
205.9369999988121
206.42299999599345
206.24810000299476
206.52700000209734
206.27999999851454
205.95309999771416
205.84300000336953
206.10799999849405
205.89109999855282
206.18899999681162
206.53300000412855
206.46010000200476
206.60299999872223
206.33899999666028
206.55799999804003
205.8961000002455
206.1870000034105
206.09600000170758
206.2990999984322
206.12100000289502
206.4479999971809
206.0711000012816
205.74800000031246
206.33200000156648
206.41109999996843
206.07199999358272
206.41199999954551
206.15210000687512
206.22000000003027
206.21699999901466
206.39309999387478
206.32800000021234
205.9960000042338
206.67800000228453
206.11409999401076
206.74400000280002
206.14699999714503
206.41510000132257
205.736000003526
206.07899999595247
206.02409999992233
206.2110000042594
206.44199999514967
206.69009999983246
205.97700000507757
206.41410000098404
205.88299999508308
206.20300000155112
205.9640000006766
206.13710000179708
206.41099999920698
205.93499999813503
206.3410999980988
206.2110000042594
206.36699999886332
206.06910000060452
206.21099999698345
206.03700000356184
206.09410000179196
206.23499999783235
206.40099999582162
206.38500000495696
206.10709999891696
206.0700000001816
206.23199999681674
206.3440999991144
206.25500000460306
205.8820000020205
206.6040999998222
206.0109999947599
206.1180000018794
206.08809999976074
206.33100000122795
206.40499999717576
206.3750000015716
206.35610000317683
206.2999999980093
206.26800000172807
205.86609999736538
206.27799999783747
206.06799999950454
206.00410000042757
206.14000000205124
206.1230000035721
206.03399999527028
205.98510000127135
206.40799999819137
205.9670000016922
206.02009999856818
206.15099999849917
206.14800000475952
206.4470999976038
205.93499999813503
206.26400000037393
206.24700000189478
206.13410000078147
206.0429999983171
206.22300000104588
206.24510000197915
205.960999999661
206.079999996291
206.01100000203587
206.10010000382317
206.118999994942
205.93899999948917
206.22310000180732
206.4269999973476
206.09710000280757
206.10599999781698
206.31899999716552
206.28510000096867
206.1969999995199
206.0780000028899
206.43099999870174
205.80809999955818
206.11900000221794
206.24400000087917
206.25209999707295
206.0940000010305
206.2999999980093
206.26610000181245
206.0159999964526
205.97100000304636
206.4089999985299
206.5160999991349
206.49799999955576
206.3510000007227
206.1111000002711
206.69099999940954
205.9189999999944
206.02209999924526
206.11100000678562
205.9229999940726
206.29610000469256
205.85399999981746
206.52599999448285
206.31000000139466
205.8991000012611
205.89900000049965
206.44999999785796
206.5781000055722
206.28099999885308
206.05300000170246
205.89409999956843
206.5669999938109
206.43700000073295
205.82999999896856
206.25610000570305
206.48599999549333
206.18300000205636
206.14809999824502
206.2480000022333
206.17199999833247
206.26110000011977
205.95300000422867
206.18099999410333
206.19300000544172
206.2110999977449
206.16100000188453
206.2729999961448
205.81500000116648
206.758100001025
205.9369999988121
205.98099999915576
206.0371000043233
206.11799999460345
206.29700000426965
206.27199999580625
206.26610000181245
206.07700000255136
206.33400000224356
205.9780999989016
205.94100000016624
206.28299999953015
206.1500999989221
206.3440000056289
205.79499999439577
206.3269999998738
206.12310000433354
206.16099999460857
206.12100000289502
206.07310000195866
206.16299999528565
206.15900000120746
206.28800000122283
206.1431000038283
205.74499999929685
205.7700000004843
206.6560999955982
205.80100000370294
206.10699999815552
206.47299999836832
206.03910000500036
206.20199999393662
206.19900000019697
206.054000002041
206.14709999790648
206.1150000008638
205.98900000186404
206.10309999756282
206.51500000531087
206.20599999529077
206.25899999868125
205.60310000291793
206.28900000156136
206.02399999916088
206.6091000015149
206.4570000002277
206.23499999783235
206.3159999961499
206.02110000618268
206.40399999683723
205.9510000035516
205.85899999423418
206.4371000014944
206.49499999854015
205.8610000021872
206.6010999988066
206.30800000071758
206.06100000441074
205.94299999356735
206.31610000418732
205.98700000118697
205.99999999831198
206.25009999639587
206.11900000221794
205.89599999948405
205.9960000042338
206.26309999352088
206.1420000027283
206.04699999967124
206.06109999789624
206.34000000427477
206.24799999495735
205.78910000040196
205.59200000570854
206.10299999680137
206.26099999935832
206.21009999740636
206.147000004421
206.24400000087917
206.1150999943493
206.30499999970198
206.1630000025616
206.08000000356697
205.93409999855794
206.5870000005816
206.08299999730662
206.36309999827063
206.2210000003688
205.96600000135368
206.10499999747844
206.04410000669304
206.36699999886332
206.04199999797856
205.99010000296403
206.44399999582674
205.74800000031246
205.9880000015255
205.975099997886
206.45299999887357
206.42200000293087
205.82609999837587
206.23000000341563
206.4189999946393
205.95000000321306
206.60009999846807
205.4229999994277
206.06899999984307
206.24810000299476
206.39200000005076
206.1329999996815
206.35600000241539
205.99709999805782
206.29100000223843
205.9469999949215
206.3521000018227
206.3689999995404
206.43199999904027
206.07200000085868
206.04509999975562
206.50400000158697
[truncated: 137,972 more chars]
