# Supplementary material for: Study on the acoustic emission characteristics and damage mechanism of power batteries under electrical load
Source: PLoS One. 2025 Sep 29;20(9):e0333277. doi: 10.1371/journal.pone.0333277 (PMC12478927; doi:10.1371/journal.pone.0333277)
Supplement: S1 Data — (ZIP) [file pone.0333277.s001.zip › minimal data set/Event time interval processing - discharge stage/X5-F-波形数据0-1C信号时间间隔(整合).txt]

230.60909999912838
235.1842000061879
236.1280999975861
236.98919999878854
237.04410000209464
237.0392000011634
237.0980999985477
236.99219999980414
236.55009999492904
236.32020000513876
236.62009999679867
236.56520000076853
236.1181000014767
236.14419999648817
235.92310000094585
235.49320000165608
235.9031000014511
235.09419999754755
235.24710000492632
235.42519999318756
235.19910000322852
234.33310000109486
234.57020000205375
234.58910000044852
234.5361999978195
233.89009999664268
233.88810000324156
234.22019999998156
233.97409999597585
233.39010000199778
233.81520000111777
233.3271000024979
233.05109999637352
232.83420000370825
232.66009999497328
232.4471000029007
233.55720000108704
231.98209999827668
233.10910000145668
232.26920000161044
232.27509999560425
231.88610000215704
232.1451000025263
231.8701999975019
231.78709999774583
232.07209999964107
231.48909999872558
231.19820000283653
231.42209999787156
231.14910000003874
231.49410000041826
231.303200002003
230.98610000306508
231.23409999971045
230.7890999945812
230.8441999994102
231.02510000171605
230.4461000021547
230.54209999827435
229.81309999886435
231.01519999909215
230.60410000471165
229.93310000310885
230.0740999999107
230.387099996733
229.75020000012591
229.7000999969896
229.3430999998236
229.97810000379104
229.59309999714606
229.45610000169836
229.4322000016109
229.76709999784362
229.5601000005263
229.2691000038758
229.4700999991619
228.84309999790275
228.9980999994441
229.22819999803323
229.22910000488628
228.88309999689227
228.89310000027763
228.70010000042384
228.4090999964974
228.41510000580456
228.6270999975386
228.64609999669483
228.03620000195224
228.2991000029142
228.24409999884665
227.99610000220127
228.2880999991903
228.306099998008
228.38310000224737
227.78609999659238
228.06510000373237
227.88909999508178
228.05910000170115
227.62610000063432
227.34810000110883
227.2741999986465
227.14109999651555
227.6681000003009
227.27909999957774
227.32310000719735
227.9800999967847
226.9360999998753
227.19209999922896
226.90010000223992
227.06409999955213
227.39310000179103
227.08609999972396
226.69909999967786
227.11509999498958
227.1381000027759
226.6791000001831
226.6451000032248
226.81409999495372
226.98210000089603
226.78309999901103
226.17010000249138
226.46209999948042
226.2581000031787
226.4050999947358
226.25710000284016
226.44909999507945
225.9881000063615
225.71709999465384
226.41809999913676
226.39010000420967
226.19110000232467
226.39109999727225
226.10909999639262
226.21110000181943
225.99500000069384
225.9531000017887
226.14310000062687
225.68709999904968
225.7960999995703
225.51209999801358
225.43009999935748
225.2511000042432
225.4860999964876
225.19109999848297
225.67410000192467
225.91210000246065
225.9150999962003
225.29010000289418
225.49509999953443
225.42709999834187
225.44700000435114
225.30310000001919
225.18809999746736
225.2241000023787
224.8660999975982
224.47110000211978
224.847099998442
224.72810000181198
225.04409999964992
224.62199999426957
225.11510000185808
225.06910000083735
224.85410000081174
224.49510000296868
224.7360999972443
224.5450999980676
224.63910000078613
224.4261000014376
224.51200000068638
224.73109999555163
224.37310000532307
224.92809999675956
224.6591000002809
224.43310000380734
224.38709999551065
224.67409999808297
224.476000003051
224.3940999978804
224.38310000143247
224.01910000189673
224.35309999855235
224.02210000291234
224.05109999817796
224.08800000266638
224.34809999685967
224.34110000176588
224.07009999733418
224.00809999817284
223.73700000025565
223.562099999981
223.9670999988448
223.97510000155307
223.78509999543894
223.97810000256868
223.36899999936577
223.89310000289697
223.6570999957621
223.3291000011377
223.71510000084527
223.5209999998915
223.5110999972676
223.36510000604903
223.81709999899613
223.36409999843454
223.442000002251
223.43309999996563
223.27709999808576
222.92210000159685
223.3360999962315
223.18800000357442
223.29509999690345
223.14210000331514
223.363099998096
223.1591000017943
223.30800000054296
222.99509999720613
222.84509999735747
223.47110000555404
222.9079999960959
223.24310000112746
222.63910000037868
222.9901000027894
222.69109999615466
223.07500000169966
222.87910000159172
222.69609999784734
223.27209999639308
222.77300000132527
223.09210000094026
222.74409999954514
223.10409999772673
222.88910000497708
222.67099999589846
222.6541000054567
222.63009999733185
222.62610000325367
222.27399999974295
222.41509999730624
222.50809999968624
222.43799999705516
222.1521000028588
222.04510000301525
222.41309999662917
222.0930000039516
222.15509999659844
222.68910000275355
222.19009999389527
222.17100000125356
222.1231000003172
222.87710000091465
221.91310000198428
222.37909999967087
222.0591000004788
222.2410000031232
221.9480999992811
222.3500999971293
221.51010000379756
221.83799999766052
222.19310000218684
221.86109999893233
221.73209999891696
221.65300000051502
221.66609999840148
221.92509999877075
222.11500000412343
221.51909999956843
221.8040999941877
221.91300000122283
221.40910000598524
221.47109999787062
221.41410000040196
221.56399999948917
221.5310999963549
221.72510000382317
221.27099999488564
221.59410000313073
221.39009999955306
220.91599999839673
221.33710000343854
221.48709999601124
221.5920000016922
221.6781000024639
221.40809999837074
221.51200000371318
221.1410999952932
221.45009999803733
220.99100000195904
221.00209999916842
220.96109999984037
221.21100000367733
221.85009999520844
220.99910000542877
221.2710999956471
221.07900000264635
220.78309999778867
221.69009999925038
221.08500000467757
220.97009999561124
220.89310000592377
221.3049999991199
220.7570999962627
220.67000000242842
221.2031000017305
221.27609999733977
220.94800000195391
220.7051000004867
221.15009999834
220.66800000175135
220.97909999865806
221.23609999835026
220.84100000211038
220.76910000032512
220.75909999693977
220.83099999872502
220.6101000047056
220.79599999415223
220.7440999991377
220.43010000197683
220.7909999997355
220.3321000051801
220.34009999333648
220.70300000632415
220.4580999969039
220.57399999903282
220.38610000163317
220.74009999778355
220.3300000037416
220.05409999837866
220.58010000182549
220.31499999866355
220.16309999889927
220.39309999672696
220.26900000491878
220.3360999992583
220.54899999784539
220.2231000046595
220.30809999705525
220.49900000274647
220.12809999432648
219.8011000000406
220.15700000338256
220.4450999997789
219.87899999658111
220.4561000035028
220.69509999710135
220.02900000370573
220.222099997045
220.22110000398243
220.2259999976377
220.01409999938915
219.57000000111293
219.8461000007228
219.9860999971861
219.7470000028261
219.7710999971605
220.01900000032037
220.157100004144
219.67309999308782
220.39300000324147
219.74909999698866
219.68700000434183
220.01509999972768
219.86509999987902
219.88199999759672
219.57210000255145
219.64499999739928
219.57110000221292
219.62599999824306
219.49110000423389
219.34009999677073
219.8179999977583
219.3431000050623
219.82500000012806
219.51809999882244
219.46400000160793
219.73109999817098
219.09510000114096
219.6371000027284
219.64499999739928
219.25809999811463
218.97100000205683
219.51809999882244
219.30710000015097
219.40400000312366
219.55309999611927
219.0340000015567
219.19809999963036
219.43599999940488
219.37109999998938
219.1000000020722
219.60509999917122
219.52310000051511
219.33400000125403
219.030100000964
218.75200000067707
219.17709999979706
219.35099999973318
218.88509999553207
219.48210000118706
219.1579999998794
219.2921000023489
219.13499999936903
218.7491000004229
218.89899999951012
218.72609999991255
219.0069999996922
219.18210000148974
219.06699999817647
219.1720999981044
218.99110000231303
218.75500000169268
218.73909999703756
219.1300000049523
218.9680999945267
219.12900000461377
219.2700999949011
218.8190000015311
218.54410000378266
218.41699999640696
218.8910999975633
218.58810000412632
218.9220000000205
218.64510000159498
218.32899999571964
218.61509999871487
218.5730000055628
218.99109999503708
218.41800000402145
218.77709999535
218.71500000270316
218.51910000259522
218.71399999508867
218.71310000278754
218.4899999992922
218.8910999975633
218.50800000538584
218.40810000139754
218.7469999989844
218.3191000003717
218.51509999396512
218.46109999751206
218.08299999975134
218.48509999836097
218.58800000336487
217.9141000015079
218.0679999946733
218.76210000482388
218.59699999913573
218.407100001059
218.3489999952144
218.53009999904316
218.37500000401633
218.61409999837633
217.8490000005695
218.2290999990073
218.31300000485498
218.4800999966683
218.5479999970994
217.60510000603972
217.88899999955902
218.00209999491926
218.1650000056834
217.9510999994818
217.93299999990268
218.02609999576816
218.26200000214158
217.95710000151303
218.21600000112085
217.9240999976173
217.86099999735598
217.64610000536777
218.1579999960377
218.54010000242852
217.8009999988717
218.05309999763267
217.76800000225194
217.78910000284668
217.92799999821
218.02210000168998
218.02699999534525
217.7681000030134
217.96999999787658
217.877100003534
218.20999999908963
217.80809999472694
218.43900000385474
217.8020999999717
217.46300000086194
217.82209999946645
217.97099999821512
218.0990999986534
217.7609999998822
217.8931000016746
217.74900000309572
217.66609999758657
217.71699999953853
217.85410000302363
217.7469999951427
217.8111000030185
217.66499999648659
217.23110000311863
217.5409999981639
217.71409999928437
217.73409999877913
217.17899999930523
217.7291000043624
217.15799999947194
217.6751000006334
217.50400000019
217.38109999569133
217.37100000609644
217.55909999774303
217.60599999834085
218.0330999981379
217.26499999931548
217.1260000031907
217.90209999744548
217.55400000256486
217.04509999835864
217.1920000037062
217.81109999574255
217.6430000035907
217.73409999877913
217.66300000308547
217.4550999989151
217.40399999544024
217.2491000019363
217.08999999827938
217.32609999889974
217.37500000017462
217.41310000652447
216.78999999858206
217.14300000166986
217.33909999602474
217.22399999998743
217.06210000411374
217.0609999957378
217.1911000041291
217.22899999440415
217.09310000005644
217.0440000045346
217.0170999961556
217.09099999861792
216.87000000383705
217.10609999718145
217.21999999863328
216.95410000393167
217.0780000014929
217.4010999951861
216.97300000232644
217.08010000293143
217.25899999728426
217.1881000031135
216.96899999369634
216.81300000636838
217.3110999938217
217.09499999997206
217.2571000046446
216.93799999775365
217.19010000379058
217.0609999957378
216.65210000355728
216.95099999487866
217.00210000562947
216.9279999943683
216.8630000014673
216.9659999999567
216.88110000104643
217.0609999957378
216.7641000050935
216.63299999636365
216.95709999767132
216.82400000281632
216.83699999994133
217.3151000024518
216.72299999772804
216.22709999792278
216.79199999925913
216.7470999993384
216.7920000065351
216.5839999943273
216.5330999996513
216.39500000310363
216.37409999675583
216.45300000091083
217.22710000176448
216.4199999970151
216.4660000053118
216.26809999725083
216.5949999980512
216.21109999978216
215.96800000406802
216.63809999881778
216.2739999985206
216.5270000041346
216.97709999716608
216.41300000192132
216.78909999900497
216.16999999969266
216.55509999982314
216.28300000156742
216.53299999888986
216.30310000182362
216.49799999431707
216.16809999977704
217.07700000115437
216.6030000007595
216.11010000196984
216.17200000036974
216.32210000097984
216.20099999563536
216.11200000188546
216.32410000165692
216.30999999615597
216.19510000164155
216.67899999738438
216.22410000418313
215.84299999813084
216.48000000277534
216.0580999989179
216.50499999668682
215.74500000133412
216.20410000468837
216.45100000023376
216.0610999999335
216.3449999934528
216.2781000006362
216.13500000239583
216.219000001729
215.9410000022035
216.56909999728668
216.35500000411412
215.5979999952251
215.85110000160057
216.14200000476558
215.6849999955739
215.9631000031368
216.41499999532243
215.9100999997463
215.96100000169827
215.7500000030268
215.9200999958557
216.33200000360375
216.00210000178777
216.32699999463512
215.59100000013132
215.7941000041319
216.11899999697926
216.58310000202619
215.91300000000047
216.27799999987474
216.12810000078753
216.00499999476597
216.13200000138022
215.86709999974119
215.80200000607874
215.96409999619937
216.08700000069803
216.10700000019278
215.69409999938216
215.8899999994901
215.83310000278288
215.83499999542255
215.78299999964656
215.8391000048141
215.5060000004596
215.39800000027753
216.0100999972201
215.89200000016717
215.5300000013085
215.62709999852814
215.96100000169827
215.91609999450156
215.99500000593252
215.5480000001262
215.5860999992001
215.45099999639206
431.2031000008574
215.42600000248058
215.7759999972768
215.57710000342922
215.42300000146497
215.78309999313205
215.78300000692252
215.26799999992363
215.9650999965379
215.48400000028778
215.4819999996107
215.44810000341386
215.46699999453267
215.66200000233948
215.69710000039777
215.6810999949812
215.6299999987823
215.35600000061095
215.5951000022469
215.63900000182912
215.88199999678181
215.76110000023618
215.3390000021318
215.5300000013085
215.41509999951813
215.9849999952712
215.40310000273166
215.303999997559
215.9700000047451
215.57609999581473
215.94800000457326
215.29000000009546
215.41609999985667
215.08199999516364
215.4420000006212
215.09309999964898
215.50199999910546
215.51900000486057
215.24409999983618
215.29300000111107
215.26099999755388
215.15109999745619
215.47800000553252
215.78909999516327
215.10100000159582
215.61600000131875
215.1670999955968
215.23200000228826
215.32699999806937
215.3671000050963
215.37700000044424
215.46899999520974
215.20910000253934
215.00399999786168
215.4420000006212
215.02210000471678
215.22099999856437
214.79900000122143
215.2280999944196
214.95400000276277
214.83099999750266
215.3290999995079
214.7110000005341
215.00599999853875
215.08510000421666
215.2799999967101
215.31700000195997
215.0571000020136
215.09099999821046
215.01900000293972
215.1430999947479
214.83599999919534
214.82000000105472
215.44710000307532
214.97699999599718
214.6920000013779
215.18210000067484
215.07199999905424
214.97309999540448
215.0259999980335
214.92900000157533
214.39910000481177
214.93299999565352
215.24800000042887
214.7280999997747
215.34300000348594
215.22600000025705
215.23809999780497
214.76799999800278
214.973000001919
214.73600000172155
214.82309999555582
214.77600000071106
215.30499999789754
214.67610000399873
214.67300000222167
214.94899999379413
214.9451000004774
214.81400000629947
214.80999999766937
214.7800999955507
214.86000000004424
215.06200000294484
214.98109999811277
214.99400000175228
214.87799999886192
214.72709999943618
214.668000000529
214.46999999898253
214.69010000146227
214.93200000259094
214.72499999799766
214.62400000018533
214.4791000027908
214.37799999694107
214.77500000037253
214.49510000093142
214.56700000271667
214.4239999979618
214.6671000009519
214.81299999868497
214.59499999764375
214.64209999976447
214.70899999985704
214.68800000002375
214.431100001093
214.53399999882095
214.82900000410154
214.8959999976796
214.46909999940544
214.97800000361167
214.74799999850802
215.31010000035167
214.6839999986696
214.51099999831058
214.45710000261897
214.07699999690522
214.47400000033667
214.74310000485275
214.5029999956023
214.47299999999814
214.589099996374
214.47600000101374
214.4509999998263
215.19310000439873
214.47700000135228
214.4659999976284
214.5641000024625
214.10199999809265
214.30099999997765
214.50000000186265
214.5791000002646
214.57699999882607
214.31299999676412
214.40309999888996
214.46300000388874
214.87099999649217
214.3450000003213
214.25810000073398
214.55599999899277
213.9949999982491
214.68710000044666
214.54800000356045
214.05699999741046
214.28800000285264
214.31309999752557
214.63000000221655
214.80699999665376
214.3891000014264
214.24800000386313
214.58899999561254
214.06310000020312
214.12200000486337
214.16899999894667
213.98399999452522
214.25710000039544
214.55600000626873
213.95999999367632
214.4661000056658
213.9759999990929
214.35099999507656
214.17300000030082
214.01110000442713
214.0849999996135
214.10399999876972
214.1940000001341
213.8420999981463
214.37800000421703
214.1669999982696
214.26110000174958
213.72999999584863
214.35100000235252
213.68000000074971
214.3320999966818
214.1780000019935
213.9889999962179
213.8381000040681
214.0930000023218
213.98399999452522
214.3080000023474
214.09310000308324
214.20199999556644
214.15800000249874
214.0240000007907
213.51500000309898
213.87099999992643
214.34710000175983
213.92199999536388
213.55600000242703
214.39600000303471
213.9880999966408
213.6979999995674
213.97699999943143
213.78499999991618
213.91510000103153
213.76500000042142
214.1780000019935
214.19999999488937
213.7161000064225
213.57399999396876
214.4140000018524
214.14110000478104
214.3149999974412
213.4619999997085
214.15800000249874
213.7600999994902
213.8409999970463
213.81100000144215
213.6979999995674
213.8771000027191
213.74099999957252
214.05299999605631
214.09200000198325
214.03409999766154
213.71799999906216
213.57700000226032
213.49100000225008
213.92609999747947
213.8409999970463
213.68700000311946
213.75799999805167
213.55510000284994
213.90499999688473
213.38800000376068
213.88399999705143
213.77310000389116
213.85699999518692
213.84100000432227
213.7360999986413
213.41799999936484
213.8120000017807
213.64499999617692
213.57410000200616
213.84199999738485
213.5469999993802
213.5610000041197
213.67509999981849
213.32999999867752
213.5199999975157
213.7060000022757
213.45609999843873
213.9960000058636
213.2519999940996
213.97000000433763
213.31500000087544
213.89609999459935
213.5400000042864
213.3800000010524
213.79309999610996
213.71700000599958
213.61899999465095
213.5381000043708
213.29400000104215
213.302999996813
213.6049999971874
214.10810000088532
213.6640000026091
213.80599999974947
212.80300000216812
213.6919999975362
213.32010000332957
213.54900000005728
213.8859999977285
213.6430000027758
213.6940999989747
213.62499999668216
213.48800000123447
213.42400000139605
213.5580999965896
213.36600000358885
213.57899999566143
213.08500000304775
213.61410000099568
213.66799999668729
213.45600000495324
213.871999992989
213.42010000080336
213.39699999953154
213.46900000207825
213.34700000443263
213.52009999827715
213.53899999667192
213.76099999906728
213.0810000016936
213.30609999859007
213.3190000022296
213.023999996949
212.91000000201166
213.43110000452725
213.4639999931096
213.1050000025425
213.0299999989802
213.2290000008652
213.55510000284994
213.11399999831337
213.15799999865703
213.3800000010524
212.93609999702312
213.59300000040093
213.37200000562007
213.3529999991879
213.61009999964153
213.28599999833386
212.84900000318885
213.19899999798508
212.95010000176262
212.8099999972619
213.26199999748496
213.22399999917252
212.89800000522519
213.44700000190642
213.19999999832362
213.45799999835435
213.596100002178
213.30099999613594
212.7150000014808
213.60899999854155
213.33009999943897
212.83300000504823
213.0879999967874
213.3220000032452
212.79499999945983
213.1290999968769
213.05600000050617
213.35099999851082
212.85100000386592
213.18909999536118
213.1050000025425
213.28100000391714
213.10399999492802
212.95500000269385
213.11710000009043
212.85999999963678
212.94199999829289
213.21500000340166
212.9410999987158
213.03600000101142
213.09499999915715
212.77700000064215
212.8999999986263
213.01210000092397
212.87699999811593
213.0089999991469
212.72699999826727
213.32010000332957
212.9369999966002
212.76200000284007
212.78600000368897
213.17199999612058
212.96109999821056
213.14300000085495
212.6029999999446
213.0410000027041
213.06309999636142
213.54599999904167
213.2400000045891
212.72599999792874
213.30499999749009
212.99810000346042
212.82500000233995
212.48199999536155
212.92499999981374
212.72110000427347
212.54799999587703
213.0860000033863
212.69899999606423
212.8210000009858
212.55910000036238
212.89899999828776
212.76200000284007
212.72399999725167
213.06600000389153
212.9570999968564
212.85699999862118
212.63500000350177
212.6369999969029
213.3211000036681
213.08899999712594
213.02700000524055
212.1809999953257
212.88810000260128
212.59299999655923
212.76800000487128
212.59599999757484
212.57000000332482
213.18809999502264
212.46999999857508
212.89800000522519
212.75299999979325
212.8630000006524
212.91609999752836
212.86099999997532
212.8729999967618
212.666999999783
212.79400000639725
212.97309999499703
212.6750000024913
212.79499999945983
212.6940000016475
212.57499999774154
212.95909999753349
213.07600000000093
212.34399999957532
212.8179999999702
212.6090000019758
212.5261000037426
212.3799999972107
212.49900000111666
212.41899999586167
212.84100000048056
212.55810000002384
212.86200000031386
212.48400000331458
212.72599999792874
212.972000001173
212.893099997018
212.55700000619981
213.01699999457924
212.87500000471482
212.33299999585142
212.4411000040709
212.5259999957052
212.38000000448665
212.7909999981057
212.51099999790313
212.55110000493005
212.99799999542302
212.41100000042934
212.97300000151154
212.17500000057044
212.63209999597166
212.5030000024708
212.6570000036736
212.6849999986007
212.25499999854947
212.53409999917494
212.6910000006319
212.4270000058459
212.61099999537691
212.82710000377847
212.48199999536155
212.97100000083447
212.22000000125263
212.54600000247592
212.39509999577422
212.1130000014091
212.54400000179885
212.8279999960796
212.53400000568945
212.35299999534618
212.5540999986697
212.60500000062166
212.3730000021169
212.61799999774667
212.6120000029914
212.68910000071628
212.37200000177836
212.31599999737227
212.55999999993946
212.5159999995958
212.31909999914933
212.4519999997574
212.4790000016219
212.2499999968568
212.6200000056997
212.5400999939302
212.29600000515347
212.31199999601813
211.99999999953434
212.45099999941885
212.7701000063098
212.1899999983725
212.36399999907007
212.29899999889312
212.09700000326848
211.98899999581045
212.32210000016494
212.11000000039348
212.42699999856995
212.44700000534067
212.33899999788264
212.18209999642568
212.45700000145007
212.16899999853922
212.349000001268
212.44999999908032
212.32400000008056
212.23010000539944
212.58599999418948
211.97000000393018
212.54899999621557
211.96600000257604
212.11400000174763
212.36009999847738
212.58300000044983
212.49299999908544
212.15099999972153
211.9680000032531
212.2280999974464
211.9929999971646
212.2940000044764
212.4919999987469
212.25399999821093
211.84609999909298
212.29300000413787
212.1569999944768
212.45300000009593
211.58000000286847
212.28500000142958
212.12809999997262
212.49800000077812
212.00500000122702
212.01899999869056
212.26000000024214
212.46099999552825
211.82210000552004
212.12699999887263
212.0839999988675
212.21199999854434
212.3649999994086
212.1659999975236
211.6611000019475
211.78800000052433
212.12000000377884
212.50599999621045
211.96400000189897
212.2159999998985
211.95409999927506
212.13400000124238
212.05599999666447
212.18100000260165
211.88899999833666
212.22800000396091
212.0740999962436
211.73699999781093
212.38200000516372
212.08499999920605
211.9440000024042
211.81309999519726
212.24700000311714
211.85699999477947
211.98700000240933
212.11000000039348
212.16000000276836
212.14809999946738
212.11599999514874
211.37699999962933
211.99100000376347
211.90799999749288
212.20400000311201
211.7431000006036
212.47500000026776
212.24899999651825
211.7770000040764
212.0749999958207
211.81000000069616
211.97810000012396
211.99100000376347
211.66299999458715
211.8960000007064
211.9100000054459
212.17699999397155
212.53599999909056
211.83600000222214
212.28500000142958
211.63099999830592
211.93599999969592
211.8181000041659
212.04299999953946
211.7359999974724
211.60000000236323
211.7450000005192
212.12199999717996
211.9310999987647
211.9010000023991
211.77199999510776
211.8010000049253
212.07199999480508
211.32300000317628
211.93309999944177
212.0020000002114
211.74600000085775
212.08199999819044
212.1079999997164
211.95599999919068
212.14809999946738
211.6100000057486
211.76399999967543
211.69599999848288
211.21499999571824
211.9490000040969
211.620000001858
211.7221000007703
211.93899999343557
211.7020000005141
212.16800000547664
211.73399999679532
211.3969999991241
211.55310000176542
211.9590000002063
211.8350000018836
211.91999999427935
211.59700000134762
211.72300000034738
212.16210000420688
211.37499999895226
211.8869999976596
212.11200000107056
211.7549999966286
211.7900000012014
211.5581000034581
211.63099999830592
211.30300000368152
212.45099999941885
211.97299999766983
211.687000002712
211.40099999320228
211.59110000007786
211.80000000458676
211.64699999644654
211.62100000219652
211.51100000133738
211.68699999543605
211.92700000392506
211.97009999741567
212.07600000343518
211.36999999725958
211.2619999970775
211.48700000048848
211.8581000031554
211.65900000050897
211.87400000053458
211.80699999968056
211.6299999979674
211.54599999863422
211.6221000032965
211.67900000000373
211.5669999984675
211.63099999830592
211.8929999996908
211.41500000521773
211.62599999661325
211.33310000004712
211.43899999879068
211.3969999991241
211.6920000044047
211.5540000013425
211.9170000005397
211.36099999421276
211.8680999992648
211.6770000066026
211.72899999510264
211.35099999810336
211.89400000002934
211.42300000065006
211.60110000346322
211.44400000048336
211.51799999643117
211.88800000527408
211.57599999423837
211.56000000337372
211.47799999744166
211.24710000003688
211.22000000468688
211.8129999944358
211.67300000524847
211.13599999807775
211.54899999964982
211.21100000164006
211.0940999991726
211.53400000184774
211.21599999605678
211.77300000272226
212.01499999733642
211.1300000033225
211.62399999593617
211.49910000531236
211.25999999640044
211.53700000286335
211.13599999807775
211.37199999793665
211.13200000399956
211.2280000001192
211.34199999505654
211.46910000243224
211.64100000169128
211.23999999690568
211.738999998488
211.51999999710824
211.4690000016708
211.46109999972396
211.30899999843678
211.45700000488432
211.66499999526422
211.66400000220165
211.64200000202982
211.46500000031665
211.5750999946613
211.6840000016964
211.43899999879068
211.61200000642566
211.2079999933485
211.34600000368664
211.30599999742117
211.13010000408394
211.26099999673897
211.02600000449456
211.04599999671336
211.5380000032019
211.28999999928055
211.58999999897787
211.5720000001602
211.50409999972908
211.0949999987497
210.9760000021197
211.26499999809312
422.68399999738904
211.06600000348408
210.88700000109384
210.69010000064736
211.5879999983008
211.35099999810336
210.82700000260957
211.22599999944214
211.48099999845726
210.86900000227615
211.6299999979674
211.40810000360943
211.55699999508215
211.36100000148872
211.37099999759812
211.37400000588968
210.93899999686982
211.0820000016247
211.30599999742117
210.91809999779798
211.1850000001141
211.4800000053947
211.24099999724422
210.97700000245823
211.18199999909848
211.44600000116043
210.87399999669287
210.9679999994114
210.68209999793908
211.16299999994226
211.02100000280188
210.94299999822397
211.0880000036559
210.88800000143237
211.16199999960372
210.9859999982291
211.05510000052163
211.11799999926006
211.28300000418676
211.01400000043213
210.78499999566702
211.3729999982752
211.2900000065565
210.97000000008848
210.72499999718275
210.65110000199638
210.8559999978752
210.67899999616202
211.0430000029737
210.6370000037714
211.02499999688007
210.59699999750592
211.19200000248384
210.92700000008335
210.916999996698
211.06110000255285
211.19300000282237
210.9920000002603
211.38499999506166
210.87200000329176
211.03199999924982
210.8460000017658
210.92499999940628
210.44399999664165
210.77599999989616
211.31009999953676
211.47700000437908
210.88899999449495
211.12500000162981
210.9469999995781
211.17900000535883
210.69100000022445
211.0439999960363
211.22699999978067
210.96709999983432
211.13400000467664
211.19399999588495
211.25900000333786
211.02199999586446
211.16900000197347
210.83399999770336
210.95700000296347
211.18399999977555
210.9880999996676
211.16800000163494
210.5779999983497
211.11199999722885
210.96300000499468
211.0839999950258
210.9340000024531
210.60299999953713
210.798000000068
211.03299999958836
211.05910000187578
211.18299999943702
210.66900000005262
211.0820000016247
210.96899999974994
211.00700000533834
210.86400000058347
210.90999999432825
210.94610000000102
210.82900000328664
210.67000000039116
210.98499999789055
210.49399999901652
210.54900000308407
210.5699999956414
210.9950000012759
210.5950000041048
210.6899999998859
210.77900000091176
210.73799999430776
211.11609999934444
210.52200000121957
210.71700000175042
210.42200000374578
210.90799999365117
211.16100000654114
210.89399999618763
211.04200000263518
210.665999999037
211.12999999604654
210.548100003507
210.5089999968186
210.89200000278652
210.51399999851128
210.70200000394834
210.91799999703653
210.8460000017658
210.77800000057323
210.90299999923445
210.66699999937555
210.559999999532
210.5440000013914
210.825099995418
211.14099999977043
210.9310000014375
210.80200000142213
210.7830000022659
211.009999999078
210.63799999683397
210.7040000046254
210.79499999905238
210.4140000010375
210.84999999584397
210.7791000016732
210.9469999995781
210.57899999868823
211.04700000432786
210.8449999941513
210.44700000493322
210.78799999668263
210.2119999981369
211.0030000039842
210.87399999669287
210.3029999998398
210.6091000023298
210.70899999904213
210.55899999919347
210.43600000120932
211.03999999468215
210.44300000357907
210.76799999718787
210.9420000051614
210.63699999649543
211.06500000314554
210.72999999887543
210.63110000250163
210.85699999821372
210.15600000100676
210.51599999918835
210.19599999999627
210.7529999993858
210.54300000105286
210.65399999497458
210.54500000172993
210.13200000015786
210.83999999973457
210.441000002902
210.8559999978752
210.47309999994468
210.4620000027353
210.36399999866262
210.6809999968391
210.5310000042664
210.59299999615178
210.57300000393298
210.44199999596458
210.15199999965262
210.70000000327127
210.505999995803
210.6260000000475
210.67800000309944
210.47810000163736
210.70299999701092
210.37000000069384
210.52500000223517
210.20499999576714
210.76600000378676
210.73900000192225
210.37399999477202
210.6950000015786
210.2390000000014
210.37000000069384
210.33799999713665
210.59000000241213
210.7140000007348
210.4260999985854
210.65100000123493
210.66199999768287
209.91700000013225
210.971000000427
210.1970000003348
210.70999999938067
210.67800000309944
210.55799999885494
210.58700000139652
210.2069999964442
210.19599999999627
210.56900000257883
210.360999997647
210.3341000038199
210.24000000033993
210.19000000524102
210.76399999583373
210.547000002407
210.27099999628263
210.32400000694906
210.34399999916786
210.2759999979753
210.67000000039116
210.23199999763165
210.31000000220956
210.505999995803
210.23410000634613
210.36800000001676
210.32199999899603
210.4239999971469
210.72499999718275
210.23700000660028
210.01699999760604
210.42299999680836
210.42700000543846
210.39299999392824
210.30400000017835
210.0030000001425
210.2980000054231
210.1829999955953
210.2530000047409
210.56209999369457
210.71200000005774
210.22700000321493
210.57399999699555
210.70000000327127
210.33799999713665
210.26200000051176
209.96700000250712
210.05999999761116
210.41500000137603
210.37400000204798
210.57399999699555
210.18800000456395
210.293999996793
210.71110000048066
210.37000000069384
210.030000002007
210.665999999037
210.13899999525165
210.60600000055274
210.1470000052359
210.0849999987986
210.7929999983753
210.56200000020908
210.11600000201724
210.26699999492848
210.36000000458444
209.84799999860115
210.3449999995064
210.29100000305334
209.8180999964825
210.21699999982957
210.229000003892
209.94599999539787
209.89600000029895
210.13099999981932
210.30900000187103
210.0620000055642
210.2149999991525
210.2219999942463
210.0620000055642
209.85699999437202
210.2350000059232
210.28200000000652
210.33799999713665
209.99599999777274
210.23409999907017
209.93300000554882
210.38099999714177
210.25899999949615
210.24600000237115
209.7940000021481
210.6229999990319
209.5950000002631
210.06199999828823
209.8199999963981
209.93799999996554
210.21699999982957
210.1840000032098
209.98400000098627
210.19199999864213
209.76599999994505
210.60510000097565
210.00700000149664
210.36199999798555
209.9159999997937
210.30900000187103
210.18899999762652
209.98099999997066
209.6949999977369
209.91800000047078
210.665999999037
210.35700000356883
209.90200000233017
210.05599999625701
210.2759999979753
210.02100000623614
210.2519999971264
209.91900000080932
210.13110000058077
209.64599999570055
210.45100000628736
210.22599999560043
210.31899999798043
209.83200000046054
210.1440000042203
209.7959999955492
210.13400000083493
210.16899999813177
210.08800000709016
210.0289999943925
210.03700000437675
210.37000000069384
210.40099999663653
210.54200000071432
209.9330999990343
210.2359999989858
210.30900000187103
209.7189999985858
209.95299999776762
210.05599999625701
210.03600000403821
209.95199999742908
210.09200000116834
209.91399999911664
209.68900000298163
209.7429999994347
209.8970000006375
209.725000000617
209.57899999484653
210.3270000006887
209.5160000026226
209.73000000230968
209.88199999555945
209.91510000021663
209.64900000399211
210.19999999407446
209.69500000501284
210.360999997647
209.6739999979036
209.9159999997937
209.71700000518467
209.68599999469006
209.6670000028098
209.89299999928335
210.11700000235578
210.15600000100676
210.3510000015376
209.94599999539787
210.1089999996475
209.50699999957578
210.0270000009914
209.65399999840884
209.95310000580503
209.93199999793433
209.8859999969136
209.82200000435114
209.91199999843957
209.67099999688799
209.90900000469992
210.1159999947413
209.62000000145053
209.8660000046948
210.25099999678787
209.5610000033048
209.76799999334617
210.0960000025225
209.9850000013248
210.48200000223005
210.16299999610055
209.8889999979292
209.8390000028303
209.99699999811128
210.06209999904968
209.79200000147102
209.76499999960652
209.63800000026822
209.77200000197627
210.15299999999115
209.79799999622628
209.81700000265846
209.5679999983986
209.8390000028303
209.87700000114273
209.73999999841908
209.96300000115298
210.04600000014761
210.04199999879347
210.05600000353297
209.76909999444615
209.66000000044005
209.80200000485638
209.53000000008615
209.85599999403348
210.0990000035381
209.86899999843445
209.93299999827286
209.6850000016275
209.4809999980498
209.7630000062054
210.09000000049127
210.24299999407958
209.9750000052154
209.78900000045542
210.02799999405397
209.5880000051693
209.58999999857042
209.66200000111712
210.30199999950128
209.61199999874225
209.91399999911664
209.4001000004937
209.5919999992475
209.5190000036382
209.40499999414897
209.65100000466919
209.73999999841908
209.88400000351248
209.32299999549286
209.57300000009127
209.924000002502
209.6529999980703
209.7330000033253
209.6629999941797
209.79500000248663
210.1330000004964
209.9820000003092
209.7559999965597
209.60300000297138
209.71100000315346
209.5289999997476
209.83399999386165
209.40900000277907
209.76299999892944
209.5670999988215
209.78699999977835
209.67300000484101
209.7460000004503
209.66499999485677
209.50900000025285
210.0510000018403
209.9000000016531
209.4169999982114
209.50299999822164
209.36300000175834
209.80199999758042
209.76499999960652
209.80899999995017
209.65699999942444
209.54799999890383
209.61299999908078
209.75999999791384
209.68400000128895
209.54499999788823
209.2479999992065
209.75400000315858
209.3109999987064
209.3490000042948
209.46999999432592
209.4920000017737
209.38910000404576
209.76999999402324
209.5580000022892
209.7829999984242
209.11200000409735
209.69199999672128
209.6010000022943
209.39199999702396
209.85600000130944
209.60400000330992
209.38200000091456
209.66699999553384
209.19900000444613
209.66099999350263
209.76499999960652
209.2320000010659
209.5740000004298
209.1230000005453
209.42900000227382
209.5370000024559
209.2720000000554
209.8589999950491
209.20199999818578
209.17500000359723
209.63900000060676
209.2629999970086
209.2720000000554
209.2770000017481
209.48299999872688
209.4310000029509
208.93100000103004
209.85300000029383
209.27709999523358
209.13999999902444
209.35699999972712
209.20500000647735
209.8409999962314
209.63099999789847
209.79900000384077
209.92499999556458
209.3360000071698
209.2449999981909
209.64799999637762
209.4370000049821
209.5539999936591
209.81300000130432
209.7150000045076
209.53399999416433
209.26000000326894
209.48199999838835
209.59299999958603
209.35299999837298
209.83700000215322
209.44900000176858
209.81300000130432
209.83300000079907
209.36199999414384
209.18900000106078
209.6640000017942
209.2800000027637
209.34899999701884
209.28899999853456
208.9300000006915
209.65799999976298
209.36300000175834
209.527099999832
209.50399999856018
209.56300000398187
209.2929999998887
209.34999999735737
209.25800000259187
209.3819999936386
208.8560000047437
209.79000000079395
209.45999999821652
209.5580000022892
209.48800000041956
209.51799999602372
209.20399999886286
209.21700000326382
209.34000000124797
209.44299999973737
209.10799999546725
209.26000000326894
209.3689999965136
209.2290000000503
209.5430000044871
209.28499999718042
209.25800000259187
209.72999999503372
209.53600000211736
208.95600000221748
209.66000000044005
209.21999999700347
209.05299999867566
209.53300000110175
209.2560000019148
209.6499999970547
209.54600000550272
209.10000000003492
209.33399999921676
209.37799999956042
209.68400000128895
209.47899999737274
209.21300000190968
209.46099999855505
209.57300000009127
209.29400000022724
209.34999999735737
209.33599999989383
209.2590000029304
209.40999999584164
209.34400000260212
209.09799999935785
208.94599999883212
209.39500000531552
209.33799999329494
209.40200000040932
208.84300000034273
209.53410000220174
209.02400000341004
209.53199999348726
209.59000000584638
209.31600000039907
208.75099999830127
209.6049999963725
209.30900000530528
209.41499999753432
209.26399999734713
208.85999999882188
209.42600000125822
209.08600000257138
209.08300000155577
209.1329999966547
209.51500000228407
209.0669999961392
209.63900000060676
209.09400000527967
209.41099999618018
208.8750000038999
209.34899999701884
209.00999999867054
209.07699999952456
209.15100000274833
209.1359999976703
208.93700000306126
208.915999995952
209.1800000052899
209.13199999631615
209.07099999749335
209.02400000341004
208.98399999714456
208.93300000170711
208.9849999974831
209.4210000068415
209.50099999754457
209.09599999868078
208.81099999678554
209.37400000548223
208.99099999951432
209.07699999952456
209.0200000020559
209.13799999834737
209.2179999963264
208.81300000473857
208.93499999510823
209.3250000034459
209.12800000223797
209.3449999956647
208.93400000204565
209.1089999958058
209.4340000039665
208.95999999629566
209.1470000013942
209.41200000379467
209.5469999985653
209.14400000037858
208.9399999968009
208.84300000034273
209.14300000004005
209.23400000174297
208.74700000422308
208.59899999777554
208.90800000051968
209.58499999687774
208.79200000490528
209.55299999332055
208.96700000594137
209.00199999596225
208.96400000492577
209.24399999785237
208.73800000117626
209.20099999784725
209.54599999822676
208.59400000335881
208.9720000003581
209.2320000010659
209.12399999360787
208.9140000025509
209.26999999937834
209.08700000290992
208.82200000050943
208.90800000051968
209.12699999462347
208.73500000016065
209.39000000362284
209.18600000004517
209.407000002102
208.82999999594176
209.2720000000554
209.12800000223797
209.07399999850895
209.35800000006566
208.7630000023637
209.1119999968214
208.7759999994887
209.03700000053504
209.08700000290992
209.37299999786774
209.03800000087358
208.9059999998426
209.2239999983576
208.95700000255601
208.996000001207
209.0849999949569
209.18100000562845
208.55099999607773
209.12500000122236
208.80100000067614
209.40500000142492
209.15399999648798
209.04600000358187
208.9849999974831
208.9350000023842
209.2389999961597
208.90199999848846
208.8420000000042
208.73299999948358
209.19100000173785
208.84400000068126
209.19899999717018
208.7549999996554
208.98999999917578
209.10700000240467
209.04799999698298
209.0020000032382
209.23600000242004
208.95000000018626
209.0429999952903
209.28899999853456
208.8590000057593
208.84499999374384
208.94600000610808
208.8819999989937
209.13699999800883
208.73700000083772
208.52300000115065
208.68599999812432
209.2380000030971
208.87699999730103
208.51499999844236
208.84700000169687
208.65000000048894
208.99500000086846
209.16099999885773
208.29699999740114
208.59700000437442
208.84400000068126
208.822999993572
208.8030000013532
208.69800000218675
208.93100000103004
208.9479999995092
208.7119999996503
208.71299999998882
209.19100000173785
209.0909999969881
208.74100000219187
208.95200000086334
208.75099999830127
208.83299999695737
208.7290000054054
209.0849999949569
209.0920000046026
208.52399999421323
208.73800000117626
209.17000000190455
209.0020000032382
208.7589999937336
209.08800000324845
208.25399999739602
208.66500000556698
208.88099999865517
208.92099999764469
209.32999999786261
208.851000003051
208.79199999762932
208.8480000020354
208.94699999917066
209.38200000091456
208.92900000035297
208.99700000154553
208.6570000028587
208.13799999450566
208.76200000202516
208.68899999913992
209.11200000409735
208.88699999341043
208.74900000490015
208.74299999559298
208.7180000016815
208.80700000270735
208.97300000069663
209.0570000000298
208.04900000075577
209.16599999327445
208.57900000555674
208.61999999760883
208.78500000253553
208.72399999643676
208.69900000252528
208.42399999673944
209.14900000207126
208.64199999778066
208.6459999991348
208.83300000423333
208.65600000252016
209.04199999495177
208.81999999983236
208.53500000521308
209.21199999429518
208.51699999911943
208.7690000043949
208.62900000065565
208.32199999858858
208.8660000008531
208.54799999506213
208.49200000520796
208.90099999814993
416.9659999970463
208.77500000642613
208.88999999442603
208.48600000317674
208.9510000005248
208.7549999996554
208.85999999882188
208.43600000080187
208.79899999999907
208.1830000024638
208.9949999935925
208.5910000023432
208.70100000320235
208.43799999420298
208.66600000590552
208.49900000030175
208.5529999967548
208.68999999947846
208.71600000100443
208.68499999778578
208.56600000115577
208.87400000356138
208.68199999677017
209.15200000308687
208.610999994562
208.5570000053849
208.40899999893736
208.89800000441028
208.6799999960931
209.05800000036834
208.59700000437442
208.67499999440042
208.8720000028843
208.678000002692
208.21299999806797
208.8179999991553
208.42799999809358
208.82900000287918
208.75399999931687
208.69500000117114
208.57599999726517
209.08200000121724
208.32099999825004
208.4610000019893
208.7549999996554
208.85400000406662
208.78699999593664
208.55899999878602
208.28700000129174
208.3580000034999
208.51799999945797
208.65499999490567
208.74600000388455
208.60399999946821
208.70599999761907
208.60299999912968
208.64100000471808
208.7219999957597
208.61700000386918
417.11599999689497
209.1629999995348
208.57700000487966
208.597999997437
208.62599999964004
208.43299999978626
208.8179999991553
208.43800000147894
208.26600000145845
208.9789999954519
208.80700000270735
208.8080000030459
208.65399999456713
208.27800000552088
209.166999993613
208.31100000214064
208.5819999992964
208.58600000065053
208.74400000320747
208.68999999947846
208.58299999963492
208.52500000182772
208.33999999740627
208.92199999798322
209.00300000357674
208.69200000015553
208.48299999488518
208.39800000248943
208.46000000165077
208.54800000233809
208.66599999862956
208.6020000060671
208.66599999862956
208.41899999504676
208.2910000026459
208.37390000087908
208.30800000112504
208.61299999523908
208.78100000118138
208.36100000451552
208.94699999917066
208.690999999817
208.2829999999376
208.73199999914505
208.37200000096345
208.71900000202004
208.00400000007357
208.22499999485444
208.66400000522844
208.62599999964004
208.1629999956931
208.01200000278186
208.63299999473384
208.02100000582868
208.48699999623932
208.8850000000093
208.71299999998882
208.50400000199443
208.3379999967292
208.24700000230223
208.6189999972703
208.89800000441028
208.61999999760883
208.2970000046771
208.5319999969215
208.82300000084797
208.26600000145845
208.44899999792688
208.69600000150967
208.63100000133272
208.398999995552
208.70899999863468
208.17100000567734
208.71299999998882
208.65799999592127
208.21499999874504
208.52300000115065
208.70300000387942
208.57199999591103
208.40499999758322
208.15800000127638
208.26800000213552
208.27399999689078
208.2040000022971
208.13700000144308
208.42699999775505
208.4060000051977
208.32599999994272
208.4649999960675
208.40799999859883
208.23000000382308
208.2029999946826
208.24700000230223
208.48300000216113
208.61799999693176
208.35490000172285
208.08799999940675
208.58600000065053
208.13300000008894
208.50800000334857
208.3169999968959
208.10899999924004
208.52900000318186
208.3649999985937
208.60800000082236
208.29899999807822
208.56800000183284
208.4949999989476
208.7420000025304
208.46899999742163
208.1190000026254
208.5019999940414
208.35600000282284
208.39500000147382
208.0710000009276
207.8059999985271
208.31200000247918
208.38099999673432
208.016000004136
208.6189999972703
208.36699999927077
208.47700000012992
208.59300000302028
207.82499999768334
208.25999999942724
208.52800000284333
208.40099999622907
208.42000000266125
208.6219999982859
208.6730000009993
208.37000000028638
208.21199999772944
208.26800000213552
208.46599999640603
208.16600000398466
208.1629999956931
208.0130000031204
208.05799999652663
207.88500000344357
208.21589999832213
208.37700000265613
208.43299999978626
208.63399999507237
208.15399999992223
207.91700000700075
208.18799999688054
208.25699999841163
208.62599999964004
208.029000001261
208.28199999959907
208.13900000212016
208.14299999619834
208.80400000169175
208.62399999896297
208.03500000329223
208.16799999738578
207.762999998522
208.3039999997709
208.32199999858858
208.23100000416161
208.3490000004531
207.817000002251
208.44599999691127
207.88200000242796
208.2379999992554
207.83099999971455
208.24200000060955
208.49299999827053
208.27399999689078
207.98199999990175
208.06900000025053
208.41700000164565
208.1049999978859
208.5120000047027
207.90399999532383
208.23200000450015
208.54200000030687
208.34199999808334
208.3439999987604
208.2220000011148
207.97999999922467
208.25399999739602
208.20590000221273
208.21599999908358
208.2250000021304
208.4370000011404
207.62899999681395
207.83200000005309
208.33000000129687
207.8929999988759
208.44200000283308
208.0920000007609
208.02399999956833
208.7649999957648
208.02700000058394
208.40100000350503
208.03200000227662
208.16799999738578
208.6120000021765
208.23999999993248
208.15099999890663
208.21499999874504
208.4679999970831
207.74600000004284
208.32599999994272
208.21599999908358
207.97200000379235
207.83900000242284
208.0199999982142
207.7999999964959
207.9379999995581
208.33800000400515
208.41900000232272
208.173999999417
208.5259999948903
207.87800000107381
207.8620000029332
207.88799999718321
208.16590000322321
208.43199999944773
208.06399999855785
208.2910000026459
208.0359999963548
208.19000000483356
208.5220000008121
207.91499999904772
208.35599999554688
207.61000000493368
208.12499999738066
208.16600000398466
207.76399999886053
207.93699999921955
208.1980000002659
208.21799999976065
207.57600000069942
207.64499999495456
207.7430000063032
207.7579999968293
208.34800000011455
208.1449999968754
208.08400000532856
207.9029999949853
208.20600000297418
208.22799999587005
208.18100000178674
208.1880000041565
208.4549999999581
208.08289999695262
207.84699999785516
207.8010000041104
208.1160000016098
207.97099999617785
208.60199999879114
207.93000000412576
208.1449999968754
208.03200000227662
208.01399999618297
208.2120000050054
208.23999999993248
208.37100000062492
207.79799999581883
207.868999998027
207.7860000063083
208.0260000002454
207.59999999427237
208.36699999927077
208.25400000467198
207.96600000176113
208.29499999672407
207.4880000000121
208.279999998922
207.77490000182297
208.22600000246894
207.83799999480834
208.25300000433344
207.9539999976987
208.01200000278186
207.9719999965164
208.5609999994631
208.33500000298955
208.34499999909895
208.19900000060443
208.03100000193808
207.66499999444932
207.80300000478746
208.53599999827566
208.28199999959907
208.0389999973704
207.8860000037821
207.54899999883492
207.57400000002235
207.91199999803212
208.1300000063493
208.1659999967087
207.9379999995581
208.15800000127638
207.8389000016614
207.97899999888614
207.32200000202283
208.20399999502115
208.04599999974016
208.09100000042235
208.0100000021048
208.0100000021048
208.25099999638041
207.68600000155857
207.75999999750638
208.26800000213552
207.75100000173552
208.0710000009276
207.87799999379786
208.109000006516
207.99199999601115
207.86400000361027
207.7279999939492
207.98400000057882
207.80090000334894
207.85299999988638
208.2349999982398
207.63499999884516
208.38300000468735
208.16999999806285
208.0530000021099
207.63699999952223
207.6859999942826
207.59700000053272
207.84000000276137
207.67099999648053
208.3450000063749
208.18299999518786
207.5570000015432
207.4300000022049
208.01599999686005
207.64800000324612
208.0199999982142
207.92700000311015
208.0188999971142
207.7080000017304
207.457999997132
208.1929999985732
208.27400000416674
207.93399999820394
207.87099999870406
208.05100000143284
207.8800000017509
207.94599999499042
207.61100000527222
207.97299999685492
207.68699999462115
207.48599999933504
208.0640000058338
207.75599999615224
207.642900000792
208.07500000228174
207.99999999871943
207.9169999997248
207.80099999683443
207.79200000106357
208.02800000092248
207.7819999976782
208.47300000605173
207.54399999714224
207.9989999983809
207.65899999969406
208.30600000044797
207.66800000274088
207.84399999683956
207.67699999851175
207.81300000089686
208.2689000017126
207.26400000421563
207.77099999395432
208.3630000051926
208.01799999753712
207.3069999969448
208.11400000093272
207.66700000240235
207.58699999714736
207.67000000341795
207.93399999820394
207.393000004231
207.97099999617785
208.13900000212016
207.59499999985565
208.15099999890663
208.01799999753712
208.1328999993275
207.89000000513624
207.5939999995171
207.66499999444932
207.81800000258954
207.68300000054296
208.01699999719858
208.17400000669295
207.23399999405956
207.6320000051055
207.74999999412103
207.56700000492856
207.37199999712175
207.97400000446942
208.3439999987604
207.80199999717297
207.68390000012005
207.79100000072503
208.1430000034743
207.81499999429798
207.67999999952735
207.66900000307942
207.42199999949662
207.53200000035577
207.83200000005309
208.10099999653175
207.51800000289222
208.3589999965625
207.8860000037821
207.85500000056345
207.39799999864772
207.6809999998659
207.55890000145882
207.68500000122003
207.78900000004796
208.04900000075577
207.85599999362603
208.11000000685453
207.3709999967832
208.0740000019432
207.762999998522
207.817000002251
208.03699999669334
207.4399999983143
207.68600000155857
207.35599999898113
207.58500000374625
207.6939999969909
207.8308999989531
207.8410000030999
207.7290000015637
207.67699999851175
207.62699999613687
207.87600000039674
207.3750000054133
208.29499999672407
207.7179999978398
207.71800000511575
207.91599999938626
207.81200000055833
207.98199999990175
207.51399999426212
207.65400000527734
207.4069000009331
207.31799999339273
207.77800000360003
207.59800000087125
207.51000000018394
207.39399999729358
207.50100000441307
208.33599999605212
207.5170000025537
207.53100000001723
207.61299999867333
208.03699999669334
208.22300000145333
207.42199999949662
208.1190000026254
207.655899997917
207.53400000103284
207.57199999934528
207.98199999990175
207.37399999779882
207.9710000034538
207.88200000242796
207.5059999988298
207.77999999700114
207.74099999835016
207.26800000556977
207.7789999966626
207.51900000323076
207.9440000015893
207.9329999978654
207.50689999840688
207.65399999800138
207.51100000052247
207.54000000306405
207.7290000015637
207.62100000138162
207.48399999865796
207.6840000008815
207.7729999946314
207.37999999983003
207.77800000360003
207.23200000065845
207.20199999777833
207.46800000051735
207.66590000130236
207.78900000004796
207.77799999632407
207.29800000117393
207.41999999881955
207.65500000561588
208.19899999332847
207.4880000000121
207.73600000393344
207.51100000052247
207.68600000155857
207.39899999898626
207.60999999765772
207.44900000136113
207.86799999768846
207.62700000341283
207.51190000009956
207.56499999697553
207.89800000056857
207.5840000034077
207.49000000068918
207.34499999525724
207.77900000393856
207.54699999815784
207.98400000057882
207.7209999988554
207.87800000107381
207.39099999627797
207.82600000529783
207.39899999898626
206.98799999809125
207.7179999978398
207.32690000295406
207.4609999981476
207.75700000376673
207.6279999964754
207.84000000276137
207.62599999579834
207.49500000238186
207.7209999988554
207.5939999995171
207.3510000045644
207.50099999713711
207.66200000070967
207.27500000066357
207.84699999785516
207.37100000405917
207.3478999955114
207.64600000256905
207.43200000288198
207.77999999700114
207.5299999996787
207.6329999981681
207.17200000217417
207.406000001356
207.53100000001723
207.62500000273576
207.31899999373127
207.20400000573136
207.3709999967832
207.6660000020638
207.54199999646517
207.84390000335407
207.72800000122515
207.50399999815272
207.58200000273064
207.76999999361578
207.088000002841
207.70900000206893
207.76499999919906
207.6279999964754
207.16800000082003
207.2630000038771
207.26799999829382
207.46499999950174
207.550999999512
207.6759999981732
207.07100000436185
207.59700000053272
207.43889999721432
207.5669999976526
207.88700000412064
207.3759999984759
207.67499999783468
207.512000000861
207.31199999863748
207.64900000358466
207.868999998027
207.4300000022049
207.15699999709614
207.8479999981937
207.2550000011688
207.15600000403356
207.53400000103284
207.41999999881955
207.28789999702713
207.16900000115857
207.60000000154832
207.44700000068406
206.7689999967115
207.4159999974654
207.33600000676233
206.94799999910174
207.3679999957676
207.3240000026999
207.27099999930942
207.45899999747053
207.37000000372063
207.38699999492383
207.04800000385148
207.4618999977247
207.49700000305893
207.50499999849126
207.1490000016638
207.5299999996787
207.41199999611126
207.47900000424124
207.6390000001993
207.4399999983143
207.47600000322564
207.38699999492383
207.38900000287686
207.1559999967576
206.9370000026538
207.2310000003199
207.70189999893773
207.33199999813223
207.3369999998249
207.19900000403868
207.28699999745004
207.20900000014808
207.36800000304356
207.11599999776809
207.39699999830918
207.10800000233576
207.14700000098674
207.17599999625236
207.43200000288198
207.34599999559578
207.47390000178711
207.25400000083027
207.44500000000698
207.31900000100723
207.25400000083027
206.8989999970654
207.2520000001532
207.16299999912735
207.55600000120467
207.23500000167405
207.27400000032503
207.19599999574712
207.45800000440795
207.37289999669883
207.42600000085076
207.64100000087637
207.17500000318978
207.2859999971115
206.9259999989299
207.75000000139698
206.84600000095088
207.5299999996787
207.20599999913247
207.27199999964796
207.80899999954272
206.97890000155894
207.32200000202283
207.1929999947315
207.14700000098674
207.02300000266405
207.01800000097137
207.30499999626772
206.8859999999404
207.07499999844003
207.33599999948638
207.4129999964498
207.6359000056982
207.27899999474175
207.43200000288198
207.0319999984349
207.1970000033616
207.60199999494944
207.34900000388734
207.4670000001788
207.1979999964242
207.3030000028666
207.0559999992838
207.3240000026999
207.29699999355944
207.18290000513662
207.62899999681395
207.05399999860674
207.03800000046613
207.39700000558514
207.41499999712687
207.2180000031949
207.206999999471
207.25300000049174
207.31499999965308
207.31099999829894
207.300000001851
207.34499999525724
207.23990000260528
207.2520000001532
207.23200000065845
207.3679999957676
207.3210000016843
206.87400000315392
207.24799999879906
207.1490000016638
207.13699999760138
207.02699999674223
207.13700000487734
207.23200000065845
207.1469000002253
207.03299999877345
207.03099999809638
207.56200000323588
207.67099999648053
207.61700000002747
207.08700000250246
206.90599999943515
207.3369999998249
207.4720000018715
207.1769999965909
206.980900002236
206.6659999982221
207.51900000323076
207.4679999932414
206.9580000024871
207.2790000020177
207.55199999985052
207.21100000082515
207.3420000015176
207.3339999988093
207.0460000031744
207.3039999959292
207.75590000266675
207.61399999901187
207.42099999915808
207.13200000318466
207.00899999792455
207.64300000155345
207.02000000164844
207.39299999695504
206.98999999876833
207.07799999945564
207.33800000016345
206.94400000502355
207.1049000005587
206.97599999402883
207.08200000080978
207.38700000219978
207.54999999917345
207.25600000150735
207.15399999608053
206.87200000247685
207.39399999729358
207.0670000030077
207.1189999987837
207.14099999895552
207.30790000379784
206.85499999672174
207.24000000336673
207.12799999455456
207.23200000065845
207.22500000556465
207.32999999745516
207.2310000003199
206.86900000146125
207.27099999930942
206.9169999958831
207.18690000649076
207.31899999373127
207.06600000266917
207.32000000134576
207.1979999964242
206.69500000076368
207.67200000409503
207.3039999959292
206.85100000264356
207.3069999969448
206.67800000228453
207.28489999601152
207.2210000042105
207.40700000169454
207.18499999929918
206.9359999950393
207.17400000285124
207.03299999877345
207.16299999912735
207.2550000011688
207.02300000266405
207.16600000014296
207.6459000018076
207.13799999793991
207.11799999844516
207.09000000351807
207.35099999728845
206.94100000400795
207.0259999964037
207.3610000006738
206.95300000079442
206.81989999866346
207.48100000491831
207.3099999979604
206.9580000024871
206.73700000043027
207.21999999659602
207.22299999761162
207.14000000589294
206.64399999805028
206.8920000019716
207.35399999830406
206.98989999800688
207.300000001851
206.67099999991478
206.77900000009686
207.52299999730894
207.13800000521587
206.71599999332102
207.13500000420026
206.87599999655504
207.14589999988675
206.8829999989248
207.08900000317954
207.15699999709614
206.770000004326
207.30299999559065
207.01000000553904
207.09399999759626
207.45999999780906
206.7599000001792
206.76500000263331
207.18699999997625
207.28799999778857
206.98000000265893
207.3889999956009
207.18000000488246
207.36599999509053
207.09000000351807
207.24799999879906
207.0259000029182
207.04200000182027
207.04599999589846
206.8619999990915
207.26699999795528
207.16500000708038
206.5009999932954
207.0540000058827
206.9919999994454
206.7548999984865
206.99700000113808
207.0979999989504
207.18699999997625
206.702999996196
207.41600000474136
206.47599999938393
207.4030000003404
206.95300000079442
206.741999994847
206.86399999976857
206.75699999992503
207.24400000472087
206.80300000094576
206.8299999955343
206.98799999809125
207.20000000437722
206.86900000146125
207.00689999648603
207.25800000218442
207.09599999827333
206.70300000347197
206.68799999839393
206.8859999999404
206.70199999585748
206.99400000012247
207.09300000453368
206.7179000005126
206.95200000045588
207.57099999900674
207.04799999657553
206.83500000450294
206.7079999978887
206.74899999721674
206.87000000179978
207.10300000064308
207.32789999601664
206.9480000063777
207.20299999811687
206.35600000241539
207.0229999953881
206.8650000001071
206.98300000367453
207.06799999607028
206.7800000004354
207.35989999957383
206.60399999906076
206.66999999957625
207.0559999992838
206.85000000230502
207.05499999894528
206.73700000043027
206.97199999995064
206.79499999823747
206.99100000638282
207.08889999514213
206.90599999943515
207.08200000080978
207.1570000043721
206.93999999639345
207.04700000351295
206.83299999654992
207.0499999972526
207.36800000304356
206.61300000210758
207.27590000024065
206.6869999980554
207.0739999981015
207.07899999979418
206.8340000041644
206.30800000071758
207.32499999576248
206.78800000314368
206.87599999655504
206.8859000064549
207.0289999974193
206.7559999995865
206.83000000281027
207.113999997091
206.70699999755016
206.94799999910174
207.27400000032503
206.33700000325916
207.13989999785554
206.95400000113295
207.05399999860674
207.23300000099698
206.94199999707052
206.7250000036438
207.02100000198698
206.88499999960186
206.95100000011735
206.77499999874271
206.6668999977992
206.9469999987632
206.7170000009355
206.92699999926845
207.22999999998137
206.36600000580074
207.04499999555992
206.4329999993788
206.28399999986868
206.9439000042621
206.99299999978393
206.83099999587284
206.79000000382075
206.70199999585748
206.7380000007688
206.889000000956
206.9439999977476
206.76390000153333
206.82099999976344
206.876000003831
206.8059999946854
206.5020000009099
206.84800000162795
207.0129999992787
206.8150000050082
207.2989999942365
206.25690000451868
206.8010000002687
206.4669999963371
206.85700000467477
206.63399999466492
206.51200000429526
206.87099999486236
206.52700000209734
206.74790000339272
206.70399999653455
207.20599999913247
206.7380000007688
206.87999999790918
206.54600000125356
207.0129999992787
206.82400000077905
206.94300000468502
206.51899999938905
207.31700000033015
206.99299999978393
206.78899999620626
206.9610000035027
206.583999999566
206.70599999721162
206.9580000024871
206.78790000238223
206.44899999751942
206.75800000026356
206.43900000141002
206.70899999822723
206.53000000311295
206.83999999891967
206.88099999824772
206.79499999823747
206.72190000186674
206.95300000079442
206.56400000007125
206.93699999537785
206.9550000014715
206.84600000095088
206.74000000144588
206.56900000176392
206.85599999706028
206.9409000032465
206.8989999970654
207.05099999759113
206.4440000031027
207.14099999895552
206.63400000194088
206.75299999857089
206.98499999707565
206.99299999978393
206.24990000214893
206.81200000399258
206.7929999975604
207.12600000115344
206.86600000044564
206.6259999992326
206.7170000009355
207.0190000013099
206.91099999385187
206.86700000078417
206.6659000047366
206.41099999920698
207.1670000004815
206.88199999858625
207.17100000183564
207.11799999844516
206.34599999903003
206.85100000264356
206.85599999706028
206.63000000058673
207.04789999581408
206.571000002441
206.76100000127917
206.45299999887357
206.68499999737833
206.66300000448246
206.80999999603955
206.266000001051
206.41890000115382
207.01399999961723
206.90100000501843
206.73700000043027
206.53499999752967
206.80200000060722
206.7410000017844
206.45599999988917
207.00999999826308
206.68199999636272
207.09290000377223
206.85199999570614
206.7670000033104
206.6689999992377
206.6110000014305
206.60599999973783
206.64899999974295
206.7139999999199
206.9550000014715
207.12300000013784
206.61090000066906
206.74299999518553
206.6290000002482
206.83800000551855
206.50499999464955
206.73299999907613
206.78100000077393
206.57800000481075
207.0419999945443
206.65800000278978
206.5059000015026
206.34299999801442
206.3170000037644
206.91099999385187
206.5160000056494
206.65200000075856
206.70399999653455
206.79799999925308
206.62399999855552
206.608899999992
206.66999999957625
205.91300000523916
206.18199999444187
206.47300000564428
206.74599999620114
206.84800000162795
206.7010000027949
206.5879000001587
207.0229999953881
206.35000000038417
206.85000000230502
206.7209999950137
206.5230000007432
206.5980000043055
206.6999999951804
206.80500000162283
206.91590000205906
206.46100000158185
206.56099999905564
206.6320000012638
206.5440000005765
206.86600000044564
206.63199999398785
206.2339999974938
206.6709000064293
206.42799999768613
207.01099999860162
206.30900000105612
206.26099999935832
206.67900000262307
206.9199999968987
206.79000000382075
206.17499999934807
206.60189999762224
207.07499999844003
206.61200000176905
206.71900000161259
206.39999999548309
206.5980000043055
206.54600000125356
206.3339999949676
206.26089999859687
206.40300000377465
206.9130000018049
206.92799999960698
206.7269999970449
206.57000000210246
207.2009999974398
206.50300000124844
206.63400000194088
206.45800000056624
206.55689999694005
206.6590000031283
206.2969999969937
206.6190000041388
206.5119999970193
206.88199999858625
206.72999999806052
206.43200000631623
207.01099999860162
206.42689999658614
206.3300000008894
206.66799999889918
206.31300000241026
206.5920000022743
206.34399999835296
206.82300000044052
206.9229999979143
206.43600000039442
206.44090000132564
206.65400000143563
206.6419999973732
206.8680000011227
206.67500000126893
206.7609999940032
206.7380000007688
206.75699999992503
206.5130000046338
206.39289999962784
206.35899999615503
206.56500000040978
206.53600000514416
206.60399999906076
206.6689999992377
206.1459999968065
206.54199999989942
206.51599999837345
206.32299999851966
206.5629999997327
206.14400000340538
206.7139999999199
206.6259999992326
206.4639999953215
206.12100000289502
206.49689999845577
206.6190000041388
206.56799999414943
206.7590000006021
206.92300000519026
206.03299999493174
206.3860000052955
206.44099999481114
206.67390000016894
206.67099999991478
206.74800000415416
206.49199999752454
206.46100000158185
206.3140000027488
206.08999999967637
206.18099999410333
206.82300000044052
206.37390000047162
206.39400000072783
206.359000003431
206.6149999955087
206.48400000209222
206.52200000040466
206.61000000109198
206.78400000178954
206.77099999738857
206.59290000185138
206.79099999688333
206.67099999991478
206.40500000445172
206.529999995837
206.266000001051
206.42799999768613
206.47599999938393
206.12790000450332
206.29399999597808
206.6290000002482
206.53799999854527
206.26500000071246
206.8250000011176
206.60700000007637
206.47299999836832
206.2889000007999
206.55700000497745
206.21099999698345
206.38000000326429
206.29799999733223
206.55299999634735
206.3780000025872
206.57200000277953
206.63090000016382
206.57699999719625
206.88199999858625
206.95400000113295
206.60299999872223
206.2110000042594
206.6080000004149
206.372000000556
206.54990000184625
205.93299999745796
206.6110000014305
206.4059999975143
206.5050000019255
206.38599999801954
206.63300000160234
206.57499999651918
206.45290000538807
205.85799999389565
206.5500000026077
206.53399999719113
206.29800000460818
206.41500000056112
206.69899999484187
206.54389999981504
206.40600000479026
206.31999999750406
206.59300000261283
206.32900000055088
206.56899999448797
206.59000000159722
206.6800000029616
206.1288999975659
206.770000004326
206.1699999976554
206.1810000013793
206.4819999941392
206.24100000713952
206.39099999971222
206.596999996691
206.47289999760687
206.6080000004149
206.3960000014049
206.72000000195112
206.38099999632686
206.2350000051083
206.46199999464443
206.59490000252845
206.50400000158697
206.41800000157673
206.5009999932954
206.21300000493648
206.34299999801442
206.0459999993327
206.46690000285162
206.39899999514455
206.57300000311807
206.7929999975604
206.32200000545708
206.12999999866588
206.45499999955064
206.10989999840967
206.46400000259746
206.92099999723723
206.28600000054576
206.64899999974295
206.34599999903003
206.21300000493648
206.55599999736296
206.16100000188453
206.54900000226917
206.38899999903515
206.05799999611918
206.1630000025616
206.68199999636272
205.933900004311
206.49399999820162
206.54800000193063
206.74000000144588
205.96599999407772
206.4550000068266
206.2389999991865
206.33689999522176
206.4539999992121
206.00299999932759
206.25700000528013
205.9679999947548
206.05800000339514
206.40399999683723
206.70990000508027
206.46799999667564
206.14000000205124
205.8759999999893
206.30900000105612
206.56400000007125
206.2210000003688
206.2718999950448
206.3830000042799
205.92600000236416
206.25599999766564
206.57399999618065
206.14800000475952
206.61599999584723
206.24289999977918
206.5340000044671
206.16799999697832
206.4440000031027
206.1150000008638
206.41499999328516
206.48500000243075
206.1180000018794
206.4819000006537
206.35699999547796
206.53800000582123
206.33199999429053
206.37100000021746
206.64500000566477
206.47099999769125
206.32089999708114
206.2480000022333
206.00199999898905
206.5599999987171
206.50100000057137
206.07100000052014
206.4890000037849
206.1108999987482
206.2179999993532
206.19299999816576
205.79100000031758
206.46300000225892
205.86599999660393
206.0330000022077
206.160000001546
206.39899999514455
206.35200000106124
206.4710000049672
206.0609999971348
206.35999999649357
206.1799000002793
206.53000000311295
206.34699999936856
205.84100000269245
206.2179999993532
206.31200000207173
206.15799999359297
206.28090000536758
206.24400000087917
206.28299999953015
206.23599999817088
205.74199999828124
206.23499999783235
205.98099999915576
206.44990000437247
206.16200000222307
205.87499999965075
206.372000000556
205.87999999406748
206.07200000085868
205.84900000540074
206.69189999898663
206.19799999985844
206.3879999986966
206.17700000002515
206.42799999768613
206.22600000206148
206.1390000017127
206.20190000045113
206.2679999944521
205.76500000606757
206.1559999929159
206.60700000007637
206.10000000306172
206.3629000040237
206.10199999646284
206.10599999781698
206.01100000203587
206.60399999906076
206.51799999905052
206.34000000427477
206.1108999987482
206.38599999801954
205.93599999847356
205.7889999996405
205.9810000064317
206.2099999966449
205.9159999989788
206.06290000432637
206.38999999937369
205.9640000006766
205.8709999982966
205.75299999472918
206.54199999989942
206.00090000516502
206.48200000141514
206.22399999410845
206.3350000025821
206.1180000018794
206.19199999782722
206.13589999993565
206.10599999781698
205.9979999976349
206.00800000102026
206.26400000037393
205.697000004875
206.22899999580113
205.97889999771724
206.6930000000866
206.07900000322843
206.29599999665515
206.4280000049621
205.94600000185892
206.03299999493174
206.36390000436222
206.2420000002021
206.18499999545747
206.30800000071758
206.17499999934807
206.05200000136392
206.41600000089966
205.92089999991003
206.26099999935832
206.27699999749893
206.2590000059572
206.3789999956498
206.6400000039721
206.29899999767076
206.20190000045113
205.90799999627052
206.2960000039311
206.63100000092527
205.73899999726564
206.07400000153575
206.17889999994077
206.28800000122283
206.26099999935832
206.51699999871198
206.26500000071246
206.26400000037393
206.1360000006971
206.32089999708114
206.13500000035856
206.15299999917625
205.82300000387477
206.3099999941187
206.50700000260258
205.86700000421843
205.7929000002332
206.11799999460345
205.77500000217697
206.7079999978887
205.8370000013383
205.8610000021872
206.5558999966015
206.0639999981504
206.34900000004563
205.9850000005099
205.82800000556745
206.46299999498297
206.02389999839943
206.0090000013588
206.22599999478552
206.03200000186916
205.7249999998021
206.33700000325916
205.9508999955142
205.9910000025411
206.0510000010254
206.1489999978221
206.3209999978426
206.15100000577513
206.12099999561906
206.36889999877894
205.91699999931734
205.92800000304123
206.33100000122795
205.960999999661
206.12100000289502
205.88689999567578
206.53699999820674
206.11700000154087
205.84100000269245
206.42899999802466
206.1180000018794
206.19599999918137
205.97689999704016
205.9670000016922
206.10599999781698
205.80400000471855
206.1699999976554
206.20600000256673
205.7898999992176
205.9670000016922
205.9469999949215
206.05500000237953
206.13199999934295
206.1519999988377
206.31000000139466
205.91089999652468
206.02900000085356
205.69600000453647
205.61499999894295
206.09200000035344
206.3399999969988
206.5119000035338
205.95199999661418
205.95899999898393
205.68900000216672
206.22200000070734
206.2099999966449
206.35500000207685
205.47890000307234
206.3269999998738
205.97999999881722
205.98700000118697
206.2549999973271
206.13500000035856
206.32189999741968
206.26400000037393
206.359000003431
206.1089999988326
206.08399999764515
206.10699999815552
206.26590000028955
206.50000000023283
205.61799999995856
206.22200000070734
206.04199999797856
205.85399999981746
205.92900000337977
205.7898999992176
205.88000000134343
206.07200000085868
206.3159999961499
205.8949999991455
206.08699999866076
205.9159000054933
206.15999999427004
205.9399999998277
205.86500000354135
206.28099999885308
205.94200000050478
206.16400000290014
205.93089999601943
206.43099999870174
205.78799999930197
205.80400000471855
206.25699999800418
206.4509999981965
205.94400000118185
206.25290000316454
206.28900000156136
206.66199999686796
205.6349999984377
205.960999999661
206.16900000459282
205.97499999712454
205.8589000007487
205.78099999693222
205.8240000042133
206.39099999971222
205.54799999808893
206.10799999849405
206.1219000024721
205.91099999728613
205.95300000422867
205.77799999591662
205.7280000008177
206.0219999984838
205.38289999967674
205.52600000519305
205.87800000066636
205.89699999982258
205.8709999982966
205.84899999812478
205.8829000015976
205.90100000117673
206.11600000120234
206.13400000002002
206.12399999663467
206.25699999800418
205.95390000380576
205.89800000016112
205.76399999845307
205.56899999792222
206.14400000340538
206.1219999959576
205.82890000514453
205.64699999522418
206.1710000052699
206.21399999799905
205.72099999844795
206.07200000085868
206.07490000111284
205.7700000004843
206.3029999990249
205.9430000008433
205.96600000135368
205.57600000029197
205.7388999965042
206.22300000104588
205.82599999761442
205.62400000198977
206.01399999577552
206.20200000121258
206.12500000424916
206.11289999942528
205.3029999951832
205.70500000030734
205.87400000658818
206.18699999613455
205.88799999677576
206.0129000019515
205.69800000521354
206.0769999952754
205.72299999912502
205.75700000335928
206.1699999976554
206.05590000195662
205.74199999828124
205.9270000027027
205.63899999979185
205.95999999932246
205.43200000247452
206.0708999997587
205.99399999628076
205.95999999932246
206.04900000034831
205.9129999979632
205.47200000146404
205.86999999795808
205.69290000275942
205.73300000251038
205.73599999625003
205.55099999910453
205.98299999983283
205.8790000010049
205.67190000292612
206.09899999544723
205.4400000051828
206.05399999476504
206.00800000102026
205.64400000148453
205.79890000226442
205.38700000179233
205.79499999439577
205.79300000099465
206.0810000039055
205.57589999953052
206.27999999851454
205.51500000146916
205.47700000315672
205.7509999940521
206.03400000254624
205.53490000020247
205.604000002495
205.95099999627564
205.43800000450574
206.0459999993327
205.59700000012526
205.7388999965042
205.90200000151526
205.92500000202563
205.58899999741698
205.88400000269758
205.86399999592686
206.11289999942528
205.7790000035311
205.39399999688612
205.99899999797344
205.8370000013383
206.00199999898905
205.4680000001099
205.9159000054933
205.87299999897368
205.749000000651
205.82699999795295
206.08399999764515
205.96199999999953
205.84490000328515
205.81500000116648
205.84899999812478
205.84299999609357
205.96500000101514
205.54800000536488
206.23389999673236
205.244999997376
205.92100000067148
205.86300000286428
205.88100000168197
205.47000000078697
206.07389999349834
205.84400000370806
205.604000002495
205.84799999778625
205.55700000113575
205.8099999994738
205.94189999974333
205.78499999828637
205.867999997281
206.37300000089454
205.5220000038389
205.66600000165636
205.95489999686833
205.54399999673478
206.147000004421
205.79300000099465
205.9259999950882
205.8480000050622
205.5058999976609
206.1329999996815
205.5359999940265
205.36700000229757
205.73700000386452
205.55689999309834
205.88600000337465
205.604000002495
205.43199999519857
206.24400000087917
205.78000000386965
205.84189999499358
205.46599999943282
205.40800000162562
205.27700000093319
205.94900000287453
205.66999999573454
205.65190000343136
206.06299999781186
205.84300000336953
205.7249999998021
205.62000000063563
205.89099999779137
205.97190000262344
205.99899999797344
205.30499999586027
205.62700000300538
205.49400000163587
205.60399999521906
206.16290000180015
205.32300000195391
205.96199999999953
206.24099999986356
205.57900000130758
205.97599999746308
205.5779000002076
205.58899999741698
205.7070000009844
205.83299999998417
205.68500000081258
205.43200000247452
205.80989999871235
205.99699999729637
205.64800000283867
205.79300000099465
206.12399999663467
205.6910000028438
205.57890000054613
205.64899999590125
205.21500000177184
205.81700000184355
206.05000000068685
205.4539999953704
205.67590000428027
205.69599999726051
205.91499999864027
205.77500000217697
205.61199999792734
205.67200000368757
205.7529000012437
205.51999999588588
206.04300000559306
205.85799999389565
205.87399999931222
206.13300000695745
205.60000000114087
205.96199999999953
205.97900000575464
205.89399999880698
205.5529999997816
205.3578999984893
205.21600000211038
205.96899999509333
206.00700000068173
205.4889999999432
205.66500000131782
205.4638999979943
205.45400000264635
205.6319999974221
205.26000000245403
205.65199999691686
205.86000000184868
206.00389999890467
205.40099999925587
205.45200000196928
205.92900000337977
205.8919999981299
205.49999999639113
205.88090000092052
205.67700000538025
205.64699999522418
205.56600000418257
205.7589999967604
205.8450000040466
205.97599999746308
205.41689999663504
206.0510000010254
205.45200000196928
206.04499999899417
205.40600000094855
205.562999995891
205.61190000444185
205.78799999930197
205.45899999706307
205.88000000134343
205.41500000399537
205.64999999623979
205.86400000320282
205.1858999984688
205.21899999585003
205.8370000013383
205.91799999965588
205.65000000351574
205.6349999984377
205.92390000092564
205.58499999606283
205.8720000059111
205.88399999542162
205.65200000419281
205.87299999897368
205.41489999595797
205.23300000058953
205.40400000027148
206.10999999917112
205.12400000006892
205.7870000062394
205.76389999769162
205.9129999979632
411.1830000038026
205.51200000045355
205.51089999935357
205.53600000130245
205.28299999568844
205.58300000266172
205.97899999847868
205.30300000245916
205.23099999991246
205.8199000020977
205.49799999571405
205.36100000026636
205.69200000318233
205.18199999787612
205.6979999979376
205.42090000526514
205.65799999894807
205.4119999957038
205.57800000096904
205.604000002495
205.6479999955627
205.59300000604708
205.75289999396773
206.10000000306172
205.3620000006049
205.46900000044843
205.643000001146
205.4359999965527
205.3440000017872
205.28989999729674
205.41200000297977
205.32799999637064
205.41500000399537
205.90699999593198
205.537000001641
205.9030000018538
205.30090000102064
205.72099999844795
205.18099999753758
205.54899999842746
205.43000000179745
205.59700000012526
205.56800000485964
205.44189999782247
205.48299999791197
205.5560000007972
205.52799999859417
205.81500000116648
205.3959999975632
205.58600000367733
205.90799999627052
205.67190000292612
205.55500000045868
205.6139999986044
205.52000000316184
205.57600000029197
205.73399999557296
205.51500000146916
205.7898999992176
205.34800000314135
205.7730000014999
205.655999998271
205.21300000109477
205.3169999999227
205.35089999611955
205.54100000299513
205.53999999538064
205.19600000261562
205.41400000365684
411.51999999419786
205.49490000121295
205.63399999809917
205.47700000315672
205.95000000321306
205.43099999486003
205.4680000001099
205.4680000001099
205.6949000034365
205.2819999953499
205.80200000404147
205.88000000134343
205.93799999915063
205.49100000062026
205.64599999488564
205.58900000469293
205.39589999680175
205.22499999788124
205.31800000026124
205.58400000300026
205.22199999686563
205.4210000060266
205.43899999756832
205.52389999647858
205.6090000041877
205.46199999807868
205.80599999811966
205.4920000009588
205.43800000450574
205.58599999640137
205.98900000186404
205.22389999678126
205.27600000059465
205.57600000029197
205.4100000023027
205.67399999708869
205.0840000010794
205.64200000080746
205.6139999986044
205.65889999852516
205.38700000179233
205.47200000146404
205.17600000312086
205.50899999943795
205.70500000030734
205.61999999335967
205.04000000073574
205.7559000022593
205.26000000245403
205.50599999842234
205.08600000175647
205.61799999995856
205.50299999740673
205.50299999740673
205.06600000226172
205.30490000237478
205.4019999995944
205.5640000035055
205.5179999952088
205.20000000396976
205.3169999999227
205.77699999557808
205.16499999939697
205.29090000491124
205.41099999536527
205.51700000214623
205.16099999804283
205.69200000318233
205.4710000011255
205.4019999995944
205.81400000082795
205.52499999757856
205.61289999750443
205.10400000057416
205.4950000019744
205.39699999790173
205.68700000148965
205.57900000130758
205.41599999705795
205.4580000040005
205.84799999778625
205.20090000354685
205.56099999521393
205.60000000114087
205.0539999981993
205.40600000094855
205.5560000007972
205.48499999858905
205.3589999995893
205.58200000232318
205.53389999986393
205.48499999858905
205.51200000045355
205.61599999928148
205.62400000198977
205.3830000004382
205.4710000011255
205.34699999552686
205.16500000667293
205.8298999982071
205.1209999990533
205.39499999722466
205.34000000043306
205.37899999908404
204.96600000478793
205.22999999957392
205.35999999992782
205.46789999934845
205.2079999994021
204.9639999968349
205.2250000051572
205.13699999719393
205.1419999988866
411.03799999837065
205.1279000006616
205.10300000023562
205.4160000043339
205.26199999585515
205.11800000531366
206.01299999543699
205.36499999434454
205.5640000035055
205.33589999831747
205.07400000497
205.52699999825563
205.34899999620393
204.75400000577793
205.75699999608332
206.06199999747332
205.3620000006049
205.43200000247452
205.4848999978276
205.38800000213087
205.33900000009453
205.0729999973555
205.56800000485964
205.30399999552174
204.90799999970477
205.77100000082282
205.34800000314135
205.41989999765065
205.05799999955343
205.138999997871
205.69900000555208
205.2789999943343
205.32700000330806
205.22599999821978
205.26999999856343
205.0509000036982
205.44199999858392
205.45400000264635
205.51100000011502
205.53400000062538
205.3749999977299
205.26000000245403
205.47899999655783
205.6019000010565
205.42099999875063
205.21600000211038
205.35299999755807
205.19200000126148
205.37999999942258
205.56500000384403
205.27099999890197
205.52289999614004
205.67799999844283
205.73400000284892
205.34200000111014
204.9540000007255
205.3719999967143
205.36300000094343
205.30200000212062
205.5218999958015
205.6570000058855
205.43099999486003
205.1160000046366
205.51599999453174
205.28400000330294
204.84600000054343
205.23400000092806
205.23189999948954
205.24699999805307
205.48000000417233
205.3539999978966
205.41599999705795
205.34000000043306
205.13300000311574
205.36790000187466
205.668999995396
205.42900000145892
205.2830000029644
205.33900000009453
205.29899999382906
205.27200000651646
205.43899999756832
205.82190000277478
204.78099999309052
205.2650000041467
205.08999999583466
205.5060000056983
205.34299999417271
205.08600000175647
205.6559000047855
205.51299999351613
205.24700000532903
205.3929999965476
205.19500000227708
205.23600000160513
205.24899999873014
205.79799999541137
205.25890000135405
205.39800000551622
205.05599999887636
205.01299999887124
205.3479999958654
205.25199999974575
205.2410000032978
205.30490000237478
204.6520000003511
204.98099999531405
205.1930000016
204.97700000123587
205.63399999809917
205.66500000131782
205.6490000031772
205.55089999834308
205.5980000004638
204.93899999564746
205.2410000032978
204.79599999816855
205.39699999790173
205.31499999924563
205.07300000463147
204.98589999624528
205.16499999939697
205.49100000062026
205.6150000062189
205.66799999505747
205.12500000040745
205.5259999979171
204.76100000087172
205.641900000046
205.29900000110501
204.81300000392366
205.54399999673478
205.10900000226684
205.4000000061933
205.0810000000638
205.41789999697357
205.55199999944307
205.78499999828637
204.9120000010589
205.59000000503147
205.1889999929699
205.31300000584451
205.1729999948293
205.00400000310037
205.32190000085393
205.23300000058953
205.34300000144867
205.3269999960321
205.24899999873014
205.08200000040233
205.1869999995688
205.16800000041258
205.57589999953052
205.03100000496488
204.93499999429332
205.09300000412622
204.85299999563722
205.10700000158977
205.13400000345428
205.5949999994482
205.38289999967674
205.38099999976112
205.04100000107428
205.2269999985583
204.99500000005355
205.1500000015949
205.232000000251
205.00399999582442
205.28400000330294
205.12690000032308
205.37399999739137
205.19900000363123
204.8919999942882
205.25300000008428
205.1930000016
204.782000000705
205.31089999713004
204.8270000013872
205.13300000311574
205.32799999637064
205.27700000093319
205.33900000009453
204.79799999884563
205.26600000448525
204.99289999861503
205.2170000024489
204.96199999615783
205.10900000226684
205.39799999824027
205.0939999971888
205.01700000022538
205.1430000065011
204.96389999607345
205.5160000018077
205.07699999870965
204.86800000071526
205.138999997871
205.04799999616807
205.22190000338014
205.3169999999227
205.2170000024489
205.21699999517296
205.01099999819417
205.33600000635488
205.4019999995944
205.17699999618344
205.25990000169259
205.34000000043306
205.14099999854807
205.0710000039544
205.30999999755295
204.86299999902258
205.20899999974063
205.09000000311062
205.16589999897406
204.67500000086147
204.95999999548076
205.53500000096392
205.3860000014538
204.939999995986
205.5190000028233
204.72690000315197
204.68799999798648
204.74100000137696
205.41799999773502
205.26000000245403
204.81899999867892
205.3089999972144
205.05590000539087
205.26199999585515
205.29099999839673
205.09600000514183
204.88399999885587
205.60999999725027
205.06900000327732
205.09389999642735
204.8960000029183
205.4329999955371
204.8140000042622
205.1119999960065
205.1740000024438
205.28200000262586
204.6658999970532
205.14700000057928
205.21000000007916
205.1320000027772
204.94999999937136
204.39600000099745
204.8378999970737
205.4100000023027
204.63299999391893
204.94300000427756
205.07999999972526
205.3989999985788
205.07499999803258
205.5529000062961
205.27499999298016
205.0840000010794
205.0779999990482
204.88400000613183
205.27690000017174
204.7630000015488
204.75900000019465
205.03199999802746
205.37999999942258
205.12700000108453
205.3779999987455
205.28490000288002
205.045999995491
204.7390000006999
204.98400000360562
204.90699999936623
205.27099999890197
204.70889999705832
204.7350000066217
205.045999995491
205.30300000245916
205.1359999968554
205.0359999993816
204.82600000104867
204.91690000199014
205.00000000174623
205.24399999703746
205.0729999973555
205.0050000034389
205.58100000198465
204.81489999656333
205.59599999978673
205.71000000200002
205.03499999904307
205.55800000147428
205.0969999982044
204.68699999764794
204.94090000283904
205.1900000005844
204.99299999937648
205.0089999975171
205.03499999904307
205.2520000070217
204.97989999421407
205.18599999923026
204.99399999971502
204.91100000072038
204.97400000022026
204.7050000037416
205.3449000013643
205.0639999943087
205.66500000131782
204.84199999918928
205.00000000174623
205.46199999807868
205.12000000599073
205.03289999760455
205.1900000005844
204.59599999594502
205.08600000175647
204.99399999971502
204.75299999816343
204.9209000033443
205.3890000024694
204.8259999937727
205.2560000010999
204.94200000393903
204.8279000009643
204.84099999885075
205.00400000310037
205.1659999997355
205.05799999955343
204.9330000008922
205.2648999961093
204.64000000356464
204.9219999971683
204.88599999953294
205.05899999989197
205.11090000218246
205.16099999804283
204.8720000020694
205.06400000158465
205.17799999652198
204.80800000223098
205.3278999956092
205.01399999920977
205.26800000516232
204.9369999949704
204.3690000064089
205.08899999549612
205.17490000202088
204.96299999649636
204.9570000017411
204.7870000023977
205.4019999995944
205.05799999955343
205.14689999981783
205.18499999889173
204.94599999801721
205.13300000311574
204.75399999850197
204.8930000019027
204.65690000128234
205.37999999942258
204.926999998861
205.1449999999022
204.62399999814807
204.926999998861
205.03690000623465
204.73599999968428
205.14099999854807
204.70599999680417
205.19100000092294
205.19100000092294
204.74490000196965
204.85399999597576
204.79400000476744
204.66299999679904
205.36700000229757
204.89000000088708
205.16889999998966
205.00299999548588
205.032999998366
204.48400000168476
204.66100000339793
205.42700000078185
204.6178999953554
204.88599999953294
204.61400000203867
205.01700000022538
204.61790000263136
204.73199999833014
205.2750000002561
204.91000000038184
204.8819999981788
204.64999999967404
205.00989999709418
205.33000000432367
204.90099999733502
204.7480000037467
204.6459999983199
204.90499999868916
205.0290000042878
204.64889999857405
205.02599999599624
205.06400000158465
204.74700000340817
204.96799999818904
205.11000000260537
205.0128999981098
204.59999999729916
204.71600000018952
204.58199999848148
205.10300000023562
204.88200000545476
205.031899997266
204.88900000054855
204.8690000010538
204.87499999580905
205.09999999922002
204.74600000306964
204.80790000146953
205.0219999946421
204.9540000007255
204.6120000013616
205.0359999993816
204.78500000172062
205.14990000083344
204.91800000309013
204.43799999338808
204.7720000045956
205.02799999667332
205.1980000032927
205.0288999962504
204.97099999920465
205.1080000019283
205.39799999824027
204.76400000188733
205.0020000024233
204.64089999586577
205.17500000278233
204.83899999817368
204.6360000022105
204.6760000012
204.98999999836087
204.66989999840735
204.76700000290293
204.61599999543978
204.83900000544963
204.72399999562185
204.72800000425195
204.9948999992921
204.98599999700673
205.3440000017872
204.8069999946165
204.56589999957941
205.13700000446988
204.98999999836087
204.77099999698112
205.06700000260025
204.59899999696063
204.86490000621416
204.58700000017416
204.88599999953294
204.5739999957732
204.95500000106404
204.90499999868916
204.68390000314685
204.67500000086147
205.2179999955115
204.21400000486756
204.85899999766843
204.57590000296477
204.7759999986738
204.87699999648612
204.9990000014077
204.9669999978505
204.5529000024544
204.65800000238232
204.8069999946165
204.51800000591902
205.18799999990733
204.76599999528844
205.04690000234405
204.61599999543978
204.81900000595488
205.15099999465747
204.91400000173599
204.28089999768417
205.14700000057928
204.9020000049495
204.88699999987148
204.63599999493454
205.01700000022538
204.63790000212612
205.06400000158465
204.82500000071013
204.81499999732478
204.55100000253879
204.73389999824576
204.7050000037416
204.92399999784539
204.99399999971502
204.64499999798136
205.06590000150027
204.82300000003306
205.20499999838648
205.23400000092806
204.5589999979711
204.95200000004843
204.90789999894332
204.55500000389293
204.79299999715295
205.0359999993816
204.7930000044289
205.01389999844832
204.36399999744026
205.00300000276184
204.74599999579368
204.49390000430867
204.44599999609636
204.95800000207964
205.33599999907892
204.32399999845074
204.67900000221562
204.8618999979226
204.6870000049239
204.63500000187196
205.32499999535503
204.46000000083586
204.91390000097454
204.57300000271061
205.06299999397015
204.60000000457512
204.6489999993355
204.85390000249026
204.69999999477295
205.00100000208477
204.85699999699136
205.3040000027977
205.04999999684514
204.97990000149002
205.0470000031055
204.70599999680417
204.97600000089733
205.05499999853782
205.1629000052344
204.00599999993574
204.74299999477807
204.78000000002794
204.4480000040494
204.9979000003077
204.9909999986994
205.2750000002561
204.82500000071013
204.92399999784539
204.83899999817368
204.9979000003077
204.66200000373647
204.8450000002049
205.16099999804283
204.36299999710172
204.8438999991049
205.08200000040233
204.95900000241818
205.0779999990482
204.76700000290293
204.54389999940759
204.79099999647588
204.74600000306964
205.02400000259513
204.97599999362137
204.9579000013182
204.76500000222586
204.92299999750685
204.45900000049733
204.75599999917904
204.91900000342866
204.8759000026621
204.89699999598088
204.6330000011949
204.89700000325684
204.52189999923576
204.8849999991944
204.94399999734014
205.08800000243355
204.72600000357488
204.71289999841247
205.668999995396
204.75000000442378
204.8849999991944
204.65500000136672
204.5968999955221
205.17300000210525
204.727999996976
204.45600000675768
205.27799999399576
204.84299999952782
204.51690000481904
204.7969999985071
205.04600000276696
204.61699999577831
204.64000000356464
204.52490000025136
204.53399999678368
204.40100000269013
204.90199999767356
205.08300000074087
204.79689999774564
204.78100000036648
205.0149999995483
204.49699999880977
204.75100000476232
204.69990000128746
204.7789999996894
204.61499999510124
204.83600000443403
204.65400000102818
205.16389999829698
204.64399999764282
204.65400000102818
204.7339999990072
204.8350000040955
204.9408999955631
204.55200000287732
204.54800000152318
204.96599999751197
204.51999999932013
204.50390000041807
204.60800000000745
204.74799999647075
204.7390000006999
204.64100000390317
204.5679000002565
204.6829999962938
204.83100000274135
204.7339999990072
204.60089999687625
204.93700000224635
204.5219999999972
205.25700000143843
204.55200000287732
204.49099999677856
204.73100000526756
204.6459999983199
204.8399999985122
204.92689999809954
204.9750000005588
204.44600000337232
204.73199999833014
204.5429999998305
204.73990000027698
204.72500000323635
205.02799999667332
204.73499999934575
204.89500000257976
204.77799999935087
204.71890000044368
204.5849999994971
204.7099999981583
204.1959999987739
204.83190000231843
204.8450000002049
204.42499999626307
205.0149999995483
204.57400000304915
204.26489999954356
204.63100000051782
204.6279999995022
204.91600000241306
204.94899999903282
204.7219000014593
204.9849999966682
204.94200000393903
204.9540000007255
204.57499999611173
204.54790000076173
205.02699999633478
204.5670000006794
204.82800000172574
204.65500000136672
204.6868999968865
204.54400000016904
204.41399999981513
204.34100000420585
204.53699999779928
204.38490000378806
204.62099999713246
204.07300000078976
204.4580000001588
205.0528999970993
204.63500000187196
204.54800000152318
204.58299999882001
204.4880000030389
204.3578999946476
204.64799999899697
204.33000000048196
204.93900000292342
204.93900000292342
204.86389999859966
204.69500000035623
204.85199999529868
204.9020000049495
204.59899999696063
204.6829999962938
204.47000000422122
204.5049999942421
204.4030000033672
204.56189999822527
204.91100000072038
204.41399999981513
204.74900000408525
204.7448999946937
204.18900000368012
204.49599999847123
204.8110000032466
204.77399999799673
204.98090000182856
204.28499999979977
204.79399999749148
204.70100000238745
204.316999996081
204.94789999793284
204.65600000170525
204.48100000066916
204.45099999778904
204.7080000047572
204.77289999689674
204.609000000346
204.53500000439817
204.90699999936623
205.05099999718368
204.8549000028288
204.61799999611685
204.81200000358513
204.29000000149244
204.7829999937676
204.35790000192355
204.3919999996433
204.7339999990072
204.609000000346
204.52600000135135
204.44790000328794
204.73299999866867
204.7919999968144
204.71099999849685
204.90600000630366
204.45489999838173
204.78300000104355
204.7649999949499
204.73100000526756
204.5769999967888
204.6799000017927
204.6699999991688
204.74400000239257
204.36399999744026
204.73800000036135
204.63290000043344
204.62899999984074
204.53299999644514
204.60800000000745
204.68600000458537
204.41389999905368
204.65400000102818
204.62599999882514
204.19499999843538
204.30089999717893
204.56299999932526
204.63200000085635
204.57199999509612
204.41489999939222
204.4190000015078
204.4720000048983
204.3959999937215
204.6760000012
204.23290000326233
204.24700000148732
204.72099999460625
204.33600000251317
204.64090000314172
204.33999999659136
204.00599999993574
204.51300000422634
204.81899999867892
204.60389999789186
204.5250000010128
204.67400000052294
204.59599999594502
204.2970000038622
204.41890000074636
204.36299999710172
204.3439999979455
204.37400000082562
204.4118999983766
204.61000000068452
204.91600000241306
204.76900000358
204.4160000004922
204.83889999741223
204.45399999880465
204.70799999748124
204.51700000558048
204.45900000049733
204.2338999963249
204.44799999677343
204.54200000676792
204.50899999559624
204.4400000013411
204.47889999923063
204.13600000028964
204.4919999971171
204.68800000526244
204.4709999972838
204.7699000031571
204.94899999903282
204.5849999994971
204.2040000014822
204.0419999975711
204.1629000013927
204.49299999745563
204.63800000288757
204.89699999598088
204.2449000000488
204.42300000286195
204.67900000221562
204.76699999562697
204.57300000271061
204.30389999819454
204.5460000008461
204.79899999918416
204.57100000203354
204.05490000121063
204.4679999962682
204.47799999965355
204.32599999912782
204.54389999940759
204.45300000574207
204.64799999899697
204.63399999425747
204.2420000070706
204.52689999365248
204.21300000452902
204.59599999594502
204.92200000444427
204.15399999910733
204.60089999687625
203.94700000179
204.49999999982538
204.6279999995022
204.09890000155428
204.60599999933038
204.42000000184635
204.409999998461
204.38000000285683
204.26889999362174
204.49400000507012
204.38399999693502
204.29100000183098
204.73889999993844
204.65800000238232
204.38999999896623
204.38399999693502
204.62299999780953
204.24990000174148
204.68799999798648
204.34400000522146
204.21299999725306
204.5219999999972
204.61290000093868
204.37200000014855
204.51000000321073
204.19199999741977
204.6109000002616
204.48000000033062
204.03300000180025
204.58299999882001
204.33699999557575
204.68090000213124
204.06399999774294
204.59600000322098
204.63700000254903
204.248899994127
204.47899999999208
204.451000005065
204.32699999946635
204.76899999630405
204.61490000161575
204.3790000025183
204.4529999984661
203.99599999655038
204.89790000283392
204.25100000284147
204.44799999677343
204.36699999845587
204.6738999997615
204.58599999983562
204.61400000203867
204.39400000032037
204.40399999642977
204.42790000379318
204.3649999977788
204.45499999914318
204.25000000250293
204.42390000243904
204.44299999508075
204.6279999995022
204.43200000590878
204.63599999493454
204.8888999997871
204.46900000388268
204.10299999639392
204.19000000401866
204.2578999971738
204.57400000304915
204.0469999992638
204.38999999896623
204.1118999986793
204.12000000214903
204.54700000118464
204.27899999776855
204.35700000234647
204.44689999567345
204.3469999989611
204.26900000165915
204.3100000009872
204.3718999993871
204.35400000133086
204.05100000061793
204.6570000020438
204.14399999572197
204.4599000000744
204.24800000182586
204.36999999947147
204.55000000220025
204.14689999597613
204.5010000001639
204.3229999981122
203.86400000279536
204.52700000168988
204.56990000093356
204.39400000032037
204.6489999993355
204.42799999727868
204.44890000362648
204.34599999862257
204.57099999475759
204.26900000165915
204.45200000540353
204.27189999463735
204.4529999984661
204.71600000018952
203.95900000585243
204.5049000007566
204.3279999998049
204.49699999880977
204.0869999982533
204.1529000052833
204.4869999954244
204.3679999987944
204.68500000424683
204.76890000281855
204.78799999546027
204.22300000063842
204.60199999797624
204.50500000151806
204.3199000036111
203.75699999567587
204.12000000214903
204.1529999987688
204.29490000242367
204.48499999474734
204.0430000051856
204.210999996576
204.49090000329306
204.82800000172574
204.31299999472685
204.3660000053933
204.303999998956
204.2148999971687
204.22600000165403
204.33899999625282
204.4850000020233
204.08689999749186
204.18100000097184
204.62400000542402
204.3919999996433
203.85089999763295
204.28199999878416
204.42600000387756
204.1419999950449
204.50500000151806
204.8099000021466
204.20999999623746
203.8680000041495
204.48999999644002
204.3409000034444
204.37699999456527
204.51300000422634
204.34199999726843
204.40890000463696
204.409999998461
204.5429999998305
204.24700000148732
204.52300000033574
204.36989999871003
204.5250000010128
204.3679999987944
204.44100000167964
204.39689999329858
204.2630000069039
204.50299999356503
204.4540000060806
204.1458999956376
203.97999999840977
204.3210000047111
204.46200000151293
204.32699999946635
204.2278999942937
204.78600000205915
204.42199999524746
204.16190000105416
204.33200000115903
204.64999999967404
204.0560000023106
203.90789999510162
204.18100000097184
204.32200000504963
204.21299999725306
204.45699999982025
204.16190000105416
204.24400000047171
204.64499999798136
204.0130000023055
204.34689999819966
204.61799999611685
204.35400000133086
204.18200000131037
204.276900003606
203.9509999958682
204.53200000338256
203.97899999807123
204.63999999628868
204.35490000090795
204.3820000035339
204.1590000008
204.54500000050757
204.51589999720454
204.64699999865843
204.1940000053728
204.07499999419088
205.34300000144867
204.1259000034188
204.61100000102306
204.52399999339832
204.35600000200793
203.80889999796636
204.2550000041956
204.37700000184122
204.49999999982538
204.2788999970071
204.68000000255415
204.32499999878928
204.0950000009616
204.58399999915855
204.5778999963659
204.3180000036955
203.9509999958682
204.61400000203867
203.97699999739416
204.16490000206977
203.78899999923306
204.24199999979464
204.04599999892525
204.66190000297502
204.12300000316463
204.34899999963818
204.4869999954244
204.08490000409074
204.0080000006128
204.43800000066403
204.33199999388307
203.81099999940488
203.91299999755574
204.16300000215415
204.2250000013155
204.16689999547089
204.09199999994598
204.36500000505475
204.31599999574246
204.02800000010757
204.3249000053038
204.32699999946635
204.29699999658624
204.30599999963306
204.196899998351
204.13100000587292
204.2929999952321
204.38600000488805
203.91599999857135
204.54289999906905
204.50200000050245
203.8380000012694
204.26099999895087
204.29889999650186
204.1559999997844
204.3030000058934
204.316999996081
203.79700000194134
203.95889999781502
204.4339999993099
204.30099999794038
204.25900000554975
204.15689999936149
204.0569999953732
203.98100000602426
204.10699999774806
203.94690000102855
204.05400000163354
204.4049999967683
204.18700000300305
204.1869999957271
204.48590000160038
204.2409999994561
204.42500000353903
204.14299999538343
204.5388999977149
408.132000004116
204.14200000232086
204.48799999576295
204.18290000088746
204.5250000010128
203.67100000294158
204.0019999985816
203.82189999509137
204.36300000437768
204.1209999952116
204.23800000571646
203.88289999391418
204.0430000051856
204.40399999642977
204.16300000215415
204.47899999999208
204.35189999989234
204.4820000010077
203.93899999908172
204.0329000010388
203.9409999997588
204.10699999774806
204.30099999794038
204.6589000019594
204.47000000422122
203.90499999484746
204.06999999977415
204.19899999978952
204.14790000359062
204.48600000236183
204.02499999909196
203.94600000145147
204.36789999803295
204.4439999954193
203.91800000652438
204.23099999607075
204.75289999740198
204.12100000248756
204.49399999779416
203.65200000378536
204.34899999963818
204.09890000155428
203.95199999620672
204.3469999989611
203.8890000039828
204.14789999631466
204.23999999911757
204.20200000080513
204.20000000012806
203.90990000305464
204.14699999673758
204.03600000281585
204.09300000028452
203.60590000200318
204.2989999972633
203.99000000179512
204.2059999948833
204.0839000037522
204.45900000049733
204.14000000164378
203.8029999966966
204.18100000097184
204.07890000205953
204.37200000014855
203.80399999703513
203.70700000057695
204.0218999973149
203.92900000297232
204.14400000299793
204.11299999977928
203.84789999661734
204.1929999977583
203.8990000000922
204.42200000252342
204.1599000003771
204.44799999677343
204.3310000008205
204.49300000473158
203.89589999831514
204.33999999659136
204.32200000504963
203.6889999944833
203.90699999552453
204.33900000352878
204.06899999943562
203.73889999609673
203.76600000599865
204.39299999998184
203.95199999620672
204.0980000019772
204.29190000140807
203.90699999552453
204.3180000036955
204.15800000046147
203.94889999442967
204.05900000332622
203.95899999857647
203.9100000038161
203.92989999527344
204.09700000163866
204.03800000349293
204.05499999469612
204.5540000035544
204.0248999983305
203.86700000381097
204.34299999760697
204.3379999959143
204.17989999987185
203.68900000175927
204.171999997925
204.42800000455463
203.785899997456
204.21400000486756
408.0359999934444
204.59700000355951
204.23689999734052
204.29000000149244
203.8380000012694
204.75099999748636
204.0500000002794
204.0869000047678
203.79099999991013
204.44499999575783
203.6980000048061
203.97289999527857
204.10600000468548
204.2169999986072
203.93699999840464
204.22690000123112
203.7960000016028
204.32199999777367
203.94300000043586
204.09490000020014
204.09899999503978
204.02600000670645
204.11299999977928
203.98699999350356
203.84290000220062
204.27500000369037
204.33899999625282
203.91499999823282
204.27090000157477
203.93000000331085
204.01999999739928
203.82799999788404
203.90600000246195
204.2959999962477
204.29600000352366
204.16199999453966
203.73990000371123
203.70900000125403
203.96600000094622
204.02899999317015
204.10690000426257
203.8479999973788
204.36999999947147
204.28499999979977
203.7789000023622
204.11800000147196
204.33000000048196
204.3649999977788
204.03890000307
203.91299999755574
204.3229999981122
204.19200000469573
203.98299999942537
204.53189999534516
204.14800000435207
203.95599999756087
204.1109999991022
203.99690000340343
203.7849999978789
204.44100000167964
204.12299999588868
204.4409000009182
203.9440000007744
204.29200000216952
203.81800000177464
203.68089999828953
203.78299999720184
204.42000000184635
204.31100000132574
204.18399999471148
204.0499000067939
204.85699999699136
203.9119999972172
204.03300000180025
203.91290000407025
204.00999999401392
204.34600000589853
203.68299999972805
203.6288999952376
204.5010000001639
204.01200000196695
204.07600000180537
204.1648999947938
203.95600000483682
203.85299999907147
203.94500000111293
203.79490000050282
203.6459999944782
204.10000000265427
203.9119999972172
203.6359000048833
204.0290000004461
204.33599999523722
204.0560000023106
203.83790000050794
204.12100000248756
204.18899999640416
203.96400000026915
203.92790000187233
203.99100000213366
204.06499999808148
204.22099999996135
204.32190000428818
203.83199999923818
203.998999997566
203.66099999955622
203.99490000272635
204.17599999927916
203.75200000125915
204.0500000002794
204.0348999944399
204.19200000469573
204.40099999541417
203.8680000041495
204.02289999765344
203.8509999983944
204.13600000028964
203.9550000044983
203.74189999711234
204.09900000231573
408.62799999740673
203.92290000017965
203.53400000021793
204.13700000062818
204.2860000001383
204.10299999639392
203.88390000152867
204.0740000011283
204.17299999826355
204.2550000041956
203.5399000014877
203.6069999958272
203.80699999805074
204.11700000113342
203.89589999831514
203.9130000048317
203.60599999548867
204.01400000264402
203.43090000096709
204.3340000018361
204.20999999623746
204.06300000468036
204.29499999590917
203.91290000407025
204.15999999386258
203.6590000061551
203.55499999277527
204.20990000275197
203.5969999997178
204.41800000116928
203.9749999967171
203.6389000058989
203.74900000024354
204.17599999927916
204.32399999845074
204.07990000239806
204.39699999406002
204.20900000317488
203.78989999881014
204.12000000214903
203.75399999466026
203.83700000093086
203.80100000329548
203.9059000017005
203.96299999993062
204.4679999962682
203.80699999805074
204.01590000255965
204.2490000021644
204.0179999967222
204.2490000021644
204.18190000054892
203.86199999484234
204.1120000067167
203.9459999941755
204.25400000385707
204.10789999732515
204.29200000216952
204.22999999573221
203.81600000837352
203.81690000067465
203.73100000142585
203.90399999450892
203.76699999906123
204.2929000017466
204.30199999827892
203.82900000549853
204.43199999863282
203.93799999146722
204.38989999820478
203.89600000635255
204.13600000028964
203.8429999956861
203.85689999966417
204.2280000023311
203.94500000111293
204.22299999336246
204.04500000586268
204.20890000241343
203.75099999364465
204.35700000962242
203.90899998892564
203.80000000295695
204.01390000188258
204.34100000420585
204.01899999706075
203.8040000043111
204.0588999952888
203.70500000717584
203.70399999956135
203.75999998941552
203.98990000830963
204.17399999860208
203.64700000209268
204.28599999286234
204.0990000095917
204.0178999886848
203.71000000159256
203.8440000033006
204.30800000031013
204.03389999410138
203.96400000026915
203.69799999753013
203.82590001099743
204.03699998860247
203.94200000737328
204.10299999639392
204.14800000435207
204.2529000027571
203.98599999316502
203.77400000870693
203.40699999360368
204.32289999735076
203.81099999940488
203.6190000071656
203.76099999703
203.93590000458062
203.74399999855086
203.38199999241624
203.92100000754
203.94700000179
203.77589999407064
204.43800000066403
203.7339999951655
203.78599999821745
203.70589999947697
204.06200000434183
203.75200000125915
203.7750000017695
203.91700000618584
203.80789999035187
203.80200000363402
203.8719999982277
204.13700000790413
203.9088999881642
203.8299999985611
203.91800001380034
203.62099999329075
204.04490000510123
203.80499999737367
203.47199999378063
203.6930000031134
204.08599999791477
204.1899000032572
204.0909999923315
203.87600001413375
204.08799999859184
203.74889999220613
203.91900000686292
203.73699998890515
203.8380000012694
203.87399999890476
203.61989999946672
204.2900000087684
203.47100000071805
203.85199999145698
203.94590000796597
203.97299999604002
203.86700000381097
203.6450000014156
203.8068999972893
204.31600000301842
203.61499999125954
204.14900001196656
203.98789999308065
203.4410000051139
203.57900000817608
203.66199999989476
203.82789999712259
204.11700000113342
203.96199999959208
203.62299999396782
204.12690000375733
204.09199999994598
203.51799999480136
204.3030000058934
203.8328999915393
203.79500000854023
204.3919999996433
204.24399999319576
203.69600001140498
203.80789999035187
203.81500000075903
204.08100000349805
203.80000000295695
204.2168999905698
203.84700001159217
203.54399998905137
203.59000000462402
203.89289999729954
203.8100000063423
203.95199999620672
204.03300000180025
203.8419000018621
203.58000000123866
203.8429999956861
203.9329999970505
203.98790000763256
203.70899999397807
203.90100000076927
203.9199999999255
203.8819000008516
203.98999999451917
203.64400000835303
203.91399999789428
203.91100000415463
203.9428999996744
203.6649999936344
203.39100000273902
203.81900000211317
203.6958999960916
203.96499999333173
203.7210000125924
203.8719999982277
203.6548999894876
203.9270000095712
203.5159999941243
203.71699999668635
204.24390000698622
203.75400000193622
203.70199999888428
203.82599999720696
203.7108999938937
203.26000000932254
203.78499999060296
203.57400001375936
203.69089998712298
203.65599999786355
203.5559999931138
203.68690000032075
203.7899999995716
203.72000000497792
203.88699999602977
203.72089999727905
203.95200001075864
203.72199999110308
203.9680000016233
204.00690000678878
203.80799999111332
203.79300000786316
203.69199999549892
203.772900000331
203.6930000031134
204.1590000008
203.66199999989476
203.98599999316502
204.11089999834076
204.01900001161266
204.1169999865815
203.83000001311302
203.50789999065455
203.4680000069784
203.65599999786355
203.95799999823794
203.61290000437293
203.8369999936549
204.02400000602938
203.9129999902798
203.67290001013316
204.02399999147747
203.67600000463426
203.3450000017183
204.2578999971738
203.69900000514463
203.53299999260344
203.8089999987278
203.8548999989871
203.8730000058422
203.8380000012694
203.81099999940488
203.7028999911854
203.8180000090506
203.88099999399856
203.41100000950973
204.2248999932781
203.4879999991972
203.72900000074878
203.76400000532158
203.76589999068528
203.66400000057183
203.4810000041034
203.97299999604002
203.95490000373684
203.36300000781193
203.8359999860404
204.14900001196656
203.85089999763295
203.86100000177976
204.18799998878967
203.64800000970718
203.6930000031134
203.7889999919571
204.02400000602938
203.5318999987794
203.90399999450892
203.6530000041239
203.79099999263417
204.18290000816341
203.70299999194685
203.5580000083428
203.93499999772757
203.6759000038728
203.83199999923818
203.7689999997383
203.4120000025723
203.18089998909272
203.35999999952037
203.9000000077067
204.1860000026645
203.48489999014419
203.85299999907147
203.83000001311302
203.959999998915
203.47489998675883
203.79300000786316
203.69199999549892
203.7970000092173
203.97289999527857
203.3300000039162
203.54499999666587
203.46400000562426
204.10489999630954
203.72299999871757
203.67800000531133
203.72599999245722
203.89190000423696
203.57199999853037
203.8299999985611
203.85599999281112
203.69390000996646
203.67599999008235
203.6870000010822
204.02000000467524
203.92189999984112
203.83399999991525
203.5020000039367
203.62200000090525
203.94589999341406
203.988000008394
203.92999998875894
203.76600000599865
203.65989999845624
203.85000000533182
203.81300000008196
203.7419999978738
203.68489999964368
203.55199999175966
203.43700000375975
203.66900000954047
203.58789998863358
203.78500000515487
203.60799999616574
203.41689999622758
203.35499999055173
203.87100000516511
204.14489999529906
203.6250000091968
203.40899999428075
203.5020000039367
204.1209000017261
204.02099999773782
204.06499999808148
203.7209999980405
203.49090000672732
204.19099999708124
203.48299999022856
203.934000004665
203.59590000589378
203.86100000177976
203.25700000103097
204.03099998657126
203.63890001317486
203.78799999889452
203.6109999899054
204.05800000298768
203.3949000033317
203.69799999753013
203.75699999567587
203.44300000579096
203.59089999692515
204.04500000586268
203.65799999854062
204.2689999943832
203.59190000453964
203.99700000416487
203.8579999934882
203.83700000820681
203.84489999560174
203.66199999989476
203.6999999982072
203.89499999873806
203.86490000237245
203.71499999600928
203.82599999720696
203.79400000092573
203.61290000437293
203.35599999816623
203.81999999517575
203.4760000096867
203.90789999510162
203.89000000432134
203.64999999583233
203.33699999901
203.70790000015404
203.85000000533182
203.87599999958184
203.73700000345707
203.37989999097772
203.6530000041239
203.90100000076927
204.0429999906337
203.78090000303928
203.49200000055134
203.65799999854062
203.8230000034673
203.60490000166465
203.9199999999255
203.7819999968633
203.7719000072684
203.75400000193622
204.0500000002794
203.4869999915827
203.8959000055911
203.76299999770708
203.64200000767596
203.85199999145698
203.6489000020083
203.60000000800937
203.321999986656
203.934000004665
203.3819000062067
203.93399999011308
203.85400000668596
203.50999999209307
203.72990000760183
204.08900000620633
203.68899998720735
204.03400000941474
203.5128999996232
203.68399999279063
203.7070000078529
203.83199999923818
203.60989999608137
203.87500000651926
203.91799999924842
203.6119999975199
203.84889999695588
203.5840000025928
203.93200000398792
203.75799998873845
203.88090000778902
203.57199999853037
204.0419999975711
204.04100000450853
203.69189999473747
203.62899999599904
203.4130000101868
203.80799999111332
203.81190000625793
203.76299999770708
203.77900000312366
203.88689999526832
203.5219999961555
203.79900000989437
203.38300000003073
203.58990000386257
203.43499998853076
203.28000000154134
203.61599999887403
203.5059000045294
203.34900000307243
203.87499999196734
204.06600000569597
203.68389999202918
203.4210000128951
203.7539999873843
203.59290001215413
203.32799998868722
203.92400000127964
203.74989999982063
203.4260000073118
203.56799999717623
203.5289999912493
203.56390000961255
203.31199999782257
203.69100000243634
203.24190000246745
203.93399999011308
203.14500000677072
203.68900000175927
203.7438999977894
203.87299999129027
203.28100000915583
203.70899999397807
203.5948999982793
203.62400000158232
203.35199999681208
203.81400000769645
203.83589999983087
203.3640000008745
203.64399999380112
203.46900000004098
203.60590000927914
203.9260000019567
203.58199998736382
203.42489999893587
203.8520000060089
203.9070000028005
203.70199999888428
203.99100000213366
203.5258999967482
203.72900000074878
203.3380000066245
203.64589999371674
203.41000000189524
203.45899999665562
203.4799999964889
203.7099000008311
203.60999999684282
203.61600001342595
203.56599999649916
203.68690000032075
203.26499998918734
203.48300000478048
203.77400000870693
203.31489999080077
203.87399999890476
203.69799999753013
203.5739000129979
203.5909999976866
203.39399999647867
203.4410000051139
203.24889999756124
203.61899999261368
203.73200000904035
203.57499999227002
203.43789999606088
203.63000000361353
204.1180000087479
203.7959999870509
203.69590001064353
203.3099999971455
204.04799999960233
203.9029000006849
203.8089999987278
203.35399999748915
203.31600001372863
203.83790000050794
203.54399998905137
203.40500000747852
203.53689999319613
203.41499999631196
203.62200000090525
203.49800000258256
203.50990000588354
203.71600000362378
203.37199998903088
203.2970000000205
203.1699000071967
203.6379999917699
203.75800000329036
203.3850000007078
203.96890000847634
203.38099999935366
203.72399999178015
203.46900000004098
203.49690000875853
203.65699999092612
203.43599999614526
203.20690001244657
203.57399999920744
203.6450000014156
203.6859999934677
406.80589999828953
203.65599999786355
203.5570000007283
203.5329000063939
203.4469999925932
203.42900000105146
203.31100000476
203.75390000117477
203.87599999958184
203.72399999178015
203.81300000008196
203.46889999927953
203.6450000014156
203.53500000783242
203.49390000046697
204.13299999199808
203.57199999853037
203.50800000596792
203.50990000588354
203.14099999086466
203.5580000083428
203.1040000001667
203.93489999696612
203.494999994291
203.26000000932254
203.3958999963943
203.67799999075942
203.35700000578072
203.16900000034366
203.48690000537317
203.7270000000717
204.0899999992689
203.37290001043584
203.4999999887077
203.39999999850988
203.6489000020083
203.7899999995716
203.72400000633206
203.39399999647867
203.82589999644551
203.57399999920744
203.69100000243634
203.43200000934303
203.5318999987794
203.54699999734294
203.64700000209268
203.38389999233186
203.5580000083428
203.15999999002088
203.65200001106132
203.54389998828992
203.74300000548828
203.2290000061039
203.45499999530148
203.34989999537356
203.378000005614
203.54699999734294
203.55689999996684
203.722000005655
203.51199999277014
203.4129999956349
203.3819000062067
203.15699999628123
203.86200000939425
203.3738999889465
203.1040000001667
203.42499999969732
203.7360000103945
203.25690000026952
203.71499999600928
203.25999999477062
203.43290000164416
203.52799999818671
203.40399999986403
203.3730000111973
203.7519000004977
203.72899998619687
203.4600000042701
203.3930000034161
203.70889999321662
203.58600000326987
203.50499999767635
203.45390000147745
203.4540000022389
203.46200000494719
203.09899999119807
203.12489999923855
203.50600000529084
203.23300000745803
203.88289999391418
203.5780000005616
203.4459999995306
203.0910000030417
203.16589999129064
203.0290000111563
203.69190000928938
203.44299999123905
203.05100000405218
203.63999999244697
203.1089000083739
203.3450000017183
203.50499999767635
203.67489999625832
203.43599999614526
203.54000000224914
202.9810000094585
203.52289998845663
203.5090000135824
203.71899999736343
203.72689999931026
203.6519999965094
203.48199999716599
203.49200000055134
203.5948999982793
203.78000001073815
203.4389999898849
203.56700000411365
203.7449000054039
203.7689999997383
203.76699999906123
203.57189999776892
203.7949999939883
203.71899999736343
203.6800000059884
203.22989999840502
203.16099999763537
203.69100000243634
203.5969999997178
203.52490000368562
203.1719999940833
203.76000000396743
203.37190000282135
203.33499999833293
203.4659999917494
203.65800001309253
203.6338999896543
203.3789999986766
203.45700001053046
203.3188999921549
203.58899999700952
203.25400000729132
203.2690000050934
203.4708999999566
203.5419999883743
203.31300000543706
203.40490000671707
203.44800000020768
203.45499999530148
203.35199999681208
203.4239000058733
203.17599999543745
203.40199999918696
203.27199999883305
203.18890000635292
203.43499998853076
203.70000001275912
203.5118999920087
203.66800000192598
203.40399999986403
203.31189999706112
203.1190000125207
203.21699998748954
203.44090000435244
203.48599999852013
203.02500000980217
203.3979999978328
203.67390000319574
203.26999999815598
203.41999999072868
203.27500000712462
203.38389999233186
203.32800000323914
203.1459999998333
203.43700000375975
203.24289999553002
203.25800000864547
203.7279999931343
203.17190000787377
203.3229999942705
203.63400000496767
203.29099999798927
203.44689999183174
203.03800000692718
203.1169999972917
203.52789999742527
203.5909999976866
203.13700000406243
203.40100000612438
203.44589999876916
203.44099999056198
203.07899999897927
203.1669999996666
203.5459000035189
203.82500000414439
203.22599999781232
203.54499999666587
203.00490000227
203.43100000172853
203.67600000463426
203.0248999944888
203.48999999987427
203.02699999592733
203.34200000797864
203.40489999216516
203.30200000898913
203.55099999869708
203.74290000472683
203.31499999156222
203.37600000493694
203.50199998938479
203.53490000707097
203.55900000140537
203.54000000224914
203.10800000152085
203.36989998759236
203.35700000578072
203.45100000849925
203.66489999287296
203.16400000592694
203.10699999390636
203.32699999562465
203.5639999958221
203.77700000244658
202.9880000045523
203.43090000096709
203.5009999963222
203.4330000024056
203.31189999706112
203.02400000218768
203.47300000139512
203.60199999413453
203.9299000025494
203.18499999120831
203.18600001337472
203.7679999921238
203.03489999787416
203.06700000946876
203.06599998730235
203.48990001366474
203.11199998832308
203.57599999988452
203.42299999902025
203.3349000121234
203.35899999190588
202.91000000725035
203.2228999887593
203.61000001139473
203.44899999327026
203.23600000119768
203.49689999420661
203.53300000715535
203.5440000036033
203.5089999990305
203.32990000315476
203.18399999814574
203.0769999983022
203.25489999959245
203.38199999241624
203.51200000732206
202.83599999675062
203.72190000489354
203.4330000024056
203.34899998852052
203.2489999983227
203.34590000857133
203.3839999930933
203.45000000088476
202.9849000100512
203.11499999661464
203.60799999616574
203.49699999496806
203.1009000056656
203.66899999498855
203.74700000684243
203.50699999835342
203.1838999973843
203.6530000041239
203.07400000456255
203.2609999878332
203.72190000489354
203.58600000326987
203.38799999444745
203.2939000055194
203.4120000025723
203.3720000035828
203.31789999909233
202.99200000590645
203.17399999476038
203.6309999966761
203.05490000464488
203.30399999511428
203.4330000024056
203.33689999824855
203.73599999584258
203.31500000611413
203.722000005655
203.24589998926967
203.65399999718647
203.55500000005122
203.01900000777096
203.4778999950504
203.3250000094995
203.98599999316502
203.2770000078017
203.11289999517612
203.2820000022184
203.07199998933356
203.39390001026914
203.26500000373926
203.35599999816623
203.1859999988228
203.2859000028111
203.4399999974994
203.32099999359343
203.63299999735318
203.39190000959206
203.50199998938479
203.22300000407267
203.68900000175927
203.60290000098757
203.24000000255182
203.57599999988452
203.32889999554027
202.87399999506306
203.4950000088429
203.54499999666587
203.59790000657085
203.4119999880204
203.15400000254158
203.09999999881256
203.19890000973828
203.09999999881256
203.73899998958223
202.70990001154132
203.1940000015311
203.59999999345746
203.50600000529084
203.10590000008233
203.18799999949988
203.43599999614526
203.4849000046961
203.4659999917494
203.3590000064578
203.47199999378063
203.5059000045294
202.9249999905005
203.62900001055095
203.01490000565536
406.6119999915827
203.46190000418574
203.42999999411404
202.99200000590645
203.72299999871757
203.0949000036344
202.8769999888027
203.3040000096662
203.02990000345744
203.54699999734294
203.14800000051036
203.1169999972917
203.20190000347793
203.42199999140576
203.35999999952037
202.89600000251085
203.61189999675844
203.3040000096662
203.2879999896977
202.8819000115618
203.07299999694806
203.23699999426026
203.37299999664538
203.49590000114404
203.27399999951012
203.4340000100201
203.31189999706112
203.22500000474975
203.2199999957811
203.67499999701977
202.88589999836404
203.35199999681208
203.22500000474975
203.0289999966044
202.59890001034364
203.10199999948964
203.07799999136478
203.0399000068428
203.03899999998976
203.46799999242648
202.94499999727122
203.42190000519622
203.58899999700952
203.45300000917632
203.55389999167528
203.32100000814535
203.3919999958016
203.27300000644755
203.2368999934988
203.16299999831244
203.349999996135
203.37290001043584
203.29799999308307
203.17900000372902
203.22599999781232
202.98689999617636
203.2420000032289
203.0570000060834
203.12900000135414
203.61789999878965
203.1789999891771
203.15500001015607
203.01800000015646
203.43900000443682
203.22999999916647
203.30789999570698
202.84700000775047
203.3169999922393
203.49390000046697
203.19800000288524
203.08500000101048
203.32000000053085
203.45889999589417
203.08700000168756
203.14500000677072
203.08900000236463
203.18689999112394
203.68500000040513
203.69700000446755
203.30189999367576
203.23100000678096
203.12199999170844
203.26600001135375
202.91189999261405
203.510000006645
203.14899999357294
203.14900000812486
203.1418999977177
203.14699999289587
203.0499999964377
203.06790000176989
203.18900000711437
202.90399999066722
203.2970000000205
203.2459000038216
203.19899999594782
203.4540000022389
203.31090000399854
203.2679999974789
203.47700000274926
203.1470000074478
203.11189998756163
203.21000000694767
203.53199999954086
203.22290000331122
203.05299999017734
203.33600000594743
202.9469999979483
203.28790000348818
202.88699999218807
203.0830000003334
203.09000000997912
203.35489998979028
202.9620000103023
203.32099999359343
203.20990000618622
202.86699999996927
203.4049999929266
203.31300000543706
202.97489999211393
203.29200000560377
203.29799999308307
203.3689000090817
202.62999999977183
203.37499999732245
203.40090000536293
203.39500000409316
203.19600000220817
203.32499999494758
202.9848999954993
203.02800000354182
203.5290000058012
202.8538999875309
202.8990000108024
203.44800000020768
203.26090000162367
202.8089999948861
203.19800000288524
203.096999990521
203.44789999944624
203.32200000120793
203.56200000969693
203.19489999383222
203.35399999748915
203.41800000460353
203.32200000120793
203.24790000449866
203.1029999925522
203.21799999510404
203.30700000340585
202.91790000919718
203.19399998697918
203.0290000111563
203.1289000005927
203.1109999952605
203.23600000119768
203.2178999943426
203.35999999952037
203.47900000342634
202.58800000010524
203.1639000051655
203.34899998852052
203.2560000079684
203.25690000026952
203.3229999942705
203.0920000106562
203.17799999611452
202.71389999834355
203.09199999610428
202.6810000097612
203.75689999491442
202.70500000333413
203.35499999055173
203.0100000120001
202.96089998737443
203.28700001118705
202.8920000011567
203.17090000025928
203.05899999220856
203.77100000041537
202.96599999710452
203.0388999992283
203.10900000913534
203.19499999459367
203.15790000313427
202.5839999987511
203.16999999340624
203.0808999988949
203.27900000847876
202.9049999982817
203.3398999919882
202.82800000859424
202.884999991511
203.4099000011338
203.13400001032278
203.15699999628123
203.0979999981355
202.85289999446832
203.14300000609364
202.9480000055628
203.17090000025928
203.4469999925932
202.527999994345
202.90390000445768
203.30000000831205
202.4879999953555
203.4960000019055
202.80289999209344
203.01900000777096
202.74999999674037
202.8678999922704
202.9739999998128
202.9480000055628
203.5539000062272
203.05199999711476
203.07899999897927
203.1719999940833
203.11290000972804
202.89600000251085
202.7899999957299
203.21690000128
202.99199999135453
203.2340000005206
202.81690001138486
203.14999998663552
203.2290000061039
202.99799999338575
203.30990001093596
203.11000000219792
202.84699999319855
203.46689999860246
203.01199999812525
203.05199999711476
202.88900000741705
202.60590000543743
203.0889999878127
202.91100000031292
203.21690000128
203.05799999914598
202.73800000722986
203.18589999806136
202.67600000079256
203.17599999543745
203.31199999782257
202.9839000024367
203.0430000013439
203.37499999732245
202.8889000066556
202.9529999999795
203.37400000425987
202.87599999574013
202.7280000038445
203.02800000354182
203.36590000079013
202.89400000183377
203.09599999745842
203.3919999958016
203.31789999909233
203.29800000763498
202.80199999979232
202.9418999882182
203.28900001186412
203.04599999508355
202.9088999988744
203.54099999531172
203.21900000271853
202.91500000166707
203.2589000009466
203.29999999376014
202.94899999862537
203.2599000085611
203.05799999914598
202.97800000116695
203.06699999491684
202.82890000089537
203.23700000881217
203.08499998645857
203.02490000904072
202.94099999591708
202.72200000181329
203.05799999914598
203.21690000128
202.99700000032317
203.15600000321865
203.1838999973843
202.9270000057295
203.1859999988228
203.21589999366552
203.44199999817647
202.87599999574013
203.03500001318753
203.01689999178052
202.7630000084173
203.30099998682272
202.6909000123851
203.20899999933317
202.96399999642745
202.9499000054784
203.19099999323953
203.44399999885354
203.32100000814535
202.72489999479149
203.5009999963222
202.93800000217743
203.03489999787416
203.30500000272878
202.79900000605267
203.109999987646
202.9849000100512
202.84699999319855
202.96399999642745
203.40589999977965
203.08600000862498
203.18099998985417
203.2630000030622
202.63100000738632
203.40999998734333
203.07890001276974
202.98999999067746
203.32300000882242
203.45190000080038
202.87499998812564
202.8320000099484
202.99099999829195
203.2508999982383
203.15400000254158
203.09499998984393
203.149900000426
203.06200000050012
202.84700000775047
203.21989999501966
203.04600000963546
202.99999999406282
203.25599999341648
203.09690000431146
203.22300000407267
202.9199999960838
203.2508999982383
203.21100000001024
203.31100000476
203.17399999476038
202.9698999976972
202.7080000116257
203.0889999878127
202.60690001305193
203.30599999579135
202.7410000009695
203.62689999456052
203.29400000628084
202.77799999166746
203.03689999855123
202.94900001317728
202.63499999418855
203.3919999958016
203.17890000296757
203.0559999984689
202.92300000437535
202.7378999919165
202.7630000084173
203.1669999996666
202.97389999905135
203.2479999907082
203.1880000140518
203.21599999442697
202.98990000446793
203.03399999102112
202.967000004719
203.04890000261366
202.67699999385513
203.15699999628123
203.1149000104051
202.91500000166707
203.21100000001024
203.16199999069795
202.91390000784304
203.16099999763537
202.93899999524
202.6530000002822
202.92399999743793
203.05789999838453
202.95600000827108
203.07399999001063
203.00990001123864
203.27799998631235
202.99800000793766
203.0188999924576
202.9810000094585
203.0300000042189
202.83899999049027
202.78089999919757
203.02400000218768
202.92799999879207
203.2238999963738
202.46600000245962
203.04200000828132
203.09889999043662
202.6530000002822
202.93800000217743
202.7098999969894
203.45000000088476
203.1600000045728
203.1940000015311
203.32489999418613
202.83999999810476
203.20500001253095
202.74789999530185
203.24699999764562
202.88399999844842
203.21300000068732
202.89490000868682
202.62299999012612
203.11299999593757
202.76790000207257
203.365000008489
202.77199998963624
202.85790000343695
202.86800000758376
203.24999999138527
203.22000001033302
202.73289999749977
203.2139999937499
203.08800000930205
202.78490000055172
203.06799998797942
202.71700000739656
203.23099999222904
202.97589999972843
202.95700000133365
202.98600000387523
203.19090000703
202.88699999218807
202.90899999963585
203.5710000054678
203.04989999567624
202.86900000064634
202.4340000061784
203.03589999093674
202.41600000008475
203.01300000573974
202.82189999124967
203.05300000472926
203.17100000102073
202.96890000463463
203.09099998848978
202.88300000538584
203.2649000029778
202.95199999236502
203.00000000861473
202.72299999487586
203.50689999759197
202.9140000086045
203.09299998916686
202.9709000053117
202.75300000503194
202.89000000047963
203.15699999628123
202.85790000343695
203.05199999711476
202.50699999451172
202.9639000102179
202.93899999524
202.89600000251085
202.83090000157245
203.17399999476038
202.77899999928195
203.0490000033751
202.81489999615587
202.62100000400096
202.90199998999014
202.5949000089895
203.20400000491645
203.14799998595845
202.89000000047963
203.00690000294708
202.82000000588596
202.77899999928195
203.02790000278037
202.80099999217782
203.3850000007078
202.70799999707378
203.14190001226962
203.3569999912288
202.77400000486523
203.06390000041574
203.12599999306258
203.17200000863522
202.6698999979999
203.2069999986561
202.79799999843817
203.29200000560377
203.01990000007208
203.0769999983022
203.14299999154173
203.15900001151022
203.01990000007208
203.16099999763537
203.22199999645818
202.4719000037294
202.8369999898132
202.5910000083968
203.3808999985922
202.8569999965839
202.86099999793805
202.68690001103096
202.8029999928549
202.91599999472965
202.9169000015827
202.954000007594
203.03799999237526
202.81899999827147
202.92690000496805
202.9469999979483
202.94400000420865
203.00690000294708
202.81099999556318
202.7059999963967
202.50700000906363
203.43189999402966
203.137999997125
202.6719999994384
202.94689999718685
202.80100000672974
202.79999999911524
202.94889999786392
203.0230000091251
203.27399999951012
203.00399999541696
202.83189999463502
202.729000011459
203.18799999949988
203.09599999745842
202.67189999867696
202.9469999979483
203.0010000016773
202.69789999292698
203.04100000066683
202.78700000199024
203.2489999983227
203.12390000617597
203.23099999222904
202.48500000161584
202.91890000225976
202.86400000622962
202.7259999886155
202.6289000059478
202.8649999992922
203.4410000051139
202.98499999626074
202.90489999752026
203.23600000119768
202.8030000074068
202.9298999987077
202.6049999985844
202.7620000008028
202.8159999899799
202.19890000589658
202.85499999590684
202.8169999975944
203.18590001261327
202.93599998694845
202.79600001231302
202.4628999934066
202.99800000793766
202.82500000030268
202.87999999709427
202.9288999910932
202.897999988636
203.32990000315476
202.83500000368804
202.7700000035111
203.23299999290612
203.2658999960404
202.70200000959449
202.5909999938449
202.96190000954084
203.096999990521
202.56499999959487
203.0780000059167
202.86589999159332
202.67800000146963
203.13500000338536
203.18789999873843
203.00500000303145
202.3509999999078
202.94590000412427
202.8100000025006
202.4389999860432
203.06500000879169
202.8199000051245
202.97600000048988
203.1659999920521
202.72090000798926
202.87299998744857
203.30500000272878
203.30000000831205
202.5108999951044
202.84499999252148
202.72300000942778
203.15289999416564
202.85499999590684
202.54800000111572
202.80700000876095
203.37390000349842
202.93799998762552
202.91600000928156
203.2308999914676
202.67900000908412
202.34499999787658
202.74589999462478
202.81600000453182
202.8580000041984
202.72499999555293
202.8338999953121
202.98600000387523
202.8509999945527
202.60889999917708
202.86200000555255
202.5770000036573
202.8829000046244
203.06799998797942
203.112000002875
202.76100000774022
202.81689999683294
202.85899999726098
202.57900000433438
203.15390000178013
203.01899999321904
202.79100000334438
203.0159999994794
202.95500000065658
202.6519999926677
202.39090001268778
203.20299999730196
202.7129999914905
202.713999999105
202.55090000864584
203.083999993396
202.75599999877159
202.61690000188537
202.8030000074068
202.43900000059512
202.52999999502208
203.0529000039678
202.95099999930244
202.71800000045914
203.361899999436
202.49099998909514
202.71200001297984
203.23299999290612
202.9369000083534
202.86999999370892
203.26500000373926
202.35089999914635
203.04700000269804
202.66399999673013
202.74599999538623
203.26890000433195
202.43699999991804
202.99299999896903
202.6899000047706
203.1239999923855
202.85600000352133
203.24499999696855
203.13290000194684
202.69099999859463
202.5850000063656
203.21490000060294
202.2889999934705
203.04700000269804
202.62989999901038
203.2900000049267
202.7819999930216
202.6579999946989
203.05090000329074
202.755000005709
203.01199999812525
202.82989999395795
203.10100000642706
202.64000000315718
202.42789998883381
202.87700000335462
202.530000009574
202.37789998645894
202.6590000023134
202.86200000555255
203.1859999988228
202.84290000563487
202.7069999894593
202.6239999977406
202.6079000061145
202.7700000035111
202.7890000026673
202.99199999135453
202.98000000184402
203.12400000693742
202.9558999929577
203.04799999576062
202.53100000263657
203.4989000094356
202.88299999083392
202.75799999944866
202.805900000385
202.91800000995863
202.43699999991804
202.47599999129307
202.73289999749977
202.83400001062546
203.14399999915622
203.06489999347832
202.742000008584
202.94799999101087
202.72590000240598
202.73699999961536
202.76000000012573
202.8370000043651
202.593900001375
202.66799999808427
202.85000000149012
202.62489999004174
202.97199999913573
203.1730000016978
202.5049000076251
202.9809999949066
202.3170000029495
202.77489999716636
202.61500000196975
202.95199999236502
202.58700000704266
202.5878999993438
203.00999999744818
202.97199999913573
202.73390000511426
202.63499999418855
202.19000001088716
202.66289998835418
202.93500000843778
203.19000000017695
202.67400000011548
202.8128999954788
202.3579999950016
202.9200000106357
202.5798999966355
202.48599999467842
202.96300000336487
202.97189999837428
202.93100000708364
203.08500000101048
202.26289999845903
202.79299998946954
202.6800000021467
202.8450000070734
202.49989999865647
202.70300000265706
202.54099999147002
202.69590000680182
202.871999994386
202.76689999445807
202.61300000129268
202.67800000146963
202.73489999817684
202.67400000011548
202.82900000165682
202.73200000519864
202.50889999442734
202.4950000050012
202.6919999916572
202.6499000057811
202.47099999687634
203.02600000286475
202.5049000076251
202.83099998778198
202.88700000673998
202.43489999847952
202.70999999775086
203.1320000096457
202.7199999865843
203.1969000090612
201.97300000290852
202.77999999234453
202.58589999866672
202.96999999845866
202.3790000093868
202.6888999971561
203.1520000018645
203.1459999998333
202.4810000002617
203.2848999951966
202.74199999403208
202.50400000077207
202.49590001185425
202.5710000016261
202.72699999623
202.64689999748953
202.44300000194926
202.68299999588635
203.02390000142623
203.09999999881256
203.32699999562465
202.6390000100946
202.66689998970833
202.92500000505242
202.84199999878183
202.46190000034403
202.71199999842793
202.79900000605267
202.4098999972921
202.79900000605267
202.62099998944905
202.58589999866672
203.28500001050998
202.81799999065697
202.9620000103023
202.8548999951454
202.62899999215733
202.94900001317728
202.66689998970833
202.91500000166707
202.71199999842793
202.8520000021672
202.84199999878183
202.7539999980945
203.05690000532195
202.47699999890756
202.89699999557342
202.33790000202134
202.51499999722
202.80600000114646
203.2389000087278
202.46299999416806
202.900000003865
202.9340000008233
202.52890000119805
202.56599999265745
202.8040000004694
202.86489999853075
202.59299999452196
202.78200000757352
202.69489999918733
202.64099999621976
203.0300000042189
202.57090000086464
202.56000000517815
202.76999998895917
203.1040000001667
202.4509000038961
202.37600000109524
202.82000000588596
202.03489999403246
202.4600000004284
202.69799999368843
203.2049000117695
202.65399999334477
202.85299999522977
202.70490000257269
202.58100000501145
202.58699999249075
202.70690000324976
202.79799999843817
202.76600000215694
202.37400000041816
202.9088999988744
202.86299999861512
203.0090000043856
202.6209000032395
202.94499999727122
202.6659999974072
202.70589999563526
203.02100000844803
202.45799999975134
202.65989999461453
202.55899999756366
202.53400001092814
202.84189999802038
203.02600000286475
202.4939999973867
202.91100000031292
202.54889999341685
202.94499999727122
202.43099999788683
202.634900007979
202.36799999838695
202.6019000040833
202.69499999994878
202.7200000011362
202.76390000071842
202.34499999787658
202.6519999926677
202.37690000794828
202.62199999706354
202.90699999895878
202.92589999735355
202.80500000808388
202.60899999993853
202.67499999317806
202.97890000802
202.70399999571964
202.6389999955427
202.54290000593755
202.91700000234414
203.16299999831244
202.61089999985415
202.83599999675062
202.72299999487586
202.89990000310354
202.81099999556318
202.61000000755303
202.59590000205208
202.64099999621976
202.7349999989383
202.6999999943655
202.85690001037437
202.62799999909475
202.67400000011548
202.3458999901777
202.66900000569876
202.70300000265706
202.4719000037294
202.6179999957094
202.57199999468867
202.44890000321902
202.76800000283401
203.06600000185426
202.72089999343734
202.19199999701232
202.71200001297984
202.40689998900052
202.51899999857415
202.34000000345986
202.69099999859463
202.68689999647904
202.2210000141058
202.43499999924097
202.5868999917293
202.79399999708403
203.11500001116656
202.6968999998644
202.6869999972405
202.81099999556318
202.30990000709426
202.80199999979232
202.8099999879487
202.75599999877159
202.70090000121854
202.61000000755303
202.59089999308344
202.75799999944866
202.24400000006426
202.87890000327025
202.46600000245962
202.80499999353196
202.14590000978205
202.46299999416806
202.50400000077207
202.2298999945633
202.85600000352133
202.87500000267755
202.85000000149012
202.5878999993438
202.96599999710452
202.36100000329316
202.41189999796916
202.78500000131316
202.86800000758376
202.751899996656
202.38000000244938
202.55999999062624
202.74190000782255
202.95099999930244
202.69099999859463
202.51790000475012
202.77099999657366
202.5619999913033
202.1400000085123
202.74690000223927
202.40699998976197
202.58900000771973
202.38390000304207
202.33499999449123
202.5359999970533
202.5318999949377
202.75900000706315
202.5699999940116
202.52390000678133
202.31799999601208
202.8580000041984
202.0189000031678
202.81499999691732
202.57199999468867
202.44690000254195
202.82600000791717
202.61899998877198
202.3780000017723
202.2449000069173
202.83399999607354
202.755000005709
202.32889999169856
202.48000000719912
202.11499999277294
202.58890000695828
202.28499999211635
202.33500000904314
202.71089999005198
202.72200000181329
202.69099999859463
202.44500000262633
202.6149000012083
202.8509999945527
202.75289998971857
202.09299999987707
203.19600000220817
202.57790001051035
202.5079999875743
202.84300000639632
202.52789999358356
202.5229999999283
202.20900001004338
202.8818999970099
202.38800000515766
202.09299999987707
202.76889999513514
202.4269999965327
202.7150000067195
202.66589999664575
202.54099999147002
202.16300000902265
202.66300000366755
202.72089999343734
202.9809999949066
202.5570000114385
202.2368999896571
202.95500000065658
202.6460000051884
202.37289999204222
202.7830000006361
202.57300000230316
202.72590000240598
202.4410000012722
202.55400000314694
202.54189999832306
202.60699999926146
202.42400000279304
202.93200000014622
202.62889999139588
202.4749999982305
202.64100001077168
202.43889999983367
202.68299999588635
202.34899999923073
202.6019000040833
202.5839999987511
202.3860000044806
202.54990000103135
202.28599999973085
202.69700000062585
202.764899993781
202.32500000565778
202.54099999147002
202.69990000815596
202.55799998994917
202.47600000584498
202.3769999941578
202.54990000103135
202.13700000022072
202.4459999956889
202.37190001353156
202.40099998773076
202.5770000036573
202.20790000166744
202.41800000076182
202.20600000175182
202.90099999692757
202.46500000939704
202.64689999748953
202.8439999994589
202.24400000006426
203.06600000185426
202.63889999478124
202.55099999485537
202.69499999994878
202.36890000524
201.96999999461696
202.82000000588596
202.6419000030728
202.39700000092853
202.62999999977183
202.79699999082368
202.47990000643767
202.5080000021262
202.50699999451172
202.54790000035428
201.98399999935646
202.64099999621976
202.46890000998974
202.53399999637622
202.13299999886658
202.39089999813586
202.25800000480376
202.9340000008233
202.12590000301134
202.64899999892805
202.60599999164697
202.78000000689644
202.59489999443758
202.44300000194926
202.6049999985844
202.28890000726096
202.53999999840744
202.58699999249075
202.1359000063967
202.56700000027195
202.35900000261609
202.64599999063648
202.83890000428073
202.21000000310596
201.93799999833573
202.27690000319853
202.4119999987306
202.2480000014184
202.3678999976255
202.32799999939743
202.357000001939
202.58389999798965
202.53500000399072
201.9039999868255
202.54900000873022
202.54790000035428
202.49599999806378
202.3780000017723
202.44890000321902
202.39700000092853
202.68299999588635
202.35289999982342
202.47299999755342
202.15399999869987
202.3899000050733
202.884999991511
202.54399999976158
202.65190000645816
202.06100000359584
202.44899998942856
202.6429000106873
202.2759999963455
202.502000000095
202.30099999753293
202.3609000025317
202.0839999895543
202.58900000771973
202.21590000437573
202.85399998829234
202.26600000751205
202.47489999746904
202.32500000565778
202.19199999701232
202.34390000405256
202.73099999758415
202.20499999413732
202.41700000769924
202.1758999908343
202.5990000111051
202.40699998976197
201.8538999982411
202.35000000684522
202.6239999977406
202.33189999999013
202.7059999963967
202.40800001192838
202.6958999922499
202.52099999925122
202.4879999953555
202.45590001286473
202.5349999894388
202.4480000109179
202.27689998864662
202.43499999924097
202.3990000016056
202.52000000618864
202.46190000034403
202.40500000363681
202.32499999110587
202.80790000106208
202.31199999398086
202.38900001277216
202.42089999374002
202.21099999616854
202.6380000024801
202.38590000371914
202.30499999888707
202.69000000553206
202.65289999952074
202.25099999515805
202.22599999397062
202.12400000309572
202.52190000610426
202.64199998928234
202.45799999975134
202.409900011844
202.30799999262672
202.53789999696892
202.39800000854302
202.19599999836646
202.7379000064684
202.88299999083392
202.2830000059912
202.51390000339597
202.3569999873871
202.25300001038704
202.4329999985639
202.79789999767672
202.38800000515766
202.19599999836646
202.1768999984488
202.27100000192877
203.03999999305233
202.45389999763574
202.4550000060117
202.48399999400135
202.32290000421926
202.5900000007823
202.48500000161584
202.64790000510402
202.3509999999078
202.38899999822024
202.32789999863598
202.3499999922933
202.44999999704305
202.29100000869948
202.51489999645855
202.33300000836607
202.67099999182392
202.2928999940632
202.21600000513718
202.9480000055628
202.2519000020111
202.1649999951478
202.31999999668915
202.57690000289585
202.18799999565817
202.9060000058962
202.47200000449084
202.45989999966696
202.3719999997411
202.64099999621976
202.34390000405256
202.0289999927627
202.14900000428315
202.6348999934271
202.19599999836646
202.25000000209548
202.27700000395998
202.38590000371914
202.20499999413732
202.24300000700168
202.68789998954162
202.38000000244938
202.2759999963455
202.31490000151098
202.36700000532437
202.3709999921266
202.60700001381338
202.3839999892516
202.56100001279265
202.41189999796916
202.46799998858478
202.25900001241826
202.54389999900013
202.19499999075197
202.29100000869948
202.4470000033034
202.35289999982342
202.4749999982305
202.52700000128243
202.6008999964688
202.21499999752268
202.0699999993667
202.60590000543743
202.08199998887721
202.43300001311582
202.34499999787658
202.2988999960944
202.8850000060629
201.9939999881899
202.80490000732243
202.2080000024289
202.42499999585561
202.5119000027189
202.39399999263696
202.74700000300072
202.30099999753293
202.53090000187512
202.10799999767914
202.18400000885595
202.19789999828208
202.87399999506306
202.31900000362657
202.56599999265745
202.0939000067301
202.56900000094902
202.08499999716878
202.68790000409354
202.60299999790732
202.42899999720976
202.62690000527073
202.06499999039806
202.24300000700168
201.84599999629427
202.52690000052098
202.5290000019595
202.59200000145938
202.3748999927193
201.9680000084918
202.6449999975739
202.3479000054067
202.44099998672027
202.43300001311582
202.13399999192916
202.18789999489672
202.61300000129268
202.5229999999283
202.31590000912547
202.58899999316782
202.71100000536535
202.33790000202134
201.88999999663793
202.00299999851268
202.32189999660477
201.93700000527315
202.32799999939743
202.4639000010211
202.37300000735559
202.60099999723025
202.21289999608416
202.460999993491
202.51800000551157
202.19789999828208
202.5569999968866
202.18300000124145
202.44600001024082
202.31789999525063
202.30799999262672
202.39700000092853
202.17190000403207
202.04499999817926
202.3650000046473
202.80289999209344
201.8720000050962
202.6190000033239
202.0319000002928
202.69900000130292
202.35399999364745
202.37700000870973
201.9568999967305
202.38000000244938
202.14399999531452
202.30489999812562
202.03699999547098
201.93700000527315
202.88090000394732
202.28699999279343
202.5910000083968
202.41089999035466
202.39500000025146
202.0699999993667
202.36900000600144
202.8688999998849
202.13599999260623
202.4600000004284
202.66090000222903
202.2700000088662
202.2690000012517
202.4018999945838
202.5699999940116
202.16900001105387
202.5188999978127
202.43900000059512
202.74599999538623
202.34499999787658
202.80490000732243
201.8779999925755
202.42400000279304
202.4158999993233
202.46400000178255
202.62300000467803
202.34889999846928
202.61599999503233
202.12200000241864
202.51390000339597
202.50400000077207
202.24899999448098
202.5798999966355
202.65600000857376
202.30499999888707
202.4628999934066
202.1939999976894
202.4600000004284
202.25690001097973
202.30299999821
202.0009999978356
202.59600000281353
202.1758999908343
202.24500000767875
202.32199999736622
202.1489000035217
202.18199999362696
202.12100000935607
202.2638999915216
202.03400000173133
202.51000000280328
202.2648999991361
202.06199999665841
202.3979999939911
202.52390000678133
202.49599999806378
202.55800000450108
202.43799999298062
202.59290000831243
202.25899999786634
202.40300000295974
201.9698999938555
202.0920000068145
202.08199998887721
202.42200000211596
201.957900004345
202.47800000652205
202.25999999092892
202.34889999846928
202.1119999990333
202.66900000569876
202.42489999509417
202.26000000548083
202.37600000109524
202.34390000405256
202.39299999957439
202.30399999127258
202.38899999822024
202.6499000057811
202.26000000548083
202.62599999841768
202.10189999488648
202.2419999993872
202.13999999396037
202.22890000150073
202.14200000918936
202.1249999961583
202.47800000652205
202.33189999999013
202.50999998825137
202.36599999770988
202.5059000006877
202.37700000870973
202.00889999978244
202.29099999414757
202.21099999616854
202.28000001225155
202.2368999896571
202.4680000031367
202.73600000655279
202.128899996751
201.88900000357535
202.38199998857453
202.0669000048656
202.17800000682473
202.0699999993667
202.41289999103174
202.22400000784546
202.29399998788722
202.2360000119079
202.14090000081342
202.57099998707417
201.9810000056168
202.1359000063967
202.67600000079256
202.1999999997206
202.62889999139588
202.14900000428315
202.14799999666866
202.1429000014905
202.31300000159536
202.39599999331404
202.05100000021048
202.11890000791755
202.47000000381377
202.43799999298062
202.14690000284463
202.10900000529364
202.42399998824112
202.1768999984488
202.22500000090804
202.5080000021262
202.17190000403207
202.36199999635573
201.9890000083251
202.1208999940427
202.21200000378303
202.19499999075197
202.36200001090765
202.28089999000076
202.5780000112718
201.94400000036694
202.75489999039564
201.9410000066273
202.1729999978561
202.2298999945633
202.4470000033034
202.078000002075
202.0868999970844
202.5910000083968
202.66899999114685
202.08590000402182
202.1109999914188
202.40900000499096
202.13299999886658
202.50700000906363
202.12099999480415
202.46590000169817
202.1999999997206
202.07200000004377
202.22289999946952
202.2949999955017
202.56100001279265
202.2039000003133
202.50599998689722
202.27300000260584
202.10690000385512
202.51200000348035
202.61300000129268
202.1649999951478
201.93189999554306
202.25200000277255
202.33300000836607
202.37789998645894
202.00100001238752
202.34199998958502
202.37990000168793
202.55899999756366
202.49000001058448
202.39890000084415
202.42899999720976
202.15800000005402
202.2750000032829
202.32089998899028
202.1390000008978
202.22000000649132
202.63889999478124
202.46500000939704
202.31699998839758
202.6639000105206
202.69799999368843
201.9609999988461
202.50189999933355
202.05200000782497
202.0839999895543
202.48890000220854
202.36199999635573
202.3719999997411
202.2419999993872
202.2049000079278
202.3780000017723
201.96399999258574
202.15190001181327
202.32899999246
202.23700000497047
202.45389999763574
202.13499999954365
202.33200000075158
202.15889999235515
202.17600000614766
202.04999999259599
202.0360000024084
202.74690000223927
201.8229999957839
202.56499999959487
202.13890000013635
202.19200001156423
202.51199998892844
202.56100001279265
202.1179999865126
202.37600000109524
201.96190000569914
202.2679999936372
201.8860000098357
202.37089999136515
202.70200000959449
202.0839999895543
202.1019000094384
202.22199999261647
201.93599999765866
202.42590000270866
202.2220000071684
201.9060000020545
201.99489999504294
202.25299999583513
201.8450000032317
202.357000001939
202.25689999642782
202.23300000361633
201.92999999562744
202.37290000659414
202.3849999968661
202.02399999834597
202.1348999987822
202.1400000085123
202.1649999951478
201.92490000044927
202.03699999547098
202.28599999973085
201.89090000349097
202.3780000017723
201.84199999494012
202.1729999978561
202.36989999830257
201.9680000084918
202.29299999482464
201.83689999976195
202.2129999968456
202.16800000343937
202.26289999845903
202.47600000584498
202.08099999581464
202.01490000181366
201.91800000611693
202.49299998977222
202.06599999801256
202.30890001403168
202.14299998770002
202.10900000529364
202.1768999984488
202.0139999949606
202.16200000140816
202.567900007125
202.36999999906402
202.3909999988973
202.63790000171866
202.29699999617878
201.69000000169035
202.20299999346025
201.92190000670962
202.30200000514742
202.4488999886671
202.290000001085
202.33400000142865
201.95190000231378
202.4539999983972
202.27399999566842
202.02890000655316
202.22500000090804
202.0349999947939
202.49389999662526
202.05600000917912
202.1600000007311
202.04789999115746
202.06000001053326
202.04999999259599
202.20600000175182
202.3598999949172
202.02700000663754
202.13700000022072
202.4768999981461
202.04600000579376
202.25899999786634
202.52189999155235
201.99100000900216
201.6379999986384
201.8199000012828
202.03000000037719
201.8439999956172
201.9769000035012
201.95499999681488
202.21000000310596
202.33189999999013
202.32899999246
202.10100000258535
202.13890000013635
201.93399999698158
202.1460000105435
202.2238999925321
202.58599999942817
202.17699999921024
202.06700000562705
202.13089999742806
202.2750000032829
202.13999999396037
202.13390000571962
202.33600000210572
202.2209999995539
201.82590000331402
202.3439999902621
202.14300000225194
202.34489999711514
202.2010000073351
202.1390000008978
202.1478999959072
201.65699999779463
202.03400000173133
202.0518999925116
201.93000001017936
202.35300000058487
202.3399000026984
202.53299998876173
202.3170000029495
202.07290000689682
202.25800000480376
202.1619000006467
202.38299999618903
201.8709999974817
201.98500000697095
201.86889999604318
202.4200000014389
202.03899999614805
202.12689999607392
202.2220000071684
201.8989999924088
202.05090001400094
202.15800000005402
202.12899999751244
202.15289999032393
201.98199999867938
202.07900000968948
202.11589999962598
202.10699999006465
201.92400000814814
201.82089999434538
202.1119999990333
202.29400000243913
202.07590000063647
202.29100000869948
202.18199999362696
202.23189999524038
202.14900000428315
202.17699999921024
201.79590000770986
202.00499999918975
202.3359999875538
201.99390000198036
201.99600000341889
202.02599999902304
202.0749000075739
202.07099999242928
201.97900000493973
202.29390000167768
202.18999999633525
201.9319999963045
202.20500000868924
202.2988999960944
202.56399999198038
201.84800001152325
202.16689999506343
201.6659999935655
202.23700000497047
202.13390000571962
202.05199999327306
202.11300000664778
202.10889998998027
201.86300000932533
202.0689999917522
201.75390000804327
201.7829999967944
201.9609999988461
201.90090000687633
202.3979999939911
201.87000000441913
202.28689999203198
201.85500000661705
201.8649999954505
201.70900000084657
201.99799998954404
201.93290000315756
202.2220000071684
202.20499999413732
201.89389999723062
202.16800000343937
202.1050000039395
202.31389999389648
202.01300000189804
202.34499999787658
201.85789999959525
201.8450000032317
202.04600000579376
201.9978999887826
202.22600000852253
202.25999999092892
202.10690000385512
202.07900000968948
201.83999999426305
201.90790000197012
201.74199999019038
201.9750000035856
202.0189000031678
202.28100000531413
202.01999999699183
202.30599999194965
201.96489999943879
201.933000003919
202.1729999978561
201.9089000095846
201.6040000016801
202.21199998923112
201.8209000088973
202.11399999971036
201.71799999661744
202.4498999962816
202.04600000579376
202.16200000140816
202.44090000051074
201.62899998831563
201.65000000270084
202.20590000099037
202.04499999817926
202.17699999921024
202.13190000504255
202.0829999964917
201.78699999814853
202.62900000670925
202.11090000520926
202.315999995335
202.41499999247026
202.1359000063967
202.01999999699183
201.72599999932572
201.8748999980744
201.97100000223145
202.26800000818912
201.60390000091866
202.1179999865126
202.318000010564
201.83189999079332
201.70499999949243
202.50790000136476
201.93399999698158
202.22500000090804
202.2620000061579
202.20689999405295
201.79300000017975
202.4329999985639
202.1089000045322
201.9060000020545
202.08499999716878
202.43089999712538
202.3909999988973
202.09500000055414
202.08290001028217
202.53300000331365
202.28699999279343
201.946000001044
202.32789999863598
201.8450000032317
202.04499999817926
201.8538999982411
202.43200000550132
202.08199998887721
201.6289000021061
202.23100000293925
202.29899999685585
201.92190000670962
201.8439999956172
202.05400000850204
201.95789998979308
201.5780000074301
202.14100000157487
201.79589999315795
202.17000000411645
201.85899999341927
202.26990000810474
201.87599999189842
201.91000000340864
201.82390000263695
201.82499999646097
202.16100000834558
201.99799998954404
202.44990001083352
201.86699999612756
201.98399999935646
202.29790000303183
202.00299999851268
201.62300000083633
202.31490000151098
201.92899998801295
202.10300000326242
202.1429000014905
201.78800000576302
202.31199999398086
201.9488999940222
201.86100000864826
202.38000000244938
201.79789999383502
202.18500000191852
201.85399999900255
201.78689999738708
202.23200001055375
201.92399999359623
202.38800000515766
201.72499999171123
201.81790000060573
201.7430000123568
202.2139999899082
201.96089999808464
201.63000001048204
201.88799999596085
202.31500000227243
201.99489999504294
201.8240000033984
201.99099999445025
202.1969000052195
201.95000000239816
202.40500000363681
201.98489999165758
202.58599999942817
201.98700000764802
201.80789999722037
201.9670000008773
201.72399999864865
202.2438999993028
202.10999999835622
201.98500000697095
202.05789999454282
202.0349999947939
201.8930000049295
202.15399999869987
201.81589999992866
201.7199999972945
201.92099999985658
202.59190000069793
201.90000000002328
201.9739999959711
201.91890001296997
201.6309999889927
201.73100000829436
201.86489999468904
202.0090000005439
201.75700000254437
201.8279000039911
202.40899999043904
202.22000000649132
202.1180000010645
201.87689999875147
202.36999999906402
201.7550000018673
201.4228999905754
202.3040000058245
201.8099999986589
201.69489999534562
201.8030000035651
202.04000000376254
202.04289999674074
202.36100000329316
202.0899999915855
202.01590000942815
201.96999999461696
201.53800000844058
201.97889998962637
201.77200000034645
202.07500000833534
201.55489999160636
202.0639999973355
202.20189999963623
202.0980000088457
202.1249999961583
201.80500000424217
201.74589999078307
201.90000000002328
201.946000001044
201.47390000056475
202.2480000014184
201.91999999224208
201.91490001161583
202.0479999919189
201.7820000037318
201.96690000011586
201.91699999850243
201.9890000083251
201.6408999916166
202.4600000004284
201.69600000372157
201.91789999080356
201.93600001221057
202.05999999598134
201.7169000027934
202.15299999108538
201.8709999974817
202.0059000060428
201.6040000016801
201.74600000609644
201.45189999311697
202.1870000025956
202.00699999986682
201.58890000311658
201.97899999038782
202.11700000800192
201.82789998943917
201.68300000659656
201.87900000019
202.2028999926988
202.32000001124106
202.1719999902416
201.94300000730436
202.2519000020111
201.85299999138806
202.29100000869948
201.531899991096
202.12200000241864
202.46899999619927
202.1419000084279
201.9670000008773
201.61000000371132
201.94089999131393
202.1110000059707
201.90499999444
202.2719000087818
201.97599999664817
202.4269999965327
202.07889999437612
201.75700000254437
201.72599999932572
201.9499000016367
202.06500000494998
202.19799999904353
201.97899999038782
201.62100000015926
202.01790001010522
201.9540000037523
202.4049999890849
201.75900000322144
202.24790000065695
201.7539999942528
201.7140000098152
202.17789999151137
202.22600000852253
202.3090000002412
201.76189999619965
201.92799999495037
201.54200000979472
201.98689999233466
201.23200000671204
202.28299999143928
201.5949000051478
201.84900000458583
201.7889999988256
202.3509999999078
201.45890000276268
201.98600000003353
201.8989999924088
201.59690000582486
201.98199999867938
201.66099999914877
202.24889999371953
201.58600001013838
201.6509999957634
201.73390000127256
201.86799998919014
201.85000001220033
201.9499000016367
201.66799999424256
202.0009999978356
201.8759000056889
202.1939999976894
202.04999999259599
201.61590000498109
202.01799999631476
201.91699999850243
202.11600000038743
202.0539000077406
201.5489999903366
201.97000000916887
202.1758999908343
201.83600000746083
201.72500000626314
201.81789998605382
201.97800001187716
201.850999990711
201.81890000822023
201.7689999920549
202.17800000682473
201.7858999897726
202.2010000073351
201.71100000152364
201.88490000145976
201.90000000002328
202.1649999951478
201.812900006189
201.50599999760743
202.11589999962598
201.85199999832548
201.71900000423193
202.1009000018239
202.05900000291876
201.5409999876283
201.92690000112634
201.734000002034
201.55399999930523
201.76890000584535
201.88700000289828
202.07899999513756
201.4839000039501
201.72199999797158
201.83799999358598
201.7939000070328
202.08599999023136
201.7560000094818
202.04989999183454
201.65800000540912
201.77800000237767
201.77489999332465
201.97300000290852
201.89700000628363
201.95599998987745
202.20590000099037
202.16500000969972
202.34799999161623
202.0539000077406
202.02299999073148
201.46300000487827
201.82289999502245
202.05300000088755
201.88100000086706
202.1759000053862
201.5490000048885
202.00199999089818
201.48190000327304
201.60200000100303
201.97199999529403
201.78790000500157
202.06199999665841
201.88000000780448
202.1198999864282
202.14200000918936
202.1309999981895
201.75900000322144
201.86889999604318
201.90299999376293
202.00400000612717
202.01490000181366
201.81499999307562
201.73800000338815
201.62590000836644
201.9599999912316
202.01100000122096
202.07690000825096
201.78499999747146
201.9319999963045
201.8608999933349
201.60200000100303
201.99600000341889
201.88100000086706
202.29400000243913
201.8958999979077
202.14700000360608
201.7760000017006
202.05999999598134
201.91689999774098
201.8040000111796
201.9249999866588
201.90790000197012
201.82899999781512
201.56900001165923
201.86889999604318
201.94499999342952
201.88800001051277
202.06089998828247
201.70200000575278
201.42100000521168
201.77489999332465
202.0630000042729
201.60499999474268
201.7859000043245
201.04099999298342
201.89700000628363
201.76290000381414
201.88100000086706
201.68399999965914
201.51689999329392
201.9609999988461
202.2490000090329
201.3299999962328
201.75290000042878
201.5700000047218
202.09599999361672
202.07689999369904
202.18400000885595
201.87199999054428
202.00990000739694
202.0349999947939
201.58800001081545
201.67789999686647
202.05399999395013
201.52400000370108
201.67490000312682
201.71100000152364
201.86599998851307
202.06890000554267
201.86699999612756
201.95699999749195
201.79690000077244
201.95900001272094
201.80699999036733
201.99889999639709
201.77800000237767
201.7280000000028
202.05190000706352
201.7150000028778
201.67799999762792
201.7799000022933
201.6589999984717
201.89399999799207
201.7038999911165
201.8730000127107
201.93789999757428
201.56800000404473
201.6319999966072
201.745900005335
201.54100000218023
202.03599998785648
201.59789999888744
201.5920000121696
201.90699999511708
201.60190000024159
201.94199999968987
201.85599999967963
202.21889999811538
201.68500000727363
201.84799999697134
201.82989999011625
201.90100000763778
201.70299999881536
201.44190000428353
201.64899999508634
201.52000000234693
201.7658999975538
202.00400000612717
201.9739999959711
201.96589999250136
201.83900000120047
201.66099999914877
201.79790000838693
201.69600000372157
201.49199999286793
201.86800000374205
201.67890000448097
201.72199999797158
202.1659999882104
201.61790000565816
201.9750000035856
201.7689999920549
201.69290000922047
201.69299999543
201.8309999984922
201.80389999586623
201.94199999968987
201.73100000829436
201.77390000026207
201.90800000273157
201.53199999185745
201.68790000025183
201.90400000137743
202.35000000684522
201.84290000179317
201.8439999956172
201.57499999913853
201.90790000197012
201.81199999933597
201.88700000289828
202.26499999989755
201.4898999914294
201.79400000779424
201.67299998865929
201.8269000109285
201.84699998935685
201.6110000113258
201.4698999992106
202.24899999448098
201.93389999622013
201.4330000092741
201.71900000423193
201.78989999112673
201.77400000102352
201.6109999967739
201.66190000600182
201.75599999492988
201.6520000033779
201.58290000108536
202.07899999513756
201.81800000136718
201.56190000125207
201.708000007784
202.0969999866793
201.6839000134496
201.82599998952355
202.22400000784546
201.955899989116
201.89100000425242
201.97100000223145
202.01690000249073
201.80500000424217
201.43599998846184
201.9919000013033
201.52699999744073
201.467999999295
202.07590000063647
201.75900000322144
201.679999998305
201.60990000294987
201.57600000675302
201.9270000018878
201.74689999839757
201.8219999881694
201.1460000067018
202.03790000232402
201.87499999883585
201.93799999833573
202.03590000164695
201.59199999761768
201.721000004909
201.99390000198036
201.96900000155438
201.81299999239855
201.5248999960022
201.45500000216998
201.6250000015134
201.25490000646096
201.96199999190867
201.8499999976484
201.88390000839718
201.61399999051355
201.80700000491925
201.67189999483526
202.08800000546034
201.62700000219047
202.05589999386575
201.8510000052629
201.75599999492988
201.47590000124183
202.03200000105426
201.9369000045117
201.93399999698158
201.91499999782536
201.83499999984633
201.66389999212697
201.80100000288803
201.4330000092741
201.78389998909552
202.0279999997001
201.63300000422169
201.91289999638684
202.0090000005439
201.95200000307523
201.5038999961689
201.9880000007106
201.54100000218023
201.74190000398085
201.73699999577366
201.53400000708643
201.96789999317843
201.7009999981383
201.14200000534765
201.56790000328328
201.66799999424256
202.12299999548122
201.77490000787657
201.9529999961378
201.66299999982584
201.54789999651257
201.89100000425242
201.58500000252388
201.69489999534562
202.15399999869987
201.62300000083633
201.65889999771025
201.90900001034606
202.11399999971036
201.64800000202376
201.7988999868976
201.92300000053365
201.4950000011595
202.11290000588633
201.8359999929089
201.94900000933558
201.65689999703318
201.87000000441913
201.59199999761768
201.69289999466855
201.1120000097435
201.5829999872949
201.82890001160558
201.40299999911804
201.9529999961378
201.93090000248048
201.96999999461696
201.7630000045756
201.69590000296012
201.58100000116974
201.76499999070074
201.55090000480413
202.09199999226257
201.72399999864865
201.59990001411643
201.58900000387803
202.23989999794867
201.42399999895133
201.50700000522193
201.91790000535548
201.75100000051316
201.5019999962533
201.76890000584535
202.075999986846
201.48000000335742
201.9540000037523
201.67090000177268
201.5209999954095
201.71799999661744
201.95190000231378
201.7199999972945
201.71800001116935
201.82389998808503
201.920000006794
201.66900000185706
201.78089999535587
201.4400000043679
202.19199999701232
201.82089999434538
201.80800001253374
201.53399999253452
201.67490000312682
201.47600000200327
201.69099999475293
201.74089999636635
201.8309999984922
201.90300000831485
201.75589999416843
202.0710000069812
201.68299999204464
201.85399999900255
201.92190000670962
201.69600000372157
201.70799999323208
201.9429000065429
201.45100000081584
201.82000000204425
201.58789999550208
201.5979999996489
201.62799999525305
201.83990000805352
201.8299999908777
201.85599999967963
201.76390001142863
201.81899999442976
201.63599999796133
201.90790000197012
202.06700000562705
201.67499998933636
201.3489000091795
201.7889999988256
201.74499999848194
201.50989999820013
201.17400000162888
201.70900000084657
201.2918999971589
201.9060000020545
201.6319999966072
201.63899999170098
201.83600000746083
201.94199999968987
201.6418999992311
201.9319999963045
201.3920000026701
201.67789999686647
201.8370000005234
201.80000000982545
201.3879000005545
201.47499999438878
201.71100000152364
201.80189999518916
201.73899999645073
201.65000000270084
201.86990000365768
201.297000006889
201.71799999661744
201.77289999264758
201.79099999950267
201.95000000239816
201.9628999987617
201.65299999644049
201.54700000421144
201.63090000278316
201.8839999946067
201.85399999900255
201.04490000812802
201.90299999376293
201.97700000426266
201.4638999971794
201.6390000062529
201.04400000127498
201.5038999961689
201.3719999958994
201.8860000098357
202.02989999961574
201.66299999982584
201.74299999780487
201.20689999021124
201.64100000692997
201.61999999254476
201.84890000382438
201.734000002034
201.71100000152364
201.84189999417868
201.50500000454485
201.27900000079535
201.9008999923244
201.7150000028778
201.95899999816902
202.0799000019906
201.49800000945106
201.26699999673292
201.47590000124183
201.83900000120047
201.42800000030547
201.75589999416843
201.97599999664817
201.74499999848194
201.7859000043245
201.60100000794046
201.31799999217037
201.46999999997206
201.88900000357535
201.5458999958355
201.26699999673292
201.2280000053579
201.80689998960588
201.61300001200289
201.84199999494012
201.48889999836683
201.73299999441952
201.32000000739936
201.24789999681525
201.1729999940144
201.9400000135647
201.51489999261685
201.56000000133645
201.72199999797158
201.94790000095963
201.40099999844097
201.76700000592973
201.3408999919193
201.48000000335742
201.66299999982584
201.38990000123158
201.79200000711717
201.5359999932116
201.717899995856
201.68199999898206
201.71600001049228
201.74289999704342
201.54100000218023
201.62199999322183
201.84490000247024
201.76500000525266
201.64699999440927
201.7238999978872
201.7829999967944
201.46599999861792
201.86100000864826
202.03590000164695
201.60200000100303
201.7749999940861
201.41189999412745
201.41100000182632
201.535000000149
202.06390001112595
201.79699998698197
201.5980000142008
201.689899986377
201.5010000031907
201.39499999640975
201.4709000068251
201.53799999388866
201.86000000103377
201.57090001157485
201.68999998713844
201.55900000827387
201.82590000331402
201.58499998797197
202.02200001222081
201.93889999063686
201.53400000708643
201.51800000166986
201.55199999862816
201.93700000527315
201.4978999941377
201.76700000592973
201.76499999070074
201.56490000954363
201.5979999996489
201.6449999937322
202.0189000031678
201.58799999626353
201.60000000032596
201.50589999684598
201.43700001062825
201.5289999981178
201.4359000022523
201.68800000101328
201.66299999982584
201.70189999043941
201.58700000320096
201.69899999746121
201.79490000009537
201.15600001008715
201.70199999120086
201.8419000087306
201.52999999118038
201.6278999944916
201.73100000829436
201.60200000100303
201.53989999380428
201.65100001031533
201.52299999608658
201.62589999381453
201.79500000085682
201.323000001139
201.7238999978872
201.7199999972945
201.73100000829436
201.67290000244975
201.76499999070074
201.61600000574253
201.6829000058351
201.6379999986384
201.62599999457598
201.56089999363758
202.21200000378303
201.52000000234693
202.01900000392925
201.16489999054465
202.1110000059707
201.9129999971483
201.48289999633562
201.85300000593998
201.70299999881536
201.64790000126231
201.4480000070762
201.35689999733586
201.71100000152364
201.23299999977462
201.72489999094978
201.64300000760704
201.38399999996182
201.82590000331402
201.36799999454524
200.9438999957638
201.4810000109719
201.48499999777414
201.72789999924134
201.7630000045756
201.493999993545
201.32989999547135
201.75700000254437
201.2350000004517
201.4979000086896
201.5829999872949
201.28700000350364
201.69489999534562
201.3720000104513
201.56799998949282
201.57590000599157
201.9399999990128
201.62100000015926
201.51690000784583
201.45799999590963
201.37989999784622
201.78699999814853
201.37399999657646
201.35290001053363
201.44399999117013
201.56200000201352
201.5728999977
201.43500000995118
201.36199999251403
201.42090000445023
201.76999999966938
201.6379999986384
201.48190000327304
201.5289999981178
201.64899999508634
201.1979000089923
201.73199998680502
201.77500000863802
201.65689999703318
201.45199999387842
201.40300001366995
201.42789999954402
201.44299999810755
201.78399998985697
201.57290001225192
201.67299998865929
201.48600000538863
201.93189999554306
201.5780000074301
201.00889999594074
201.7889999988256
201.4389999967534
201.4569000020856
201.297000006889
201.38899999437854
201.89989999926183
201.61600000574253
201.3169999991078
201.4288999926066
201.6120000043884
201.6169999988051
201.69390000228304
201.49199999286793
201.2988999922527
201.5499999979511
201.351000010618
201.49189999210648
201.6470000089612
201.64699999440927
201.65689999703318
201.20900000620168
201.34699999471195
201.22889999765903
201.8240000033984
201.10000000568107
201.44689999870025
201.53700000082608
201.28189999377355
201.4729999937117
201.5150000079302
201.64289999229368
201.4340000023367
201.29300000553485
201.58890000311658
201.63599999796133
201.4729999937117
201.90090000687633
201.29399999859743
202.05300000088755
201.21189999917988
201.1720000009518
201.20300000417046
201.40689999971073
201.7959999939194
201.44799999252427
201.80190000974108
201.4530000014929
201.82699999713805
201.64790000126231
201.53399999253452
201.58900000387803
201.79690000077244
201.83600000746083
201.59399999829475
201.19490000070073
201.705999992555
201.0279999958584
201.39190000190865
201.92099999985658
201.7070000001695
201.57190000463743
201.37700000486802
201.69699999678414
201.85089998994954
201.6730000032112
201.67000000947155
201.4848999970127
201.65299999644049
201.64300000760704
201.62889998755418
201.5910000045551
201.38399999996182
201.26090000849217
201.71899998968001
201.40689999971073
201.66400000744034
201.11890000407584
201.62100000015926
201.70200000575278
201.50889999058563
201.26000000163913
201.44299999810755
201.98990000062622
201.27099999808706
201.99900001171045
201.69089999399148
200.96899999771267
201.59399999829475
201.4989000017522
201.4869999984512
201.4259999996284
201.9239000073867
201.6029999940656
201.3989999977639
201.59690000582486
201.5010000031907
201.46499999100342
201.29490000545047
201.69899999746121
201.31790000596084
201.60600000235718
201.69000000169035
201.7658999975538
201.46499999100342
201.41600001079496
201.61089999601245
201.74299999780487
201.34200000029523
201.66789999348111
201.04400000127498
201.4480000070762
201.61789999110624
201.25200001348276
201.64099999237806
201.40489999903366
201.5360000077635
201.46099998964928
201.6359000117518
201.34200000029523
201.54699998965953
201.21189999917988
201.67500000388827
201.69699999678414
201.61990000633523
201.56200000201352
201.66999999491964
201.33589999750257
201.13100000889972
201.689899986377
201.69700001133606
201.4389999967534
201.3959000032628
201.13599998876452
201.11500000348315
201.52689999667928
201.24700000451412
201.34100000723265
201.8188999936683
201.57900000049267
201.10489999933634
201.45500000216998
201.3089999963995
201.17790000222158
201.26699999673292
201.29799999995157
201.1419000045862
201.49000000674278
201.88289998623077
201.7280000000028
201.42500000656582
201.52990000497084
201.38800000131596
201.33399999758694
201.52190000226256
201.13599998876452
201.8040000111796
201.49289999972098
201.37599999725353
201.20199999655597
201.8328999984078
201.39400000334717
201.25699999334756
201.0809000057634
201.44200000504497
201.705999992555
201.37290000275243
201.2680000043474
201.51389999955427
201.23799999419134
201.61000000371132
201.8478999962099
201.1380000039935
201.4459999918472
201.43990000360645
201.6940000030445
201.6650000005029
201.6758999961894
201.4670000062324
201.59499999135733
201.42090000445023
201.32599999487866
201.40900000114925
201.57090001157485
201.5559999999823
201.44999999320135
201.39689999632537
201.18400000501424
201.60590000159573
201.4130000025034
201.63999999931548
201.0998999903677
201.51300000725314
201.4530000014929
201.19989999511745
201.44400000572205
201.54799999727402
201.65190000261646
201.42800000030547
201.3579999911599
201.57190000463743
201.4729999937117
201.6040000016801
201.09300001058728
201.62389999313746
201.26400000299327
201.49700000183657
201.6348999895854
201.5010000031907
201.13699999637902
201.3819000130752
201.24899999063928
201.48000000335742
201.4368999953149
201.59500000590924
201.2168999935966
200.90300000447314
201.48499999777414
201.52090000919998
200.89499998721294
201.25199999893084
201.08490000711754
201.40799999353476
201.74190000398085
201.56100000895094
201.31799999217037
201.5319000056479
201.1729999940144
201.49999999557622
201.54490000277292
201.46500000555534
201.4400000043679
201.518899993971
201.71599999594036
201.44600000639912
201.74889999907464
201.21800000197254
201.71889998891857
201.46600001316983
201.65399998950306
201.23890000104439
201.72700000694022
201.34699999471195
201.66690000041854
201.31299999775365
201.71799999661744
201.01390000490937
201.467999999295
201.8019999959506
201.163900012034
201.2069999909727
202.10490000317805
201.68699999339879
201.19500000146218
201.27790000697132
200.99199999822304
201.57600000675302
201.33089998853393
201.51900000928435
201.36300000012852
201.61189998907503
201.3650000008056
201.6689000010956
201.46399999794085
201.30400000198279
201.03589999780525
201.47799998812843
201.1009000125341
201.13999999011867
201.2620000023162
201.56489999499172
201.44600000639912
201.26689999597147
200.9890000044834
201.26499999605585
201.62690000142902
200.95800000126474
201.27099999808706
201.3338999968255
201.41700000385754
201.41100000182632
201.34189999953378
201.4049999997951
201.11189999443013
201.5430000028573
201.12100000551436
201.87689999875147
201.40700000047218
201.37599999725353
201.2038999964716
201.51400000031572
201.38700000825338
201.76389999687672
201.52800000505522
201.5289999981178
201.73590000194963
201.3650000008056
201.69899999746121
201.67789999686647
201.69299999543
201.48090001021046
201.14199999079574
201.0279999958584
201.05890001286753
201.74199999019038
201.50599999760743
201.55890000751242
201.67500000388827
201.42899999336805
201.1499000072945
201.53999999456573
201.37090000207536
201.5629999950761
201.76100000389852
201.47990000259597
201.27900000079535
201.2549999926705
201.97989999724086
200.97900000109803
201.4610000042012
201.8958999979077
201.2749999994412
201.56200000201352
201.42890000715852
201.60499999474268
201.1008999979822
201.74000000406522
201.2889999896288
201.47690000885632
201.66799999424256
201.17390000086743
201.78400000440888
201.39600000402424
201.6418999992311
201.2539999996079
201.43200000165962
201.2648999952944
201.55800000065938
201.50090000242926
201.36300000012852
201.5419999952428
201.27289999800269
201.2760000070557
201.35299999674316
201.35689999733586
201.45000000775326
201.25800000096206
201.5179000009084
201.5219999884721
201.75790000939742
201.65699999779463
201.08800000161864
200.97489999898244
201.4119999948889
201.1800000036601
201.43390000157524
201.16399999824353
201.44299999810755
201.45890000276268
201.31099999707658
201.38090000546072
201.39599998947233
201.06500000110827
201.21290000679437
201.64299999305513
201.35300001129508
201.49289999972098
201.05499999772292
201.33689999056514
201.48000000335742
200.9749999997439
200.96790000388864
201.26299999537878
201.3710000028368
201.16490000509657
200.91400000092108
201.20189999579452
201.4729999937117
201.14200000534765
201.3539000035962
200.63700000173412
201.36900000215974
200.96189998730551
201.22600000468083
201.49989999481477
201.14500001363922
201.26999999047257
200.87590000184719
201.13600000331644
201.5248999960022
201.28999999724329
201.32500000181608
201.3440000009723
201.53200000640936
201.24689998920076
201.36700000148267
201.46090000343975
201.71700000355486
201.01299999805633
201.56289999431465
201.4190000045346
201.00499999534804
201.5389000007417
201.52000000234693
201.14800000737887
201.16589999815915
201.52599998982623
201.67290000244975
201.2059999979101
201.45000000775326
201.3539000035962
201.44799999252427
201.14299999841023
201.4639000117313
201.2399999948684
201.5328999987105
201.3089999963995
200.99199999822304
201.4099000080023
201.2140000006184
201.3860000006389
201.50889999058563
201.3790000055451
201.54389999515843
201.2539999996079
201.32500000181608
201.09590000356548
201.6589999984717
201.09400000364985
201.4158999954816
201.48600000538863
201.39289999497123
201.2150000082329
201.5409999876283
201.2659000029089
201.4740000013262
201.56000000133645
201.11789999646135
201.2550000072224
201.0528999962844
201.2959999992745
201.48099999642
201.32590000866912
201.09199998842087
201.34200000029523
201.34590000088792
201.4670000062324
201.0900000022957
201.17289999325294
200.78700000885874
201.19089999934658
201.54599999659695
201.5019999962533
200.990900004399
201.29100000485778
201.32490000105463
201.53099999879487
201.7799000022933
201.61400000506546
201.01299999805633
201.19189999240916
201.19600000907667
201.24399999622256
201.29389999783598
201.24199999554548
201.20790001237765
201.70299999881536
201.36700000148267
201.35689999733586
201.16399999824353
201.22790000459645
201.30399998743087
201.284000009764
201.2378999934299
201.15500000247266
201.03100000414997
201.29090000409633
201.68799998646136
201.32590000866912
201.00499999534804
201.2539999996079
201.41090000106487
201.12199999857694
201.13500001025386
201.22489999630488
201.33999999961816
201.36989999446087
200.6530000071507
201.40700000047218
201.46589999785647
201.11300000280607
201.28399999521207
201.41090000106487
201.40099999844097
201.51590000023134
201.2830000021495
201.04499999433756
201.57889999973122
201.12100000551436
201.24500000383705
201.01489999797195
201.3219999935245
201.2579000002006
201.58700000320096
201.12199999857694
200.82290000573266
201.2339999928372
201.7889999988256
200.95490000676364
201.30499999504536
201.3468999939505
201.5570000075968
201.06599999417085
201.45190000766888
200.9319999924628
201.5230000106385
200.96589998865966
201.1720000009518
201.2550000072224
201.50599999760743
201.15090000035707
201.56600000336766
201.1309999943478
201.00689999526367
201.07500000449363
201.37399999657646
200.8198999974411
201.3450000085868
201.26289999461733
201.1789999960456
200.74500000919215
201.3548999966588
201.4329999947222
201.1869999987539
201.52490001055412
201.32599999487866
200.98690000304487
201.1249999923166
200.91600000159815
201.35190000291914
201.4530000014929
200.96200000261888
200.94890000473242
201.1099999945145
200.9838999947533
201.10000000568107
201.24500000383705
201.64590000058524
201.14699999976438
201.30499999504536
200.89890000235755
200.93500000075437
201.3748999888776
200.9050000051502
201.09299999603536
201.401900005294
201.49900000251364
201.55800000065938
201.54890000412706
201.45099998626392
200.66590000351425
201.03500000550412
201.32799999555573
201.50189999549184
201.23600000806618
201.1389999970561
201.21290000679437
201.4389999967534
201.30190000054426
201.11999999789987
201.2680000043474
201.41389999480452
200.7469999953173
201.3339000113774
200.83299999532755
201.32799999555573
200.97489999898244
201.18899999943096
201.26400000299327
201.51590000023134
201.22499999706633
201.18190000357572
201.20099998894148
200.83090000844095
201.30999998946209
200.9690000122646
200.85290000133682
201.28999999724329
201.1069000000134
201.59199999761768
201.01799999247305
201.13390000187792
201.0560000053374
200.91689999389928
201.21900000958703
201.07299998926464
201.4499000069918
201.1590000038268
201.04499999433756
200.97289999830537
200.8979999955045
201.0339000116801
201.27900000079535
201.18999999249354
200.87190000049304
201.56000000133645
201.60699999541976
201.42789999954402
201.29900000756606
201.07490000373218
201.44499999878462
201.20999999926426
201.4028999983566
201.03300000482704
201.1509999865666
201.1549000017112
201.53400000708643
201.14389999071136
201.30900001095142
200.99599999957718
201.07489998918027
201.1800000036601
201.23990000865888
201.0079999890877
201.3710000028368
200.99490000575315
201.32799999555573
201.15399999485817
200.990900004399
201.45599999523256
201.83990000805352
200.89599999482743
201.28700000350364
200.93590000760742
201.2199999880977
201.58900000387803
201.44489999802317
201.4140000101179
201.60489999398123
201.00499999534804
201.49300000048243
201.08990000153426
200.86700000683777
201.09589998901356
201.0770000051707
201.1698999995133
201.28700000350364
200.83200000226498
201.17289999325294
200.96200000261888
200.8949000010034
201.17699999536853
201.73000000067987
201.26390000223182
201.08499999332707
201.09700001194142
200.84289999795146
201.69499999610707
201.30390000122134
201.54500000353437
201.41599999624304
201.30489999428391
201.4140000101179
200.94199999584816
201.01689999864902
201.36200000706594
200.8118999947328
200.86699999228586
201.42399999895133
201.15790001000278
201.39000000199303
201.0879000008572
201.1249999923166
201.18499999807682
201.39290000952315
201.0359999985667
201.00299999467097
201.49490000039805
201.2410000024829
201.0178999917116
200.9890000044834
201.20500000484753
200.85690000269096
201.4199999975972
200.99099999060854
200.89290000032634
201.43900001130532
200.9438999957638
200.72599999548402
201.21800000197254
201.15090000035707
200.95800000126474
201.0258999944199
201.21300000755582
200.80099999904633
201.14689999900293
201.18999999249354
201.01790000626352
201.4880000060657
201.06700000178535
201.35289999598172
200.9879999968689
200.8159999968484
201.17990000289865
201.1860000056913
201.3118999893777
200.8029999997234
201.30100000824314
201.16399999824353
201.40299999911804
201.19590000831522
201.49900000251364
200.9109999926295
200.92489999660756
201.11300000280607
201.2918999971589
201.66099999914877
200.95100000617094
201.34990000224207
201.18399999046233
201.08100000652485
201.3269000017317
201.27799999318086
201.15090000035707
201.01100001193117
201.41399999556597
200.83889999659732
201.38800000131596
201.68699999339879
200.98390000930522
201.09799999045208
201.09890001185704
201.13599998876452
201.28000000840984
201.42789999954402
201.30699999572244
200.97299999906681
201.4569000020856
201.19200000772253
201.2508999905549
201.19500000146218
201.29799999995157
201.4089000003878
201.2749999994412
200.88400000531692
200.8938999933889
201.098000005004
201.21089999156538
201.10200000635814
201.0900000022957
201.15389999409672
200.97800000803545
200.89500000176486
201.2369000003673
201.23899998725392
200.92790000489913
201.12700000754558
200.85199999448378
201.34489999327343
201.152000008733
201.161899996805
200.68900000478607
201.03999999992084
200.9639000025345
201.0219999938272
201.43000000098255
200.79790000454523
201.32399999420159
201.17089999257587
201.49700000183657
200.76500000141095
201.25199999893084
201.0569999984
201.35289999598172
201.32800001010764
201.27289999800269
200.88299999770243
201.0840000002645
201.0199000069406
200.75799999176525
201.24999999825377
200.81490000302438
201.06099999975413
200.94490000337828
201.2679999897955
201.30200000130571
201.20890000544023
201.2550000072224
200.89889998780563
201.17100000788923
201.50699999067
201.2519000127213
201.2539999996079
200.89599999482743
201.1419000045862
201.26599998911843
201.01490001252387
201.2959999992745
201.1179999972228
201.1278999998467
200.98999999754597
201.2479999975767
200.96790000388864
201.43099999404512
201.34290000714827
201.6449999937322
201.3169999991078
200.71990000724327
201.1249999923166
201.19800000975374
200.88389999000356
200.75100001122337
201.04390000051353
201.15999999688938
200.86799999990035
201.06089999899268
201.0349999909522
201.11690000339877
201.1999999958789
201.1050000000978
201.2109000061173
201.098000005004
201.3379999989411
201.49389999278355
201.08199999958742
200.86690000607632
201.30600000265986
200.86599999922328
201.10189999104477
200.80000000598375
201.19900000281632
200.6898999970872
200.97000000532717
200.7928999955766
200.86599999922328
201.21189999917988
200.8380000042962
201.29690000612754
200.79799999075476
201.1659999989206
201.27390000561718
201.098000005004
200.69089999014977
200.8790000109002
201.13999999011867
201.2918999971589
201.0080000036396
200.88289999694098
201.323000001139
201.21199999994133
200.9989000071073
200.82099999126513
201.3310000038473
201.3548999966588
200.9470000048168
200.98290000169072
200.84599999245256
200.80800000869203
201.40989999345038
201.10900000145193
201.41200000944082
201.10890000069048
201.15699998859782
201.27689999935683
201.49099999980535
201.21900000958703
201.19490000070073
200.93399999313988
200.80200000666082
201.45789999514818
201.32399999420159
200.8539000089513
201.1659999989206
201.30800000333693
201.13689999561757
200.91699999466073
201.16490000509657
201.21600000129547
201.14199999079574
200.95390001370106
201.15299998724367
201.0090000112541
201.02189999306574
201.4599999965867
200.75390000420157
200.84099999803584
201.36900000215974
201.0798999981489
201.07500000449363
200.94399999652524
200.96889999695122
201.12199999857694
201.44290001189802
201.16099998995196
201.11500000348315
200.8468999993056
200.8979999955045
201.2809999869205
201.09400000364985
200.72190000792034
402.38299999327864
201.19390000763815
200.94099998823367
200.58590000553522
201.2479999975767
200.6800000090152
201.12289999087807
200.9050000051502
201.09489999595098
200.8429999987129
201.23099999909755
201.0318999964511
200.95300000684801
201.05689999763854
201.29100000485778
200.88099999702536
201.1629000044195
200.74600000225473
201.00190000084694
201.14999999350403
201.00400000228547
200.71889999962877
201.47899999574292
200.6768999999622
201.5289999981178
200.8170000044629
201.0588999983156
200.6260000052862
200.98889998917002
200.91100000718143
201.06599999417085
200.6359000079101
201.4879999915138
200.8258999994723
200.81400001072325
200.9949999919627
201.20090000273194
201.43000000098255
200.9838999947533
200.87400000193156
201.43000000098255
201.13290000881534
200.89299998653587
201.34700000926387
201.41989999683574
200.9810000017751
200.9719000052428
201.21699999435805
201.2890000041807
200.77389999642037
201.06500000110827
201.0258999944199
201.23800000874326
201.13699999637902
200.81490000302438
200.84499999938998
201.11889998952392
201.2959999992745
201.05200000398327
201.373899995815
200.99990000016987
200.73900000716094
201.51099999202415
200.7869000080973
201.05999999213964
201.15700000314973
201.37189999513794
201.14200000534765
201.18590000492986
201.1579999962123
200.8170000044629
201.15289998648223
201.06600000872277
201.09689999662805
200.99800000025425
201.38899999437854
201.22090000950266
200.9939999989001
201.1190000048373
201.23389999207575
200.73300000512972
201.06789999408647
201.0840000002645
200.93800000904594
201.02189999306574
201.13499999570195
201.1730000085663
200.77989999845158
201.1659999989206
200.98890000372194
200.97799999348354
200.94900000549387
201.107899993076
200.93000000633765
200.66089999454562
201.0640000080457
200.8239999995567
200.74089999252465
201.16900000721216
200.8468999993056
201.05399999010842
200.71900000039022
200.88790000590961
201.2959999992745
200.77490000403486
200.8239999995567
200.98899998993147
201.600900007179
200.75699999870267
201.5640000026906
201.23589999275282
200.78700000885874
201.4078999927733
200.9950000065146
201.2889999896288
200.75090001046192
201.10799999383744
200.89290000032634
200.93600000836886
200.9669999970356
200.76789999438915
201.2760000070557
200.6758999923477
201.0020000016084
200.9569000074407
200.95699999365024
201.4389999967534
201.0119000042323
200.88400000531692
201.22089999495074
200.86199999786913
201.33500000520144
200.8538999943994
200.56700000714045
201.21089999156538
200.86599999922328
201.38800000131596
201.26190000155475
200.9130000078585
200.67500000004657
200.75389998964965
200.9669999970356
201.06190000660717
200.90199999685865
201.14800000737887
201.60190000024159
200.73499999125488
200.50089999858756
201.14200000534765
201.02999999653548
201.06590000796132
201.28399999521207
200.91790000151377
200.97000000532717
200.84099999803584
201.13190000120085
200.829999987036
201.02090000000317
201.12200001312885
201.09299999603536
200.71190000453498
201.50299998931587
201.13100000889972
200.88289999694098
200.912000000244
201.19089999934658
200.90100000379607
201.2549999926705
200.88590000523254
200.93900000210851
200.98399999551475
200.91990000219084
200.60999999986961
201.05089999560732
200.9669999970356
201.0910000099102
200.8069000003161
200.7279999961611
200.4358999984106
201.123999999254
200.70600000326522
200.90090000303462
200.94299998891074
200.9299000055762
201.03500000550412
200.94099998823367
201.38199999928474
200.91499999398366
200.61690000875387
200.86599999922328
200.7649000006495
201.1659999989206
200.81799999752548
201.33490000444
200.87899999634828
201.10890000069048
200.83400000294205
200.81199999549426
200.923900003545
201.57199999084696
200.9978999994928
200.96500001091044
200.92199998907745
200.85590000962839
200.89399999415036
201.05590000457596
200.67700000072364
201.0759999975562
201.13289999426343
201.1320000019623
201.1940000083996
200.96789998933673
201.20399999723304
200.89390000794083
201.27000000502449
201.06799999484792
200.8408999972744
201.1449999990873
200.6359000079101
200.7619999931194
200.99300000583753
201.06890000170097
200.70099999429658
200.94890000473242
201.19599999452475
201.19700000213925
200.93189999170136
200.9890000044834
201.46999999997206
200.83090000844095
201.54799999727402
200.89089999964926
200.8499999938067
200.87300000886898
200.69889999285806
200.96200000261888
201.23890000104439
200.9059999982128
200.7069999963278
201.02790000964887
201.1099999945145
201.00889999594074
200.93099999940023
200.79899999836925
201.30190000054426
200.79699999769218
201.09190000221133
200.94500000413973
201.11300000280607
200.63600000867154
201.05899999907706
200.5868999985978
200.79399998940062
201.01490001252387
201.07799999823328
201.0219999938272
201.03389999712817
201.28100000147242
200.87890001013875
200.98499998857733
201.22899999842048
201.01790000626352
201.00400000228547
200.89890000235755
200.84700000006706
201.25099999131635
200.9849000023678
201.15999999688938
201.37790001172107
201.2959999992745
200.6509999919217
200.65890000842046
201.42199999827426
200.6109999929322
200.44190000044182
200.89999999618158
201.2799000076484
200.95600000058766
200.78800000192132
201.13589998800308
201.21800000197254
200.89190000726376
200.59500000206754
201.18899999943096
200.93890000134706
201.1039999924833
200.9089000057429
201.2209999957122
201.20399999723304
200.98989999678452
201.22600000468083
200.88299999770243
201.15990001067985
200.92399998975452
200.8349000097951
200.77199999650475
201.07300000381656
200.9008999884827
201.1730000085663
201.06989999476355
200.6930000061402
201.19900000281632
201.06289999966975
201.0359999985667
201.13299999502487
200.85589999507647
200.4600000072969
201.33490000444
200.5969999881927
200.78400000056718
200.79790000454523
201.01000000431668
201.27999999385793
200.77300000411924
200.70590000250377
200.93000000633765
201.2579000002006
200.71499999903608
200.69199999852572
201.08189999882597
200.88099999702536
200.8339000021806
201.17800000298303
200.9259999904316
201.52889999735635
200.92500001192093
201.12889999290928
201.03100000414997
201.01799999247305
200.25590001023374
200.86599999922328
200.7039000018267
201.03899999230634
201.12100000551436
200.92989999102429
201.3169999991078
200.60400001239032
200.70589998795185
201.14100001228508
201.01289999729488
200.58399999106769
200.8790000109002
200.91189999948256
201.11499998893123
200.6768999999622
200.87300000886898
200.78800000192132
200.8678999991389
200.5280000012135
201.30190000054426
201.19599999452475
200.95199999923352
200.66489999589976
200.7480000029318
200.8408999972744
200.84200000565033
201.15399999485817
201.06190000660717
200.90299998992123
200.8739000011701
200.88899999973364
200.82100000581704
200.92790000489913
201.08600000094157
201.00199998705648
200.98890000372194
201.05099999636877
200.5119000095874
200.90100000379607
200.89999999618158
200.96489999559708
201.00400000228547
200.70089999353513
200.72900000377558
200.8570000034524
200.645999997505
200.6559000001289
201.16500000585802
200.76300000073388
201.20589999714866
200.5490000010468
200.83689999592025
200.84200000565033
200.77300000411924
200.85589999507647
201.24199999554548
200.76600000902545
200.72189999336842
201.0020000016084
200.89989999542013
200.68100000207778
200.99199999822304
201.0459000011906
201.03199999721255
200.48890000907704
201.14599999214988
200.8029999997234
201.09790000424255
200.69599999987986
200.89589999406599
200.78700000885874
200.97199999145232
201.00290000846144
200.86100000480656
200.82989998627454
201.06600000872277
200.90899999195244
200.89290000032634
201.0160000063479
200.94999999855645
200.64690000435803
201.06500000110827
200.8408999972744
200.97799999348354
200.60900000680704
200.97389999136794
201.1530000017956
200.9579000005033
201.4540000091074
201.0009999939939
200.90690000506584
200.5149999895366
200.87190000049304
201.0640000080457
200.857999996515
201.17790000222158
200.7270000030985
201.0318999964511
200.66800000495277
200.80599999346305
200.9169000084512
200.82600000023376
201.2428999878466
201.20400001178496
200.92999999178573
200.80289999896195
200.92400000430644
200.68589999573305
200.67399999243207
200.87990000320133
200.39600000018254
200.7298999960767
201.21100000687875
200.97900000109803
200.63989999471232
200.43599999917205
200.77690000471193
201.0230000014417
200.40800000424497
200.8668999915244
200.4600000072969
200.80289999896195
200.90099998924416
201.0160000063479
200.98890000372194
200.53699999698438
200.93190000625327
200.95199999923352
200.97099999838974
201.05489999696147
201.43099999404512
200.65990000148304
200.74600000225473
200.89000000734814
201.08590000018012
201.00699999602512
200.6478999974206
200.645999997505
201.03199999721255
201.08890000847168
200.8510000014212
200.86489999084733
200.92800000566058
200.7549999980256
200.8269000070868
200.99599999957718
200.99990000016987
200.71599999209866
200.7210000010673
201.04390000051353
200.47799999883864
201.15290000103414
201.48600000538863
200.62899999902584
200.82389999879524
200.79200000327546
200.86889999220148
200.72900000377558
200.99199999822304
200.78689999354538
201.00100000854582
200.7588999986183
200.77100000344217
200.9879999968689
200.78089999151416
200.38400001067203
200.7168999989517
200.5910000007134
201.06799999484792
200.54890000028536
200.64100000308827
201.0420000005979
200.80000000598375
201.03589999780525
200.87000000057742
200.56990000011865
201.07799999823328
200.90799999888986
200.778900005389
201.2269999977434
200.84190000488888
200.63500000105705
200.44099999358878
200.84289999795146
201.30100000824314
200.8188999898266
200.97800000803545
200.86499999160878
201.1759000015445
200.741000007838
201.13199998741038
200.80390000657644
200.88400000531692
200.62389998929575
201.03799999924377
200.7890000095358
200.9708999976283
200.6600000022445
200.75589999032672
200.71200000529643
200.76890000200365
201.06799999484792
200.8520000090357
200.7848999928683
200.75299999734852
200.3058999980567
200.9810000017751
200.90200001141056
200.77489998948295
200.32800000626594
201.22990000527352
201.0079999890877
200.61500000883825
201.08089999121148
200.35199999983888
201.11290000204463
200.5230000067968
200.8159999968484
200.85589999507647
200.90300000447314
200.99990000016987
201.21699999435805
200.5630000057863
200.93890000134706
200.58799999242183
200.85500000277534
201.1969000013778
200.99899999331683
200.76890000200365
200.7010000088485
200.8499999938067
200.79090000945143
200.73099998990074
200.93590000760742
200.91800000227522
200.74090000707656
200.81099998787977
201.1660000134725
201.12289999087807
201.0160000063479
200.5998999957228
201.42399999895133
201.11399999586865
201.10390000627376
201.0080000036396
200.61999998870306
200.95990000118036
200.7900000025984
200.51989999774378
201.23900000180583
200.6120000005467
200.88590000523254
200.76500000141095
200.96089999424294
200.52600000053644
200.8639999985462
200.60989999910817
200.7900000025984
200.83600000361912
201.0788999905344
200.940000009723
200.64490000368096
200.57099999394268
200.64199999615084
200.73290000436828
201.12800000060815
200.75089999591
200.54099999833852
201.41100000182632
201.20090000273194
200.64700000511948
200.8300000015879
200.8948999864515
200.87500000954606
200.48990000213962
200.58099999732804
200.7069999963278
200.82790000014938
200.88699999905657
200.69800000055693
200.86490000539925
200.57099999394268
200.5118999950355
200.97300001361873
201.0089999967022
200.95489999221172
201.18400000501424
200.74400000157766
200.41190000483766
200.62799999141134
200.75590000487864
200.86899999296293
200.6190000101924
200.8398999896599
200.62100001086947
200.9018999960972
200.90100000379607
200.20190000650473
201.06900000246242
200.76189999235794
200.5630000057863
200.87400000193156
200.98690000304487
200.93599999381695
200.75800000631716
200.87589998729527
200.7960000046296
201.13689999561757
200.87500000954606
200.78299999295268
200.63190000655595
200.91800000227522
200.65289999183733
200.4600000072969
200.23000000219326
201.02789999509696
200.41399999172427
200.8209000050556
201.06099999975413
201.04699999501463
200.553900009254
200.69099999091122
200.70400000258815
201.0199000069406
201.06399999349378
200.61290000739973
200.6449999898905
200.77200001105666
200.77289998880588
200.69900000817142
201.1549000017112
200.87299999431707
200.73700000648387
200.67989999370184
200.92699999804609
200.46790000924375
200.79099999566097
200.84900000074413
200.60290000401437
200.62599999073427
200.83090000844095
201.08299999265
200.9330000000773
200.69290000537876
200.8019999921089
201.04600000195205
200.923900003545
200.7549999980256
200.9509000054095
200.64199999615084
200.65499999327585
200.51590001094155
200.83099999465048
200.923900003545
200.46399999409914
200.24499999999534
200.60490000469144
200.81100000243168
200.98189999407623
200.59500000206754
200.78289999219123
201.0009999939939
200.26000001234934
201.13089999358635
200.71600000665057
200.7238999940455
200.60199999716133
200.7890000095358
200.56089998979587
200.97000000532717
200.45089999621268
201.02400000905618
201.35399998980574
200.61090000672266
200.69199999852572
200.5808999965666
200.3510000067763
200.77999999921303
200.7788999908371
200.75899999937974
200.33690000127535
200.89400000870228
200.81699998991098
200.42490000196267
201.06200000736862
200.61790000181645
200.99099999060854
200.25400001031812
200.59889998810831
200.86599999922328
200.83190000150353
200.4540000052657
200.67399999243207
201.04290000745095
200.79299999633804
201.0669000010239
200.49800000560936
201.06099999975413
200.53489999554586
200.75899999937974
200.5658999987645
200.48700000916142
200.82199999887962
200.88389999000356
200.53800000459887
200.63690000097267
200.84200000565033
200.66299999598414
200.8198999974411
200.53200000256766
200.76890000200365
200.75199998973403
201.2680000043474
200.81589999608696
200.7819999998901
200.40490000974387
200.68100000207778
200.46799999545328
200.63289999961853
201.07799999823328
200.72290000098292
200.91299999330658
200.49200000357814
200.43100000475533
200.4159000061918
200.9879999968689
200.58499999868218
200.66689999657683
200.32499999797437
200.42490000196267
201.07999999891035
200.7750000047963
200.50289999926463
201.1590000038268
200.41189999028575
200.9550000075251
200.80399999278598
200.50089999858756
200.78600000124425
200.93390000693034
200.1659999950789
200.85090000065975
200.50600000831764
200.9599999873899
200.3819000092335
200.62799999141134
200.60390001162887
200.74000000022352
200.72899998922367
200.21590001124423
200.3839999961201
200.67089999793097
201.04099999298342
200.41700000001583
200.74190000013914
201.06600000872277
200.6829000019934
200.56599999952596
200.46300000103656
200.72189999336842
201.0710000031395
200.48790000146255
200.6120000005467
200.88999999279622
200.525899999775
200.3990000084741
200.68389999505598
200.53699999698438
200.62800000596326
200.84789999236818
200.87000000057742
200.42200000898447
200.7649000006495
200.68899999023415
200.72290000098292
200.78600000124425
200.75699999870267
200.74990000284743
200.74299999396317
200.6429000030039
201.00000000093132
200.60300000477582
200.93189999170136
200.64100000308827
200.42590000957716
200.9059999982128
200.7988999976078
200.66100000985898
200.81689998914953
200.53000000189058
200.36800000525545
200.92590000422206
200.87299999431707
200.8129000023473
200.87000000057742
200.49899999867193
200.82790000014938
200.7549999980256
200.55389999470208
200.56100000510924
200.49200000357814
200.44590000179596
200.7199999934528
200.27489999483805
200.88899999973364
200.61500000883825
200.34389999636915
200.53400000324473
200.82289999118075
200.71200000529643
200.26599999982864
200.59089999995194
200.94900000549387
200.54089999757707
200.80799999414012
200.6930000061402
200.57689999521244
200.36000000254717
200.51989999774378
200.51599999715108
200.4410000081407
200.67289999860805
200.61499999428634
200.31490000837948
200.38599999679718
200.73699999193195
200.78290000674315
200.886000005994
200.45889999892097
200.6390000024112
200.96799999009818
200.52890000806656
200.96799999009818
200.2649000060046
201.01299999805633
200.475000005099
200.80989999405574
200.78100000682753
200.58900000003632
200.16389999364037
200.741000007838
200.91390000015963
200.485999986995
200.3209000104107
200.68999999784864
200.90199999685865
200.75590000487864
200.48600000154693
200.57789998827502
200.7010000088485
200.380900001619
200.44400000188034
200.44890001008753
200.7139999914216
200.40899999730755
200.4919000028167
200.72000000800472
200.52389999909792
200.88299999770243
200.26699999289121
200.32390000415035
200.4949999973178
199.9558999959845
200.7750000047963
200.3100000001723
200.6969000067329
200.8029999997234
201.05789999070112
200.6530000071507
200.62000000325497
200.58789999166038
200.40899999730755
200.5329000094207
200.67399999243207
200.87400000193156
200.51589999638963
200.57400000223424
200.5868999985978
200.4060000035679
200.62000000325497
200.19390000379644
200.66799999040086
200.82790000014938
200.6660000042757
201.14299999841023
200.55589999537915
200.59600000968203
200.46690000162926
200.50999999511987
200.87499999499414
200.77589999709744
200.67800000833813
200.8458999916911
200.5770000105258
200.4329999908805
200.5809000111185
200.56099999055732
200.30389999737963
200.73900000716094
200.99899999331683
200.67990000825375
200.73699999193195
201.01100001193117
200.62989999132697
200.42500000272412
200.56389999808744
200.52699999359902
200.50400000764057
200.3889000043273
200.79099999566097
200.4488999955356
200.84499999938998
200.19699999829754
200.74499999464024
200.737899998785
200.42199999443255
200.5910000007134
200.5399000045145
200.2210000064224
200.4088999965461
200.62000000325497
200.69599999987986
200.53489999554586
200.55500000307802
200.8188999898266
200.7960000046296
200.42100000136998
200.80390000657644
200.7959999900777
200.53390000248328
200.8040000073379
200.3919999988284
200.4568999982439
200.82699999329634
200.67000000562984
200.06390000344254
200.17499999084976
200.8829000114929
200.59999999648426
200.49889999791048
200.5150000040885
200.45599999139085
200.59590000892058
200.7669999875361
200.70200000191107
200.44590000179596
200.46900000306778
200.47589999740012
200.33300000068266
200.55789999605622
200.87400000193156
199.9809999979334
200.7719000102952
200.60099998954684
200.674000006984
200.69389999844134
200.75400000496302
200.3678999899421
200.56500000646338
200.74499999464024
201.0729000030551
200.51100000273436
200.89089999964926
200.46399999409914
200.8310000092024
201.03689999086782
200.16100000066217
200.59190000756644
200.57299999461975
200.276000003214
200.2859000058379
200.88099999702536
200.34099998883903
201.07490000373218
200.73300000512972
201.01390000490937
200.29799999610987
200.75489999726415
200.29100000101607
200.62990000587888
200.6729999993695
200.60700000612997
200.24889998603612
200.60900000680704
200.44190000044182
200.91299999330658
200.1320000126725
200.6898999970872
201.0139999911189
200.35990000178572
200.64799999818206
200.90400001208764
200.78789998660795
200.84800000768155
200.79299999633804
200.24289999855682
200.289000000339
200.50890000129584
200.4610000003595
200.41390000551473
200.75899999937974
200.68300000275485
200.06989999092184
200.46900000306778
200.66390000283718
200.66299999598414
200.7469999953173
200.9719000052428
200.67600000766106
200.45289999688976
200.6039999978384
200.8439999917755
200.76790000894107
200.8159999968484
200.48790000146255
200.67399999243207
199.99200000893325
200.76589999371208
200.30399999814108
200.9989000071073
200.9680000046501
200.66799999040086
200.32689999789
200.67500000004657
200.45990000653546
200.67500000004657
200.67500000004657
200.41390000551473
200.77399999718182
200.86289999017026
200.62900001357775
200.45699999900535
200.21089998772368
200.33300000068266
200.43190001160838
200.5289999942761
200.5079999944428
200.5749000090873
200.42799999646377
200.84900000074413
200.6180000025779
200.04290000360925
200.513999996474
200.72890000301413
200.53299999563023
200.40100000915118
200.5178999970667
200.79099999566097
200.22090000566095
200.76700000208803
200.21099998848513
200.32590000482742
200.3580000018701
200.48590000078548
200.88299999770243
200.12989999668207
200.6590000091819
200.7069999963278
200.76189999235794
200.9000000107335
200.29490000160877
200.44999998935964
200.27200000185985
200.566900006379
201.00499999534804
200.38690000365023
201.1320000019623
200.04299998981878
200.50289999926463
200.86200001242105
200.38589999603573
200.3989999939222
200.76600000902545
200.10389998788014
200.36900001286995
200.62489999691024
201.00699999602512
200.34900000609923
200.30989999941085
200.47099998919293
200.01090000732802
200.45599999139085
200.52490000671241
200.5970000027446
200.71699999971315
200.47889999113977
200.35700000880752
200.763899993035
200.41000000492204
200.43399999849498
200.31090000702534
200.92199998907745
201.07090000237804
200.36600000457838
200.7679999951506
200.3889000043273
200.37199999205768
200.7379000133369
200.07999999506865
200.4698999953689
200.18300000810996
200.54399999207817
201.00000000093132
200.15090001106728
200.2339999889955
200.36000000254717
200.51490000332706
200.79800000530668
200.33490000059828
200.59799999580719
200.3889000043273
200.247999993735
200.4799999995157
200.1828999927966
200.52000001305714
200.55589999537915
200.84199999109842
200.53800000459887
200.71390000521205
200.9799999941606
200.46190000721253
200.51199999579694
200.47700000577606
200.51289998809807
200.57600000291131
200.76089999929536
200.4120000055991
200.5899999930989
200.6229000107851
200.42899998952635
200.49990000552498
200.5769999959739
200.5749000090873
200.35299999290146
200.8300000015879
200.2109000022756
200.8239999995567
200.6758999923477
200.1260000106413
200.6109999929322
200.1639000081923
201.00599998841062
200.7389000063995
200.32699999865144
200.72199999412987
200.540900012129
200.66299999598414
200.39090000500437
200.55799999681767
200.31489999382757
200.8910000004107
200.42300000204705
201.0528999962844
200.64200001070276
200.8398999896599
200.67700000072364
200.488000002224
200.4769000050146
200.69199999852572
200.35990000178572
200.5479999934323
200.59999999648426
200.48990000213962
200.77999999921303
200.43389999773353
200.90490000438876
200.29100000101607
200.21599999745376
200.73490000504535
200.47799999883864
200.40489999519195
200.34599999780767
200.3850000037346
200.35189999907743
200.60700000612997
200.48889999452513
200.20400000794325
200.31499999458902
200.71190000453498
200.49199998902623
200.53890001145191
200.52999998733867
200.58600000629667
199.99589999497402
200.51200001034886
200.51989999774378
200.38999999815132
200.36590000381693
200.26099999086
200.41499999933876
200.57890001044143
200.6309999997029
200.67089999793097
200.3229999972973
200.58499999868218
200.32889999856707
200.40100000915118
200.31789998756722
200.24400000693277
200.34900000609923
200.34189999569207
200.4329999908805
200.59990001027472
200.43099999020342
200.37990000855643
200.30599999881815
200.4330000054324
200.8128999877954
200.47000001068227
200.55489998776466
200.26700000744313
200.57099999394268
200.21390001056716
200.1659999950789
200.923900003545
200.7199999934528
200.23290000972338
200.55899998988025
200.4200000083074
200.3818999946816
200.70099999429658
200.58390000485815
200.65699999395292
200.29100000101607
200.17590001225471
200.64699999056756
200.4709000029834
200.45499999832828
200.48700000916142
200.8569999889005
200.4579000058584
200.78299999295268
200.46790000924375
200.49799999105744
200.38100000238046
200.59089999995194
200.76300000073388
200.2929000009317
200.23200000287034
200.32200000423472
200.72689998778515
200.53100000950508
200.62289999623317
200.4190000006929
200.66689999657683
200.51100000273436
200.56100000510924
200.38290000229608
200.3919999988284
200.69289999082685
200.06699999794364
200.55500000307802
200.3469000046607
200.43699999223463
200.24890000058804
200.58699999935925
200.80990000860766
200.40200000221375
200.48600000154693
200.49489999655634
200.41700000001583
200.65089999116026
200.4190000006929
200.19800000591204
200.45990000653546
200.273999987985
200.7389000063995
200.51599999715108
200.18690000870265
200.64299998921342
200.65600000089034
200.79790000454523
200.65400000021327
200.33690000127535
200.70299999497365
200.23990000481717
200.07399999303743
200.6729999993695
200.07089999853633
200.3850000037346
200.44690000941046
200.33899998816196
200.62490001146216
199.8569999996107
200.69599999987986
200.50289999926463
200.25099998747464
200.57690000976436
200.4049999959534
200.4778999980772
200.57200000155717
200.50089999858756
200.75299999734852
200.39290000568144
200.4460000025574
200.4529999976512
200.3668999968795
200.45600000594277
200.44789998792112
200.45900001423433
200.3198999882443
200.15600000624545
200.61499999428634
200.48189999943133
200.8029999997234
200.3889000043273
200.20400000794325
200.5048999999417
200.5479999934323
200.4670000023907
200.03989999531768
200.35700000880752
200.6138999859104
400.10590000019874
200.51300000341143
200.24400000693277
200.26189999771304
200.41399999172427
200.68790001096204
200.5819999903906
200.28699999966193
200.6899000116391
200.4129999986617
200.46490000095218
200.2189999911934
200.36990000517108
200.62999999208841
199.92100000672508
200.6349000002956
200.5910000007134
200.24289999855682
200.19600000523496
200.4008999938378
200.26700000744313
200.7889999949839
200.65990000148304
200.62799999141134
200.23390000278596
200.46300000103656
200.4839000001084
200.70499999565072
200.49700001254678
200.17289998941123
200.6190000101924
200.3188999951817
200.20500000100583
200.64799999818206
200.26690000668168
200.4519999900367
200.24790000752546
200.65800000156742
200.6628999952227
200.18200000049546
200.76999999582767
200.6120000005467
200.44090000737924
200.9119999856921
200.33600000897422
200.4919000028167
200.25599999644328
200.32590000482742
200.29699998849537
200.3759000072023
200.41700000001583
200.3790000017034
200.47989999875426
200.81300000310875
200.83589998830575
200.67700000072364
200.61600000190083
200.26890000735875
200.20300000032876
200.43789999908768
200.3499999991618
200.56990000011865
200.8229999919422
200.4330000054324
200.06990000547376
200.38199999544304
200.45889999892097
200.31899999594316
200.30799999949522
200.2729000087129
200.47199999680743
200.61689999420196
200.4330000054324
200.63700000173412
200.46789999469183
200.34799999848474
200.48290000704583
199.85499999893364
200.31190000008792
200.4389999929117
200.45000000391155
200.2169000043068
200.29999999678694
200.39189999806695
200.32099999662023
200.6530000071507
200.3878999967128
200.6390000024112
200.23489999584854
200.63600000867154
200.488000002224
199.969900000724
200.4529999976512
200.21889999043196
200.44200000120327
200.63089999894146
200.22400000016205
200.61300000816118
200.4158999916399
200.55300000240095
200.22090000566095
200.7959999900777
200.47700000577606
200.50089999858756
200.13090000429656
200.45499999832828
200.34889999078587
200.34200001100544
199.92099999217317
200.31590000144206
200.39100000576582
199.92790000105742
200.55899998988025
200.35600000119302
200.4568999982439
200.5230000067968
201.0459000011906
199.98399999167304
200.3479000122752
200.4119999910472
200.68799999717157
200.8209000050556
200.51799999782816
199.97290000901558
201.0089999967022
200.09600000048522
200.26889999280684
200.23200000287034
200.8129000023473
200.50700000138022
200.0289999996312
200.36390000313986
200.36299999628682
200.4229000012856
200.34199999645352
200.77399999718182
200.3129000077024
200.5149999895366
200.3538999997545
200.26100000541192
200.60599999851547
200.19089999550488
200.58700001391117
200.2028999995673
200.3699999913806
200.2169000043068
200.40200000221375
200.81100000243168
200.17889999144245
200.94399999652524
200.6019000109518
200.38199999544304
200.33900000271387
200.2448999992339
200.05299999320414
200.44590000179596
200.29100000101607
200.07900000200607
200.4008999938378
200.27400000253692
200.15889999922365
200.14899999659974
200.33890000195242
200.6039999978384
200.6670000118902
200.20690000092145
200.45099999697413
200.57200000155717
200.43900000746362
200.13589999871328
199.79199999943376
200.4488999955356
200.56700000714045
200.37089999823365
200.41099999798462
200.27999999001622
200.27590000245254
200.49800000560936
200.34290000330657
200.2829999983078
200.035999994725
200.17490000464022
200.32899999932852
199.8819000000367
200.58499999868218
200.24890000058804
200.38799999747425
200.5219999991823
200.24089999787975
200.3990000084741
199.8738999973284
200.3709999989951
200.18189999973401
200.27400000253692
200.88799999211915
200.20490000024438
199.88200000079814
200.25490000261925
200.10200000251643
200.3509999922244
199.97490000969265
200.3229999972973
200.4499000031501
200.27099999424536
200.36600000457838
200.1769000053173
200.33399999374524
200.81890000437852
200.23899999796413
200.42690000263974
200.73799999954645
200.10099999490194
200.3279000055045
200.29100000101607
200.37989999400452
200.24700000067241
200.42100000136998
200.32689999789
200.488000002224
200.41889999993145
200.32599999103695
200.5710000084946
200.1888999948278
200.1790000067558
200.2168999897549
200.11499999964144
200.73300000512972
200.02289999683853
200.37700000102632
200.58990000688937
200.44299999426585
200.3469000046607
200.0689999986207
200.04389999667183
200.1509999972768
200.37289999891073
200.2350000111619
200.09799998661038
200.04990001325496
200.34799999848474
200.313900000765
200.64199999615084
200.1730000047246
200.05689999379683
200.30700000643265
200.45789999130648
200.3649999969639
199.91890000528656
200.8300000015879
200.04399999743327
200.2319000021089
200.19099999626633
200.37890000094194
200.3370000020368
200.39699999324512
200.36590000381693
200.37999999476597
200.06890001241118
200.36899999831803
200.20399999339134
200.155900005484
200.51799999782816
199.9779000034323
200.12699998915195
200.14390000142157
200.77300000411924
199.6190000063507
200.30989999941085
200.39600000018254
200.2109000022756
200.0289999996312
200.43699999223463
200.28190000448376
200.14999998966232
200.36390000313986
200.45200000458863
200.48299999325536
200.78990000183694
200.21200001065154
200.03089999954682
200.4049999959534
200.14800000353716
199.99389999429695
200.29999999678694
200.341900010244
200.47799999883864
200.6338999926811
200.17799999914132
199.95700000436045
200.34989999840036
200.13399999879766
200.30389999737963
200.21300000371411
200.12989999668207
200.289000000339
200.2119000098901
200.84900000074413
200.3328999999212
200.08199999574572
200.4270000034012
200.70089999353513
200.38599999679718
200.18090000667144
200.1380000001518
200.33799999509938
200.5739000014728
200.31899999594316
200.4779000126291
199.86799999605864
200.49299999664072
199.93990000511985
200.4179999930784
200.5119000095874
200.3909999912139
200.76000000699423
200.36189998791087
200.1450000097975
200.6288999982644
200.64100000308827
200.17789999837987
200.04799999878742
200.04899999185
200.50290001381654
200.2689999935683
200.127899996005
200.32899999932852
200.263000006089
200.26290000532754
200.5209999915678
200.20089999889024
200.44300000881776
200.24599999305792
200.4099000041606
200.2409999986412
200.56889999250416
200.4460000025574
200.30799999949522
200.19190000311937
200.4460000025574
200.45190000382718
200.11199999134988
200.3930000064429
200.4558999906294
200.73200001206715
200.32489999721292
200.513999996474
200.39600000018254
200.3128999931505
200.49600000493228
200.14689999516122
200.58300001255702
200.05999998829793
200.36690001143143
200.16699998814147
200.2599000115879
200.4519999900367
200.2999000105774
200.27000000118278
200.50089999858756
200.47499999054708
200.1650000020163
200.923900003545
200.09399999980815
200.39389999874402
200.11600000725593
200.53299999563023
200.23390000278596
200.1460000028601
200.48889999452513
200.1929999969434
199.86200000857934
200.32889999856707
199.7819999960484
200.16089999990072
200.33900000271387
200.4129999986617
200.35590000043157
200.26399999915157
200.16490000125486
200.54499999969266
200.38699998985976
200.44690000941046
200.3499999991618
200.45590000518132
200.3429999895161
200.50700000138022
200.12989999668207
200.30799999949522
200.20490000024438
200.39700000779703
200.29389999399427
200.16900000337046
200.38100000238046
200.60989999910817
200.07099999929778
199.93990000511985
200.61600000190083
200.0889999908395
200.61189999978524
200.01100000808947
200.5588999891188
200.07400000758935
200.35299999290146
200.01390000106767
200.13300000573508
200.13290000497364
200.24999999441206
199.71689999511
200.10600000387058
200.4129999986617
200.26389999839012
200.10899999761023
199.83890000730753
200.35199999983888
200.2550000033807
200.19089999550488
199.79699999385048
200.13690000632778
200.14400000218302
200.55900000443216
200.15399999101646
200.51989999774378
200.35500000813045
200.06489999650512
199.7879999980796
200.38999999815132
200.50890000129584
200.29799999610987
200.3949000063585
200.43500000610948
200.44399998732843
200.05390000005718
199.98400000622496
200.70790000318084
200.0069999921834
200.43799999984913
199.93190000241157
200.70200000191107
199.87290000426583
200.37199999205768
199.66589999967255
200.38700000441168
200.55900000443216
200.36889999755658
200.27299999492243
200.8339000021806
200.12300000234973
200.1579999923706
200.26690000668168
200.54499999969266
200.2238999994006
200.47700000577606
200.53599998936988
200.33490000059828
200.34000001032837
200.37989999400452
200.27400000253692
199.9189999914961
200.2649000060046
200.4129999986617
200.32200000423472
200.3818999946816
200.42799999646377
200.0259000051301
200.32200000423472
200.22990000143182
199.8089999979129
200.44800000323448
200.47389999672305
200.276000003214
200.19389998924453
200.04000001063105
199.9459999933606
200.15990000683814
200.67099999869242
200.39189999806695
200.24199999170378
199.71600000280887
200.25290000194218
200.18300000810996
200.29489998705685
200.18500000878703
200.70790000318084
200.07999999506865
200.1758999977028
200.2070000016829
200.20400000794325
200.17389999702573
200.30699999188073
200.67190000554547
200.08199999574572
200.21599999745376
199.9909000005573
200.2140000113286
200.3048999904422
200.21100000303704
200.41390000551473
200.289000000339
200.4400000005262
200.00589999835938
199.88800000282936
199.9708999937866
200.1799999998184
200.40699999663047
200.45489999756683
200.19699999829754
200.02790000580717
199.70900000771508
200.46189999266062
200.4270000034012
200.14899999659974
199.7648999968078
200.33600000897422
200.0448999897344
200.3310000000056
200.1380000001518
200.47390001127496
200.37899998715147
200.34490000398364
199.79900000907946
200.2049999864539
200.2729000087129
200.49099999596365
200.1289000036195
200.0019999977667
200.11990000784863
200.35799998731818
200.04500000504777
200.26890000735875
200.43799999984913
199.99889998871367
200.08800001232885
200.20099999965169
200.17989999905694
200.14699999592267
200.2438999916194
199.94400000723545
200.1678999949945
200.10600000387058
199.97800000419375
200.22889999381732
200.1989999989746
200.30789999873377
200.2960000099847
199.99699998879805
200.45499999832828
200.24990000820253
200.38599999679718
200.07890000124462
200.32799999171402
200.54000000527594
199.90989999496378
200.0840000109747
199.88489999377634
200.32800000626594
200.66899999801535
199.941899991245
200.19600000523496
200.1139000058174
200.14299999456853
200.14990000345279
200.0069999921834
200.39700000779703
200.19889999821316
200.24999999441206
200.4629000002751
200.55500000307802
200.45200000458863
200.9768999996595
200.04499999049585
200.14590000209864
199.7350000019651
200.11590000649448
200.2689999935683
200.1659999950789
200.142900008359
199.93799999065232
199.8199000081513
200.22099999187049
199.94299999962095
200.37290001346264
200.39299999189097
200.02089999616146
200.0689999986207
200.0869000039529
200.06099999591243
200.06200000352692
200.3279000055045
200.21300000371411
200.05489999311976
199.99700000334997
200.15089999651536
199.62699999450706
200.16200000827666
200.02790000580717
200.38599999679718
200.39889999316074
200.30599999881815
200.13700000708923
199.81890000053681
200.33799999509938
200.0999000010779
200.4739999974845
200.35500000813045
200.31489999382757
200.43900000746362
199.73989999562036
200.30799999949522
400.32699999574106
200.2998999960255
200.34900000609923
200.26690000668168
200.21799999813084
200.18200000049546
200.10989998991136
199.7410000039963
200.27489999483805
199.99200000893325
200.32499999797437
200.15990000683814
200.44999998935964
200.09690000733826
200.2539999957662
200.10990000446327
200.67799999378622
200.20900000235997
200.39090000500437
200.1229999877978
200.04390001122374
200.4129999986617
200.20199999271426
199.930900009349
200.3909999912139
200.07790000818204
199.83800000045449
200.49299999664072
200.3199000027962
200.30799999949522
199.76390000374522
200.2189999911934
200.00290000461973
200.2059999940684
200.03700000233948
200.41190000483766
200.1460000028601
200.17889999144245
200.118000007933
200.4999999917345
200.34290000330657
200.34599999780767
200.47890000569168
200.1849999942351
200.20300000032876
200.30789999873377
200.11499999964144
199.83789999969304
200.41700000001583
199.87589999800548
200.00599999912083
199.99700000334997
200.39990000077523
200.16300000133924
200.0038999976823
200.38199999544304
200.03700000233948
200.17090000328608
200.50700000138022
200.1769000053173
200.36599999002647
200.38400001067203
200.08089998736978
200.42090000060853
200.01899999624584
200.07190000615083
200.04299998981878
200.0560000014957
200.02889999886975
200.1170000003185
200.23990000481717
199.92100000672508
200.02699999895412
199.96790000004694
200.1239999954123
200.0378999946406
199.94500000029802
200.18189999973401
200.20099999965169
200.10700001148507
200.05589998618234
200.0150000094436
200.29389999399427
200.24700000067241
200.1730000047246
200.4428999935044
200.05800000217278
200.35790000110865
200.00300000538118
200.00189999700524
200.1650000020163
199.8359999997774
199.89789999090135
200.09300000674557
200.0798999943072
200.45899999968242
200.26789999974426
200.38100000238046
200.1589999999851
200.53590000316035
200.33200000762008
200.2178999973694
200.01400000182912
200.0829999888083
199.76390000374522
200.2550000033807
200.14489999448415
200.03999999607913
200.5109000019729
199.77300000027753
199.90400000824593
200.56189999741036
200.26599999982864
200.2799000038067
199.90799999504816
200.3709999989951
200.04989999870304
200.0629999965895
200.02190000377595
200.23699999728706
200.13290000497364
199.9400000058813
200.30499999120366
199.84490000933874
200.1519999903394
200.31490000837948
200.3608999948483
200.15299999795388
200.26599999982864
200.00890000665095
200.24299999931827
200.41389999096282
200.23100000980776
199.6558999962872
200.12999999744352
200.5630000057863
200.0448999897344
200.304000012693
199.88689999445342
200.42799999646377
200.00090000394266
200.23299999593291
200.22600000083912
200.354900007369
200.1239999954123
200.11190000514034
200.01000000047497
200.0388999877032
200.0780000089435
199.96600000013132
200.09089999075513
200.2210000064224
199.54790000338107
200.20399999339134
200.26990000042133
200.10100000945386
200.3699999913806
199.8009000089951
200.3310000000056
200.13990000006743
200.5289999942761
199.94089999818243
200.22400000016205
200.20200000726618
200.4638999933377
200.24299999931827
199.92389999970328
200.18400000117254
200.08890000462998
199.94500000029802
200.40899999730755
199.62889999442268
200.23699999728706
200.61290000739973
200.21700000506826
200.21489998907782
200.3499999991618
200.32800000626594
200.34189999569207
199.89299999724608
200.3619000024628
200.31300000846386
200.14999998966232
200.05490000767168
200.39499999256805
200.26389999839012
199.8230000026524
200.11790000717156
200.1999999920372
200.17490000464022
200.22499999322463
199.76790000509936
200.13300000573508
200.3598999872338
200.33600000897422
200.12599999608938
199.9839000054635
199.81499999994412
200.2918999933172
200.09300000674557
200.2959999954328
199.757900001714
200.20900000235997
199.97190000140108
200.41399999172427
200.10889999684878
199.99800001096446
200.1849999942351
200.12589999532793
200.08900000539143
200.2368999965256
200.37700000102632
200.05790000141133
200.15299999795388
200.28499999898486
200.155900005484
200.23099999525584
199.9919000081718
200.0419999967562
199.8598999925889
199.9950000026729
200.34100000339095
200.1139000058174
200.38999999815132
199.92089999141172
199.87300000502728
200.33500000135973
200.02589999057818
200.33900000271387
199.77390000713058
199.98999999370426
199.6008999994956
200.03200000792276
199.86700000299606
200.04689999041148
199.9610000057146
200.16690000193194
199.68199999129865
200.1909000100568
200.53099999495316
199.89000000350643
200.02589999057818
199.81800000823569
200.23989999026526
200.18400000117254
200.27790000312962
199.890999996569
200.07600000826642
200.2989000029629
199.92400000046473
200.13990000006743
199.85999999335036
200.07900000200607
200.34199999645352
200.1548999978695
199.7479999990901
199.94890000089072
200.42999999714084
200.33790000888985
200.03999999607913
199.93200000317302
200.43089998944197
200.02000000386033
200.18590000108816
199.77200000721496
199.64690000051633
200.36899999831803
200.04499999049585
199.8399000003701
199.97300000977702
200.3198999882443
199.94400000723545
199.85000000451691
200.3198999882443
200.69700000749435
200.1758999977028
200.68900000478607
200.2340000035474
199.8468999954639
200.0499999994645
200.0179000024218
200.12199999473523
199.9368999968283
199.79300000704825
200.16300000133924
200.01489999413025
200.02600000589155
200.22889999381732
200.41000000492204
200.14699999592267
199.93289999547414
199.84100000874605
200.15289999719243
199.86599999538157
200.29590000922326
199.7879999980796
199.85299999825656
200.06489999650512
200.0970000080997
200.33589999366086
199.96899999387097
200.19900001352653
200.5318999872543
200.08900000539143
200.0378999946406
199.97100000909995
200.45399999071378
200.07790000818204
200.41599999240134
199.94190000579692
199.97200000216253
200.14390000142157
199.62299999315292
200.1989999989746
200.03390000783838
199.96690000698436
199.95799999742303
199.86799999605864
200.21590001124423
200.03899998846464
200.03590000851545
200.31400000152644
200.0219999899855
200.06390000344254
199.87599999876693
200.0458999973489
200.05800000217278
200.33690000127535
200.33200000762008
199.96600000013132
199.8248999880161
200.3850000037346
199.99989999632817
200.7610000000568
199.91800001298543
200.2308999944944
200.22299999254756
200.1769000053173
199.84100000874605
199.66699999349657
199.95389999530744
199.95500000368338
200.26789999974426
200.23499999661
199.73000000754837
200.339899995015
200.20099999965169
199.6408999984851
200.1600000075996
200.6278999906499
199.5150000002468
200.16900000337046
199.95189999463037
199.90200000756886
199.95989999733865
200.12000000861008
200.04599999811035
199.95389999530744
200.04799999878742
200.18390000041109
200.32000000355765
199.99389999429695
200.2900000079535
199.84799998928793
199.95190000918228
200.035999994725
199.90089999919292
199.84600000316277
200.37700000102632
199.87689999106806
199.80400000349618
200.0458999973489
200.01800000318326
200.16690000193194
200.06600000488106
200.0699999916833
200.09690000733826
200.035999994725
199.88299999386072
199.9768999958178
200.07900000200607
200.58800000697374
200.20089999889024
200.488000002224
200.0378999946406
199.7689999989234
200.2900000079535
199.8048999957973
200.02399999066256
199.90490000054706
199.94299999962095
200.30500000575557
199.59489999746438
199.8989999992773
200.05090000631753
199.691999994684
199.94890000089072
200.16799999575596
200.064000004204
199.74890000594314
200.30399999814108
199.77389999257866
200.03700000233948
199.98499999928754
200.13090000429656
199.98499999928754
199.9768999958178
199.7750000009546
200.25590001023374
200.2259999862872
199.94200000655837
199.90989999496378
199.89500001247507
199.85589999123476
200.330000006943
200.17399999778718
200.23889999720268
200.3779999940889
199.56190000812057
200.0149999948917
200.13399999879766
199.93990000511985
200.28400000592228
199.83589999901596
200.3310000000056
200.11299999896437
200.08289998804685
199.9470000009751
200.30590001260862
200.23099999525584
200.01390000106767
199.97600000351667
199.7479999990901
199.94089999818243
199.81399999232963
199.76790000509936
199.8989999992773
200.23699999728706
199.72590000543278
199.71899999654852
199.7239000047557
200.04890000564046
199.74500000535045
199.98399999167304
200.39090000500437
200.06499999726657
200.04989999870304
200.05200000014156
200.07600000826642
199.78389999596402
200.08599999709986
200.50190000620205
200.06699999794364
200.33399999374524
200.03490000090096
199.76600000518374
199.91789999767207
199.94799999403767
199.93290001002606
200.3779999940889
199.678999997559
199.7308999998495
200.2409999986412
200.3619000024628
200.11000000522472
199.93499999691267
199.76889999816194
199.93099999555852
200.14490000903606
199.877999999444
200.05089999176562
200.08800001232885
199.78999999875668
199.70189999730792
200.20300000032876
199.85289999749511
200.0300000072457
200.02789999125525
199.8429999948712
200.08900000539143
200.25989999703597
200.3370000020368
200.07190000615083
200.16300000133924
199.88999998895451
200.03490000090096
200.07500000065193
199.5729000045685
200.23000000219326
199.65690000390168
200.14999998966232
199.74599999841303
199.8619000078179
200.34100000339095
200.13689999177586
199.9050000013085
200.1979000051506
199.90099999995437
199.91599999775644
199.52290000219364
200.20500000100583
200.18189999973401
199.9260000011418
200.20690000092145
199.74300000467338
200.09189999836963
200.22199999948498
199.915899996995
199.82800001162104
200.36289999552537
200.27400000253692
199.9669999931939
200.14990000345279
199.90900000266265
200.15989999228623
200.3229999972973
200.34100000339095
199.78690000425559
199.89800000621472
199.8338999983389
200.31799998832867
200.30599999881815
200.0179000024218
199.81499999994412
200.12990001123399
199.82399999571498
200.0718999915989
200.23000000219326
200.10899999761023
199.73290000052657
199.877999999444
199.8679000098491
199.8219999950379
199.83500000671484
200.05089999176562
199.82700000400655
199.9078999942867
199.91799999843352
200.24990000820253
199.85799999267329
200.16200000827666
200.20589999330696
199.87599999876693
199.5599000074435
200.1719999971101
200.09189999836963
199.63400000415277
200.18699999491218
199.87589999800548
200.289000000339
200.20690000092145
199.57399999839254
200.0739000068279
200.301999997464
199.77999999537133
199.98990000749473
199.5769999921322
200.14490000903606
200.1989999989746
200.1548999978695
199.69700000365265
200.1519999903394
199.8819000000367
199.9680000008084
199.8399000003701
200.02100001147483
200.23589998891111
199.5219999953406
200.3469000046607
200.08699999016244
200.02290001139045
200.18099999288097
200.12599999608938
200.09890000801533
200.17399999778718
200.09690000733826
200.03799999540206
199.79389999934938
200.26599999982864
200.04100000369363
199.9768999958178
200.15600000624545
199.9428999988595
199.9199999991106
200.14799998898525
200.18090000667144
200.15999999304768
199.6699000010267
199.67000000178814
200.1489000103902
200.06399998965207
200.40000000153668
199.87189999665134
199.7820000106003
200.19989999127574
199.58700001006946
200.36099999560975
199.85689999884926
200.3359999944223
200.10290000936948
199.82599999639206
200.09899999422487
200.33490000059828
200.01100000808947
199.65689998934977
199.89500001247507
199.87499999115244
199.757900001714
200.10200000251643
199.9509000015678
200.10699999693315
200.0499999994645
199.56090000050608
199.9680000008084
200.26389999839012
200.28099999763072
199.42390000505839
199.65599999704864
199.90200000756886
200.02889999886975
200.18299999355804
199.64690000051633
200.33799999509938
199.81099999858998
199.8619000078179
200.25100000202656
200.14489999448415
199.97899999725632
199.62590000068303
200.28699999966193
200.04390001122374
199.85999999335036
200.43490000534803
199.81900000129826
200.16899998881854
200.14590000209864
199.98499999928754
199.6979000105057
200.36599999002647
199.9530000030063
200.11489999888
199.91500000469387
199.69389999459963
199.82100000197534
200.01400000182912
200.08490000327583
199.78399999672547
200.23590000346303
199.97200000216253
199.39289998728782
200.02100001147483
199.94500000029802
199.7518999996828
199.93599998997524
199.7179000027245
199.9050000013085
200.28990000719205
199.8989999992773
200.02699999895412
200.10190000175498
200.1989999989746
199.72789999155793
199.77200000721496
199.77799999469426
199.8338999983389
200.12999999744352
200.0809000019217
199.50100001005922
199.96499999251682
200.18790000176523
200.19000000320375
200.0248999975156
199.9530000030063
200.01200000115205
200.15689999854658
199.94399999268353
199.95490000292193
200.07199999236036
199.82600001094397
199.65189999493305
199.68200000585057
200.1338999980362
199.87499999115244
199.37790000403766
200.1460000028601
200.21700000506826
199.82989999698475
200.03900000301655
200.0119000003906
199.64199999230914
199.69000000855885
200.3678999899421
199.81900000129826
200.12700000370387
200.01699999556877
199.63889999780804
200.10600000387058
199.7778999939328
200.1509999972768
199.58300000871532
200.08189999498427
199.50499999686144
200.14990000345279
200.035999994725
199.98300001316238
199.6218999993289
199.8159999930067
199.69290000153705
200.17799999914132
199.7280000068713
199.77589999325573
200.0839999964228
199.9169000046095
200.02499999827705
199.7479999990901
200.24390000617132
199.65100000263192
200.30389999737963
200.09499999287073
200.12000000861008
199.72789999155793
200.07099999929778
199.84290000866167
200.05099999252707
199.85600000654813
199.80089999444317
199.51099999889266
200.11089999752585
200.08500000403728
199.8819000000367
199.91700000537094
199.7960000007879
200.27289999416098
199.89800000621472
199.51389999187086
200.1040000031935
199.80499999655876
200.0049000052968
200.18899999558926
200.29589999467134
200.00300000538118
200.07200000691228
199.58289999340195
199.88100000773557
199.80089999444317
199.9939999950584
199.88590000139084
200.05899999523535
199.92200001433957
199.8048999957973
199.89000000350643
199.98889999988023
200.2949999878183
199.93000000249594
199.7369000018807
199.94600000791252
199.81200000620447
200.1449999952456
199.915899996995
199.86700000299606
200.10489999549463
199.78599999740254
199.8020000028191
199.80689999647439
200.11000000522472
199.55590000608936
200.0409999891417
199.94790000782814
199.83699999284
199.9199999991106
199.85990000714082
200.02299999759998
199.90989999496378
200.00500000605825
199.82900000468362
200.0188999954844
200.00500000605825
199.79389999934938
200.10099999490194
199.9539999960689
199.89390000409912
199.93699999758974
199.82789999630768
199.72299999790266
199.79590000002645
199.2270000046119
199.91100000333972
199.74090000323486
199.5840000017779
200.1348999910988
199.9880000075791
199.93599998997524
199.7509000066202
199.84899999690242
199.73490000120364
199.80600000417326
199.8059000034118
200.0749999861
199.95700000436045
200.2459000068484
200.2970000030473
200.42689998808783
199.94200000655837
199.62299999315292
200.02990000648424
199.86799999605864
200.30389999737963
200.23100000980776
199.63199998892378
199.65790001151618
200.0699999916833
200.19289999618195
200.31400000152644
199.89699999860022
199.8279000108596
199.83099999080878
199.74290000391193
199.90099999995437
200.12999999744352
199.89400000486057
199.86490000155754
199.877999999444
199.71000000077765
200.14489999448415
199.83699999284
199.80890001170337
199.88899999589194
199.98499999928754
199.53689999238122
200.1390000077663
199.85289999749511
200.28699999966193
200.09300000674557
199.76189998851623
199.69800001126714
199.97989998955745
200.1650000020163
200.10590000310913
199.466999998549
199.52500000363216
199.43389999389183
199.98600000690203
200.17090000328608
200.1179999933811
200.2420000062557
199.92989998718258
199.63600000482984
200.313900000765
199.84200000180863
199.99900000402704
199.83789999969304
199.96399999945424
199.73290000052657
200.12199999473523
199.93889999750536
199.5840000017779
199.84899999690242
200.23490001040045
199.8709999897983
200.06889999785926
200.3100000001723
199.99800001096446
199.59589999052696
200.32200000423472
199.84190000104718
199.77300000027753
199.8048999957973
199.64700000127777
199.8170000006212
200.0938999990467
200.0430000043707
199.64489999983925
199.85799999267329
200.0150000094436
199.96689999243245
199.70800000010058
199.93290001002606
199.50399998924695
199.67390000238083
199.67000000178814
199.97499999590218
199.89190000342205
200.21289998840075
199.71600000280887
199.90200000756886
199.38589999219403
199.88300000841264
200.42090000060853
199.7479999990901
199.887899987516
199.96900000842288
199.8989999992773
199.60490000084974
200.03399999404792
200.07890000124462
199.86100000096485
199.93600000452716
200.0718999915989
200.0440000119852
199.67889999679755
199.7750000009546
199.91789999767207
199.94299999962095
200.04100000369363
200.04789999802597
200.00599999912083
199.9018999922555
200.02400000521448
199.98790000681765
199.88599998760037
200.09000001300592
199.7858999966411
199.90700000198558
199.57689999137074
199.75600000179838
199.73000000754837
199.55789999221452
200.03799999540206
200.21990001259837
199.70199999806937
200.12290000158828
199.81799999368377
199.91399999707937
199.74090000323486
200.29100000101607
199.84390000172425
200.19599999068305
199.98300001316238
199.85289999749511
199.81900000129826
200.14089999313
199.99199999438133
199.7109000076307
199.87599999876693
199.9610000057146
199.70189999730792
199.77300000027753
199.5938999898499
200.1460000028601
200.13300000573508
199.9498999939533
199.97000000148546
199.7918999986723
199.75900001008995
200.2490000013495
199.7970000084024
199.7718999919016
199.71800000348594
200.06989999092184
199.91000001027714
200.03399999404792
200.43490000534803
199.66899999417365
199.8479000030784
199.69900000432972
200.3299999923911
199.74989999900572
200.30599999881815
199.90089999919292
199.54000000143424
200.12390000920277
199.71099999384023
199.94299999962095
199.9019000068074
199.77900000230875
200.31789998756722
199.60000000719447
199.42699999955948
199.92090000596363
200.0019999977667
199.8248999880161
199.77200000721496
200.18800000252668
199.98089999717195
199.3769999971846
199.8539000051096
199.69100000162143
199.8118999908911
199.67100000940263
199.82799999706913
199.43189999321476
199.77000000653788
199.76089999545366
199.94299999962095
199.96300000639167
199.8538999905577
199.78400001127739
199.80089999444317
199.86599999538157
199.80490001034923
199.77799999469426
199.90300000063144
200.04490000428632
199.52399999601766
199.76089999545366
200.07200000691228
199.83699999284
200.2519000088796
200.07900000200607
200.22889999381732
199.8020000028191
199.877999999444
199.58089999272488
199.59499999822583
199.87090000358876
199.86200000857934
199.92800000181887
200.0938999990467
199.93289999547414
199.82700000400655
200.06600000488106
199.85889999952633
199.98499999928754
199.7918999986723
199.86599999538157
199.66690000728704
200.10799998999573
200.13300000573508
199.81489999918267
199.8089999979129
200.09189999836963
199.96900000842288
199.90399999369401
199.93390000308864
199.64299999992363
199.56290000118315
200.17599999846425
199.94900000165217
199.98590000614058
199.77799999469426
200.0718999915989
199.87500000570435
199.99900000402704
200.11689999955706
200.03700000233948
199.65889999002684
200.09399999980815
199.9740000028396
199.80689999647439
200.30500000575557
199.98289999784902
199.62100000702776
199.637999990955
199.8209000012139
200.22600000083912
199.7509000066202
199.6589999907883
199.7960000007879
199.92590000038035
199.36300000699703
200.03589999396354
199.52399999601766
199.95500000368338
199.91090000257827
199.73599999502767
199.9649000063073
199.51999999466352
199.72899999993388
199.76090001000557
199.9389999982668
199.54989998950623
199.51200000650715
199.6870000002673
200.01489999413025
199.92300000740215
199.8808999924222
199.64299999992363
199.49900000938214
199.71689999511
199.82799999706913
200.0669000117341
199.89100001112092
199.3679000006523
200.0829999888083
199.81689999985974
199.66100000601728
199.89400000486057
199.93989999056794
199.8020000028191
200.01090000732802
199.62799998756964
200.2770000108285
199.6069000015268
199.46999999228865
200.11590000649448
199.85499999893364
199.9879999930272
199.86290000088047
199.62100000702776
199.81389999156818
199.93000000249594
200.15999999304768
199.9019000068074
199.74700000602752
199.87689999106806
199.4059999997262
199.87500000570435
199.76689999748487
200.06000000284985
200.09589999972377
199.8440000024857
199.74299999012146
199.8539000051096
199.80499999655876
200.17890000599436
199.68099999823608
199.71600000280887
200.21189999533817
199.48399999702815
200.13690000632778
199.7350000019651
199.58000000042375
199.41989998915233
199.54000000143424
200.21290000295267
199.38000000547618
199.8029999958817
199.90989999496378
199.7490000067046
200.4499000031501
200.02399999066256
199.86400000925642
199.68789999256842
199.5909999968717
199.4909000059124
199.7879999980796
200.14899999659974
199.6979000105057
199.8079999902984
199.76090001000557
199.54399998823646
199.74890000594314
199.66899999417365
199.54100000904873
199.90899998811074
200.05490000767168
199.75099999282975
199.55099999788217
199.94890000089072
199.83900000806898
199.88689999445342
199.46200000413228
199.62800000212155
199.94589999259915
199.8170000006212
200.06990000547376
199.5909999968717
199.75290000729728
199.84499999554828
199.74199999705888
200.0668999971822
199.79900000907946
199.7999000013806
200.02399999066256
199.61700000567362
199.82490000256803
200.2059999940684
199.96090000495315
199.59199998993427
200.00290000461973
199.73900000331923
200.08500000403728
200.18390000041109
199.6029999863822
200.01590000174474
199.43700000294484
199.73700000264216
199.72790000610985
200.02699999895412
199.87689999106806
199.82500000332948
199.7308999998495
199.84499999554828
199.38700000056997
199.6979000105057
199.79899999452755
199.8819000000367
199.36699999379925
200.1489000103902
199.65999999840278
199.80099999520462
199.87189999665134
199.70800000010058
199.82990001153667
199.18199999665376
199.67599998926744
199.35290000285022
199.71200000145473
199.7918999986723
199.93800000520423
199.86989999597427
199.6860000072047
199.84200000180863
199.83689999207854
199.83500000671484
199.7858999966411
199.73900000331923
199.74000001093373
199.67999999062158
199.62690000829753
199.22399999632034
199.65090000187047
200.16899998881854
199.8819000000367
199.55500001378823
199.79199999943376
199.63089999509975
199.68999999400694
199.6209000062663
199.8429999948712
199.31389999692328
199.74400001228787
199.89199998963159
200.00589999835938
199.45600000210106
199.53789999999572
199.20600000477862
199.71489999443293
200.31800000288058
199.6380000055069
199.74989999900572
199.84499999554828
199.09690000349656
199.95500000368338
199.8458999878494
199.71200000145473
199.3520000105491
199.5038999884855
200.24000000557862
199.90390000748448
199.73100000061095
199.74199999705888
199.83189999766182
200.0350000016624
199.6078999945894
199.6579999977257
199.83890000730753
199.7750000009546
199.65699999011122
199.7649000113597
199.74399999773595
199.81890000053681
199.35599999735132
199.63600000482984
199.5798999996623
199.65599999704864
199.53289999102708
199.77200000721496
199.8598999925889
199.53900000837166
199.8429999948712
199.89990000613034
199.8020000028191
199.61989999865182
199.64299999992363
199.8029999958817
200.03989999531768
199.59499999822583
199.8959000047762
200.20999999542255
199.66490000660997
200.0969999935478
199.76990000577644
200.17699999152683
199.71590000204742
199.52399999601766
199.77099999960046
199.55790000676643
199.67099999485072
199.68790000712033
199.35999999870546
199.94500000029802
199.744900004589
199.53099999111146
199.84390000172425
199.66699999349657
199.97700001113117
199.58889999543317
199.7140000021318
199.39789999625646
199.6720000024652
199.74300000467338
198.90589998976793
200.00000001164153
199.84189998649526
199.7900000133086
200.28599999204744
199.5249000028707
199.53399999940302
199.98590000614058
199.67999999062158
199.63400000415277
199.8738999973284
199.64299999992363
199.87589999800548
200.08200001029763
199.99599999573547
199.81589999224525
199.80700001178775
199.96589999936987
199.53999998688232
199.85600000654813
200.15689999854658
199.91599999775644
199.61789999797475
200.20400000794325
199.7960000007879
199.79689999308903
199.50000000244472
199.7350000019651
199.6268999937456
200.11600000725593
199.48090000252705
199.97699999657925
200.2000000065891
198.92389999586158
199.85900000028778
199.33190000301693
199.68900000094436
199.9739999882877
199.78690000425559
199.2750000063097
199.8559999919962
199.77000000653788
200.21289998840075
199.8790000070585
199.2690000042785
199.56490000186022
199.86799999605864
199.87290000426583
199.42099999752827
199.65499998943415
199.85190000443254
199.84499999554828
199.43990001047496
199.30799999565352
199.87599999876693
199.95989999733865
199.70199999806937
199.6899000077974
200.04500000504777
199.81399999232963
199.50790000439156
199.7830000036629
199.28999998955987
199.4078999996418
199.82600001094397
199.77389999257866
199.69900000432972
199.4049999921117
199.9848999985261
199.80900001246482
199.8198999935994
199.69700000365265
199.3299999885494
200.3209000104107
199.68799999332987
199.4849000038812
199.7410000039963
199.5150000002468
199.56189999356866
199.69000000855885
199.50289999542292
199.63699999789242
199.5759999990696
199.69290000153705
200.0980000011623
199.48300000396557
199.58390000101645
199.42099999752827
199.7848999890266
199.6320000034757
199.53100000566337
199.6279000013601
199.62600000144448
199.65789999696426
199.5139999926323
199.906000008923
199.78789999731816
199.50299999618437
199.7849000035785
199.30599999497645
199.4120000017574
200.07089999853633
199.58600000245497
200.19200000388082
199.906000008923
199.78089998767246
199.82900000468362
199.49800000176765
199.58889999543317
199.44199999736156
199.91390001086984
199.21500000054948
200.15399999101646
199.7228999971412
199.6250000083819
199.63299999653827
199.64289999916218
199.92500000807922
199.29589999082964
199.89699999860022
199.3240000010701
199.69490000221413
200.3850000037346
199.84889999614097
199.52000000921544
199.69499998842366
199.71290000830777
199.60799999535084
199.96090000495315
199.59799999196548
199.75300000805873
199.51589999254793
199.46400000480935
200.1460000028601
199.3259000009857
199.79199999943376
199.52889998967294
199.9680000008084
199.42800000717398
199.64690000051633
199.6579999977257
199.75590000103693
199.69599999603815
199.38700000056997
199.7858999966411
199.87000001128763
200.00299999082927
199.71290000830777
200.0980000011623
199.84489999478683
199.84600000316277
199.3910000019241
199.53589999931864
199.9669999931939
199.48199999635108
199.60890000220388
199.3159999983618
199.53690000693314
199.77999999537133
199.66300000669435
199.4618999888189
199.47099999990314
199.4379000097979
200.0549999938812
199.49700000870507
199.40389999828767
199.94500000029802
199.43090000015218
199.6999999973923
200.07489999989048
200.15499999863096
199.31399999768473
199.51790000777692
199.6320000034757
199.2708999896422
199.72400000551715
199.9059999943711
199.67390000238083
199.6460000082152
199.91299998946488
199.72090001101606
200.07500000065193
199.52389999525622
199.58499999484047
199.58000000042375
199.46190000337083
200.06000000284985
199.7438999969745
199.83300000603776
199.50599998992402
199.519900008454
199.82699998945463
199.84390000172425
199.7280000068713
199.50999999127816
199.66090000525583
199.8100000055274
199.38589999219403
199.49700000870507
199.60700000228826
199.90389999293257
199.64700000127777
199.6408999984851
199.7059999994235
199.6179999987362
199.74890000594314
199.46499999787193
199.50889999745414
199.62499999383
199.58800000313204
199.52690000354778
199.93600000452716
199.36189999862108
199.33399998990353
200.01200000115205
199.58290000795387
199.6169999911217
199.57190001150593
199.56799999636132
199.94199999200646
199.64390000677668
199.8310000053607
199.75590000103693
199.8569999996107
199.60300000093412
199.55389999086037
199.5430000097258
199.04789999418426
200.10099999490194
200.05300000775605
199.3170000059763
199.48589999694377
199.60100000025705
199.7609999962151
199.61290000355802
199.52599999669474
199.53389999864157
199.6240000007674
199.59689999814145
199.89100001112092
199.7059999994235
199.52189999457914
199.3570000049658
199.4968999933917
199.6039999939967
199.8510000121314
199.58889999543317
199.40199999837205
199.08890000078827
199.64099999924656
199.24689999606926
199.4680000061635
199.88099999318365
199.61690000491217
199.691999994684
199.76190000306815
199.59200000448618
199.4529999938095
199.34390000707936
199.8559999919962
199.44490000489168
199.7269999992568
199.55299999855924
199.33489999675658
199.59400000516325
199.42689999879804
199.63299999653827
199.67290000931825
199.69500000297558
199.43399999465328
199.44589999795426
199.73200000822544
199.65289998799562
199.87500000570435
199.38900000124704
199.43189999321476
199.50400000379886
199.62889999442268
199.27100000495557
199.73300000128802
199.70189999730792
199.52399999601766
199.61090000288095
199.67500001075678
199.6729999955278
199.7718999919016
199.68499999959022
199.69390000915155
199.53399999940302
199.8559999919962
199.6419000060996
199.57799999974668
199.38689999980852
199.74989999900572
199.6050000016112
199.58600000245497
199.72689999849536
199.29899999988265
199.2859000019962
199.16799999191426
199.6559000108391
199.0959999966435
199.69399999536108
199.5928999967873
199.4120000017574
199.5108999981312
199.20200000342447
199.7820000106003
199.96189999801572
199.73100000061095
199.79590000002645
199.15699999546632
199.86999999673571
199.52989999728743
199.5759999990696
199.5798999996623
199.73900000331923
199.19800000207033
199.545900002704
199.22500000393484
199.53789999999572
199.54499999585096
199.36289999168366
199.75100000738166
199.04099999985192
199.67089999408927
199.45200000074692
199.74890000594314
199.59799999196548
199.7280000068713
199.39189999422524
199.38299999921583
199.5049000106519
199.5630000019446
199.85799999267329
199.21590000740252
199.3439999932889
199.6209000062663
199.22199999564327
199.3780000047991
200.0928999914322
199.63499999721535
199.31890000589192
199.4189999968512
199.69900000432972
199.52189999457914
199.58300000871532
199.6699000010267
199.57499999145512
199.4369000021834
199.5619999943301
199.33200000377838
199.53490000625607
199.50699999753851
199.74290000391193
199.48099998873658
199.3259000009857
199.4260000064969
199.93089999479707
199.35999999870546
199.55190000473522
199.51999999466352
199.57799999974668
199.14989999961108
199.53900000837166
200.00789999903645
199.30700000259094
199.57499999145512
199.770899998839
199.3440000078408
199.54790000338107
199.23899999412242
199.82900000468362
199.49289999203756
199.58000000042375
199.7179000027245
199.51000000583008
199.61499999044463
199.60590000846423
199.78599999740254
199.545900002704
199.73199999367353
199.45490000827704
198.9599999942584
199.78599999740254
199.2789000069024
199.5360000000801
199.63089999509975
199.45800000277814
199.83800000045449
199.85689999884926
199.36800000141375
199.93190000241157
199.52299998840317
199.7820000106003
199.4159000023501
199.16399999056011
199.6138999966206
199.6110000036424
199.2620000091847
199.48589999694377
199.8079999902984
199.5539000054123
199.4189999968512
199.78100000298582
199.34789999388158
199.49100000667386
199.5879000023706
199.11299999512266
199.545900002704
199.67499999620486
199.41500001004897
199.36889999371488
199.54499999585096
200.00290000461973
199.38299999921583
199.74999999976717
199.62889999442268
199.41800000378862
199.46999999228865
199.39300000260118
199.56990001082886
199.36899999447633
199.58390000101645
199.32499999413267
199.60900000296533
199.60389999323525
199.83300000603776
199.7509000066202
199.50599998992402
199.0949000028195
199.7340000089025
199.44199999736156
199.45590000133961
199.73300000128802
199.6128999890061
199.56500000262167
199.2889999964973
199.67890001134947
199.60699998773634
199.50190000236034
200.14800000353716
199.35300000361167
199.92689999344293
199.40900000801776
199.61589999729767
199.4739999936428
199.6320000034757
199.2649000021629
199.64900000195485
199.25389999116305
199.4190000114031
199.46899999922607
199.57189999695402
199.71699999587145
199.05789999756962
199.47099999990314
199.5108999981312
199.60300000093412
199.2560000071535
200.06489999650512
199.70199999806937
199.558899999829
199.84000000113156
199.32800000242423
199.2919000040274
199.43700000294484
199.31389999692328
199.50699999753851
200.0419999967562
199.21590000740252
199.5699999970384
199.96189999801572
199.42699999955948
199.36800000141375
199.5448999950895
199.47500000125729
199.29590000538155
200.0279999920167
199.46899999922607
199.4509000069229
199.59799999196548
199.51299999956973
199.66399999975692
199.35789999726694
199.74999999976717
199.46689999778755
199.38700000056997
199.86900000367314
199.26890000351705
199.67400000314228
199.95789999666158
199.49199999973644
199.53699999314267
199.39690000319388
199.54099999449681
199.59990000643302
199.63000000279862
199.52399999601766
199.59790000575595
199.39499998872634
199.92590000038035
199.92199999978766
199.46200000413228
199.82890000392217
199.5829999941634
199.519900008454
199.4399999966845
199.52690000354778
199.3779999902472
199.58800000313204
199.50990000506863
199.7069999924861
199.41990000370424
199.03299999714363
199.72299999790266
199.2439000023296
199.93600000452716
199.77690000087023
199.42099999752827
199.45189999998547
199.45499999448657
199.74300000467338
199.12390000536107
199.25700000021607
199.9498999939533
199.31100000394508
199.66899999417365
199.333900003694
199.51099999889266
199.63089999509975
199.4190000114031
199.62289999239147
199.6930000022985
199.67699999688193
199.59990000643302
199.22699999006
200.17090000328608
199.5370000076946
199.7689999989234
199.37289999506902
199.84699999622535
199.3549000035273
199.48700000531971
199.50299999618437
199.60300000093412
199.28989998879842
199.29200000478886
199.33689999743365
199.74300000467338
199.44300000497606
200.06389998889063
199.61700000567362
199.23990000097547
199.48999999905936
199.7438999969745
199.68499999959022
199.63600000482984
199.33489999675658
199.5829999941634
199.5119000057457
199.51400000718422
199.43989999592304
199.86799999605864
199.58200000110082
199.37689999642316
199.44799999939278
199.52890000422485
199.45699999516364
199.51690000016242
199.48999999905936
199.41000000108033
199.65989999764133
199.495000008028
199.87290000426583
199.29299999785144
199.41889999608975
199.73100000061095
199.49600000109058
199.22589999623597
199.07200000307057
199.92590000038035
199.82900000468362
199.58000000042375
199.2978999915067
199.6999999973923
199.44589999795426
199.22900000528898
199.40090000454802
199.56500000262167
199.51299999956973
199.63889999780804
199.5420000021113
199.50589998916257
199.6450000006007
199.4120000017574
199.6419000060996
199.37000000209082
199.37190000200644
199.83299999148585
199.75600000179838
199.3819000053918
199.52399999601766
199.42089999676682
199.23800000105985
199.46689999778755
199.42200000514276
199.55399999162182
199.60300000093412
199.73389999358915
199.73700000264216
199.29699999920558
199.320900006569
199.38999999430962
199.50689999677707
199.73200000822544
199.37589998880867
199.27900000766385
199.51700000092387
199.24790000368375
199.78699999046512
199.45490000827704
199.57799999974668
199.4730000005802
199.84989998920355
199.54600000346545
199.387900007423
199.47900000261143
199.57999998587184
199.53190001251642
199.30699998803902
199.39990001148544
199.55499999923632
199.24789998913184
199.49300000735093
199.50000000244472
199.29489999776706
199.2469999968307
199.46190000337083
199.3229999934556
199.60290000017267
199.44900000700727
199.36499999312218
199.50690001132898
199.53299999178853
199.3609000055585
199.41999998991378
199.43390000844374
199.61599999805912
199.7280000068713
199.52289998764172
199.3990000046324
198.92389999586158
199.20500001171604
199.45989998814184
199.17600000917446
199.51900000160094
199.55789999221452
199.45699999516364
199.6629000059329
199.30599999497645
199.42200000514276
199.66389999899548
199.242000002414
199.5879000023706
199.15600000240374
199.73889998800587
199.1660000057891
199.38999999430962
199.7109000076307
199.64299999992363
199.492999992799
198.8058999995701
199.49800000176765
199.43000000785105
199.17389999318402
199.24000000173692
199.5729000045685
199.49600000109058
199.2918999894755
199.23600000038277
199.87500000570435
199.5399000006728
199.60799999535084
199.07690001127776
199.83800000045449
199.56789999559987
199.29099999717437
199.23600000038277
199.5928999967873
199.73000000754837
199.62289999239147
199.7750000009546
199.27989999996498
199.56799999636132
199.0080000105081
199.99989999632817
199.38900000124704
199.49990000168327
199.35599999735132
199.37190000200644
199.65499998943415
198.9130000001751
199.42790000641253
199.45800000277814
199.67190000170376
199.46299999719486
199.47589999355841
199.7890000056941
199.6099999960279
199.2439000023296
199.57199999771547
199.1959000006318
199.32100000733044
199.33889999811072
199.9189999914961
199.38400000683032
199.57090000389144
199.51799999398645
199.40090000454802
199.5420000021113
199.4008999899961
199.68800000788178
199.67000000178814
199.57189999695402
199.309000003268
199.331899988465
199.47099999990314
199.33090000995435
199.5089999982156
199.58489999407902
199.57500000600703
199.23600000038277
199.4698999915272
199.3328999960795
199.88899999589194
199.53300000634044
199.19289999234024
199.5699999970384
199.50390000303742
199.58700001006946
200.0658999895677
199.8160000075586
199.94299999962095
199.48789999762084
199.51299999956973
199.52090000151657
199.5710000046529
199.52989999728743
199.45800000277814
199.73989999562036
199.9340000038501
199.43100000091363
199.703899997985
199.65999999840278
199.55089999712072
200.09300000674557
199.30689998727757
199.3570000049658
199.64000000618398
199.0798999904655
199.49199999973644
199.19990000198595
199.77099999960046
199.59889999881852
199.4189999968512
199.64490001439117
199.75199998589233
199.93800000520423
199.46689999778755
199.67100000940263
199.71390000137035
199.62899999518413
199.33489999675658
199.5619999943301
199.38200000615325
199.55190000473522
199.22399999632034
199.3268999940483
199.27200001257006
199.08089999807999
199.3709999951534
199.29590000538155
198.99699999950826
199.67399998859037
199.26290000148583
199.92199999978766
199.52090000151657
199.34700000158045
199.29689999844413
199.4200000044657
199.5258999959333
199.75700000941288
199.31999999971595
199.67189998715185
199.6320000034757
199.15990000299644
199.38289999845438
199.24000000173692
199.13999999698717
199.24890001129825
199.48999999905936
199.89689999783877
199.4730000005802
199.75990000239108
199.53999998688232
199.6639000135474
199.41699999617413
199.4200000044657
199.1818999958923
199.44699999177828
199.6889000001829
199.5900000038091
199.32990000233985
199.3640000000596
199.66489999205805
199.74500000535045
199.68200000585057
199.65389999561012
199.72899999993388
199.81089999782853
199.22500000393484
199.07689999672584
199.68400000652764
199.45390000066254
199.29399999091402
199.78999999875668
199.43990001047496
199.44199999736156
199.757900001714
199.4399999966845
199.35090000217315
199.5909999968717
199.80390000273474
199.50699999753851
199.5630000019446
199.26690000283998
199.38999999430962
199.86389999394305
199.5569999999134
199.14590001280885
199.64299999992363
199.61589999729767
199.267999996664
199.49100000667386
199.39889998931903
199.45000000006985
199.09690000349656
199.50299999618437
199.4498999993084
199.64099999924656
199.33790000504814
199.40800000040326
199.6110000036424
199.65389999561012
198.99900000018533
199.56490000186022
199.00500000221655
199.51489999948535
199.33099999616388
199.27399999869522
199.76090001000557
199.29799999226816
199.51299999956973
199.22690000385046
199.51599999330938
199.22890000452753
199.309000003268
199.8539000051096
199.48399999702815
199.26789999590255
199.1169999964768
199.532900005579
199.51599999330938
199.38700000056997
199.6289000089746
199.3430000002263
199.52189999457914
199.42900000023656
199.2988999991212
199.55200000549667
198.8258999917889
199.4459999987157
199.54900001175702
199.67989998986013
199.19500000833068
199.10689999233
199.08700000087265
199.36290000623558
199.4730000005802
199.1618999891216
199.34900000225753
199.44090000353754
199.04500000120606
199.4509000069229
199.46299999719486
199.1369999886956
199.64489999983925
199.20600000477862
199.41390000167303
199.4529999938095
199.1078999999445
199.1870000056224
199.18690000486095
199.5969999989029
199.52890000422485
199.49899999483023
199.22999999835156
199.32790000166278
199.5290000049863
199.30689998727757
199.5900000038091
199.3808999977773
199.13000000815373
199.50089999474585
199.13700000324752
199.2859000019962
199.33499999751803
199.85889999952633
199.7399999963818
199.30200000817422
199.24289999471512
199.62600000144448
199.39999999769498
199.37089999439195
198.9460000040708
199.4369000021834
198.98899999679998
199.0669000078924
199.3910000019241
199.5189000008395
199.39599999634083
199.5429999951739
199.175900008413
199.41999998991378
199.2869000096107
199.7599999886006
198.91890000144485
199.52000000921544
199.16689999809023
199.3240000010701
198.88589999754913
199.50999999127816
198.89290000719484
199.2820000014035
199.59999999264255
199.13090000045486
199.51900000160094
199.50990000506863
199.02000000001863
199.58089999272488
199.18200001120567
198.8398999965284
199.33200000377838
199.6278999868082
199.18200001120567
199.29289999709
199.1719999932684
199.40399999904912
198.94590000330936
199.15400000172667
199.26989999657962
199.31200001155958
199.19789998675697
199.283000009018
199.18689999030903
199.31500000529923
199.62990000203717
199.59200000448618
199.6218999993289
199.36099999176804
199.40199999837205
199.41290000861045
199.64799999434035
198.96090000111144
199.3579999980284
199.11790000332985
199.26300000224728
199.4838999962667
199.22900000528898
199.53089999035
199.69100000162143
199.17800000985153
199.31489998998586
199.3510000029346
199.06090000586119
199.2108999984339
199.33400000445545
199.2848999943817
199.03500001237262
199.50189998780843
199.23700000799727
199.13290000113193
199.59399999061134
199.54600000346545
199.32890000927728
199.30699998803902
199.04690000112168
199.666000000434
199.05490000382997
199.63699999789242
199.3059000087669
199.1459999990184
199.21289999911096
199.06699999410193
199.53800000075717
199.6748999954434
199.3300000031013
199.05090000247583
199.3780000047991
199.41289999405853
199.23600000038277
199.40389999828767
199.4130000093719
199.36189999862108
199.28299999446608
199.36889999371488
199.2560000071535
199.4680000061635
199.4418999966001
199.1449999914039
199.00290000077803
199.39000000886153
199.56389999424573
199.0280000027269
199.32189999963157
199.5909999968717
199.37089999439195
199.68900000094436
199.1530000086641
199.4908999913605
199.40200001292396
199.6218999993289
199.12699999986216
199.24789998913184
199.7210000117775
199.5648999873083
199.4330000015907
199.2439000023296
198.85600000270642
199.65890000457875
198.95799999358132
199.59400000516325
199.5118999911938
199.31100000394508
199.4628999964334
199.39400001021568
199.28889999573585
199.83800000045449
199.26999999734107
199.34389999252744
199.58899999619462
199.30500000191387
199.41290000861045
199.213999992935
199.32790000166278
199.49700000870507
198.98889999603853
199.42099999752827
199.46689999778755
199.47500000125729
199.2729000048712
199.2669999890495
199.7589000093285
199.30599999497645
199.16400000511203
199.37590000336058
199.29999999294523
199.5528999977978
199.29200000478886
199.4219000043813
199.74399999773595
199.13589999487158
199.25200000579935
199.08890000078827
199.11199998750817
199.53090000490192
199.15100000798702
199.46899999922607
199.2098999908194
199.51800000853837
199.31689999066293
199.38700000056997
199.31890000589192
199.60100000025705
199.20489999640267
199.7280000068713
199.39189999422524
199.50499999686144
199.39000000886153
199.4488999916939
199.30700000259094
199.13890000316314
199.38900000124704
199.39889998931903
199.24300001002848
199.53289999102708
199.270000011893
199.19499999377877
199.30490000115242
199.41800000378862
199.19489999301732
199.00000000779983
199.58489999407902
199.6110000036424
199.0038999938406
199.54800000414252
199.2480000044452
199.0648999926634
199.45600000210106
199.18589999724645
199.55800000752788
199.59799999196548
199.28889999573585
199.42800000717398
199.21789999352768
199.39700000395533
199.43500000226777
199.31389999692328
199.58699999551754
199.27590001316275
199.4529999938095
199.38289999845438
199.44300000497606
199.09689998894464
199.57500000600703
199.3099999963306
199.24190000165254
198.87500000186265
199.63889999780804
199.07200000307057
198.93189999856986
199.24499999615364
199.1619000036735
199.3780000047991
199.2778999992879
199.2270000046119
199.18699999107048
199.3328999960795
199.36199999938253
199.45890000963118
199.39999999769498
199.13090000045486
199.0760000044247
199.4278999918606
199.74599999841303
199.0539000107674
199.15499999478925
199.09290000214241
199.0490000025602
199.5139999926323
198.8478999992367
199.13400000950787
199.16689999809023
199.4589999958407
199.61189999594353
199.43000000785105
199.4579000020167
199.34099999954924
199.40289999067318
199.13999999698717
199.42400000581983
199.4639000040479
199.05899999139365
199.04790000873618
199.2069999978412
199.35690000420436
199.4249999988824
199.61489998968318
199.32500000868458
199.3118999962462
199.25400000647642
199.13989999622572
199.05999999900814
199.65700000466313
199.4429000042146
199.08399999258108
198.86290001159068
199.2619999946328
199.48290000320412
199.4399999966845
199.8048999957973
199.52100000227802
198.97300000593532
199.36489999236073
199.19600000139326
198.95890000043437
199.47900000261143
199.66589999967255
199.54600000346545
199.1758999938611
199.23800000105985
199.1148999950383
199.56100000126753
199.35500000428874
199.1758999938611
199.17700000223704
199.4569000089541
199.62699999450706
199.28390000131913
199.33299999684095
199.45390000066254
199.37000000209082
199.2949999985285
199.40090000454802
199.35599999735132
199.2788999923505
199.02400000137277
199.8059000034118
198.78000000608154
199.729899992235
199.7819999960484
199.35590001114178
199.37499999650754
199.03200000408106
199.55489999847487
199.15800000308082
199.11789998877794
199.54400000278838
199.6149000042351
199.33799999125767
199.4639000040479
199.6110000036424
199.5598999928916
199.5090000127675
199.38999999430962
199.48690000455827
199.31199999700766
199.32390000030864
199.17599999462254
199.30390000808984
198.9039999898523
199.61190001049545
199.27699999243487
198.9149000000907
199.22900000528898
199.7099000000162
198.6800000013318
199.30200000817422
199.2469999968307
199.3118999962462
199.30200000817422
199.37889999710023
198.94099999510217
199.63390000339132
199.45600000210106
199.67089999408927
198.96300000254996
199.2649000021629
199.16200000443496
199.0858999924967
199.31500000529923
199.54400000278838
199.2308999906527
198.8710000005085
199.3269000086002
199.43399999465328
199.32189999963157
199.16800000646617
199.4568999944022
199.55800000752788
199.47889998729806
199.19200000003912
199.11990000400692
199.57399999839254
199.48599999770522
199.40390001283959
199.0679999871645
199.4708999991417
199.49300000735093
199.12289999774657
199.1989999951329
199.26890000351705
199.32100000733044
199.3328999960795
199.16099999682046
199.4429000042146
199.16299999749754
199.35300000361167
199.22890000452753
199.53899999381974
199.38689999980852
199.59499999822583
199.2389000079129
199.67699999688193
199.3458999932045
199.20499999716412
199.0259000012884
199.47200000751764
199.10489999165293
199.4740000081947
199.50400000379886
199.49489999271464
199.05300000391435
199.17890000215266
199.03799999156035
199.1969000082463
199.3030000012368
199.26090000080876
198.55899999674875
198.95789999281988
199.4088999927044
199.5619999943301
199.02290000754874
199.3570000049658
199.38489999913145
199.68299999891315
199.3538999959128
199.11499999579974
199.1279000067152
199.14299999072682
199.25100001273677
199.28190000064205
199.75199998589233
199.26090000080876
199.1460000135703
199.5108999981312
199.33799999125767
199.50190000236034
199.0289999957895
199.22190000943374
199.24999999057036
199.10589999926742
199.48500000464264
199.28390000131913
199.34099999954924
199.38989999354817
199.3650000076741
199.22199999564327
199.1619000036735
199.51099999889266
199.80390000273474
198.83900000422727
199.71190000069328
198.9049999974668
199.21789999352768
199.45500000903849
199.43889998830855
199.2140000074869
199.20889999775682
199.54099999449681
199.16590000502765
199.51900000160094
199.6138999966206
199.2820000014035
199.22599999699742
199.0749000106007
199.48599999770522
199.55489999847487
199.19699999445584
199.1959000006318
199.3910000019241
199.41289999405853
199.50100001005922
199.08389999181964
199.25700000021607
198.87390000803862
199.06499999342486
199.43490000150632
199.17399999394547
199.58890000998508
199.41999998991378
199.4979000010062
199.5770000066841
199.29489999776706
198.97899999341462
199.56190000812057
199.3229999934556
199.2789000069024
199.32200000039302
199.20489999640267
199.65999999840278
199.53690000693314
198.815999989165
199.26890000351705
199.33499999751803
199.10690000688192
199.29400000546593
199.2238999955589
199.40899999346584
199.43600000988226
198.93089999095537
199.12400000612251
199.729899992235
199.05999999900814
199.6359000040684
199.3170000059763
198.8868999906117
199.52400001056958
199.75489999342244
199.27700000698678
199.49590000032913
199.14199999766424
199.21489999978803
199.36499999312218
199.18490000418387
199.27199999801815
199.44199999736156
198.9429000095697
199.12599999224767
199.26890000351705
199.25999999395572
199.25990000774618
199.5429999951739
199.32490000792313
199.48499999009073
199.05589999689255
199.1800000105286
199.1888999909861
199.67100000940263
199.30789999489207
199.58200000110082
199.17089999944437
199.12900000053924
199.36899999447633
199.61090000288095
199.22399999632034
199.36490000691265
199.46200000413228
199.47490000049584
199.23099999141414
199.81489999918267
