# Supplementary material for: Study on the acoustic emission characteristics and damage mechanism of power batteries under electrical load
Source: PLoS One. 2025 Sep 29;20(9):e0333277. doi: 10.1371/journal.pone.0333277 (PMC12478927; doi:10.1371/journal.pone.0333277)
Supplement: S1 Data — (ZIP) [file pone.0333277.s001.zip › minimal data set/Processing of waveform time intervals — discharge stage/L5-F-波形数据100-0.5C波形时间间隔(整合).txt]

1.759
1.723
1.71
1.703
1.697
1.693
1.687
1.688
1.685
1.681
1.679
1.677
1.677
1.674
1.671
1.671
1.669
1.67
1.667
1.665
1.665
1.662
1.665
1.661
1.662
1.662
1.659
1.659
1.658
1.658
1.654
1.653
1.656
1.654
1.655
1.652
1.656
1.653
1.65
1.651
1.652
1.65
1.648
1.65
1.649
1.646
1.649
1.646
1.644
1.647
1.646
1.644
1.645
1.644
1.642
1.642
1.644
1.642
1.64
1.642
1.644
1.643
1.641
1.641
1.642
1.639
1.637
1.638
1.641
1.639
1.638
1.635
1.638
1.637
1.637
1.635
1.633
1.636
1.634
1.634
1.634
1.638
1.633
1.633
1.635
1.633
1.631
1.635
1.632
1.631
1.63
1.632
1.631
1.63
1.63
1.63
1.63
1.629
1.629
1.629
1.627
1.629
1.628
1.627
1.629
1.628
1.628
1.627
1.628
1.627
1.627
1.629
1.626
1.627
1.628
1.625
1.626
1.624
1.626
1.626
1.623
1.627
1.625
1.625
1.625
1.621
1.624
1.621
1.623
1.622
1.621
1.622
1.625
1.623
1.621
1.623
1.622
1.621
1.621
1.621
1.623
1.62
1.621
1.622
1.621
1.621
1.621
1.619
1.619
1.617
1.619
1.619
1.619
1.621
1.617
1.62
1.618
1.617
1.617
1.617
1.617
1.618
1.617
1.618
1.617
1.617
1.617
1.616
1.616
1.615
1.615
1.619
1.617
1.616
1.617
1.616
1.615
1.616
1.615
1.614
1.613
1.616
1.614
1.614
1.614
1.613
1.615
1.612
1.614
1.613
1.612
1.613
1.613
1.61
1.611
1.612
1.614
1.611
1.612
1.613
1.612
1.613
1.614
1.61
1.609
1.611
1.61
1.612
1.612
1.611
1.613
1.609
1.609
1.61
1.611
1.613
1.611
1.613
1.613
1.609
1.609
1.61
1.61
1.609
1.61
1.609
1.608
1.609
1.61
1.609
1.608
1.606
1.608
1.607
1.608
1.609
1.609
1.607
1.609
1.608
1.608
1.608
1.607
1.607
1.606
1.606
1.607
1.608
1.608
1.607
1.607
1.607
1.606
1.605
1.606
1.606
1.606
1.603
1.604
1.605
1.606
1.605
1.604
1.603
1.605
1.605
1.607
1.605
1.605
1.603
1.604
1.605
1.604
1.603
1.605
1.602
1.603
1.607
1.603
1.604
1.604
1.602
1.602
1.604
1.602
1.605
1.602
1.603
1.602
1.6
1.605
1.603
1.603
1.603
1.601
1.602
1.599
1.603
1.604
1.603
1.601
1.602
1.602
1.599
1.599
1.601
1.603
1.601
1.599
1.6
1.602
1.601
1.599
1.6
1.601
1.601
1.601
1.6
1.601
1.601
1.599
1.6
1.602
1.598
1.6
1.6
1.601
1.599
1.598
1.599
1.598
1.601
1.598
1.599
1.6
1.599
1.599
1.6
1.599
1.597
1.598
1.598
1.597
1.599
1.599
1.599
1.597
1.597
1.596
1.597
1.6
1.599
1.597
1.596
1.597
1.596
1.597
1.596
1.597
1.598
1.596
1.597
1.595
1.599
1.597
1.595
1.597
1.005
1.596
1.595
1.593
1.597
1.596
1.597
1.595
1.592
1.592
1.595
1.595
1.596
1.596
1.592
1.593
1.598
1.594
1.594
1.597
1.594
1.594
1.595
1.596
1.594
1.593
1.595
1.595
1.596
1.592
1.593
1.593
1.593
1.595
1.595
1.594
1.594
1.593
1.596
1.592
1.594
1.595
1.59
1.593
1.593
1.593
1.593
1.594
1.59
1.592
1.592
1.595
1.592
1.592
1.595
1.593
1.591
1.595
1.592
1.592
1.593
1.592
1.592
1.592
1.593
1.591
1.592
1.595
1.592
1.591
1.592
1.595
1.589
1.591
1.59
1.591
1.591
1.593
1.591
1.593
1.592
1.591
1.592
1.59
1.59
1.591
1.589
1.588
1.59
0.823
1.59
1.591
1.592
1.591
1.591
1.591
1.588
1.59
1.59
1.59
1.592
1.591
1.59
1.589
1.59
1.59
1.589
1.588
1.589
1.586
1.587
1.587
1.588
1.59
1.588
1.588
1.588
1.589
1.587
1.591
1.588
1.589
1.588
1.588
1.59
1.587
1.588
1.59
1.587
1.589
1.589
0.889
1.589
1.588
1.588
1.589
1.588
1.589
1.588
1.59
1.587
1.586
1.591
1.587
1.584
1.585
1.587
1.587
1.585
1.588
1.586
1.587
1.585
1.587
1.587
1.586
1.587
1.587
1.587
1.588
1.59
1.589
1.585
1.588
1.584
1.587
1.587
1.586
1.587
1.587
1.586
1.587
1.583
1.587
1.586
1.587
1.586
1.585
1.587
1.587
1.586
1.586
1.586
1.587
1.587
1.584
1.586
1.586
1.587
1.585
1.583
1.585
1.585
1.584
1.586
1.586
1.582
1.584
1.586
1.585
1.586
1.585
1.585
1.587
1.584
1.585
1.584
1.584
1.584
1.584
1.585
1.583
1.584
1.586
1.584
1.584
1.584
1.583
1.583
1.584
1.583
1.584
1.582
1.584
1.584
1.582
1.583
1.584
1.583
1.582
1.585
1.583
1.584
1.584
1.584
1.582
1.582
1.584
1.583
1.582
1.585
1.583
1.583
1.583
1.584
1.581
1.582
1.582
1.579
1.584
1.583
1.582
1.584
1.581
1.584
1.582
1.584
1.583
1.582
1.583
1.582
1.583
1.58
1.58
1.579
1.581
1.581
1.58
1.581
1.582
1.584
1.581
1.582
1.582
1.58
1.58
1.582
1.579
1.58
1.581
1.581
1.58
1.58
1.585
1.584
1.581
1.583
1.58
1.582
1.582
1.579
1.581
1.58
1.582
1.58
1.58
1.58
1.581
1.578
1.58
1.582
1.581
1.581
1.58
1.58
1.581
1.58
1.58
1.582
1.579
1.58
1.581
1.58
1.581
1.578
1.582
1.579
1.58
1.581
1.579
1.581
1.58
1.581
1.58
1.582
1.58
1.579
1.58
1.579
1.58
1.578
1.579
1.578
1.577
1.578
1.578
1.576
1.578
1.58
1.579
1.58
1.578
1.578
1.577
1.579
1.578
1.579
1.58
1.579
1.576
1.577
1.577
1.577
1.577
1.578
1.579
1.579
1.579
1.579
1.578
1.579
1.579
1.579
1.578
1.577
1.577
1.58
1.579
1.577
1.577
1.578
1.578
1.576
1.577
1.577
1.578
1.575
1.577
1.577
1.576
1.577
1.578
1.576
1.577
1.576
1.577
1.578
1.576
1.576
1.575
1.576
1.577
1.575
1.579
1.577
1.576
1.576
1.576
1.577
1.576
1.577
1.576
1.575
1.575
1.577
1.575
1.576
1.576
1.574
1.576
1.575
1.575
1.575
1.573
1.578
1.576
1.578
1.576
1.575
1.577
1.574
1.576
1.574
1.575
1.576
1.578
1.576
1.577
1.574
1.577
1.576
1.577
1.574
1.574
1.575
1.578
1.575
1.575
1.575
1.574
1.575
1.576
1.575
1.573
1.577
1.578
1.572
1.576
1.574
1.574
1.574
1.575
1.575
1.575
1.575
1.573
1.576
1.573
1.574
1.574
1.576
1.574
1.575
1.574
1.575
1.576
1.576
1.573
1.575
1.575
1.575
1.575
1.575
1.575
1.573
1.574
1.574
1.573
1.573
1.575
1.571
1.572
1.573
1.575
1.573
1.574
1.572
1.574
1.574
1.574
1.573
1.574
1.575
1.574
1.574
1.574
1.574
1.57
1.572
1.575
1.572
1.572
1.573
1.574
1.574
1.574
1.571
1.573
1.572
1.572
1.573
1.573
1.573
1.572
1.574
1.572
1.573
1.571
1.572
1.574
1.573
1.573
1.573
1.572
1.571
1.571
1.571
1.572
1.572
1.571
1.573
1.572
1.572
1.572
1.573
1.573
1.572
1.571
1.571
1.571
1.572
1.573
1.572
1.57
1.57
1.572
1.573
1.571
1.571
1.57
1.572
1.571
1.57
1.572
1.57
1.572
1.57
1.572
1.572
1.57
1.571
1.569
1.569
1.571
1.571
1.571
1.569
1.571
1.572
1.57
1.571
1.572
1.569
1.57
1.569
1.571
1.569
1.57
1.57
1.567
1.57
1.571
1.569
1.572
1.569
1.571
1.57
1.571
1.57
1.571
1.568
1.572
1.569
1.571
1.569
1.571
1.571
1.569
1.568
1.572
1.57
1.568
1.569
1.569
1.572
1.569
1.57
1.569
1.569
1.57
1.572
1.57
1.567
1.57
1.568
1.569
1.57
1.57
1.571
1.568
1.57
1.568
1.569
1.567
1.569
1.567
1.567
1.568
1.569
1.57
1.568
1.566
1.567
1.567
1.568
1.568
1.57
1.57
1.57
1.567
1.567
1.568
1.57
1.568
1.568
1.568
1.569
1.567
1.568
1.569
1.569
1.567
1.57
1.569
1.569
1.569
1.568
1.567
1.57
1.568
1.57
1.568
1.569
1.57
1.568
1.567
1.569
1.567
1.567
1.566
1.569
1.566
1.568
1.566
1.567
1.567
1.569
1.568
1.566
1.567
1.566
1.569
1.568
1.567
1.567
1.567
1.569
1.565
1.568
1.567
1.57
1.566
1.567
1.565
1.566
1.567
1.568
1.567
1.568
1.566
1.568
1.568
1.567
1.568
1.568
1.567
1.567
1.566
1.568
1.569
1.565
1.568
1.567
1.568
1.565
1.566
1.567
1.566
1.569
1.567
1.566
1.567
1.566
1.566
1.567
1.567
1.568
1.567
1.566
1.567
1.564
1.567
1.565
1.566
1.567
1.568
1.567
1.566
1.568
1.568
1.569
1.567
1.566
1.562
1.565
1.566
1.567
1.565
1.563
1.565
1.564
1.566
1.564
1.565
1.568
1.566
1.564
1.564
1.565
1.566
1.564
1.566
1.565
1.564
1.564
1.565
1.565
1.565
1.566
1.564
1.563
1.564
1.564
1.563
1.565
1.564
1.566
1.564
1.566
1.565
1.565
1.569
1.567
1.565
1.566
1.567
1.564
1.567
1.563
1.566
1.566
1.562
1.565
1.565
1.563
1.565
1.566
1.564
1.564
1.564
1.563
1.565
1.564
1.566
1.565
1.564
1.564
1.567
1.563
1.563
1.566
1.563
1.564
1.564
1.564
1.564
1.564
1.564
1.564
1.563
1.562
1.565
1.563
1.564
1.565
1.564
1.563
1.562
1.563
1.563
1.564
1.565
1.564
1.564
1.563
1.565
1.564
1.563
1.563
1.564
1.563
1.562
1.565
1.565
1.562
1.564
1.562
1.562
1.564
1.563
1.563
1.563
1.563
1.562
1.088
1.562
1.567
1.564
1.562
1.563
1.564
1.563
1.565
1.561
1.564
1.561
1.562
1.562
1.563
1.563
1.562
1.562
1.563
1.565
1.561
1.564
1.564
1.563
1.562
1.562
1.564
1.562
1.562
1.563
1.563
1.562
1.563
1.56
1.563
1.564
1.564
1.562
1.564
1.563
1.562
1.561
1.564
1.562
1.562
1.564
1.565
1.564
1.563
1.564
1.564
1.563
1.563
1.561
1.564
1.563
1.562
1.562
1.564
1.563
1.562
1.563
1.563
1.561
1.561
1.563
1.564
1.563
1.56
1.563
1.563
1.562
1.562
1.561
1.561
1.561
1.562
1.559
1.563
1.56
1.563
1.563
1.559
1.561
1.563
1.563
1.563
1.562
1.561
1.561
1.563
1.562
1.561
1.56
1.562
1.562
1.561
1.562
1.562
1.562
1.561
1.563
1.561
1.562
1.559
1.561
1.56
1.562
1.562
1.56
1.561
1.562
1.561
1.563
1.561
1.561
1.56
1.562
1.561
1.561
1.563
1.563
1.561
1.561
1.562
1.562
1.562
1.56
1.564
1.563
1.562
1.562
1.562
1.56
1.56
1.563
1.56
1.561
1.56
1.56
1.56
1.56
1.559
1.562
1.56
1.562
1.561
1.559
1.561
1.56
1.562
1.56
1.558
1.562
1.558
1.56
1.559
1.559
1.562
1.559
1.56
1.559
1.561
1.559
1.56
1.558
1.56
1.56
1.558
1.56
1.56
1.561
1.561
1.559
1.558
1.558
1.561
1.559
1.558
1.561
1.561
1.56
1.557
1.56
1.56
1.561
1.56
1.561
1.561
1.56
1.559
1.56
1.559
1.561
1.558
1.56
1.56
1.559
1.557
1.558
1.562
1.559
1.558
1.559
1.557
1.558
1.56
1.557
1.558
1.562
1.559
1.559
1.56
1.558
1.558
1.559
1.561
1.561
1.56
1.558
1.558
1.561
1.561
1.559
1.561
1.556
1.558
1.559
1.56
1.559
1.558
1.56
1.556
1.56
1.558
1.558
1.559
1.558
1.557
1.562
1.557
1.561
1.56
1.558
1.56
1.559
1.559
1.559
1.561
1.559
1.559
1.556
1.561
1.559
1.559
1.558
1.56
1.558
1.558
1.558
1.558
1.559
1.559
1.558
1.559
1.558
1.558
1.557
1.558
1.556
1.557
1.558
1.558
1.558
1.558
1.558
1.558
1.557
1.559
1.557
1.558
1.559
1.558
1.559
1.558
1.558
1.559
1.554
1.558
1.556
1.558
1.557
1.558
1.559
1.558
1.559
1.556
1.557
1.557
1.557
1.558
1.558
1.557
1.559
1.558
1.558
1.558
1.559
1.557
1.556
1.559
1.557
1.557
1.556
1.558
1.558
1.558
1.557
1.556
1.559
1.557
1.558
1.557
1.557
1.556
1.556
1.556
1.558
1.559
1.558
1.556
1.556
1.557
1.556
1.558
1.556
1.556
1.556
1.554
1.555
1.557
1.557
1.556
1.557
1.557
1.555
1.556
1.556
1.558
1.557
1.555
1.557
1.557
1.556
1.558
1.556
1.557
1.556
1.559
1.557
1.555
1.557
1.556
1.557
1.555
1.556
1.556
1.558
1.557
1.555
1.554
1.559
1.557
1.557
1.557
1.556
1.556
1.558
1.557
1.556
1.557
1.557
1.556
1.556
1.558
1.559
1.557
1.556
1.556
1.555
1.556
1.556
1.555
1.558
1.556
1.556
1.555
1.557
1.556
1.558
1.554
1.555
1.557
1.557
1.557
1.555
1.558
1.556
1.555
1.554
1.555
1.556
1.555
1.555
1.556
1.557
1.554
1.556
1.553
1.556
1.555
1.556
1.555
1.554
1.556
1.556
1.554
1.553
1.557
1.554
1.554
1.554
1.556
1.555
1.555
1.556
1.556
1.556
1.556
1.555
1.555
1.556
1.554
1.554
1.556
1.554
1.556
1.557
1.553
1.555
1.555
1.555
1.557
1.555
1.556
1.557
1.555
1.554
1.552
1.557
1.554
1.555
1.552
1.556
1.555
1.554
1.554
1.554
1.552
1.554
1.556
1.554
1.555
1.552
1.552
1.553
1.556
1.553
1.555
1.555
1.558
1.551
1.556
1.555
1.552
1.552
1.557
1.553
1.556
1.553
1.552
1.553
1.554
1.553
1.555
1.554
1.555
1.553
1.554
1.554
1.554
1.554
1.555
1.554
1.556
1.552
1.554
1.553
1.555
1.554
1.555
1.554
1.555
1.556
1.554
1.555
1.555
1.554
1.556
1.556
1.554
1.553
1.553
1.552
1.552
1.551
1.552
1.554
1.553
1.554
1.555
1.556
1.556
1.553
1.554
1.553
1.552
1.553
1.553
1.553
1.554
1.555
1.553
1.552
1.555
1.556
1.55
1.553
1.554
1.556
1.555
1.553
1.552
1.552
1.552
1.553
1.553
1.552
1.553
1.554
1.554
1.555
1.554
1.555
1.554
1.555
1.551
1.552
1.553
1.553
1.551
1.552
1.552
1.554
1.55
1.553
1.552
1.552
1.551
1.552
1.554
1.554
1.552
1.552
1.552
1.552
1.551
1.555
1.553
1.556
1.552
1.552
1.552
1.553
1.551
1.551
1.554
1.551
1.552
1.552
1.553
1.553
1.553
1.553
1.552
1.552
1.554
1.552
1.552
1.553
1.553
1.552
1.551
1.553
1.55
1.553
1.551
1.553
1.551
1.552
1.552
1.555
1.551
1.551
1.551
1.553
1.554
1.551
1.552
1.552
1.551
1.553
1.553
1.55
1.552
1.552
1.553
1.552
1.551
1.553
1.552
1.551
1.552
1.552
1.551
1.553
1.551
1.551
1.552
1.553
1.552
1.553
1.553
1.553
1.549
1.55
1.551
1.553
1.553
1.551
1.552
1.551
1.551
1.552
1.552
1.554
1.549
1.554
1.552
1.55
1.552
1.552
1.553
1.552
1.551
1.551
1.553
1.551
1.55
1.552
1.552
1.552
1.551
1.549
1.55
1.551
1.552
1.551
1.552
1.552
1.553
1.552
1.551
1.551
1.549
1.552
1.55
1.553
1.553
1.551
1.553
1.551
1.55
1.553
1.551
1.55
1.549
1.552
1.553
1.553
1.552
1.553
1.549
1.553
1.551
1.551
1.549
1.552
1.551
1.552
1.551
1.552
1.551
1.553
1.552
1.552
1.551
1.549
1.551
1.549
1.552
1.551
1.55
1.55
1.55
1.551
1.551
1.55
1.551
1.55
1.549
1.549
1.551
1.551
1.55
1.55
1.547
1.547
1.551
1.551
1.551
1.55
1.551
1.55
1.552
1.552
1.55
1.55
1.552
1.551
1.55
1.551
1.553
1.552
1.548
1.549
1.548
1.55
1.55
1.548
1.55
1.548
1.547
1.548
1.551
1.551
1.551
1.55
1.549
1.55
1.553
1.552
1.55
1.551
1.55
1.551
1.55
1.55
1.55
1.55
1.548
1.55
1.549
1.549
1.551
1.549
1.55
1.549
1.551
1.551
1.55
1.551
1.55
1.551
1.55
1.549
1.55
1.549
1.55
1.549
1.55
1.55
1.551
1.547
1.55
1.551
1.552
1.55
1.551
1.549
1.549
1.551
1.549
1.551
1.55
1.55
1.549
1.549
1.547
1.55
1.549
1.552
1.549
1.55
1.55
1.549
1.551
1.55
1.55
1.55
1.547
1.549
1.549
1.549
1.55
1.55
1.549
1.549
1.549
1.55
1.55
1.549
1.55
1.552
1.55
1.549
1.551
1.55
1.549
1.55
1.549
1.549
1.55
1.552
1.552
1.551
1.548
1.552
1.549
1.55
1.548
1.549
1.548
1.551
1.548
1.548
1.547
1.55
1.55
1.546
1.546
1.549
1.548
1.55
1.548
1.549
1.55
1.549
1.547
1.549
1.551
1.547
1.549
1.55
1.548
1.551
1.55
1.549
1.551
1.55
1.551
1.548
1.548
1.55
1.548
1.549
1.549
1.55
1.55
1.549
1.548
1.549
1.55
1.549
1.551
1.548
1.55
1.549
1.55
1.55
1.548
1.547
1.548
1.548
1.545
1.551
1.549
1.548
1.55
1.549
1.549
1.55
1.55
1.549
1.549
1.549
1.549
1.547
1.55
1.546
1.549
1.549
1.545
1.549
1.549
1.549
1.55
1.548
1.548
1.547
1.551
1.547
1.55
1.55
1.545
1.546
1.552
1.549
1.546
1.549
1.547
1.547
1.548
1.548
1.548
1.548
1.546
1.547
1.546
1.548
1.548
1.547
1.549
1.548
1.546
1.549
1.549
1.55
1.549
1.548
1.547
1.547
1.55
1.547
1.55
1.548
1.548
1.547
1.547
1.55
1.548
1.547
1.546
1.548
1.546
1.548
1.549
1.548
1.548
1.548
1.547
1.547
1.549
1.549
1.548
1.546
1.548
1.548
1.547
1.545
1.547
1.546
1.548
1.546
1.547
1.547
1.548
1.545
1.548
1.547
1.547
1.547
1.546
1.547
1.545
1.548
1.546
1.546
1.545
1.547
1.546
1.548
1.547
1.545
1.546
1.546
1.548
1.548
1.545
1.549
1.551
1.547
1.544
1.547
1.545
1.548
1.547
1.548
1.545
1.547
1.545
1.548
1.547
1.547
1.545
1.546
1.546
1.547
1.547
1.548
1.547
1.546
1.547
1.547
1.549
1.546
1.546
1.547
1.545
1.546
1.548
1.545
1.547
1.546
1.545
1.546
1.546
1.549
1.547
1.547
1.547
1.545
1.547
1.546
1.546
1.546
1.548
1.547
1.548
1.548
1.547
1.548
1.547
1.547
1.546
1.545
1.546
1.547
1.546
1.546
1.548
1.548
1.545
1.547
1.547
1.547
1.545
1.545
1.547
1.547
1.547
1.545
1.545
1.547
1.546
1.544
1.543
1.548
1.546
1.548
1.546
1.545
1.548
1.545
1.548
1.546
1.546
1.546
1.548
1.544
1.544
1.545
1.546
1.545
1.547
1.547
1.545
1.547
1.546
1.548
1.548
1.546
1.547
1.548
1.544
1.546
1.546
1.546
1.544
1.544
1.545
1.546
1.544
1.543
1.545
1.547
1.547
1.546
1.545
1.546
1.544
1.544
1.545
1.545
1.546
1.545
1.543
1.547
1.547
1.545
1.548
1.544
1.545
1.544
1.547
1.543
1.546
1.546
1.545
1.544
1.544
1.544
1.543
1.546
1.545
1.544
1.545
1.546
1.546
1.544
1.544
1.546
1.546
1.544
1.545
1.546
1.545
1.546
1.543
1.544
1.544
1.544
1.546
1.545
1.544
1.547
1.547
1.544
1.545
1.545
1.548
1.544
1.546
1.546
1.545
1.546
1.547
1.544
1.545
1.546
1.547
1.543
1.544
1.546
1.545
1.545
1.546
1.545
1.546
1.543
1.545
1.546
1.545
1.545
1.547
1.544
1.545
1.545
1.546
1.545
1.545
1.546
1.546
1.542
1.544
1.545
1.545
1.545
1.544
1.547
1.545
1.546
1.545
1.545
1.543
1.546
1.544
1.545
1.547
1.545
1.546
1.546
1.544
1.544
1.545
1.546
1.545
1.543
1.543
1.544
1.541
1.543
1.546
1.545
1.546
1.545
1.545
1.544
1.543
1.545
1.548
1.547
1.545
1.545
1.544
1.546
1.546
1.546
1.546
1.545
1.543
1.546
1.545
1.544
1.545
1.547
1.547
1.545
1.544
1.545
1.544
1.545
1.544
1.543
1.546
1.544
1.546
1.544
1.546
1.546
1.544
1.546
1.545
1.543
1.543
1.545
1.544
1.544
1.544
1.544
1.544
1.546
1.543
1.545
1.545
1.545
1.544
1.546
1.545
1.543
1.545
1.544
1.546
1.544
1.544
1.544
1.545
1.544
1.543
1.542
1.542
1.544
1.542
1.543
1.544
1.545
1.543
1.543
1.541
1.545
1.543
1.544
1.544
1.544
1.544
1.543
1.544
1.541
1.544
1.544
1.543
1.542
1.544
1.543
1.543
1.542
1.542
1.545
1.543
1.544
1.543
1.543
1.544
1.544
1.543
1.543
1.542
1.544
1.545
1.543
1.545
1.543
1.543
1.544
1.541
1.543
1.547
1.543
1.543
1.544
1.542
1.543
1.545
1.543
1.543
1.542
1.543
1.544
1.544
1.543
1.539
1.542
1.543
1.543
1.547
1.543
1.543
1.544
1.542
1.542
1.541
1.543
1.543
1.543
1.541
1.543
1.544
1.545
1.544
1.54
1.543
1.541
1.541
1.543
1.543
1.542
1.542
1.544
1.543
1.544
1.544
1.542
1.542
1.542
1.541
1.54
1.543
1.541
1.542
1.543
1.541
1.545
1.543
1.543
1.542
1.54
1.541
1.542
1.544
1.541
1.542
1.542
1.544
1.542
1.543
1.54
1.541
1.541
1.54
1.544
1.542
1.543
1.543
1.542
1.541
1.544
1.541
1.543
1.541
1.542
1.542
1.542
1.54
1.542
1.543
1.541
1.541
1.54
1.543
1.541
1.543
1.541
1.542
1.542
1.543
1.541
1.542
1.545
1.541
1.542
1.543
1.541
1.541
1.543
1.542
1.543
1.544
1.544
1.543
1.541
1.541
1.543
1.542
1.541
1.541
1.541
1.542
1.542
1.542
1.539
1.542
1.54
1.541
1.541
1.54
1.543
1.542
1.544
1.542
1.542
1.541
1.541
1.54
1.541
1.542
1.541
1.54
1.541
1.541
1.542
1.542
1.544
1.543
1.542
1.541
1.542
1.541
1.542
1.542
1.541
1.542
1.541
1.54
1.543
1.541
1.541
1.541
1.542
1.542
1.542
1.541
1.541
1.543
1.542
1.542
1.543
1.542
1.543
1.541
1.54
1.54
1.542
1.54
1.54
1.541
1.544
1.541
1.541
1.542
1.543
1.541
1.542
1.542
1.542
1.542
1.543
1.541
1.542
1.54
1.542
1.541
1.541
1.541
1.538
1.543
1.544
1.541
1.54
1.539
1.54
1.543
1.541
1.54
1.544
1.544
1.54
1.541
1.541
1.54
1.541
1.542
1.54
1.541
1.543
1.541
1.541
1.54
1.539
1.542
1.541
1.543
1.541
1.541
1.542
1.542
1.54
1.541
1.542
1.542
1.54
1.542
1.54
1.539
1.54
1.544
1.542
1.538
1.542
1.541
1.544
1.542
1.541
1.541
1.541
1.541
1.543
1.541
1.541
1.54
1.543
1.541
1.541
1.539
1.541
1.541
1.542
1.54
1.541
1.541
1.541
1.538
1.541
1.541
1.542
1.541
1.542
1.542
1.541
1.539
1.541
1.541
1.54
1.539
1.539
1.541
1.54
1.54
1.542
1.539
1.54
1.541
1.541
1.541
1.54
1.541
1.544
1.542
1.539
1.541
1.542
1.541
1.542
1.54
1.537
1.542
1.544
1.54
1.54
1.541
1.542
1.539
1.54
1.542
1.541
1.54
1.54
1.539
1.54
1.541
1.542
1.541
1.542
1.542
1.541
1.541
1.54
1.54
1.54
1.538
1.543
1.539
1.541
1.541
1.539
1.54
1.54
1.539
1.539
1.539
1.54
1.54
1.542
1.542
1.539
1.538
1.542
1.539
1.54
1.542
1.541
1.541
1.542
1.539
1.541
1.538
1.542
1.541
1.539
1.541
1.54
1.537
1.54
1.538
1.538
1.543
1.54
1.54
1.541
1.54
1.54
1.54
1.542
1.54
1.54
1.541
1.541
1.54
1.537
1.539
1.541
1.539
1.539
1.541
1.54
1.541
1.54
1.543
1.539
1.539
1.54
1.539
1.538
1.54
1.54
1.538
1.539
1.537
1.538
1.538
1.54
1.539
1.541
1.54
1.541
0.712
1.539
1.541
1.541
1.542
1.539
1.542
1.54
1.537
1.542
1.542
1.538
1.539
1.54
1.539
1.542
1.539
1.543
1.54
1.54
1.541
1.539
1.54
1.541
1.539
1.538
1.54
1.538
1.54
1.54
1.54
1.539
1.541
1.54
1.539
1.539
1.541
1.539
1.54
1.539
1.54
1.541
1.539
1.54
1.54
1.542
1.538
1.539
1.538
1.539
1.54
1.54
1.54
1.539
1.54
1.54
1.54
1.54
1.54
1.54
1.54
1.537
1.54
1.539
1.538
1.538
1.54
1.539
1.54
1.541
1.539
1.539
1.539
1.539
1.541
1.539
1.541
1.54
1.538
1.538
1.538
1.54
1.539
1.539
1.54
1.539
1.542
1.542
1.54
1.538
1.538
1.542
1.538
1.538
1.539
1.536
1.537
1.539
1.538
1.538
1.54
1.541
1.538
1.537
1.538
1.538
1.54
1.54
1.538
1.538
1.539
1.541
1.54
1.537
1.54
1.538
1.536
1.538
1.537
1.539
1.537
1.538
1.537
1.539
1.541
1.539
1.538
1.539
1.54
1.539
1.54
1.539
1.538
1.538
1.54
1.539
1.537
1.537
1.54
1.539
1.538
1.538
1.538
1.539
1.537
1.539
1.539
1.538
1.539
1.537
1.537
1.54
1.539
1.541
1.54
1.537
1.538
1.539
1.538
1.538
1.54
1.538
1.539
1.539
1.539
1.54
1.536
1.538
1.542
1.539
1.538
1.538
1.54
1.538
1.54
1.538
1.538
1.539
1.539
1.54
1.536
1.54
1.54
1.538
1.538
1.539
1.539
1.538
1.538
1.538
1.54
1.536
1.537
1.538
1.539
1.539
1.538
1.538
1.539
1.536
1.538
1.539
1.537
1.538
1.538
1.538
1.538
1.539
1.538
1.537
1.538
1.538
1.538
1.537
1.539
1.538
1.538
1.537
1.537
1.537
1.537
1.538
1.539
1.537
1.539
1.537
1.538
1.538
1.539
1.536
1.538
1.536
1.539
1.538
1.537
1.538
1.538
1.536
1.54
1.538
1.537
1.54
1.539
1.536
1.537
1.536
1.539
1.536
1.537
1.539
1.538
1.538
1.537
1.539
1.537
1.537
1.536
1.538
1.538
1.537
1.54
1.539
1.537
1.535
1.54
1.536
1.537
1.536
1.539
1.537
1.539
1.538
1.537
1.536
1.536
1.536
1.54
1.539
1.538
1.537
1.538
1.539
1.538
1.537
1.538
1.537
1.536
1.537
1.537
1.537
1.538
1.538
1.537
1.538
1.537
1.536
1.537
1.537
1.538
1.535
1.536
1.538
1.536
1.536
1.537
1.538
1.537
1.54
1.537
1.536
1.538
1.539
1.534
1.537
1.537
1.537
1.534
1.535
1.538
1.537
1.537
1.54
1.537
1.54
1.536
1.537
1.538
1.537
1.537
1.536
1.536
1.539
1.538
1.537
1.536
1.535
1.535
1.538
1.537
1.537
1.537
1.536
1.536
1.535
1.538
1.537
1.537
1.537
1.539
1.535
1.536
1.536
1.538
1.536
1.538
1.537
1.536
1.536
1.536
1.537
1.537
1.539
1.536
1.536
1.537
1.537
1.537
1.537
1.536
1.534
1.536
1.537
1.536
1.537
1.537
1.539
1.536
1.537
1.537
1.538
1.537
1.536
1.537
1.537
1.535
1.54
1.536
1.537
1.537
1.535
1.537
1.536
1.538
1.536
1.538
1.537
1.539
1.535
1.537
1.537
1.536
1.539
1.537
1.536
1.536
1.538
1.536
1.536
1.536
1.537
1.536
1.535
1.536
1.535
1.536
1.535
1.536
1.537
1.536
1.534
1.537
1.536
1.538
1.537
1.537
1.536
1.538
1.537
1.534
1.535
1.537
1.535
1.537
1.538
1.538
1.538
1.537
1.537
1.536
1.534
1.536
1.537
1.536
1.536
1.535
1.536
1.536
1.536
1.537
1.535
1.539
1.534
1.534
1.538
1.537
1.535
1.536
1.536
1.534
1.535
1.537
1.537
1.535
1.534
1.538
1.536
1.535
1.538
1.538
1.536
1.538
1.538
1.538
1.534
1.537
1.537
1.536
1.535
1.538
1.536
1.534
1.535
1.534
1.534
1.536
1.535
1.536
1.537
1.534
1.533
1.536
1.534
1.537
1.537
1.538
1.536
1.533
1.535
1.538
1.534
1.535
1.537
1.536
1.535
1.537
1.534
1.536
1.537
1.536
1.535
1.535
1.537
1.536
1.537
1.537
1.537
1.534
1.537
1.537
1.534
1.535
1.533
1.537
1.533
1.537
1.535
1.537
1.534
1.536
1.538
1.535
1.533
1.534
1.535
1.534
1.537
1.535
1.535
1.533
1.536
1.535
1.537
1.534
1.536
1.533
1.536
1.536
1.536
1.534
1.537
1.536
1.537
1.537
1.536
1.534
1.537
1.537
1.535
1.533
1.535
1.537
1.534
1.533
1.536
1.535
1.535
1.533
1.534
1.536
1.534
1.533
1.536
1.534
1.536
1.535
1.535
1.535
1.534
1.537
1.535
1.536
1.535
1.537
1.536
1.535
1.536
1.536
1.536
1.536
1.534
1.536
1.535
1.534
1.536
1.533
1.537
1.535
1.534
1.534
1.535
1.535
1.536
1.535
1.535
1.536
1.536
1.535
1.535
1.536
1.536
1.537
1.535
1.536
1.535
1.536
1.536
1.533
1.535
1.537
1.534
1.534
1.537
1.535
1.535
1.539
1.537
1.535
1.533
1.536
1.535
1.533
1.535
1.535
1.535
1.536
1.533
1.535
1.536
1.535
1.535
1.536
1.533
1.532
1.533
1.535
1.535
1.535
1.536
1.533
1.535
1.535
1.536
1.537
1.536
1.535
1.534
1.532
1.536
1.534
1.533
1.533
1.534
1.535
1.534
1.535
1.535
1.534
1.534
1.537
1.534
1.533
1.533
1.533
1.534
1.533
1.535
1.534
1.534
1.535
1.535
1.536
1.533
1.534
1.533
1.534
1.534
1.534
1.531
1.533
1.535
1.535
1.535
1.533
1.534
1.534
1.534
1.533
1.533
1.535
1.535
1.534
1.534
1.535
1.535
1.535
1.536
1.534
1.534
1.534
1.534
1.537
1.535
1.534
1.535
1.535
1.533
1.533
1.537
1.535
1.535
1.534
1.534
1.534
1.532
1.533
1.534
1.533
1.534
1.532
1.534
1.533
1.534
1.533
1.533
1.533
1.533
1.535
1.534
1.536
1.534
1.534
1.535
1.535
1.535
1.533
1.535
1.533
1.534
1.533
1.535
1.534
1.534
1.532
1.533
1.536
1.535
1.535
1.533
1.535
1.533
1.535
1.533
1.534
1.533
1.533
1.534
1.534
1.534
1.533
1.535
1.535
1.534
1.534
1.532
1.536
1.535
1.534
1.535
1.533
1.532
1.533
1.534
1.534
1.534
1.533
1.532
1.533
1.535
1.536
1.537
1.535
1.533
1.533
1.534
1.533
1.534
1.533
1.533
1.532
1.536
1.534
1.534
1.533
1.533
1.533
1.535
1.533
1.535
1.533
1.533
1.534
1.531
1.531
1.533
1.534
1.534
1.535
1.533
1.532
1.535
1.534
1.533
1.532
1.533
1.535
1.534
1.534
1.534
1.535
1.534
1.534
1.534
1.533
1.533
1.532
1.534
1.533
1.534
1.535
1.534
1.534
1.531
1.534
1.535
1.534
1.533
1.533
1.532
1.535
1.533
1.534
1.533
1.532
1.534
1.531
1.533
1.535
1.533
1.534
1.533
1.535
1.532
1.535
1.532
1.534
1.534
1.533
1.533
1.534
1.534
1.531
1.532
1.533
1.532
1.531
1.532
1.534
1.531
1.533
1.531
1.534
1.533
1.532
1.533
1.532
1.533
1.531
1.533
1.534
1.531
1.533
1.532
1.535
1.533
1.531
1.534
1.533
1.533
1.531
1.533
1.532
1.532
1.534
1.534
1.532
1.535
1.533
1.532
1.534
1.533
1.533
1.533
1.533
1.534
1.533
1.535
1.532
1.533
1.53
1.533
1.536
1.534
1.533
1.534
1.532
1.531
1.535
1.532
1.533
1.534
1.533
1.532
1.533
1.533
1.531
1.533
1.534
1.534
1.534
1.533
1.534
1.532
1.534
1.532
1.534
1.531
1.533
1.532
1.534
1.534
1.534
1.533
1.534
1.533
1.533
1.533
1.534
1.532
1.534
1.532
1.533
1.534
1.534
1.535
1.532
1.531
1.533
1.531
1.533
1.533
1.531
1.532
1.533
1.532
1.532
1.534
1.531
1.533
1.531
1.533
1.532
1.534
1.535
1.533
1.533
1.533
1.532
1.531
1.53
1.532
1.532
1.531
1.534
1.531
1.533
1.531
1.533
1.531
1.531
1.534
1.533
1.531
1.534
1.534
1.532
1.532
1.533
1.532
1.534
1.531
1.531
1.533
1.533
1.532
1.533
1.533
1.532
1.532
1.535
1.532
1.533
1.535
1.534
1.533
1.53
1.532
1.532
1.531
1.534
1.535
1.53
1.532
1.531
1.533
1.533
1.533
1.532
1.533
1.532
1.532
1.533
1.532
1.533
1.532
1.532
1.535
1.533
1.532
1.531
1.532
1.533
1.534
1.531
1.531
1.532
1.531
1.531
1.532
1.531
1.531
1.532
1.532
1.533
1.531
1.534
1.534
1.533
1.532
1.533
1.534
1.534
1.532
1.532
1.532
1.533
1.533
1.53
1.532
1.533
1.532
1.534
1.53
1.532
1.531
1.531
1.533
1.533
1.533
1.533
1.535
1.533
1.532
1.531
1.533
1.533
1.532
1.532
1.531
1.53
1.533
1.531
1.532
1.531
1.533
1.532
1.528
1.534
1.531
1.53
1.532
1.53
1.533
1.533
1.532
1.532
1.53
1.532
1.533
1.532
1.534
1.534
1.533
1.533
1.532
1.532
1.531
1.532
1.532
1.531
1.533
1.534
1.532
1.531
1.532
1.531
1.531
1.533
1.533
1.532
1.531
1.533
1.531
1.529
1.532
1.532
1.531
1.533
1.531
1.532
1.53
1.532
1.531
1.532
1.534
1.533
1.532
1.533
1.533
1.531
1.531
1.53
1.531
1.532
1.531
1.532
1.53
1.529
1.532
1.532
1.532
1.534
1.533
1.531
1.532
1.532
1.53
1.53
1.531
1.532
1.532
1.53
1.532
1.532
1.531
1.531
1.531
1.533
1.533
1.531
1.53
1.531
1.53
1.532
1.53
1.532
1.532
1.532
1.531
1.533
1.534
1.53
1.533
1.532
1.41
1.532
1.529
1.53
1.53
1.532
1.532
1.529
1.532
1.532
1.53
1.531
1.533
1.529
1.531
1.531
1.531
1.53
1.53
1.531
1.532
1.529
1.53
1.533
1.532
1.533
1.53
1.529
1.533
1.532
1.53
1.532
1.53
1.53
1.531
1.53
1.531
1.531
1.532
1.531
1.533
1.53
1.531
1.533
1.53
1.532
1.531
1.532
1.53
1.531
1.53
1.53
1.53
1.53
1.531
1.531
1.534
1.531
1.529
1.531
1.531
1.531
1.533
1.531
1.533
1.53
1.533
1.53
1.531
1.532
1.534
1.531
1.532
1.533
1.531
1.533
1.53
1.533
1.533
1.531
1.529
1.533
1.532
1.53
1.53
1.531
1.529
1.532
1.53
1.533
1.53
1.531
1.532
1.532
1.532
1.534
1.531
1.532
1.531
1.531
1.532
1.532
1.531
1.532
1.532
1.532
1.534
1.531
1.529
1.531
1.53
1.533
1.531
1.53
1.529
1.532
1.534
1.531
1.531
1.53
1.531
1.531
1.533
1.531
1.531
1.534
1.531
1.532
1.532
1.531
1.531
1.531
1.529
1.531
1.53
1.531
1.531
1.531
1.533
1.529
1.531
1.531
1.528
1.53
1.532
1.532
1.53
1.532
1.531
1.53
1.53
1.53
1.532
1.532
1.532
1.529
1.532
1.53
1.534
1.529
1.533
1.529
1.53
1.529
1.529
1.53
1.529
1.53
1.533
1.53
1.53
1.531
1.531
1.529
1.531
1.531
1.531
1.529
1.53
1.532
1.533
1.53
1.53
1.531
1.53
1.529
1.532
1.53
1.53
1.531
1.532
1.531
1.532
1.529
1.531
1.531
1.531
1.532
1.532
1.534
1.531
1.53
1.531
1.532
1.533
1.531
1.531
1.529
1.531
1.53
1.531
1.532
1.531
1.532
1.533
1.53
1.53
1.53
1.531
1.529
1.531
1.531
1.53
1.531
1.53
1.531
1.529
1.53
1.53
1.531
1.529
1.53
1.53
1.53
1.531
1.53
1.531
1.53
1.531
1.529
1.531
1.529
1.531
1.531
1.531
1.53
1.529
1.53
1.53
1.529
1.53
1.529
1.528
1.529
1.533
1.531
1.531
1.531
1.53
0.808
1.528
1.532
1.531
1.529
1.53
1.53
1.53
1.53
1.53
1.528
1.53
1.529
1.529
1.529
1.53
1.531
1.53
1.529
1.531
1.531
1.529
1.53
1.53
1.53
1.53
1.529
1.527
1.531
1.53
1.53
1.529
1.531
1.529
1.531
1.53
1.529
1.529
1.53
1.53
1.529
1.529
1.53
1.53
1.531
1.53
1.529
1.529
1.53
1.53
1.531
1.528
1.529
1.529
1.531
1.529
1.529
1.53
1.531
1.53
1.53
1.528
1.529
1.531
1.53
1.53
1.529
1.53
1.529
1.53
1.529
1.529
1.529
1.529
1.532
1.53
1.532
1.527
1.529
1.53
1.53
1.531
1.529
1.532
1.529
1.529
1.528
1.531
1.528
1.529
1.528
1.53
1.53
1.531
1.533
1.531
1.529
1.529
1.527
1.53
1.53
1.53
1.528
1.529
1.531
1.527
1.531
1.53
1.53
1.53
1.53
1.53
1.53
1.53
1.527
1.531
1.529
1.53
1.531
1.531
1.529
1.531
1.528
1.529
1.53
1.529
1.53
1.529
1.531
1.53
1.529
1.529
1.526
1.528
1.53
1.528
1.53
1.529
1.53
1.53
1.531
1.53
1.528
1.532
1.527
1.53
1.531
1.529
1.53
1.53
1.53
1.528
1.53
1.528
1.529
1.529
1.53
1.528
1.53
1.529
1.53
1.528
1.53
1.53
1.529
1.529
1.527
1.529
1.527
1.527
1.529
1.528
1.528
1.529
1.528
1.528
1.527
1.53
1.527
1.528
1.53
1.528
1.529
1.528
1.528
1.53
1.53
1.53
1.53
1.53
1.527
1.531
1.529
1.528
1.529
1.53
1.53
1.53
1.528
1.53
1.529
1.527
1.531
1.527
1.528
1.528
1.527
1.528
1.528
1.531
1.531
1.529
1.531
1.003
1.528
1.529
1.527
1.529
1.53
1.527
1.53
1.529
1.529
1.529
1.528
1.53
1.529
1.529
1.53
1.528
1.53
1.527
1.529
1.529
1.53
1.53
1.53
1.528
1.529
1.53
1.529
1.53
1.53
1.53
1.531
1.532
1.531
1.53
1.53
1.526
1.529
1.531
1.529
1.529
1.529
1.529
1.531
1.53
1.528
1.53
1.528
1.527
1.528
1.527
1.528
1.532
1.53
1.526
1.529
1.528
1.528
1.527
1.53
1.528
1.528
1.528
1.529
1.529
1.53
1.53
1.529
1.53
1.528
1.531
1.528
1.53
1.529
1.528
1.527
1.527
1.528
1.528
1.527
1.529
1.527
1.53
1.53
1.527
1.529
1.529
1.528
1.529
1.531
1.53
1.529
1.529
1.529
1.53
1.529
1.53
1.529
1.528
1.531
1.53
1.53
1.528
1.528
1.527
1.527
1.528
1.528
1.527
1.53
1.529
1.528
1.53
1.531
1.53
1.528
1.529
1.53
1.528
1.528
1.529
1.529
1.53
1.527
1.526
1.527
1.53
1.527
1.528
1.528
1.528
1.528
1.529
1.528
1.529
1.53
1.528
1.528
1.526
1.528
1.528
1.528
1.527
1.529
1.528
1.529
1.529
1.528
1.528
1.529
1.529
1.529
1.528
1.527
1.527
1.527
1.528
1.528
1.528
1.528
1.526
1.527
1.527
1.528
1.527
1.528
1.528
1.529
1.528
1.532
1.527
1.526
1.528
1.528
1.528
1.526
1.528
1.528
1.528
1.528
1.53
1.527
1.531
1.527
1.527
1.528
1.529
1.527
1.529
1.527
1.529
1.524
1.528
1.53
1.527
1.528
1.528
1.528
1.529
1.529
1.531
1.53
1.528
1.53
1.529
1.529
1.529
1.527
1.528
1.525
1.53
1.531
1.529
1.527
1.529
1.528
1.527
1.528
1.53
1.528
1.528
1.528
1.529
1.527
1.528
1.529
1.528
1.528
1.527
1.526
1.527
1.528
1.529
1.528
1.53
1.528
1.529
1.529
1.529
1.529
1.528
1.526
1.527
1.527
1.527
1.528
1.529
1.528
1.528
1.528
1.528
1.527
1.527
1.528
1.529
1.526
1.526
1.528
1.525
1.529
1.529
1.525
1.528
1.529
1.527
1.53
1.528
1.529
1.529
1.531
1.528
1.527
1.526
1.527
1.527
1.527
1.528
1.529
1.528
1.529
1.529
1.528
1.526
1.526
1.528
1.528
1.529
1.528
1.528
1.53
1.529
1.527
1.527
1.528
1.53
1.529
1.525
1.528
1.528
1.527
1.527
1.527
1.53
1.526
1.527
1.526
1.527
1.529
1.526
1.528
1.528
1.527
1.53
1.529
1.528
1.53
1.529
1.529
1.527
1.527
1.526
1.528
1.529
1.528
1.528
1.528
1.528
1.529
1.529
1.528
1.527
1.527
1.528
1.528
1.527
1.529
1.527
1.527
1.529
1.527
1.528
1.528
1.528
1.528
1.528
1.528
1.53
1.527
1.528
1.526
1.53
1.528
1.527
1.528
1.527
1.526
1.528
1.529
1.528
1.528
1.529
1.526
1.527
1.529
1.527
1.528
1.53
1.53
1.527
1.527
1.527
1.529
1.529
1.528
1.527
1.527
1.526
1.529
1.528
1.528
1.529
1.529
1.527
1.528
1.526
1.526
1.53
1.526
1.529
1.525
1.529
1.527
1.528
1.525
1.527
1.527
1.526
1.528
1.528
1.527
1.529
1.529
1.527
1.528
1.528
1.527
1.526
1.527
1.525
1.528
1.527
1.527
1.528
1.528
1.526
1.527
1.528
1.527
1.526
1.528
1.528
1.527
1.528
1.526
1.527
1.526
1.528
1.527
1.53
1.527
1.527
1.527
1.527
1.527
1.526
1.526
1.525
1.527
1.526
1.528
1.527
1.529
1.528
1.529
1.528
1.525
1.529
1.527
1.527
1.527
1.526
1.526
1.528
1.525
1.528
1.526
1.53
1.525
1.525
1.526
1.527
1.529
1.528
1.526
1.524
1.527
1.526
1.527
1.526
1.528
1.529
1.527
1.528
1.527
1.527
1.526
1.527
1.528
1.529
1.527
1.527
1.527
1.529
1.527
1.527
1.526
1.526
1.527
1.526
1.528
1.528
1.527
1.527
1.525
1.524
1.528
1.526
1.526
1.528
1.527
1.525
1.528
1.524
1.526
1.526
1.528
1.527
1.526
1.526
1.529
1.525
1.526
1.525
1.528
1.527
1.524
1.527
1.526
1.526
1.527
1.526
1.529
1.526
1.528
1.528
1.527
1.526
1.528
1.53
1.527
1.526
1.527
1.527
1.527
1.527
1.527
1.527
1.527
1.527
1.527
1.527
1.526
1.526
1.527
1.525
1.528
1.527
1.528
1.524
1.526
1.524
1.527
1.526
1.527
1.526
1.527
1.527
1.527
1.526
1.528
1.527
1.528
1.526
1.526
1.527
1.526
1.528
1.527
1.526
1.529
1.528
1.525
1.528
1.527
1.528
1.526
1.526
1.526
1.526
1.525
1.525
1.529
1.527
1.526
1.524
1.526
1.526
1.526
1.525
1.527
1.524
1.527
1.524
1.526
1.525
1.527
1.525
1.524
1.527
1.527
1.526
1.525
1.526
1.524
1.526
1.527
1.527
1.526
1.527
1.525
1.527
1.523
1.524
1.527
1.527
1.527
1.524
1.525
1.527
1.523
1.526
1.526
1.528
1.528
1.526
1.527
1.526
1.53
1.524
1.526
1.527
1.526
1.525
1.525
1.526
1.527
1.527
1.525
1.525
1.527
1.525
1.526
1.525
1.527
1.527
1.527
1.528
1.527
1.527
1.525
1.527
1.526
1.527
1.526
1.527
1.526
1.526
1.527
1.525
1.525
1.525
1.527
1.526
1.526
1.526
1.525
1.526
1.523
1.525
1.526
1.525
1.527
1.527
1.527
1.524
1.528
1.526
1.527
1.526
1.526
1.526
1.524
1.525
1.529
1.526
1.526
1.527
1.526
1.524
1.527
1.525
1.526
1.526
1.528
1.527
1.525
1.527
1.527
1.526
1.525
1.529
1.524
1.527
1.525
1.527
1.529
1.525
1.527
1.525
1.524
1.526
1.526
1.528
1.528
1.527
1.526
1.525
1.524
1.527
1.523
1.528
1.526
1.524
1.526
1.526
1.526
1.527
1.526
1.523
1.526
1.524
1.525
1.525
1.525
1.525
1.526
1.525
1.523
1.528
1.527
1.525
1.526
1.524
1.525
1.527
1.527
1.526
1.525
1.525
1.525
1.524
1.526
1.523
1.526
1.525
1.526
1.525
1.525
1.527
1.525
1.525
1.526
1.525
1.526
1.526
1.526
1.524
1.526
1.527
1.527
1.525
1.525
1.524
1.526
1.524
1.526
1.524
1.526
1.525
1.525
1.525
1.525
1.524
1.524
1.527
1.522
1.524
1.527
1.524
1.524
1.525
1.524
1.525
1.525
1.523
1.526
1.525
1.525
1.526
1.526
1.526
1.526
1.526
1.525
1.524
1.527
1.525
1.526
1.526
1.525
1.525
1.525
1.526
1.524
1.525
1.525
1.527
1.526
1.525
1.525
1.526
1.525
1.523
1.526
1.525
1.526
1.523
1.525
1.525
1.526
1.523
1.524
1.525
1.526
1.524
1.526
1.525
1.526
1.524
1.524
1.524
1.525
1.525
1.523
1.524
1.527
1.525
1.524
1.528
1.525
1.528
1.526
1.524
1.522
1.526
1.523
1.526
1.524
1.526
1.525
1.525
1.524
1.525
1.526
1.524
1.527
1.524
1.525
1.526
1.525
1.524
1.526
1.525
1.524
1.524
1.525
1.523
1.526
1.525
1.525
1.525
1.524
1.524
1.525
1.525
1.526
1.524
1.525
1.525
1.526
1.525
1.525
1.526
1.527
1.524
1.524
1.527
1.522
1.525
1.523
1.524
1.524
1.524
1.526
1.523
1.523
1.523
1.525
1.524
1.525
1.524
1.525
1.524
1.528
1.526
1.527
1.526
1.528
1.526
1.526
1.527
1.527
1.524
1.526
1.524
1.526
1.527
1.525
1.529
1.526
1.527
1.523
1.525
1.524
1.524
1.525
1.524
1.524
1.525
1.525
1.526
1.526
1.522
1.528
1.523
1.525
1.523
1.523
1.528
1.525
1.525
1.525
1.525
1.525
1.526
1.526
1.524
1.524
1.526
1.527
1.525
1.525
1.522
1.525
1.525
1.527
1.527
1.525
1.524
1.526
1.524
1.525
1.526
1.526
1.525
1.526
1.525
1.527
1.523
1.525
1.526
1.524
1.524
1.524
1.525
1.524
1.523
1.523
1.526
1.525
1.525
1.524
1.524
1.526
1.525
1.525
1.525
1.522
1.526
1.526
1.526
1.525
1.525
1.524
1.526
1.523
1.523
1.524
1.523
1.523
1.207
1.524
1.525
1.526
1.525
1.523
1.526
1.526
1.525
1.527
1.524
1.522
1.525
1.526
1.524
1.525
1.525
1.524
1.525
1.523
1.524
1.523
1.524
1.524
1.522
1.524
1.526
1.523
1.524
1.525
1.526
1.522
1.526
1.523
1.523
1.523
1.526
1.523
1.524
1.524
1.524
1.525
1.524
1.524
1.524
1.524
1.527
1.523
1.523
1.524
1.528
1.524
1.525
1.523
1.525
1.523
1.523
1.523
1.524
1.524
1.524
1.525
1.523
1.524
1.524
1.526
1.524
1.524
1.524
1.522
1.523
1.525
1.525
1.522
1.524
1.526
1.523
1.523
1.525
1.523
1.523
1.523
1.526
1.524
1.523
1.525
1.524
1.525
1.523
1.524
1.525
1.524
1.523
1.525
1.524
1.524
1.523
1.524
1.522
1.522
1.522
1.525
1.524
1.524
1.523
1.524
1.525
1.526
1.523
1.524
1.523
1.522
1.524
1.522
0.816
1.523
1.525
1.525
1.523
1.523
1.526
1.523
1.525
1.525
1.525
1.522
1.525
1.524
1.523
1.524
1.522
1.525
1.525
1.525
1.524
1.523
1.525
1.526
1.526
1.525
1.523
1.525
1.522
1.525
1.524
1.523
1.522
1.524
1.524
1.524
1.523
1.525
1.524
1.524
1.524
1.525
1.524
1.524
1.525
1.524
1.523
1.525
1.524
1.524
1.524
1.522
1.523
1.522
1.524
1.523
1.526
1.525
1.524
1.523
1.524
1.523
1.524
1.524
1.524
1.524
1.524
1.521
1.526
1.522
1.523
1.521
1.523
1.524
1.525
1.524
1.524
1.522
1.524
1.524
1.525
1.525
1.525
1.527
1.523
1.526
1.524
1.523
1.522
1.523
1.523
1.524
1.524
1.521
1.524
1.524
1.523
1.523
1.523
1.524
1.522
1.524
1.523
1.521
1.522
1.523
1.523
1.523
1.524
1.527
1.523
1.522
1.523
1.523
1.522
1.522
1.522
1.523
1.524
1.521
1.524
1.523
1.523
1.524
1.522
1.523
1.522
1.521
1.522
1.524
1.524
1.521
1.523
1.523
1.524
1.525
1.525
1.522
1.523
1.523
1.522
1.523
1.521
1.524
1.522
1.523
1.525
1.522
1.523
1.524
1.522
1.525
1.524
1.524
1.522
1.525
1.524
1.523
1.522
1.522
1.525
1.522
1.521
1.526
1.521
1.526
1.522
1.524
1.521
1.524
1.523
1.522
1.523
1.521
1.522
1.523
1.522
1.523
1.523
1.522
1.522
1.522
1.524
1.522
1.523
1.525
1.524
1.522
1.524
1.522
1.524
1.522
1.524
1.521
1.524
1.521
1.524
1.521
1.525
1.524
1.524
1.525
1.524
1.522
1.524
1.523
1.525
1.522
1.522
1.524
1.521
1.525
1.524
1.521
1.522
1.522
1.522
1.523
1.523
1.521
1.524
1.521
1.522
1.523
1.523
1.524
1.525
1.523
1.52
1.522
1.524
1.526
1.522
1.522
1.525
1.522
1.523
1.521
1.522
1.522
1.522
1.525
1.524
1.524
1.52
1.524
1.522
1.524
1.524
1.522
1.524
1.524
1.521
1.523
1.524
1.522
1.525
1.521
1.524
1.523
1.522
1.522
1.523
1.521
1.52
1.521
1.521
1.521
1.522
1.525
1.522
1.521
1.523
1.521
1.523
1.523
1.525
1.523
1.523
1.523
1.524
1.524
1.524
1.524
1.521
1.525
1.522
1.524
1.522
1.521
1.524
1.523
1.521
1.523
1.524
1.523
1.522
1.523
1.524
1.523
1.523
1.523
1.523
1.524
1.524
1.523
1.523
1.523
1.523
1.523
1.522
1.523
1.521
1.523
1.521
1.525
1.521
1.523
1.524
1.523
1.522
1.524
1.52
1.522
1.523
1.523
1.522
1.523
1.523
1.525
1.523
1.524
1.523
1.523
1.522
1.522
1.522
1.521
1.523
1.523
1.523
1.523
1.523
1.522
1.522
1.521
1.522
1.525
1.521
1.522
1.525
1.524
1.521
1.522
1.522
1.521
1.521
1.522
1.523
1.523
1.523
1.523
1.523
1.52
1.525
1.522
1.522
1.523
1.522
1.523
1.522
1.522
1.523
1.523
1.522
1.522
1.522
1.522
1.522
1.521
1.523
1.524
1.523
1.521
1.523
1.521
1.522
1.522
1.524
1.524
1.525
1.523
1.522
1.525
1.525
1.523
1.522
1.52
1.522
1.523
1.522
1.522
1.524
1.521
1.521
1.524
1.525
1.522
1.523
1.523
1.522
1.52
1.523
1.523
1.521
1.523
1.523
1.522
1.522
1.522
1.52
1.522
1.524
1.522
1.522
1.522
1.522
1.522
1.522
1.523
1.523
1.521
1.523
1.519
1.523
1.521
1.518
1.522
1.521
1.521
1.521
1.522
1.521
1.52
1.523
1.523
1.524
1.521
1.523
1.522
1.523
1.522
1.522
1.523
1.522
1.52
1.523
1.522
1.524
1.522
1.522
1.522
1.519
1.523
1.523
1.523
1.523
1.521
1.523
1.521
1.523
1.524
1.522
1.521
1.522
1.522
1.522
1.523
1.524
1.521
1.521
1.522
1.52
1.52
1.523
1.522
1.522
1.521
1.52
1.519
1.521
1.521
1.523
1.522
1.521
1.523
1.522
1.521
1.522
1.52
1.521
1.523
1.523
1.524
1.521
1.522
1.521
1.524
1.521
1.518
1.522
1.521
1.521
1.521
1.522
1.522
1.521
1.521
1.521
1.522
1.522
1.521
1.522
1.521
1.524
1.521
1.523
1.522
1.523
1.523
1.521
1.521
1.521
1.523
1.521
1.525
1.521
1.522
1.523
1.524
1.521
1.522
1.521
1.521
1.522
1.523
1.522
1.522
1.523
1.522
1.522
1.524
1.523
1.524
1.521
1.523
1.524
1.522
1.524
1.521
1.521
1.522
1.524
1.523
1.521
1.522
1.523
1.524
1.521
1.522
1.522
1.523
1.521
1.522
1.522
1.522
1.524
1.523
1.521
1.521
1.523
1.523
1.523
1.522
1.523
1.521
1.521
1.521
1.524
1.52
1.52
1.523
1.522
1.522
1.521
1.523
1.522
1.519
1.523
1.523
1.523
1.523
1.523
1.522
1.524
1.522
1.525
1.52
1.521
1.521
1.521
1.522
1.522
1.521
1.524
1.524
1.524
1.524
1.523
1.521
1.522
1.522
1.52
1.524
1.521
1.523
1.521
1.523
1.522
1.523
1.522
1.522
1.522
1.522
1.522
1.521
1.522
1.523
1.522
1.522
1.523
1.52
1.523
1.521
1.522
1.521
1.522
1.523
1.522
1.521
1.523
1.522
1.522
1.524
1.521
1.522
1.522
1.523
1.522
1.521
1.522
1.52
1.522
1.52
1.521
1.522
1.521
1.522
1.523
1.521
1.524
1.523
1.522
1.521
1.522
1.522
1.523
1.52
1.522
1.521
1.522
1.522
1.522
1.523
1.523
1.522
1.522
1.521
1.522
1.521
1.524
1.522
1.523
1.523
1.522
1.521
1.523
1.521
1.522
1.521
1.522
1.522
1.521
1.521
1.521
1.523
1.522
1.521
1.521
1.524
1.522
1.522
1.522
1.521
1.521
1.522
1.521
1.523
1.52
1.519
1.523
1.522
1.522
1.521
1.52
1.522
1.521
1.522
1.523
1.523
1.521
1.522
1.52
1.522
1.519
1.52
1.52
1.522
1.522
1.524
1.522
1.521
1.522
1.521
1.522
1.521
1.523
1.521
1.521
1.521
1.523
1.521
1.52
1.521
1.52
1.522
1.521
1.522
1.52
1.523
1.521
1.521
1.522
1.522
1.522
1.522
1.522
1.523
1.521
1.52
1.522
1.523
1.52
1.522
1.521
1.522
1.521
1.52
1.52
1.522
1.52
1.52
1.522
1.522
1.521
1.521
1.523
1.52
1.52
1.522
1.52
1.522
1.522
1.522
1.52
1.52
1.519
1.522
1.521
1.522
1.521
1.519
1.523
1.52
1.521
1.52
1.522
1.521
1.521
1.522
1.521
1.522
1.523
1.523
1.522
1.521
1.521
1.522
1.519
1.522
1.522
1.522
1.522
1.521
1.522
1.518
1.521
1.52
1.521
1.52
1.523
1.521
1.521
1.522
1.523
1.521
1.52
1.518
1.523
1.52
1.521
1.522
1.521
1.52
1.52
1.521
1.521
1.523
1.521
1.52
1.521
1.518
1.519
1.522
1.522
1.519
1.521
1.522
1.522
1.522
1.521
1.52
1.52
1.522
1.52
1.52
1.52
1.52
1.521
1.52
1.519
1.52
1.52
1.519
1.522
1.522
1.521
1.519
1.52
1.521
1.523
1.521
1.522
1.521
1.518
1.522
1.523
1.52
1.521
1.523
1.522
1.519
1.522
1.521
1.519
1.517
1.521
1.521
1.519
1.52
1.522
1.522
1.52
1.521
1.519
1.522
1.521
1.52
1.521
1.522
1.519
1.521
1.523
1.52
1.519
1.52
1.522
1.52
0.745
1.522
1.523
1.52
1.521
1.523
1.522
1.52
1.52
1.522
1.522
1.522
1.521
1.521
1.519
1.519
1.521
1.52
1.52
1.52
1.521
1.52
1.522
1.52
1.519
1.522
1.521
1.521
1.52
1.521
1.519
1.521
1.519
1.52
1.521
1.521
1.519
1.519
1.521
1.52
1.521
1.52
1.521
1.52
1.522
1.52
1.522
1.519
1.52
1.52
1.521
1.521
1.52
1.52
1.521
1.52
1.52
1.521
1.52
1.519
1.522
1.521
1.52
1.521
1.519
1.52
1.521
1.52
1.519
1.521
1.52
1.52
1.522
1.519
1.52
1.521
1.521
1.52
1.517
1.519
1.52
1.52
1.522
1.52
1.519
1.52
1.519
1.521
1.52
1.52
1.52
1.519
1.519
1.519
1.517
1.518
1.519
1.52
1.52
1.52
1.52
1.518
1.521
1.52
1.52
1.52
1.521
1.519
1.52
1.519
1.522
1.519
1.521
1.519
1.52
1.521
1.519
1.52
1.52
1.52
1.52
1.52
1.521
1.52
1.521
1.521
1.521
1.519
1.52
1.519
1.519
1.522
1.52
1.521
1.519
1.52
1.52
1.521
1.52
1.522
1.517
1.521
1.52
1.52
1.519
1.521
1.52
1.519
1.519
1.52
1.521
1.519
1.52
1.521
1.52
1.519
1.52
1.518
1.521
1.52
1.521
1.52
1.52
1.519
1.519
1.52
1.522
1.522
1.521
1.519
1.519
1.518
1.52
1.522
1.521
1.518
1.517
1.519
1.522
1.52
1.519
1.521
1.52
1.519
1.52
1.52
1.521
1.518
1.517
1.517
1.519
1.518
1.519
1.521
1.521
1.52
1.52
1.521
1.519
1.52
1.518
1.519
1.52
1.52
1.52
1.52
1.52
1.52
1.519
1.52
1.518
1.52
1.519
1.519
1.521
1.521
1.52
1.52
1.518
1.521
1.521
1.518
1.518
1.518
1.52
1.52
1.519
1.52
1.519
1.519
1.518
1.52
1.52
1.521
1.52
1.517
1.519
1.52
1.52
1.52
1.52
1.52
1.519
1.517
1.519
1.52
1.521
1.52
1.52
1.519
1.523
1.519
1.518
1.519
1.52
1.52
1.522
1.519
1.52
1.519
1.52
1.518
1.521
1.519
1.518
1.52
1.519
1.52
1.521
1.518
1.522
1.519
1.52
1.519
1.52
1.521
1.519
1.517
1.519
1.52
1.52
1.517
1.52
1.521
1.52
1.52
1.521
1.521
1.518
1.52
1.52
1.52
1.517
1.519
1.518
1.521
1.52
1.52
1.519
1.52
1.519
1.52
1.52
1.519
1.518
1.518
1.519
1.521
1.519
1.519
1.518
1.517
1.52
1.521
1.521
1.518
1.518
1.523
1.519
1.52
1.518
1.522
1.52
1.52
1.519
1.52
1.517
1.52
1.52
1.521
1.519
1.521
1.521
1.519
1.517
1.52
1.52
1.52
1.516
1.518
1.518
1.521
1.521
1.521
1.52
1.518
1.517
1.518
1.519
1.52
1.521
1.519
1.518
1.521
1.521
1.521
1.519
1.519
1.517
1.52
1.518
1.521
1.517
1.52
1.519
1.52
1.519
1.519
1.518
1.519
1.52
1.517
1.52
1.518
1.518
1.52
1.52
1.519
1.522
1.52
1.523
1.52
1.519
1.519
1.52
1.52
1.519
1.519
1.519
1.521
1.519
1.519
1.519
1.521
1.517
1.518
1.521
1.52
1.519
1.518
1.517
1.519
1.52
1.519
1.519
1.519
1.52
1.518
1.519
1.521
1.519
1.518
1.52
1.521
1.519
1.519
1.518
1.518
1.519
1.519
1.518
1.521
1.518
1.519
1.519
1.519
1.518
1.521
1.521
1.521
1.519
1.518
1.519
1.519
1.518
1.522
1.517
1.521
1.52
1.516
1.518
1.518
1.517
1.518
1.52
1.518
1.52
1.52
1.518
1.52
1.522
1.52
1.518
1.516
1.52
1.52
1.52
1.52
1.519
1.521
1.519
1.52
1.518
1.52
1.518
1.519
1.519
1.52
1.517
1.516
1.519
1.518
1.52
1.517
1.517
1.519
1.52
1.517
1.52
1.518
1.519
1.519
1.519
1.518
1.519
1.519
1.516
1.518
1.518
1.52
1.516
1.517
1.517
1.518
1.519
1.517
1.521
1.517
1.52
1.519
1.519
1.519
1.52
1.517
1.521
1.518
1.518
1.52
1.519
1.517
1.52
1.519
1.518
1.519
1.52
1.519
1.52
1.519
1.521
1.516
1.52
1.518
1.518
1.52
1.52
1.519
1.519
1.519
1.518
1.52
1.522
1.519
1.522
1.52
1.519
1.519
1.518
1.52
1.518
1.518
1.519
1.52
1.52
1.519
1.517
1.52
1.519
1.517
1.516
1.519
1.52
1.519
1.518
1.518
1.519
1.518
1.516
1.517
1.516
1.52
1.52
1.52
1.52
1.519
1.519
1.52
1.521
1.516
1.519
1.517
1.519
1.52
1.518
1.518
1.519
1.518
1.518
1.518
1.52
1.52
1.518
1.518
1.52
1.52
1.519
1.52
1.519
1.519
1.518
1.519
1.519
1.518
1.517
1.518
1.516
1.52
1.52
1.516
1.52
1.518
1.52
1.518
1.521
1.518
1.518
1.519
1.517
1.521
1.518
0.82
1.52
1.518
1.518
1.52
1.517
1.519
1.518
1.518
1.519
1.519
1.519
1.519
1.52
1.521
1.519
1.521
1.52
1.519
1.516
1.519
1.521
1.519
1.518
1.519
1.518
1.516
1.518
1.519
1.519
1.516
1.52
1.519
1.517
1.518
1.517
1.519
1.517
1.52
1.52
1.519
1.52
1.52
1.519
1.516
1.517
1.52
1.519
1.519
1.519
1.52
1.516
1.518
1.519
1.517
1.517
1.518
1.519
1.519
1.517
1.518
1.52
1.518
1.518
1.518
1.521
1.519
1.519
1.518
1.519
1.519
1.518
1.518
1.519
1.518
1.519
1.519
1.518
1.516
1.517
1.517
1.521
1.519
1.518
1.519
1.516
1.518
1.516
1.518
1.517
1.521
1.515
1.52
1.518
1.517
1.518
1.515
1.517
1.517
1.519
1.516
1.518
1.517
1.518
1.517
1.517
1.52
1.521
1.521
1.519
1.519
1.518
1.518
1.519
1.516
1.519
1.518
1.519
1.517
1.517
1.517
1.518
1.517
1.517
1.517
1.517
1.52
1.518
1.517
1.516
1.518
1.52
1.519
1.517
1.52
1.517
1.518
1.518
1.517
1.519
1.519
1.519
1.516
1.521
1.519
1.518
1.52
1.516
1.516
1.52
1.516
1.519
1.519
1.519
1.519
1.519
1.516
1.519
1.516
1.515
1.519
1.517
1.519
1.519
1.517
1.518
1.517
1.52
1.517
1.517
1.518
1.519
1.516
1.517
1.516
1.516
1.519
1.518
1.519
1.519
1.518
1.519
1.519
1.517
1.518
1.516
1.516
1.519
1.52
1.518
1.518
1.517
1.519
1.519
1.519
1.519
1.517
1.518
1.519
1.519
1.517
1.52
1.517
1.517
1.517
1.518
1.515
1.521
1.517
1.517
1.517
1.515
1.518
1.516
1.519
1.517
1.519
1.518
1.518
1.517
1.519
1.518
1.518
1.518
1.52
1.516
1.517
1.519
1.517
1.52
1.517
1.518
1.517
1.517
1.517
1.516
1.517
1.519
1.519
1.518
1.516
1.518
1.518
1.518
1.518
1.519
1.518
1.517
1.519
1.52
1.519
1.519
1.516
1.52
1.519
1.516
1.518
1.52
1.52
1.518
1.517
1.517
1.518
1.515
1.516
1.518
1.517
1.519
1.518
1.518
1.518
1.519
1.518
1.517
1.519
1.516
1.517
1.518
1.52
1.519
1.517
1.517
1.516
1.518
1.519
1.519
1.519
1.517
1.518
1.516
1.516
1.517
1.515
1.518
1.517
1.52
1.516
1.517
1.516
1.519
1.518
1.517
1.518
1.518
1.519
1.516
1.518
1.518
1.517
1.519
1.518
1.517
1.519
1.517
1.518
1.517
1.52
1.517
1.517
1.517
1.517
1.516
1.518
1.517
1.518
1.518
1.519
1.517
1.518
1.517
1.517
1.516
1.516
1.516
1.518
1.517
1.518
1.518
1.516
1.518
1.516
1.518
1.516
1.515
1.517
1.516
1.517
1.518
1.515
1.517
1.518
1.515
1.517
1.518
1.516
1.517
1.519
1.517
1.515
1.516
1.516
1.52
1.516
1.517
1.519
1.517
1.516
1.518
1.52
1.517
1.52
1.52
1.514
1.517
1.517
1.517
1.517
1.517
1.518
1.518
1.517
1.519
1.517
1.518
1.517
1.518
1.517
1.517
1.518
1.519
1.52
1.518
1.517
1.517
1.517
1.518
1.519
1.516
1.516
1.517
1.518
1.517
1.517
1.516
1.521
1.517
1.52
1.52
1.518
1.516
1.514
1.517
1.518
1.518
1.517
1.517
1.518
1.52
1.52
1.52
1.518
1.514
1.515
1.52
1.52
1.518
1.518
1.517
1.52
1.519
1.517
1.517
1.52
1.518
1.517
1.519
1.517
1.518
1.519
1.518
1.517
1.517
1.515
1.518
1.519
1.519
1.517
1.515
1.52
1.516
1.516
1.517
1.518
1.516
1.518
1.517
1.518
1.517
1.517
1.519
1.518
1.516
1.516
1.515
1.515
1.517
1.517
1.517
1.518
1.517
1.519
1.517
1.518
1.517
1.516
1.515
1.517
1.518
1.518
1.516
1.52
1.516
1.52
1.518
1.516
1.52
1.517
1.516
1.517
1.52
1.515
1.516
1.519
1.516
1.518
1.518
1.517
1.516
1.518
1.518
1.517
1.517
1.518
1.518
1.512
1.517
1.519
1.517
1.515
1.518
1.516
1.516
1.517
1.516
1.516
1.518
1.517
1.517
1.518
1.518
1.515
1.518
1.517
1.517
1.518
1.517
1.518
1.517
1.517
1.514
1.517
1.517
1.518
1.518
1.517
1.518
1.518
1.517
1.516
1.516
1.515
1.519
1.518
1.519
1.518
1.517
1.518
1.516
1.517
1.517
1.516
1.516
1.518
1.518
1.516
1.516
1.518
1.517
1.517
1.514
1.516
1.519
1.518
1.519
1.516
1.516
1.515
1.518
1.516
1.517
1.517
1.518
1.517
1.517
1.519
1.518
1.516
1.515
1.518
1.517
1.517
1.517
1.515
1.517
1.517
1.518
1.514
1.517
1.519
1.517
1.517
1.516
1.517
1.517
1.516
1.515
1.517
1.517
1.518
1.514
1.515
1.517
1.516
1.515
1.517
1.517
1.517
1.518
1.517
1.516
1.515
1.517
1.515
1.518
1.519
1.517
1.515
1.517
1.515
1.517
1.516
1.515
1.518
1.517
1.517
1.516
1.518
1.517
1.517
1.518
1.519
1.517
1.517
1.518
1.518
1.517
1.518
1.517
1.518
1.518
1.518
1.515
1.519
1.517
1.515
1.515
1.517
1.517
1.517
1.518
1.516
1.516
1.516
1.515
1.517
1.516
1.517
1.517
1.516
1.517
1.517
1.515
1.517
1.516
1.516
1.516
1.515
1.516
1.516
1.516
1.516
1.516
1.518
1.517
1.517
1.517
1.514
1.514
1.517
1.517
1.515
1.515
1.517
1.514
1.516
1.518
1.518
1.515
1.517
1.516
1.516
1.518
1.519
1.515
1.517
1.517
1.516
1.516
1.517
1.516
1.519
1.517
1.517
1.516
1.517
1.517
1.517
1.516
1.515
1.515
1.518
1.513
1.517
1.517
1.515
1.514
1.519
1.516
1.517
1.517
1.517
1.516
1.517
1.517
1.516
1.518
1.516
1.515
1.516
1.517
1.516
1.516
1.517
1.518
1.517
1.515
1.516
1.519
1.517
1.517
1.513
1.514
1.515
1.517
1.514
1.517
1.515
1.516
1.517
1.516
1.513
1.517
1.517
1.517
1.515
1.516
1.515
1.517
1.514
1.517
1.517
1.517
1.515
1.517
1.516
1.516
1.516
1.515
1.513
1.515
1.516
1.514
1.518
1.516
1.516
1.515
1.515
1.518
1.515
1.515
1.517
1.516
1.514
1.517
1.514
1.514
1.517
1.515
1.516
1.515
1.518
1.516
1.515
1.517
1.513
1.515
1.515
1.517
1.517
1.516
1.516
1.516
1.514
1.515
1.516
1.516
1.516
1.515
1.515
1.516
1.513
1.517
1.516
1.515
1.515
1.515
1.515
1.516
1.517
1.516
1.513
1.515
1.516
1.515
1.517
1.518
1.516
1.513
1.516
1.517
1.517
1.517
1.514
1.516
1.516
1.514
1.517
1.516
1.517
1.514
1.516
1.515
1.515
1.518
1.517
1.515
1.515
1.518
1.515
1.514
1.518
1.517
1.516
1.518
1.516
1.517
1.516
1.516
1.515
1.515
1.516
1.518
1.515
1.515
1.516
1.516
1.515
1.517
1.518
1.515
1.515
1.519
1.517
1.515
1.517
1.517
1.516
1.517
1.515
1.516
1.516
1.515
1.515
1.515
1.515
1.516
1.517
1.516
1.515
1.515
1.517
1.516
1.515
1.518
1.515
1.515
1.513
1.517
1.515
1.513
1.514
1.515
1.517
1.515
1.517
1.514
1.514
1.516
1.516
1.516
1.516
1.515
1.516
1.515
1.512
1.514
1.516
1.515
1.514
1.518
1.515
1.516
1.514
1.515
1.515
1.515
1.515
1.516
1.515
1.516
1.517
1.515
1.516
1.517
1.517
1.517
1.517
1.517
1.515
1.515
1.515
1.516
1.515
1.518
1.516
1.514
1.516
1.514
1.516
1.517
1.517
1.515
1.519
1.518
1.516
1.517
1.515
1.515
1.514
1.516
1.516
1.515
1.515
1.516
1.514
1.514
1.516
1.514
1.516
1.516
1.515
1.513
1.515
1.515
1.516
1.516
1.514
1.517
1.517
1.516
1.516
1.515
1.515
1.516
1.515
1.517
1.518
1.516
1.516
1.517
1.514
1.516
1.516
1.512
1.514
1.516
1.514
1.517
1.515
1.514
1.516
1.513
1.514
1.516
1.517
1.517
1.515
1.516
1.517
1.516
1.514
1.516
1.514
1.516
1.515
1.514
1.514
1.514
1.515
1.514
1.514
1.516
1.515
1.515
1.516
1.515
1.518
1.513
1.517
1.514
1.515
1.515
1.516
1.514
1.516
1.516
1.515
1.516
1.517
1.516
1.514
1.516
1.516
1.515
1.516
1.514
1.515
1.516
1.518
1.515
1.516
1.515
1.515
1.515
1.515
1.516
1.515
1.514
1.515
1.516
1.515
1.517
1.514
1.515
1.514
1.515
1.515
1.514
1.516
1.514
1.514
1.516
1.513
1.515
1.515
1.515
1.516
1.515
1.515
1.513
1.515
1.516
1.515
1.515
1.517
1.515
1.512
1.515
1.514
1.514
1.515
1.513
1.515
1.514
1.515
1.516
1.516
1.515
1.513
1.517
1.515
1.516
1.514
1.517
1.516
1.515
1.516
1.517
1.516
1.516
1.516
1.514
1.516
1.516
1.515
1.516
1.516
1.515
1.515
1.515
1.516
1.514
1.515
1.514
1.515
1.515
1.515
1.514
1.513
1.515
1.513
1.514
1.514
1.514
1.515
1.514
1.514
1.516
1.515
1.517
1.516
1.516
1.515
1.516
1.517
1.517
1.516
1.515
1.515
1.516
1.515
1.515
1.515
1.516
1.517
1.515
1.513
1.516
1.513
1.516
1.515
1.516
1.516
1.514
1.514
1.516
1.512
1.516
1.514
1.516
1.516
1.516
1.514
1.514
1.516
1.516
1.515
1.514
1.514
1.514
1.513
1.515
1.514
1.515
1.512
1.513
1.515
1.514
1.516
1.516
1.514
1.512
1.513
1.517
1.513
1.514
1.516
1.514
1.514
1.514
1.515
1.514
1.517
1.515
1.515
1.515
1.516
1.515
1.515
1.515
1.514
1.516
1.516
1.513
1.515
1.514
1.515
1.515
1.514
1.515
1.514
1.516
1.514
1.516
1.516
1.515
1.512
1.515
1.515
1.516
1.514
1.517
1.516
1.514
1.514
1.514
1.513
1.515
1.516
1.515
1.515
1.514
1.514
1.516
1.515
1.515
1.514
1.515
1.516
1.514
1.516
1.516
1.514
1.515
1.513
1.517
1.514
1.515
1.515
1.514
1.515
1.513
1.513
1.513
1.514
1.514
1.513
1.515
1.514
1.515
1.515
1.515
1.515
1.516
1.514
1.516
1.513
1.514
1.513
1.514
1.515
1.515
1.513
1.514
1.513
1.514
1.513
1.514
1.515
1.513
1.512
1.514
1.514
1.514
1.515
1.514
1.513
1.514
1.513
1.513
1.514
1.513
1.515
1.514
1.513
1.514
1.513
1.515
1.514
1.513
1.513
1.515
1.513
1.514
1.513
1.516
1.513
1.513
1.514
1.515
1.514
1.513
1.514
1.513
1.515
1.514
1.515
1.514
1.515
1.515
1.514
1.516
1.515
1.516
1.516
1.512
1.516
1.515
1.514
1.513
1.515
1.514
1.513
1.514
1.512
1.515
1.514
1.515
1.512
1.512
1.516
1.515
1.515
1.515
1.512
1.513
1.516
1.514
1.517
1.514
1.516
1.514
1.516
1.512
1.513
1.515
1.514
1.514
1.514
1.516
1.513
1.515
1.516
1.512
1.516
1.516
1.514
1.514
1.514
1.513
1.516
1.515
1.515
1.514
1.514
1.512
1.514
1.514
1.515
1.513
1.513
1.515
1.514
1.514
1.514
1.513
1.514
1.513
1.516
1.515
1.515
1.513
1.514
1.513
1.513
1.515
1.515
1.514
1.514
1.515
1.515
1.515
1.512
1.513
1.514
1.514
1.514
1.513
1.512
1.513
1.513
1.513
1.511
1.513
1.513
1.513
1.515
1.513
1.513
1.515
1.513
1.513
1.515
1.512
1.515
1.513
1.514
1.515
1.513
1.514
1.513
1.513
1.511
1.513
1.513
1.514
1.515
1.514
1.515
1.512
1.514
1.512
1.514
1.512
1.513
1.515
1.513
1.512
1.511
1.512
1.514
1.513
1.512
1.514
1.515
1.514
1.513
1.513
1.514
1.515
1.513
1.513
1.513
1.514
1.514
1.515
1.515
1.512
1.512
1.514
1.513
1.512
1.514
1.514
1.515
1.513
1.513
1.512
1.515
1.514
1.513
1.511
1.513
1.513
1.514
1.513
1.516
1.513
1.512
1.515
1.515
1.514
1.514
1.514
1.512
1.512
1.514
1.515
1.514
1.513
1.512
1.515
1.516
1.514
1.513
1.513
1.516
1.512
1.515
1.514
1.515
1.514
1.511
1.514
1.511
1.514
1.513
1.513
1.513
1.513
1.514
1.513
1.513
1.514
1.513
1.514
1.514
1.514
1.513
1.514
1.513
1.514
1.513
1.514
1.513
1.513
1.515
1.512
1.515
1.515
1.511
1.515
1.513
1.516
1.513
1.513
1.514
1.515
1.511
1.514
1.513
1.514
1.514
1.513
1.514
1.512
1.513
1.513
1.514
1.515
1.515
1.515
1.513
1.514
1.512
1.512
1.513
1.513
1.515
1.512
1.514
1.515
1.515
1.514
1.514
1.514
1.513
1.515
1.512
1.514
1.513
1.513
1.513
1.515
1.516
1.514
1.511
1.513
1.512
1.514
1.512
1.513
1.514
1.513
1.514
1.512
1.513
1.512
1.512
1.511
1.512
1.513
1.513
1.511
1.512
1.513
1.514
1.512
1.514
1.513
1.512
1.515
1.514
1.514
1.51
1.511
1.513
1.513
1.512
1.512
1.514
1.514
1.514
1.514
1.513
1.512
1.515
1.512
1.515
1.513
1.513
1.513
1.514
1.513
1.513
1.512
1.513
1.515
1.514
1.512
1.514
1.513
1.512
1.513
1.514
1.513
1.514
1.515
1.513
1.511
1.514
1.513
1.512
1.513
1.512
1.515
1.515
1.512
1.515
1.513
1.512
1.513
1.514
1.514
1.513
1.515
1.511
1.513
1.514
1.512
1.514
1.513
1.512
1.512
1.513
1.513
1.514
1.515
1.516
1.514
1.516
1.514
1.512
1.512
1.513
1.513
1.515
1.514
1.514
1.514
1.513
1.513
1.514
1.513
1.515
1.513
1.514
1.514
1.513
1.512
1.511
1.512
1.513
1.512
1.514
1.514
1.514
1.513
1.513
1.513
1.515
1.513
1.514
1.513
1.511
1.514
1.513
1.512
1.515
1.514
1.515
1.515
1.511
1.513
1.514
1.515
1.514
1.512
1.513
1.515
1.514
1.513
1.514
1.513
1.513
1.514
1.511
1.513
1.512
1.514
1.515
1.512
1.512
1.515
1.515
1.511
1.514
1.513
1.512
1.514
1.512
1.51
1.512
1.513
1.516
1.512
1.512
1.514
1.511
1.514
1.513
1.515
1.513
1.512
1.513
1.514
1.512
1.513
1.513
1.512
1.514
1.513
1.511
1.513
1.512
1.515
1.514
1.513
1.515
1.515
1.513
1.512
1.513
1.513
1.515
1.514
1.512
1.512
1.514
1.512
1.513
1.514
1.513
1.511
1.513
1.511
1.513
1.512
1.513
1.515
1.512
1.513
1.513
1.513
1.514
1.512
1.514
1.513
1.51
1.514
1.516
1.513
1.512
1.512
1.513
1.513
1.511
1.513
1.512
1.511
1.511
1.515
1.511
1.511
1.512
1.513
1.511
1.512
1.513
1.513
1.515
1.513
1.513
1.512
1.513
1.512
1.513
1.515
1.513
1.515
1.514
1.511
1.512
1.517
1.515
1.514
1.513
1.514
1.514
1.514
1.512
1.51
1.511
1.512
1.514
1.513
1.511
1.515
1.513
1.511
1.511
1.512
1.515
1.514
1.511
1.511
1.513
1.514
1.515
1.514
1.513
1.514
1.513
1.512
1.512
1.514
1.514
1.511
1.511
1.51
1.512
1.512
1.511
1.514
1.512
1.512
1.513
1.512
1.513
1.512
1.516
1.514
1.513
1.512
1.512
1.514
1.513
1.512
1.512
1.516
1.514
1.512
1.512
1.513
1.513
1.511
1.513
1.512
1.513
1.512
1.512
1.512
1.512
1.513
1.511
1.512
1.51
1.512
1.513
1.51
1.511
1.513
1.513
1.514
1.51
1.513
1.513
1.51
1.512
1.512
1.514
1.513
1.515
1.514
1.512
1.513
1.512
1.513
1.512
1.511
1.512
1.513
1.514
1.512
1.512
1.511
1.511
1.513
1.511
1.511
1.512
1.513
1.512
1.512
1.514
1.512
1.512
1.511
1.513
1.513
1.513
1.513
1.512
1.513
1.513
1.512
1.513
1.512
1.512
1.514
1.515
1.512
1.513
1.513
1.513
1.512
1.513
1.515
1.514
1.51
1.515
1.515
1.513
1.513
1.515
1.513
1.511
1.511
1.514
1.511
1.511
1.513
1.512
1.514
1.513
1.513
1.51
1.513
1.511
1.515
1.513
1.513
1.511
1.513
1.514
1.513
1.512
1.512
1.512
1.514
1.514
1.512
1.514
1.511
1.513
1.512
1.512
1.513
1.514
1.512
1.513
1.512
1.514
1.512
1.512
1.512
1.515
1.511
1.513
1.513
1.513
1.512
1.515
1.512
1.512
1.513
1.512
1.512
1.511
1.511
1.511
1.512
1.514
1.51
1.513
1.513
1.513
1.513
1.51
1.514
1.512
1.512
1.512
1.512
1.513
1.515
1.513
1.512
1.512
1.512
1.514
1.51
1.513
1.51
1.513
1.512
1.511
1.513
1.511
1.514
1.513
1.512
1.514
1.509
1.513
1.513
1.514
1.513
1.513
1.512
1.511
1.512
1.511
1.512
1.511
1.513
1.509
1.514
1.514
1.512
1.513
1.511
1.512
1.514
1.511
1.511
1.512
1.512
1.512
1.514
1.512
1.512
1.511
1.512
1.512
1.511
1.51
1.513
1.513
1.512
1.514
1.513
1.513
1.512
1.512
1.513
1.512
1.511
1.51
1.512
1.512
1.511
1.512
1.513
1.51
1.514
1.513
1.512
1.511
1.513
1.511
1.513
1.514
1.511
1.514
1.514
1.511
1.512
1.515
1.511
1.512
1.511
1.512
1.512
1.513
1.512
1.511
1.51
1.513
1.514
1.512
1.511
1.512
1.513
1.512
1.512
1.51
1.512
1.511
1.512
1.513
1.511
1.512
1.513
1.513
1.512
1.509
1.513
1.512
1.509
1.512
1.511
1.512
1.512
1.513
1.512
1.512
1.512
1.513
1.512
1.511
1.512
1.512
1.512
1.513
1.513
1.511
1.513
1.513
1.511
1.511
1.511
1.51
1.513
1.511
1.514
1.512
1.512
1.511
1.511
1.51
1.514
1.512
1.511
1.512
1.513
1.51
1.511
1.512
1.513
1.511
1.511
1.51
1.511
1.511
1.512
1.509
1.511
1.512
1.511
1.511
1.51
1.512
1.512
1.51
1.512
1.51
1.511
1.513
1.512
1.511
1.512
1.512
1.512
1.512
1.511
1.512
1.512
1.51
1.509
1.512
1.512
1.51
1.512
1.511
1.511
1.513
1.511
1.514
1.513
1.511
1.512
1.514
1.513
1.511
1.513
1.511
1.509
1.511
1.51
1.51
1.512
1.512
1.509
1.511
1.513
1.512
1.51
1.512
1.511
1.511
1.513
1.513
1.513
1.511
1.51
1.512
1.513
1.511
1.511
1.51
1.512
1.511
1.513
1.512
1.512
1.51
1.51
1.511
1.511
1.509
1.514
1.512
1.513
1.511
1.515
1.51
1.512
1.512
1.511
1.511
1.51
1.511
1.511
1.512
1.511
1.512
1.512
1.512
1.511
1.513
1.51
1.511
1.51
1.512
1.51
1.511
1.51
1.511
1.511
1.511
1.511
1.514
1.512
1.511
1.511
1.512
1.512
1.512
1.513
1.513
1.512
1.513
1.511
1.512
1.512
1.512
1.512
1.514
1.511
1.512
1.511
1.51
1.512
1.512
1.512
1.511
1.51
1.512
1.513
1.512
1.509
1.511
1.511
1.51
1.511
1.512
1.513
1.513
1.51
1.51
1.51
1.51
1.512
1.51
1.512
1.514
1.511
1.51
1.513
1.512
1.507
1.512
1.513
1.512
1.512
1.511
1.512
1.512
1.511
1.513
1.514
1.509
1.512
1.514
1.513
1.512
1.51
1.512
1.512
1.514
1.512
1.512
1.511
1.513
1.511
1.51
1.51
1.512
1.512
1.51
1.51
1.512
1.51
1.511
1.511
1.511
1.513
1.513
1.51
1.514
1.509
1.512
1.51
1.511
1.511
1.511
1.51
1.511
1.512
1.513
1.512
1.511
1.511
1.51
1.511
1.513
1.507
1.511
1.51
1.51
1.512
1.511
1.51
1.51
1.513
1.511
1.512
1.512
1.51
1.511
1.513
1.512
1.514
1.512
1.511
1.512
1.513
1.512
1.512
1.512
1.51
1.512
1.513
1.511
1.513
1.51
1.51
1.509
1.511
1.512
1.514
1.511
1.511
1.511
1.511
1.511
1.512
1.513
1.512
1.511
1.513
1.512
1.512
1.512
1.512
1.509
1.513
1.51
1.51
1.512
1.511
1.511
1.514
1.51
1.512
1.511
1.509
1.511
1.511
1.512
1.513
1.512
1.511
1.512
1.512
1.511
1.51
1.51
1.513
1.51
1.512
1.51
1.511
1.511
1.514
1.514
1.511
1.512
1.512
1.511
1.512
1.512
1.51
1.512
1.51
1.512
1.51
1.511
1.509
1.51
1.51
1.513
1.513
1.513
1.512
1.507
1.51
1.512
1.511
1.511
1.511
1.511
1.51
1.511
1.513
1.51
1.511
1.51
1.511
1.511
1.513
1.51
1.511
1.511
1.51
1.511
1.511
1.509
1.512
1.508
1.511
1.51
1.513
1.512
1.512
1.511
1.511
1.512
1.511
1.511
1.511
1.511
1.51
1.512
1.513
1.509
1.509
1.511
1.512
1.512
1.512
1.513
1.512
1.51
1.509
1.512
1.508
1.513
1.513
1.51
1.511
1.51
1.51
1.511
1.51
1.511
1.51
1.512
1.511
1.512
1.511
1.51
1.512
1.512
1.509
1.511
1.509
1.512
1.511
1.51
1.512
1.511
1.51
1.511
1.512
1.51
1.51
1.51
1.512
1.512
1.51
1.509
1.512
1.51
1.51
1.512
1.511
1.511
1.511
1.512
1.51
1.51
1.511
1.511
1.511
1.509
1.512
1.509
1.51
1.511
1.511
1.511
1.511
1.508
1.51
1.512
1.511
1.511
1.511
1.513
1.511
1.509
1.511
1.511
1.509
1.51
1.513
1.511
1.511
1.509
1.51
1.509
1.512
1.51
1.51
1.511
1.509
1.511
1.511
1.51
1.51
1.508
1.51
1.512
1.514
1.51
1.509
1.51
1.511
1.511
1.51
1.512
1.51
1.51
1.509
1.513
1.511
1.51
1.514
1.512
1.51
1.511
1.512
1.51
1.511
1.51
1.51
1.512
1.511
1.511
0.785
1.51
1.51
1.51
1.511
1.511
1.51
1.514
1.511
1.511
1.512
1.51
1.512
1.509
1.512
1.511
1.512
1.51
1.51
1.51
1.512
1.511
1.513
1.511
1.511
1.509
1.509
1.512
1.51
1.508
1.513
1.51
1.51
1.51
1.512
1.511
1.511
1.513
1.511
1.511
1.511
1.512
1.509
1.511
1.512
1.511
1.511
1.511
1.511
1.513
1.511
1.512
1.509
1.509
1.51
1.51
1.51
1.51
1.51
1.509
1.508
1.511
1.51
1.511
1.508
1.51
1.508
1.509
1.509
1.51
1.512
1.509
1.508
1.509
1.51
1.511
1.511
1.51
1.512
1.511
1.511
1.51
1.512
1.51
1.509
1.51
1.511
1.511
1.512
1.511
1.511
1.51
1.511
1.512
1.512
1.51
1.512
1.511
1.509
1.511
1.512
1.509
1.512
1.513
1.512
1.511
1.51
1.511
1.51
1.511
1.511
1.512
1.509
1.511
1.511
1.51
1.511
1.509
1.51
1.512
1.512
1.511
1.512
1.509
1.511
1.51
1.512
1.511
1.511
1.508
1.51
1.512
1.512
1.512
1.511
1.51
1.511
1.511
1.51
1.512
1.51
1.511
1.51
1.511
1.511
1.511
1.511
1.51
1.509
1.512
1.509
1.509
1.511
1.511
1.511
1.51
1.512
1.511
1.511
1.508
1.511
1.51
1.511
1.51
1.511
1.511
1.51
1.51
1.509
1.51
1.514
1.508
1.51
1.508
1.511
1.511
1.511
1.512
1.513
1.509
1.51
1.511
1.515
1.51
1.509
1.511
1.513
1.509
1.509
1.508
1.509
1.512
1.511
1.512
1.51
1.512
1.51
1.51
1.512
1.509
1.511
1.511
1.512
1.512
1.51
1.51
1.51
1.512
1.51
1.51
1.512
1.511
1.512
1.509
1.511
1.51
1.511
1.511
1.511
1.51
1.51
1.512
1.511
1.512
1.509
1.509
1.509
1.513
1.512
1.512
1.508
1.512
1.511
1.511
1.511
1.511
1.51
1.511
1.511
1.511
1.512
1.512
1.513
1.512
1.51
1.509
1.511
1.511
1.511
1.511
1.511
1.51
1.509
1.511
1.508
1.51
1.509
1.511
1.51
1.512
1.511
1.509
1.511
1.513
1.511
1.509
1.51
1.511
1.509
1.509
1.509
1.512
1.51
1.511
1.509
1.511
1.511
1.509
1.512
1.511
1.51
1.511
1.51
1.508
1.507
1.51
1.512
1.51
1.51
1.51
1.511
1.511
1.509
1.51
1.511
1.509
1.511
1.509
1.512
1.51
1.51
1.51
1.509
1.509
1.51
1.51
1.513
1.511
1.51
1.512
1.511
1.509
1.51
1.51
1.511
1.508
1.51
1.511
1.51
1.511
1.511
1.512
1.51
1.509
1.509
1.512
1.511
1.509
1.509
1.512
1.511
1.511
1.51
1.51
1.51
1.51
1.509
1.509
1.512
1.511
1.511
1.509
1.51
1.51
1.51
1.509
1.511
1.507
1.508
1.509
1.51
1.51
1.511
1.509
1.512
1.51
1.51
1.51
1.509
1.51
1.511
1.509
1.51
1.512
1.511
1.509
1.511
1.511
1.511
1.51
1.509
1.511
1.51
1.509
1.511
1.513
1.51
1.51
1.509
1.51
1.51
1.509
1.509
1.511
1.511
1.511
1.511
1.509
1.509
1.512
1.509
1.51
1.507
1.51
1.51
1.509
1.511
1.508
1.509
1.509
1.509
1.511
1.511
1.51
1.511
1.51
1.509
1.509
1.513
1.509
1.51
1.509
1.509
1.511
1.509
1.51
1.509
1.511
1.509
1.508
1.511
1.509
1.511
1.511
1.508
1.509
1.511
1.51
1.509
1.51
1.508
1.508
1.511
1.511
1.509
1.51
1.508
1.511
1.509
1.509
1.51
1.511
1.512
1.511
1.511
1.51
1.512
1.512
1.51
1.511
1.511
1.51
1.511
1.509
1.511
1.508
1.509
1.51
1.511
1.508
1.509
1.51
1.509
1.509
1.51
1.508
1.513
1.509
1.511
1.509
1.508
1.509
1.509
1.512
1.51
1.508
1.512
1.511
1.509
1.512
1.509
1.51
1.51
1.511
1.51
1.511
1.511
1.509
1.51
1.511
1.509
1.51
1.51
1.511
1.511
1.508
1.509
1.512
1.511
1.508
1.509
1.51
1.51
1.511
1.511
1.512
1.511
1.511
1.508
1.512
1.508
1.511
1.511
1.511
1.509
1.508
1.511
1.507
1.51
1.508
1.512
1.513
1.511
1.509
1.511
1.509
1.509
1.513
1.511
1.509
1.51
1.509
1.51
1.51
1.511
1.509
1.512
1.509
1.511
1.509
1.511
1.51
1.511
1.512
1.511
1.512
1.509
1.51
1.509
1.511
1.509
1.511
1.512
1.509
1.511
1.509
1.509
1.51
1.51
1.509
1.512
1.51
1.508
1.51
1.508
1.512
1.511
1.509
1.51
1.511
1.51
1.511
1.508
1.509
1.508
1.511
1.508
1.509
1.51
1.51
1.51
1.51
1.511
1.511
1.51
1.509
1.51
1.507
1.51
1.511
1.51
1.51
1.509
1.51
1.51
1.508
1.51
1.511
1.51
1.51
1.511
1.512
1.511
1.51
1.509
1.51
1.509
1.508
1.511
1.511
1.51
1.511
1.511
1.508
1.51
1.508
1.51
1.509
1.507
1.511
1.509
1.509
1.51
1.512
1.51
1.508
1.51
1.511
1.509
1.512
1.513
1.509
1.511
1.508
1.51
1.512
1.511
1.511
1.512
1.509
1.511
1.51
1.51
1.51
1.509
1.51
1.509
1.509
1.51
1.511
1.511
1.511
1.509
1.51
1.51
1.509
1.511
1.51
1.512
1.51
1.511
1.51
1.51
1.51
1.51
1.51
1.508
1.511
1.509
1.507
1.508
1.508
1.508
1.51
1.511
1.508
1.511
1.51
1.507
1.507
1.512
1.51
1.509
1.509
1.509
1.509
1.51
1.51
1.511
1.51
1.509
1.509
1.511
1.51
1.51
1.509
1.509
1.51
1.508
1.508
1.512
1.51
1.511
1.511
1.509
1.508
1.507
1.509
1.511
1.511
1.509
1.507
1.509
1.51
1.511
1.509
1.508
1.509
1.509
1.508
1.511
1.51
1.51
1.511
1.51
1.509
1.509
1.509
1.509
1.509
1.51
1.512
1.51
1.509
1.507
1.511
1.509
1.509
1.506
1.509
1.508
1.51
1.509
1.509
1.509
1.508
1.51
1.509
1.51
1.508
1.511
1.51
1.507
1.509
1.51
1.51
1.511
1.509
1.511
1.508
1.509
1.509
1.508
1.509
1.511
1.51
1.51
1.511
1.511
1.51
1.51
1.509
1.51
1.51
1.507
1.509
1.51
1.512
1.511
1.51
1.509
1.508
1.508
1.51
1.511
1.509
1.509
1.509
1.508
1.51
1.509
1.508
1.512
1.509
1.509
1.51
1.51
1.509
1.511
1.509
1.509
1.509
1.51
1.508
1.509
1.511
1.507
1.508
1.508
1.509
1.508
1.508
1.51
1.507
1.509
1.509
1.509
1.509
1.509
1.508
1.508
1.51
1.511
1.51
1.511
1.509
1.511
1.507
1.509
1.509
1.509
1.508
1.508
1.511
1.509
1.509
1.507
1.51
1.509
1.51
1.508
1.51
1.507
1.511
1.511
1.508
1.508
1.509
1.51
1.51
1.509
1.509
1.508
1.509
1.51
1.509
1.511
1.51
1.51
1.509
1.51
1.51
1.507
1.509
1.511
1.509
1.509
1.509
1.51
1.512
1.51
1.508
1.507
1.508
1.509
1.509
1.51
1.51
1.51
1.51
1.509
1.51
1.508
1.511
1.51
1.508
1.509
1.511
1.512
1.51
1.51
1.509
1.509
1.51
1.508
1.507
1.51
1.509
1.509
1.51
1.509
1.508
1.509
1.51
1.511
1.508
1.508
1.51
1.508
1.509
1.508
1.51
1.51
1.509
1.51
1.508
1.509
1.509
1.509
1.511
1.509
1.507
1.509
1.507
1.509
1.509
1.509
1.51
1.511
1.51
1.51
1.508
1.511
1.509
1.51
1.509
1.509
1.509
1.51
1.509
1.509
1.51
1.508
1.51
1.509
1.509
1.51
1.511
1.508
1.509
1.511
1.51
1.508
1.509
1.509
1.509
1.51
1.511
1.51
1.509
1.508
1.509
1.51
1.509
1.508
1.509
1.508
1.509
1.508
1.508
1.511
1.509
1.511
1.507
1.51
1.509
1.509
1.51
1.509
1.509
1.511
1.508
1.51
1.508
1.508
1.508
1.508
1.507
1.509
1.509
1.509
1.509
1.511
1.509
1.51
1.511
1.509
1.509
1.509
1.507
1.51
1.509
1.51
1.511
1.511
1.511
1.511
1.508
1.509
1.511
1.508
1.508
1.509
1.509
1.509
1.511
1.511
1.51
1.506
1.508
1.51
1.508
1.508
1.507
1.508
1.507
1.509
1.507
1.509
1.508
1.509
1.507
1.511
1.509
1.51
1.509
1.51
1.509
1.51
1.507
1.508
1.507
1.511
1.508
1.508
1.509
1.507
1.508
1.509
1.508
1.509
1.509
1.508
1.509
1.509
1.51
1.51
1.508
1.508
1.509
1.508
1.508
1.509
1.506
1.509
1.509
1.509
1.51
1.509
1.509
1.508
1.509
1.508
1.509
1.509
1.509
1.505
1.508
1.511
1.51
1.509
1.51
1.506
1.509
1.508
1.51
1.51
1.508
1.508
1.508
1.507
1.508
1.508
1.506
1.508
1.511
1.507
1.508
1.509
1.507
1.51
1.508
1.508
1.508
1.509
1.511
1.507
1.51
1.508
1.509
1.508
1.508
1.509
1.509
1.508
1.508
1.511
1.509
1.508
1.507
1.508
1.509
1.51
1.511
1.508
1.508
1.508
1.508
1.51
1.506
1.508
1.508
1.507
1.508
1.508
1.508
1.508
1.508
1.51
1.51
1.509
1.509
1.508
1.51
1.51
1.51
1.509
1.507
1.509
1.509
1.507
1.509
1.508
1.51
1.51
1.508
1.511
1.507
1.507
1.509
1.51
1.507
1.508
1.508
1.509
1.506
1.508
1.508
1.509
1.509
1.506
1.508
1.509
1.509
1.509
1.51
1.509
1.507
1.509
1.509
1.507
1.509
1.508
1.507
1.507
1.507
1.509
1.509
1.508
1.507
1.509
1.511
1.508
1.509
1.509
1.508
1.509
1.508
1.507
1.507
1.508
1.508
1.508
1.508
1.51
1.51
1.509
1.509
1.507
1.505
1.508
1.508
1.508
1.51
1.508
1.509
1.508
1.507
1.509
1.508
1.509
1.508
1.507
1.508
1.508
1.509
1.509
1.507
1.506
1.508
1.507
1.509
1.509
1.509
1.509
1.508
1.51
1.509
1.508
1.507
1.508
1.508
1.507
1.51
1.507
1.506
1.508
1.509
1.506
1.508
1.51
1.511
1.507
1.508
1.511
1.506
1.509
1.508
1.51
1.509
1.508
1.509
1.508
1.508
1.507
1.508
1.508
1.51
1.509
1.508
1.509
1.508
1.509
1.509
1.508
1.508
1.507
1.508
1.507
1.511
1.508
1.508
1.509
1.507
1.509
1.506
1.508
1.509
1.511
1.507
1.508
1.508
1.51
1.508
1.51
1.509
1.508
1.508
1.509
1.51
1.509
1.507
1.509
1.507
1.509
1.509
1.51
1.506
1.51
1.507
1.51
1.506
1.51
1.508
1.509
1.509
1.507
1.506
1.508
1.507
1.507
1.506
1.509
1.508
1.508
1.507
1.509
1.509
1.507
1.508
1.508
1.507
1.509
1.508
1.51
1.507
1.51
1.509
1.506
1.508
1.508
1.506
1.508
1.505
1.508
1.509
1.508
1.509
1.507
1.508
1.508
1.507
1.506
1.507
1.51
1.509
1.507
1.509
1.506
1.509
1.508
1.51
1.506
1.509
1.508
1.509
1.509
1.51
1.507
1.506
1.509
1.508
1.506
1.509
1.508
1.511
1.505
1.506
1.508
1.507
1.509
1.509
1.506
1.506
1.508
1.507
1.509
1.507
1.508
1.508
1.509
1.508
1.509
1.508
1.508
1.507
1.506
1.508
1.508
1.507
1.507
1.507
1.508
1.507
1.507
1.509
1.508
1.509
1.51
1.509
1.507
1.508
1.505
1.507
1.507
1.508
1.508
1.507
1.509
1.508
1.51
1.508
1.507
1.51
1.507
1.508
1.508
1.508
1.506
1.508
1.509
1.509
1.505
1.508
1.508
1.507
1.509
1.507
1.509
1.509
1.507
1.507
1.507
1.508
1.506
1.508
1.507
1.509
1.505
1.506
1.507
1.509
1.508
1.506
1.507
1.508
1.508
1.508
1.509
1.508
1.508
1.507
1.508
1.508
1.506
1.509
1.507
1.508
1.508
1.507
1.506
1.51
1.506
1.507
1.51
1.506
1.508
1.507
1.507
1.508
1.505
1.509
1.511
1.507
1.509
1.508
1.508
1.507
1.507
1.507
1.508
1.508
1.506
1.507
1.507
1.505
1.509
1.507
1.507
1.508
1.508
1.508
1.508
1.508
1.509
1.508
1.508
1.507
1.507
1.507
1.507
1.508
1.506
1.506
1.509
1.507
1.508
1.507
1.507
1.508
1.508
1.507
1.509
1.508
1.508
1.507
1.507
1.509
1.511
1.51
1.507
1.509
1.508
1.508
1.507
1.507
1.509
1.508
1.509
1.506
1.51
1.505
1.507
1.507
1.509
1.507
1.509
1.508
1.505
1.509
1.508
1.506
1.508
1.509
0.846
1.506
1.508
1.507
1.506
1.508
1.508
1.508
1.507
1.507
1.509
1.507
1.508
1.505
1.507
1.507
1.507
1.508
1.507
1.508
1.509
1.508
1.506
1.506
1.506
1.508
1.506
1.509
1.507
1.508
1.507
1.508
1.508
1.508
1.508
1.508
1.507
1.508
1.507
1.51
1.508
1.508
1.509
1.507
1.508
1.508
1.508
1.509
1.505
1.508
1.508
1.509
1.507
1.507
1.506
1.507
1.506
1.509
1.505
1.505
1.507
1.507
1.508
1.51
1.507
1.508
1.505
1.506
1.507
1.507
1.508
1.508
1.509
1.509
1.509
1.508
1.508
1.507
1.508
1.508
1.505
1.508
1.509
1.507
1.509
1.507
1.508
1.507
1.508
1.506
1.509
1.505
1.509
1.507
1.508
1.507
1.508
1.507
1.509
1.508
1.507
1.506
1.508
1.509
1.509
1.506
1.507
1.509
1.507
1.509
1.508
1.509
1.506
1.508
1.509
1.509
1.506
1.506
1.507
1.507
1.508
1.507
1.507
1.508
1.506
1.506
1.507
1.509
1.508
1.508
1.507
1.507
1.509
1.507
1.505
1.506
1.507
1.508
1.506
1.507
1.508
1.509
1.508
1.507
1.506
1.507
1.506
1.506
1.507
1.507
1.507
1.507
1.506
1.508
1.508
1.51
1.506
1.505
1.509
1.508
1.507
1.506
1.506
1.507
1.505
1.505
1.506
1.509
1.507
1.505
1.508
1.507
1.507
1.506
1.507
1.508
1.508
1.508
1.507
1.507
1.508
1.507
1.508
1.508
1.507
1.509
1.508
1.507
1.509
1.508
1.507
1.506
1.506
1.507
1.508
1.508
1.507
1.508
1.506
1.506
1.507
1.51
1.505
1.506
1.507
1.508
1.506
1.508
1.508
1.506
1.506
1.508
1.51
1.506
1.507
1.508
1.507
1.507
1.506
1.509
1.507
1.505
1.506
1.506
1.508
1.507
1.507
1.507
1.509
1.507
1.507
1.511
1.508
1.508
1.508
1.507
1.508
1.51
1.508
1.507
1.507
1.507
1.508
1.505
1.507
1.507
1.509
1.507
1.505
1.509
1.508
1.506
1.506
1.509
1.508
1.507
1.507
1.509
1.509
1.509
1.508
1.509
1.507
1.506
1.508
1.506
1.509
1.507
1.506
1.505
1.51
1.506
1.506
1.508
1.507
1.507
1.506
1.508
1.506
1.506
1.508
1.508
1.506
1.507
1.505
1.508
1.505
1.506
1.508
1.507
1.507
1.509
1.505
1.507
1.508
1.507
1.505
1.506
1.504
1.505
1.507
1.507
1.507
1.507
1.507
1.507
1.505
1.506
1.506
1.505
1.506
1.506
1.506
1.508
1.507
1.507
1.507
1.508
1.506
1.508
1.507
1.508
1.506
1.508
1.506
1.507
1.508
1.504
1.509
1.506
1.504
1.507
1.507
1.505
1.51
1.507
1.505
1.505
1.507
1.507
1.506
1.505
1.509
1.508
1.507
1.507
1.505
1.508
1.507
1.507
1.507
1.505
1.507
1.509
1.507
1.507
1.507
1.506
1.509
1.51
1.507
1.509
1.504
1.508
1.507
1.507
1.507
1.508
1.508
1.507
1.508
1.507
1.508
1.51
1.507
1.508
1.507
1.507
1.507
1.509
1.507
1.504
1.505
1.505
1.508
1.507
1.507
1.507
1.507
1.506
1.504
1.507
1.506
1.508
1.508
1.507
1.507
1.505
1.508
1.505
1.506
1.506
1.508
1.507
1.508
1.509
1.507
1.508
1.506
1.506
1.506
1.509
1.507
1.505
1.506
1.507
1.505
1.507
1.508
1.508
1.507
1.508
1.507
1.507
1.506
1.504
1.506
1.507
1.505
1.51
1.504
1.506
1.506
1.506
1.506
1.506
1.505
1.507
1.507
1.506
1.505
1.507
1.506
1.506
1.507
1.507
1.508
1.507
1.506
1.507
1.507
1.509
1.507
1.505
1.505
1.509
1.508
1.507
1.507
1.506
1.505
1.506
1.504
1.507
1.508
1.505
1.507
1.506
1.506
1.509
1.506
1.507
1.506
1.507
1.505
1.504
1.507
1.504
1.507
1.509
1.506
1.505
1.505
1.506
1.506
1.506
1.507
1.505
1.506
1.507
1.507
1.504
1.506
1.508
1.505
1.504
1.508
1.505
1.505
1.507
1.505
1.507
1.507
1.509
1.506
1.506
1.506
1.508
1.507
1.507
1.508
1.505
1.507
1.506
1.505
1.507
1.505
1.506
1.507
1.507
1.506
1.506
1.505
1.507
1.507
1.506
1.507
1.505
1.505
1.507
1.506
1.509
1.507
1.505
1.508
1.507
1.507
1.508
1.508
1.507
1.506
1.506
1.507
1.504
1.507
1.503
1.508
1.508
1.507
1.507
1.506
1.506
1.506
1.508
1.507
1.507
1.505
1.507
1.506
1.507
1.505
1.507
1.507
1.507
1.505
1.506
1.509
1.506
1.507
1.505
1.506
1.507
1.508
1.506
1.507
1.507
1.507
1.507
1.505
1.508
1.506
1.505
1.506
1.504
1.505
1.505
1.508
1.508
1.505
1.507
1.506
1.506
1.507
1.505
1.505
1.505
1.507
1.506
1.505
1.507
1.506
1.507
1.506
1.505
1.506
1.507
1.508
1.505
1.506
1.508
1.506
1.507
1.507
1.506
1.507
1.505
1.507
1.505
1.506
1.506
1.503
1.507
1.506
1.506
1.507
1.507
1.508
1.506
1.507
1.503
1.506
1.507
1.506
1.508
1.507
1.507
1.509
1.506
1.506
1.505
1.507
1.506
1.508
1.506
1.505
1.508
1.506
1.509
1.506
1.507
1.508
1.508
1.506
1.505
1.509
1.507
1.506
1.505
1.505
1.505
1.508
1.508
1.504
1.505
1.506
1.504
1.506
1.506
1.506
1.506
1.503
1.507
1.505
1.508
1.507
1.506
1.507
1.507
1.505
1.507
1.505
1.506
1.503
1.505
1.506
1.509
1.504
1.505
1.505
1.506
1.506
1.507
1.506
1.506
1.506
1.506
1.507
1.504
1.506
1.506
1.509
1.503
1.505
1.506
1.505
1.504
1.504
1.507
1.507
1.508
1.504
1.504
1.507
1.505
1.507
1.506
1.504
1.505
1.505
1.507
1.506
1.507
1.507
1.505
1.505
1.504
1.508
1.505
1.505
1.504
1.507
1.506
1.505
1.507
1.506
1.506
1.507
1.505
1.506
1.504
1.507
1.508
1.504
1.506
1.507
1.506
1.507
1.506
1.507
1.506
1.506
1.505
1.505
1.505
1.504
1.506
1.505
1.506
1.507
1.507
1.506
1.506
1.503
1.507
1.506
1.505
1.506
1.507
1.505
1.504
1.506
1.504
1.506
1.506
1.507
1.508
1.507
1.507
1.507
1.505
1.508
1.506
1.505
1.506
1.505
1.504
1.506
1.506
1.507
1.506
1.505
1.506
1.506
1.505
1.508
1.506
1.508
1.503
1.504
1.505
1.506
1.503
1.507
1.505
1.505
1.505
1.507
1.506
1.505
1.505
1.506
1.506
1.507
1.505
1.507
1.505
1.507
1.507
1.507
1.505
1.505
1.508
1.507
1.507
1.506
1.507
1.505
1.505
1.504
1.506
1.506
1.506
1.504
1.507
1.507
1.506
1.507
1.505
1.506
1.507
1.508
1.505
1.505
1.505
1.508
1.505
1.506
1.509
1.508
1.506
1.507
1.508
1.506
1.504
1.508
1.505
1.506
1.505
1.504
1.507
1.506
1.506
1.506
1.504
1.506
1.508
1.506
1.508
1.507
1.505
1.505
1.506
1.507
1.507
1.508
1.505
1.504
1.506
1.506
1.506
1.507
1.505
1.506
1.506
1.505
1.506
1.507
1.506
1.505
1.507
1.506
1.504
1.506
1.504
1.505
1.507
1.506
1.505
1.506
1.507
1.507
1.506
1.506
1.508
1.506
1.507
1.504
1.505
1.507
1.506
1.505
1.507
1.506
1.506
1.506
1.507
1.505
1.503
1.509
1.505
1.506
1.506
1.504
1.505
1.506
1.505
1.506
1.506
1.508
1.505
1.507
1.507
1.504
1.508
1.505
1.508
1.507
1.508
1.507
1.506
1.505
1.507
1.506
1.503
1.508
1.505
1.507
1.507
1.506
1.506
1.507
1.504
1.506
1.504
1.506
1.509
1.505
1.507
1.505
1.505
1.506
1.505
1.504
1.505
1.505
1.507
1.505
1.505
1.505
1.507
1.505
1.504
1.507
1.506
1.507
1.505
1.505
1.507
1.505
1.506
1.505
1.506
1.505
1.506
1.506
1.506
1.506
1.506
1.507
1.505
1.508
1.506
1.507
1.505
1.505
1.506
1.505
1.504
1.505
1.506
1.506
1.506
1.507
1.505
1.506
1.507
1.506
1.506
1.507
1.506
1.506
1.507
1.506
1.506
1.506
1.506
1.507
1.506
1.508
1.508
1.507
1.504
1.507
1.503
1.508
1.505
1.507
1.506
1.506
1.504
1.507
1.508
1.505
1.505
1.506
1.507
1.506
1.506
1.505
1.507
1.505
1.503
1.506
1.505
1.504
1.504
1.506
1.505
1.504
1.504
1.506
1.505
1.505
1.504
1.504
1.503
1.503
1.505
1.506
1.505
1.504
1.504
1.504
1.505
1.507
1.505
1.506
1.506
1.508
1.507
1.503
1.503
1.504
1.508
1.506
1.505
1.507
1.504
1.504
1.507
1.505
1.506
1.504
1.504
1.507
1.505
1.505
1.504
1.505
1.506
1.505
1.501
1.505
1.505
1.505
1.507
1.504
1.504
1.506
1.507
1.506
1.506
1.506
1.504
1.504
1.505
1.508
1.505
1.504
1.505
1.506
1.506
1.506
1.504
1.506
1.508
1.507
1.507
1.506
1.503
1.506
1.503
1.506
1.506
1.504
1.504
1.504
1.506
1.505
1.505
1.506
1.506
1.505
1.506
1.507
1.506
1.506
1.506
1.505
1.505
1.505
1.506
1.506
1.507
1.506
1.506
1.505
1.508
1.505
1.504
1.505
1.507
1.506
1.504
1.507
1.507
1.506
1.508
1.504
1.504
1.507
1.505
1.506
1.504
1.506
1.503
1.507
1.507
1.507
1.505
1.505
1.506
1.506
1.506
1.504
1.503
1.507
1.506
1.504
1.506
1.505
1.504
1.507
1.506
1.506
1.502
1.506
1.505
1.509
1.508
1.504
1.504
1.504
1.506
1.506
1.504
1.508
1.506
1.506
1.505
1.507
1.505
1.504
1.504
1.506
1.505
1.505
1.505
1.506
1.506
1.503
1.506
1.507
1.506
1.504
1.505
1.503
1.506
1.506
1.506
1.505
1.505
1.503
1.504
1.506
1.506
1.506
1.507
1.503
1.505
1.506
1.504
1.503
1.505
1.506
1.504
1.502
1.505
1.506
1.505
1.504
1.506
1.505
1.505
1.506
1.506
1.504
1.506
1.505
1.504
1.503
1.506
1.505
1.506
1.504
1.506
1.507
1.506
1.504
1.505
1.505
1.506
1.506
1.504
1.508
1.505
1.503
1.505
1.505
1.505
1.505
1.508
1.509
1.503
1.507
1.502
1.507
1.504
1.505
1.506
1.506
1.506
1.507
1.507
1.506
1.506
1.505
1.503
1.507
1.505
1.506
1.504
1.507
1.505
1.506
1.504
1.505
1.504
1.505
1.504
1.504
1.506
1.506
1.508
1.507
1.507
1.507
1.506
1.504
1.503
1.506
1.505
1.506
1.505
1.505
1.506
1.506
1.505
1.506
1.503
1.505
1.503
1.506
1.507
1.506
1.505
1.505
1.504
1.503
1.505
1.505
1.504
1.504
1.504
1.506
1.507
1.505
1.505
1.504
1.508
1.505
1.506
1.503
1.506
1.505
1.504
1.505
1.506
1.506
1.507
1.505
1.506
1.505
1.505
1.504
1.504
1.505
1.504
1.505
1.505
1.505
1.505
1.505
1.507
1.505
1.505
1.506
1.507
1.503
1.508
1.506
1.506
1.507
1.503
1.505
1.507
1.505
1.504
1.506
1.504
1.506
1.504
1.503
1.505
1.505
1.504
1.505
1.506
1.505
1.506
1.503
1.504
1.505
1.504
1.503
1.503
1.505
1.504
1.504
1.507
1.505
1.506
1.505
1.505
1.507
1.506
1.503
1.505
1.505
1.505
1.505
1.502
1.508
1.505
1.505
1.505
1.503
1.504
1.505
1.504
1.504
1.504
1.507
1.504
1.503
1.505
1.503
1.502
1.505
1.504
1.506
1.506
1.503
1.505
1.506
1.504
1.505
1.504
1.504
1.504
1.504
1.504
1.504
1.504
1.504
1.505
1.505
1.505
1.506
1.503
1.504
1.506
1.504
1.506
1.506
1.504
1.504
1.504
1.507
1.505
1.505
1.506
1.505
1.506
1.505
1.507
1.505
1.503
1.504
1.504
1.505
1.503
1.504
1.503
1.504
1.504
1.505
1.503
1.507
1.502
1.504
1.505
1.504
1.504
1.506
1.505
1.504
1.502
1.504
1.503
1.503
1.505
1.504
1.504
1.505
1.504
1.504
1.504
1.503
1.504
1.504
1.504
1.504
1.503
1.506
1.504
1.505
1.505
1.506
1.504
1.504
1.505
1.504
1.505
1.505
1.506
1.503
1.504
1.504
1.505
1.503
1.503
1.507
1.506
1.505
1.506
1.505
1.503
1.504
1.505
1.503
1.503
1.504
1.503
1.506
1.503
1.502
1.503
1.505
1.505
1.504
1.503
1.505
1.504
1.504
1.505
1.505
1.503
1.507
1.504
1.503
1.503
1.505
1.504
1.504
1.504
1.507
1.506
1.505
1.503
1.505
1.504
1.505
1.504
1.503
1.503
1.501
1.504
1.503
1.506
1.502
1.502
1.504
1.505
1.506
1.503
1.505
1.504
1.504
1.505
1.505
1.504
1.505
1.505
1.505
1.504
1.505
1.507
1.504
1.505
1.507
1.504
1.503
1.506
1.506
1.504
1.505
1.503
1.504
1.504
1.504
1.504
1.504
1.506
1.504
1.506
1.504
1.504
1.505
1.505
1.505
1.503
1.505
1.507
1.505
1.504
1.505
1.503
1.505
1.504
1.502
1.503
1.504
1.505
1.504
1.503
1.504
1.505
1.504
1.504
1.504
1.505
1.504
1.505
1.507
1.504
1.506
1.507
1.504
1.505
1.505
1.502
1.504
1.505
1.505
1.507
1.505
1.504
1.504
1.506
1.506
1.504
1.504
1.504
1.503
1.503
1.504
1.505
1.503
1.504
1.503
1.504
1.505
1.504
1.505
1.505
1.503
1.506
1.504
1.505
1.504
1.504
1.505
1.504
1.504
1.502
1.505
1.503
1.507
1.503
1.503
1.504
1.505
1.504
1.504
1.503
1.508
1.504
1.505
1.505
1.505
1.503
1.503
1.506
1.506
1.502
1.505
1.505
1.502
1.506
1.507
1.505
1.505
1.506
1.504
1.503
1.504
1.506
1.505
1.506
1.503
1.506
1.505
1.504
1.504
1.503
1.504
1.505
1.504
1.502
1.505
1.502
1.503
1.504
1.502
1.502
1.503
1.504
1.504
1.505
1.503
1.5
1.505
1.504
1.503
1.504
1.504
1.502
1.504
1.504
1.504
1.504
1.505
1.504
1.507
1.504
1.505
1.503
1.506
1.504
1.506
1.504
1.504
1.507
1.505
1.504
1.504
1.504
1.502
1.503
1.503
1.504
1.506
1.505
1.506
1.506
1.504
1.506
1.505
1.506
1.506
1.506
1.505
1.506
1.506
1.502
1.503
1.505
1.504
1.504
1.503
1.506
1.505
1.502
1.506
1.506
1.503
1.503
1.506
1.504
1.506
1.504
1.505
1.503
1.504
1.505
1.502
1.503
1.505
1.504
1.505
1.504
1.506
1.503
1.504
1.504
1.505
1.503
1.503
1.504
1.503
1.504
1.503
1.504
1.503
1.504
1.502
1.505
1.506
1.504
1.504
1.505
1.503
1.503
1.504
1.505
1.504
1.505
1.506
1.503
1.503
1.505
1.502
1.504
1.503
1.504
1.503
1.504
1.504
1.505
1.504
1.506
1.503
1.507
1.504
1.504
1.504
1.504
1.504
1.504
1.504
1.503
1.503
1.505
1.504
1.504
1.503
1.502
1.502
1.505
1.505
1.502
1.504
1.502
1.504
1.506
1.504
1.505
1.505
1.504
1.506
1.504
1.506
1.504
1.503
1.502
1.505
1.504
1.502
1.505
1.505
1.504
1.505
1.503
1.503
1.504
1.504
1.503
1.504
1.503
1.505
1.505
1.503
1.506
1.505
1.504
1.504
1.503
1.503
1.504
1.503
1.505
1.507
1.503
1.505
1.504
1.503
1.505
1.507
1.503
1.504
1.506
1.504
1.505
1.502
1.502
1.504
1.505
1.504
1.504
1.505
1.506
1.502
1.504
1.504
1.504
1.504
1.504
1.505
1.504
1.503
1.505
1.504
1.505
1.503
1.503
1.504
1.502
1.503
1.502
1.503
1.504
1.505
1.504
1.503
1.504
1.503
1.505
1.502
1.504
1.503
1.502
1.503
1.503
1.505
1.505
1.501
1.504
1.503
1.504
1.502
1.502
1.504
1.503
1.502
1.503
1.504
1.5
1.504
1.505
1.501
1.504
1.503
1.502
1.504
1.503
1.504
1.503
1.504
1.503
1.502
1.503
1.504
1.506
1.502
1.504
1.504
1.502
1.503
1.505
1.504
1.505
1.503
1.504
1.504
1.503
1.506
1.505
1.504
1.502
1.504
1.504
1.505
1.505
1.504
1.505
1.505
1.502
1.504
1.506
1.503
1.506
1.503
1.504
1.504
1.505
1.502
1.503
1.503
1.503
1.502
1.504
1.502
1.503
1.504
1.502
1.504
1.502
1.502
1.503
1.503
1.503
1.504
1.502
1.504
1.504
1.504
1.504
1.504
1.505
1.503
1.504
1.502
1.502
1.503
1.504
1.504
1.506
1.502
1.504
1.504
1.504
1.507
1.503
1.502
1.503
1.503
1.505
1.501
1.502
1.504
1.504
1.503
1.506
1.503
1.504
1.502
1.502
1.504
1.504
1.505
1.504
1.504
1.505
1.503
1.502
1.504
1.503
1.503
1.503
1.503
1.504
1.504
1.505
1.502
1.503
1.503
1.504
1.502
1.503
1.504
1.502
1.503
1.502
1.503
1.505
1.502
1.503
1.503
1.502
1.503
1.502
1.504
1.502
1.504
1.505
1.502
1.503
1.503
1.504
1.502
1.502
1.504
1.505
1.503
1.502
1.505
1.505
1.502
1.506
1.503
1.504
1.504
1.502
1.503
1.504
1.506
1.502
1.501
1.504
1.504
1.503
1.503
1.503
1.501
1.505
1.502
1.505
1.503
1.505
1.502
1.502
1.502
1.505
1.503
1.503
1.501
1.504
1.5
1.506
1.504
1.504
1.504
1.505
1.504
1.501
1.504
1.503
1.504
1.501
1.505
1.506
1.505
1.504
1.507
1.503
1.504
1.502
1.504
1.502
1.501
1.503
1.503
1.504
1.505
1.503
1.504
1.502
1.503
1.506
1.504
1.503
1.504
1.502
1.503
1.503
1.503
1.504
1.505
1.505
1.504
1.503
1.502
1.505
1.503
1.503
1.503
1.5
1.502
1.502
1.505
1.503
1.502
1.501
1.505
1.502
1.504
1.504
1.503
1.504
1.503
1.504
1.502
1.503
1.503
1.504
1.504
1.504
1.503
1.502
1.503
1.503
1.503
1.503
1.504
1.504
1.504
1.505
1.501
1.504
1.501
1.501
1.503
1.503
1.504
1.506
1.502
1.501
1.505
1.502
1.501
1.504
1.504
1.504
1.502
1.5
1.501
1.503
1.504
1.503
1.501
1.503
1.504
1.504
1.501
1.504
1.503
1.505
1.505
1.504
1.503
1.504
1.505
1.504
1.502
1.503
1.503
1.504
1.503
1.504
1.501
1.505
1.504
1.504
1.503
1.505
1.502
1.503
1.505
1.503
1.503
1.503
1.504
1.503
1.503
1.501
1.504
1.503
1.503
1.503
1.506
1.503
1.503
1.501
1.503
1.503
1.503
1.502
1.502
1.502
1.503
1.502
1.503
1.503
1.503
1.503
1.504
1.503
1.504
1.505
1.502
1.501
1.503
1.501
1.5
1.505
1.501
1.502
1.505
1.504
1.503
1.501
1.503
1.504
1.502
1.503
1.505
1.501
1.503
1.503
1.503
1.503
1.502
1.502
1.503
1.503
1.501
1.502
1.503
1.504
1.503
1.502
1.503
1.502
1.505
1.5
1.502
1.502
1.504
1.505
1.504
1.503
1.504
1.504
1.502
1.503
1.503
1.506
1.504
1.505
1.503
1.502
1.503
1.504
1.502
1.504
1.504
1.502
1.503
1.504
1.502
1.503
1.5
1.505
1.505
1.503
1.502
1.504
1.502
1.504
1.506
1.503
1.501
1.503
1.503
1.503
1.501
1.504
1.501
1.502
1.503
1.503
1.503
1.504
1.503
1.505
1.503
1.505
1.504
1.503
1.504
1.505
1.505
1.503
1.503
1.504
1.503
1.505
1.503
1.504
1.501
1.501
1.5
1.503
1.503
1.502
1.501
1.506
1.505
1.502
1.504
1.502
1.501
1.505
1.503
1.503
1.503
1.506
1.503
1.502
1.504
1.503
1.504
1.503
1.5
1.5
1.502
1.503
1.503
1.501
1.503
1.504
1.504
1.501
1.503
1.504
1.503
1.504
1.502
1.501
1.503
1.501
1.502
1.504
1.504
1.503
1.503
1.502
1.505
1.502
1.504
1.504
1.505
1.506
1.5
1.503
1.504
1.505
1.503
1.502
1.503
1.502
1.504
1.502
1.504
1.503
1.503
1.502
1.501
1.503
1.503
1.503
1.506
1.502
1.501
1.504
1.504
1.503
1.502
1.501
1.504
1.503
1.503
1.503
1.503
1.504
1.503
1.503
1.504
1.503
1.504
1.503
1.502
1.503
1.502
1.503
1.504
1.504
1.503
1.503
1.501
1.503
1.504
1.503
1.502
1.501
1.506
1.503
1.503
1.503
1.504
1.504
1.502
1.503
1.501
1.504
1.503
1.502
1.503
1.504
1.503
1.503
1.503
1.505
1.504
1.506
1.502
1.502
1.503
1.503
1.501
1.501
1.502
1.504
1.504
1.504
1.502
1.501
1.506
1.504
1.505
1.505
1.504
1.502
1.503
1.503
1.503
1.507
1.501
1.502
1.503
1.503
1.5
1.503
1.501
1.502
1.504
1.502
1.504
1.502
1.505
1.504
1.503
1.503
1.502
1.504
1.502
1.506
1.503
1.501
1.504
1.503
1.502
1.503
1.502
1.503
1.503
1.502
1.504
1.501
1.503
1.502
1.502
1.502
1.503
1.504
1.502
1.502
1.502
1.504
1.503
1.502
1.502
1.503
1.502
1.503
1.501
1.501
1.503
1.502
1.5
1.502
1.503
1.502
1.502
1.503
1.503
1.504
1.499
1.504
1.502
1.505
1.503
1.501
1.502
1.502
1.503
1.502
1.501
1.503
1.502
1.503
1.503
1.501
1.501
1.502
1.502
1.504
1.503
1.504
1.501
1.503
1.502
1.502
1.503
1.502
1.501
1.502
1.503
1.502
1.499
1.502
1.498
1.5
1.503
1.501
1.503
1.503
1.504
1.503
1.503
1.5
1.503
1.502
1.503
1.502
1.501
1.503
1.504
1.501
1.503
1.502
1.499
1.502
1.502
1.501
1.502
1.503
1.502
1.504
1.504
1.504
1.503
1.502
1.503
1.503
1.501
1.5
1.5
1.504
1.504
1.502
1.501
1.504
1.503
1.5
1.504
1.502
1.5
1.503
1.504
1.504
1.502
1.504
1.503
1.503
1.504
1.503
1.503
1.501
1.501
1.504
1.502
1.503
1.5
1.502
1.502
1.5
1.504
1.503
1.504
1.502
1.502
1.503
1.502
1.502
1.502
1.505
1.504
1.503
1.502
1.502
1.504
1.501
1.502
1.501
1.503
1.5
1.502
1.503
1.503
1.501
1.502
1.503
1.503
1.503
1.501
1.504
1.501
1.502
1.502
1.502
1.501
1.503
1.505
1.502
1.503
1.503
1.502
1.502
1.502
1.503
1.503
1.501
1.503
1.501
1.502
1.504
1.501
1.503
1.502
1.506
1.5
1.501
1.505
1.503
1.502
1.503
1.503
1.501
1.503
1.501
1.503
1.504
1.502
1.501
1.502
1.503
1.502
1.501
1.502
1.502
1.499
1.504
1.502
1.502
1.502
1.5
1.502
1.502
1.5
1.501
1.504
1.502
1.499
1.503
1.502
1.502
1.504
1.503
1.502
1.503
1.503
1.504
1.504
1.501
1.502
1.503
1.503
1.501
1.503
1.503
1.503
1.504
1.503
1.503
1.502
1.502
1.504
1.5
1.502
1.502
1.502
1.501
1.503
1.502
1.503
1.502
1.505
1.503
1.505
1.502
1.504
1.501
1.503
1.502
1.504
1.5
1.5
1.504
1.502
1.504
1.502
1.502
1.502
1.503
1.502
1.503
1.504
1.502
1.503
1.502
1.503
1.503
1.501
1.504
1.502
1.501
1.503
1.501
1.503
1.502
1.501
1.503
1.503
1.502
1.501
1.501
1.504
1.503
1.504
1.503
1.503
1.5
1.502
1.503
1.501
1.503
1.501
1.499
1.502
1.502
1.502
1.503
1.502
1.502
1.502
1.501
1.501
1.502
1.501
1.502
1.503
1.501
1.503
1.502
1.502
1.501
1.502
1.502
1.502
1.5
1.503
1.502
1.502
1.502
1.504
1.501
1.502
1.501
1.5
1.502
1.503
1.499
1.501
1.502
1.501
1.502
1.503
1.501
1.503
1.502
1.503
1.499
1.5
1.501
1.502
1.5
1.502
1.504
1.502
1.501
1.501
1.501
1.501
1.504
1.502
1.502
1.501
1.501
1.503
1.502
1.503
1.502
1.503
1.502
1.503
1.503
1.501
1.501
1.502
1.503
1.503
1.501
1.503
1.501
1.501
1.503
1.503
1.5
1.501
1.503
1.502
1.504
1.503
1.502
1.504
1.502
1.501
1.503
1.5
1.502
1.503
1.499
1.501
1.503
1.502
1.502
1.503
1.502
1.501
1.5
1.501
1.503
1.504
1.502
1.504
1.5
1.501
1.501
1.503
1.503
1.502
1.501
1.501
1.503
1.504
1.501
1.502
1.502
1.502
1.501
1.501
1.501
1.504
1.502
1.503
1.501
1.502
1.504
1.501
1.501
1.5
1.502
1.502
1.503
1.502
1.503
1.501
1.501
1.501
1.502
1.502
1.503
1.5
1.504
1.501
1.502
1.503
1.501
1.5
1.503
1.503
1.501
1.502
1.503
1.503
1.504
1.502
1.502
1.502
1.504
1.505
1.503
1.502
1.502
1.503
1.503
1.504
1.501
1.503
1.501
1.502
1.505
1.502
1.502
1.501
1.504
1.5
1.503
1.504
1.503
1.501
1.502
1.502
1.502
1.502
1.502
1.503
1.503
1.504
1.503
1.502
1.504
1.502
1.504
1.504
1.5
1.504
1.503
1.503
1.501
1.503
1.501
1.501
1.501
1.504
1.502
1.504
1.501
1.5
1.504
1.502
1.504
1.499
1.501
1.502
1.502
1.502
1.503
1.503
1.503
1.502
1.501
1.502
1.5
1.503
1.504
1.503
1.502
1.503
1.5
1.499
1.503
1.505
1.499
1.502
1.501
1.502
1.5
1.502
1.503
1.5
1.503
1.501
1.502
1.502
1.503
1.501
1.5
1.503
1.5
1.5
1.501
1.5
1.502
1.504
1.503
1.503
1.502
1.5
1.504
1.504
1.499
1.502
1.501
1.501
1.499
1.502
1.501
1.501
1.501
1.502
1.499
1.501
1.5
1.5
1.501
1.499
1.503
1.501
1.503
1.501
1.502
1.503
1.501
1.501
1.501
1.5
1.501
1.5
1.501
1.499
1.502
1.503
1.501
1.502
1.503
1.501
1.5
1.501
1.5
1.502
1.5
1.501
1.502
1.502
1.502
1.5
1.502
1.499
1.501
1.503
1.501
1.501
1.501
1.501
1.502
1.504
1.501
1.5
1.503
1.503
1.501
1.501
1.501
1.5
1.501
1.503
1.503
1.501
1.502
1.501
1.502
1.502
1.503
1.503
1.501
1.501
1.503
1.501
1.504
1.5
1.501
1.501
1.502
1.499
1.502
1.503
1.5
1.503
1.503
1.503
1.501
1.501
1.501
1.502
1.501
1.502
1.502
1.501
1.504
1.502
1.5
1.501
1.502
1.502
1.503
1.504
1.5
1.501
1.503
1.504
1.501
1.501
1.501
1.505
1.501
1.503
1.5
1.502
1.502
1.502
1.501
1.499
1.502
1.503
1.503
1.503
1.501
1.501
1.502
1.504
1.502
1.502
1.503
1.502
1.501
1.501
1.501
1.501
1.502
1.501
1.5
1.502
1.502
1.5
1.503
1.501
1.503
1.502
1.502
1.503
1.502
1.501
1.498
1.502
1.501
1.501
1.502
1.502
1.502
1.5
1.501
1.502
1.501
1.502
1.501
1.501
1.502
1.502
1.501
1.502
1.501
1.501
1.501
1.501
1.5
1.502
1.502
1.501
1.503
1.501
1.5
1.501
1.5
1.501
1.501
1.5
1.502
1.502
1.5
1.502
1.5
1.502
1.502
1.502
1.499
1.5
1.5
1.503
1.503
1.503
1.501
1.501
1.499
1.501
1.501
1.502
1.503
1.501
1.501
1.5
1.499
1.5
1.502
1.5
1.502
1.503
1.499
1.501
1.5
1.5
1.502
1.501
1.504
1.503
1.501
1.501
1.503
1.501
1.503
1.502
1.502
1.501
1.501
1.501
1.501
1.5
1.501
1.5
1.502
1.503
1.504
0.726
1.501
1.499
1.501
1.502
0.706
1.501
1.503
1.503
1.502
1.501
1.5
1.501
1.501
1.501
1.502
1.5
1.503
1.5
1.5
1.501
1.501
1.503
1.503
1.502
1.504
1.502
1.503
1.499
1.5
1.499
1.501
1.502
1.501
1.502
1.502
1.503
1.5
1.502
1.499
1.503
1.501
1.502
1.501
1.502
1.502
1.501
1.5
1.499
1.502
1.502
1.501
1.5
1.502
1.501
1.501
1.5
1.501
1.503
1.501
1.501
1.5
1.5
1.501
1.499
1.501
1.501
1.501
1.498
1.5
1.501
1.5
1.5
1.503
1.5
1.501
1.501
1.502
1.501
1.499
1.5
1.501
1.501
1.501
1.501
1.501
1.501
1.503
1.502
1.503
1.501
1.501
1.501
1.501
1.499
1.501
1.499
1.502
1.501
1.502
1.501
1.502
1.501
1.5
1.501
1.501
1.5
1.5
1.502
1.5
1.503
1.501
1.503
1.501
1.503
1.502
1.502
1.499
1.499
1.5
1.502
1.501
1.498
1.5
1.501
1.498
1.5
1.502
1.501
1.499
1.5
1.499
1.504
1.504
1.5
1.501
1.501
1.498
1.5
1.502
1.504
1.502
1.503
1.5
1.499
1.501
1.502
1.502
1.501
1.5
1.5
1.501
1.503
1.502
1.5
1.502
1.501
1.501
1.5
1.502
1.502
1.501
1.5
1.503
1.502
1.503
1.503
1.5
1.501
1.502
1.502
1.5
1.5
1.502
1.5
1.502
1.499
1.501
1.501
1.5
1.5
1.5
1.501
1.5
1.501
1.501
1.503
1.503
1.501
1.504
1.502
1.501
1.502
1.503
1.502
1.502
1.502
1.5
1.499
1.5
1.5
1.502
1.499
1.502
1.502
1.502
1.501
1.501
1.5
1.501
1.501
1.499
1.501
1.501
1.502
1.501
1.501
1.501
1.501
1.5
1.502
1.501
1.502
1.499
1.502
1.5
1.499
1.501
1.501
1.499
1.5
1.5
1.503
1.5
1.499
1.501
1.5
1.499
1.501
1.5
1.501
1.502
1.502
1.501
1.502
1.501
1.503
1.5
1.499
1.498
1.5
1.502
1.499
1.499
1.502
1.501
1.502
1.5
1.502
1.501
1.502
1.5
1.5
1.5
1.5
1.499
1.502
1.5
1.5
1.501
1.499
1.5
1.502
1.499
1.501
1.5
1.502
1.501
1.499
1.498
1.501
1.503
1.501
1.501
1.498
1.5
1.501
1.5
1.5
1.502
1.503
1.502
1.5
1.501
1.503
1.502
1.5
1.499
1.5
1.499
1.5
1.499
1.501
1.499
1.499
1.501
1.501
1.5
1.501
1.499
1.499
1.502
1.502
1.5
1.505
1.501
1.5
1.502
1.501
1.5
1.501
1.498
1.502
1.5
1.5
1.5
1.502
1.501
1.499
1.5
1.498
1.502
1.502
1.502
1.501
1.5
1.501
1.499
1.503
1.5
1.5
1.502
1.497
1.5
1.502
1.502
1.501
1.503
1.5
1.498
1.501
1.502
1.499
1.499
1.501
1.5
1.502
1.501
1.501
1.5
1.503
1.502
1.503
1.5
1.498
1.502
1.499
1.501
1.502
1.501
1.5
1.501
1.503
1.5
1.498
1.501
1.501
1.499
1.502
1.501
1.5
1.501
1.501
1.501
1.5
1.5
1.499
1.501
1.503
1.5
1.501
1.503
1.5
1.5
1.499
1.498
1.502
1.501
1.5
1.5
1.501
1.501
1.501
1.5
1.499
1.501
1.501
1.501
1.503
1.501
1.502
1.502
1.501
1.502
1.503
1.501
1.503
1.502
1.499
1.502
1.5
1.5
1.5
1.5
1.502
1.501
1.501
1.501
1.501
1.498
1.503
1.5
1.502
1.5
1.502
1.5
1.501
1.502
1.5
1.5
1.499
1.499
1.502
1.5
1.501
1.499
1.502
1.501
1.5
1.498
1.5
1.5
1.497
1.499
1.502
1.5
1.5
1.502
1.498
1.499
1.5
1.501
1.499
1.503
1.499
1.499
1.499
1.501
1.499
1.5
1.502
1.499
1.5
1.5
1.501
1.501
1.499
1.502
1.502
1.501
1.501
1.501
1.501
1.501
1.499
1.5
1.501
1.5
1.5
1.502
1.5
1.503
1.502
1.501
1.5
1.5
1.501
1.502
1.498
1.5
1.5
1.5
1.502
1.501
1.501
1.5
1.498
1.501
1.499
1.499
1.5
1.5
1.5
1.503
1.501
1.497
1.498
1.501
1.502
1.501
1.5
1.501
1.499
1.5
1.5
1.5
1.499
1.501
1.499
1.502
1.5
1.5
1.5
1.5
1.5
1.499
1.501
1.502
1.501
1.5
1.5
1.5
1.502
1.503
1.502
1.499
1.502
1.499
1.501
1.501
1.502
1.5
1.5
1.498
1.5
1.502
1.5
1.502
1.501
1.5
1.499
1.5
1.501
1.501
1.5
1.5
1.5
1.499
1.5
1.499
1.5
1.501
1.5
1.5
1.499
1.499
1.5
1.5
1.501
1.499
1.5
1.502
1.5
1.5
1.501
1.499
1.501
1.501
1.5
1.502
1.502
1.502
1.498
1.5
1.5
1.499
1.5
1.502
1.499
1.5
1.5
1.5
1.499
1.5
1.498
1.5
1.502
1.501
1.499
1.499
1.501
1.5
1.5
1.502
1.499
1.502
1.5
1.502
1.5
1.5
1.501
1.501
1.501
1.501
1.501
1.5
1.498
1.5
1.499
1.502
1.498
1.501
1.499
1.501
1.499
1.5
1.499
1.502
1.5
1.499
1.5
1.498
1.5
1.502
1.501
1.5
1.499
1.498
1.502
1.501
1.501
1.5
1.5
1.499
1.5
1.501
1.501
1.501
1.502
1.501
1.499
1.5
1.5
1.501
1.501
1.5
1.501
1.501
1.5
1.503
1.501
1.497
1.501
1.499
1.5
1.5
1.5
1.499
1.502
1.5
1.5
1.5
1.5
1.498
1.5
1.5
1.5
1.499
1.5
1.5
1.502
1.501
1.499
1.501
1.502
1.501
1.5
1.5
1.501
1.501
1.498
1.498
1.501
1.499
1.5
1.5
1.501
1.499
1.501
1.501
1.5
1.499
1.499
1.499
1.502
1.499
1.5
1.5
1.499
1.501
1.5
1.5
1.5
1.499
1.499
1.501
1.497
1.5
1.498
1.5
1.5
1.5
1.5
1.5
1.5
1.5
1.501
1.501
1.5
1.5
1.499
1.501
1.501
1.5
1.5
1.5
1.501
1.499
1.498
1.5
1.5
1.5
1.5
1.5
1.5
1.5
1.499
1.501
1.5
1.5
1.501
1.499
1.499
1.499
1.5
1.502
1.501
1.5
1.5
1.499
1.5
1.498
1.5
1.501
1.499
1.501
1.497
1.501
1.5
1.501
1.502
1.501
1.499
1.5
0.715
1.501
1.5
1.499
1.499
1.498
1.499
1.501
1.498
1.499
1.499
1.499
1.501
1.503
1.502
1.5
1.5
1.501
1.5
1.5
1.501
1.501
1.501
1.501
1.499
1.499
1.5
1.5
1.499
1.498
1.499
1.498
1.5
1.499
1.501
1.5
1.501
1.501
1.5
1.501
1.501
1.5
1.5
1.501
1.501
1.499
1.5
1.501
1.5
1.498
1.5
1.501
1.5
1.501
1.5
1.501
1.501
1.5
1.498
1.499
1.498
1.501
1.5
1.5
1.501
1.503
1.5
1.498
1.498
1.499
1.502
1.501
1.498
1.502
1.501
1.5
1.497
1.501
1.501
1.5
1.501
1.5
1.499
1.5
1.502
1.502
1.5
1.501
1.499
1.497
1.501
1.5
1.499
1.5
1.499
1.501
1.5
1.499
1.499
1.498
1.499
1.501
1.498
1.5
1.501
1.501
1.5
1.498
1.5
1.499
1.501
1.501
1.5
1.499
1.5
1.499
1.5
1.501
1.498
1.497
1.501
1.5
1.5
1.501
1.5
1.498
1.499
1.501
1.5
1.5
1.499
1.5
1.501
1.5
1.5
1.5
1.502
1.5
1.5
1.499
1.499
1.499
1.498
1.5
1.498
1.499
1.497
1.498
1.501
1.502
1.5
1.502
1.5
1.499
1.5
1.499
1.5
1.5
1.5
1.5
1.499
1.5
1.498
1.502
1.5
1.501
1.499
1.499
1.499
1.502
1.5
1.5
1.498
1.498
1.502
1.498
1.502
1.5
1.499
1.5
1.5
1.5
1.5
1.499
1.499
1.499
1.5
1.499
1.5
1.502
1.499
1.501
1.502
1.5
1.501
1.5
1.5
1.5
1.499
1.5
1.5
1.499
1.497
1.5
1.497
1.497
1.501
1.501
1.499
1.499
1.5
1.5
1.496
1.5
1.501
1.499
1.5
1.498
1.5
1.498
1.499
1.499
1.501
1.501
1.499
1.499
1.502
1.499
1.501
1.499
1.499
1.5
1.499
1.498
1.502
1.501
1.501
1.5
1.501
1.499
1.5
1.502
1.501
1.5
1.499
1.5
1.5
1.5
1.498
1.5
1.498
1.498
1.498
1.499
1.499
1.499
1.499
1.499
1.5
1.5
1.499
1.499
1.5
1.5
1.5
1.499
1.499
1.499
1.499
1.5
1.501
1.497
1.498
1.503
1.5
1.501
1.5
1.5
1.499
1.499
1.499
1.498
1.498
1.499
1.499
1.501
1.502
1.499
1.499
1.501
1.501
1.5
1.501
1.498
1.499
1.5
1.5
1.5
1.5
1.502
1.503
1.5
1.5
1.502
1.501
1.501
1.502
1.501
1.498
1.501
1.501
1.5
1.501
1.5
1.501
1.5
1.501
1.498
1.502
1.502
1.499
1.5
1.5
1.499
1.5
1.5
1.499
1.5
1.501
1.499
1.5
1.5
1.499
1.503
1.5
1.499
1.5
1.501
1.499
1.501
1.498
1.5
1.502
1.501
1.499
1.498
1.5
1.501
1.501
1.499
1.5
1.501
1.499
1.5
1.497
1.501
1.5
1.499
1.501
1.499
1.5
1.5
1.5
1.499
1.502
1.5
1.5
1.501
1.5
1.502
1.498
1.501
1.501
1.5
1.499
1.498
1.501
1.498
1.501
1.498
1.498
1.5
1.499
1.501
1.499
1.5
1.498
1.5
1.502
1.5
1.498
1.5
1.5
1.498
1.5
1.5
1.498
1.498
1.499
1.5
1.499
1.5
1.501
1.5
1.5
1.497
1.499
1.5
1.498
1.499
1.5
1.5
1.501
1.501
1.499
1.5
1.5
1.5
1.502
1.501
1.5
1.5
1.498
1.5
1.5
1.5
1.5
1.501
1.5
1.5
1.497
1.5
1.501
1.5
1.497
1.499
1.5
1.501
1.499
1.499
1.501
1.499
1.5
1.499
1.499
1.5
1.498
1.5
1.498
1.5
1.499
1.499
1.499
1.499
1.498
1.498
1.499
1.5
1.501
1.499
1.499
1.502
1.497
1.5
1.497
1.5
1.499
1.499
1.499
1.5
1.501
1.501
1.5
1.498
1.498
1.5
1.5
1.5
1.499
1.499
1.5
1.501
1.498
1.5
1.501
1.499
1.499
1.499
1.499
1.498
1.5
1.499
1.5
1.5
1.5
1.497
1.5
1.499
1.5
1.499
1.499
1.5
1.497
1.5
1.501
1.498
1.498
1.499
1.497
1.501
1.5
1.499
1.499
1.499
1.498
1.5
1.501
1.497
1.498
1.498
1.501
1.499
1.501
1.502
1.5
1.5
1.501
1.499
1.499
1.499
1.498
1.499
1.5
1.5
1.499
1.5
1.498
1.501
1.5
1.499
1.499
1.5
1.5
1.497
1.499
1.501
1.499
1.497
1.499
1.499
1.5
1.499
1.5
1.5
1.5
1.498
1.498
1.498
1.499
1.499
1.499
1.499
1.498
1.5
1.5
1.499
1.499
1.5
1.499
1.5
1.499
1.5
1.498
1.499
1.5
1.5
1.499
1.501
1.5
1.499
1.498
1.499
1.499
1.498
1.5
1.499
1.499
1.498
1.499
1.5
1.498
1.501
1.499
1.497
1.499
1.498
1.5
1.497
1.499
1.499
1.5
1.499
1.5
1.501
1.498
1.499
1.498
1.5
1.499
1.498
1.498
1.5
1.499
1.5
1.497
1.498
1.501
1.499
1.496
1.497
1.5
1.498
1.497
1.499
1.499
1.497
1.498
1.499
1.499
1.5
1.499
1.499
1.5
1.5
1.498
1.499
1.498
1.498
1.498
1.501
1.499
1.498
1.497
1.499
1.499
1.5
1.5
1.498
1.498
1.499
1.499
1.499
1.496
1.499
1.496
1.498
1.5
1.501
1.498
1.497
1.5
1.497
1.498
1.497
1.498
1.499
1.501
1.499
1.497
1.501
1.5
1.498
1.498
1.499
1.499
1.499
1.498
1.498
1.5
1.499
1.5
1.5
1.498
1.499
1.499
1.498
1.499
1.497
1.497
1.498
1.5
1.499
1.5
1.499
1.5
1.498
1.498
1.496
1.499
1.501
1.495
1.499
1.499
1.497
1.499
1.499
1.498
1.499
1.498
1.497
1.497
1.497
1.497
1.499
1.5
1.499
1.5
1.5
1.497
1.499
1.501
1.498
1.501
1.5
1.499
1.501
1.498
1.498
1.497
1.502
1.498
1.5
1.497
1.498
1.5
1.498
1.498
1.502
1.499
1.5
1.499
1.499
1.499
1.5
1.5
1.5
1.498
1.5
1.498
1.496
1.499
1.5
1.499
1.498
1.498
1.5
1.498
1.498
1.498
1.499
1.5
1.499
1.499
1.498
1.499
1.497
1.498
1.501
1.499
1.5
1.498
1.499
1.497
1.497
1.502
1.501
1.499
1.498
1.499
1.498
1.499
1.5
1.501
1.498
1.5
1.5
1.498
1.5
1.499
1.497
1.498
1.498
1.498
1.498
1.5
1.499
1.498
1.498
1.501
1.499
1.5
1.499
1.497
1.498
1.498
1.498
1.498
1.501
1.499
1.498
1.5
1.498
1.501
1.496
1.497
1.498
1.498
1.498
1.501
1.499
1.499
1.497
1.497
1.499
1.5
1.498
1.5
1.502
1.498
1.499
1.497
1.497
1.498
1.499
1.498
1.499
1.499
1.498
1.497
1.498
1.498
1.499
1.5
1.498
1.498
1.499
1.498
1.5
1.502
1.497
1.5
1.5
1.499
1.499
1.5
1.498
1.499
1.497
1.5
1.497
1.497
1.497
1.5
1.499
1.498
1.499
1.5
1.499
1.498
1.499
1.5
1.5
1.5
1.5
1.5
1.499
1.499
1.5
1.499
1.5
1.5
1.498
1.499
1.499
1.499
1.498
1.497
1.501
1.497
1.499
1.497
1.497
1.498
1.5
1.497
1.499
1.499
1.496
1.499
1.498
1.498
1.499
1.5
1.499
1.5
1.498
1.498
1.501
1.501
1.5
1.499
1.499
1.501
1.5
1.498
1.501
1.499
1.498
1.498
1.5
1.499
1.5
1.497
1.5
1.498
1.5
1.498
1.498
1.501
1.499
1.498
1.499
1.499
1.498
1.5
1.5
1.499
1.499
1.499
1.5
1.498
1.501
1.499
1.498
1.497
1.5
1.499
1.5
1.499
1.498
1.498
1.499
1.499
1.5
1.498
1.501
1.499
1.5
1.499
1.499
1.498
1.498
1.499
1.499
1.5
1.498
1.497
1.498
1.5
1.5
1.499
1.497
1.499
1.499
1.498
1.501
1.499
1.498
1.5
1.498
1.502
1.497
1.499
1.499
1.497
1.499
1.5
0.82
1.5
1.501
1.499
1.496
1.499
1.499
1.499
1.498
1.498
1.499
1.499
1.497
1.499
1.499
1.498
1.497
1.499
1.499
1.498
1.499
1.5
1.5
1.499
1.499
1.499
1.498
1.498
1.499
1.5
1.499
1.498
1.498
1.499
1.499
1.499
1.498
1.498
1.499
1.496
1.5
1.498
1.496
1.497
1.502
1.498
1.499
1.499
1.501
1.5
1.498
1.498
1.497
1.498
1.5
1.498
1.498
1.499
1.498
1.5
1.5
1.498
1.499
1.5
1.499
1.5
1.495
1.502
1.499
1.498
1.497
1.496
1.5
1.499
1.501
1.497
1.499
1.498
1.497
1.498
1.499
1.497
1.498
1.497
1.496
1.497
1.499
1.497
1.498
1.499
1.499
1.498
1.501
1.497
1.498
1.498
1.499
1.5
1.501
1.501
1.499
1.497
1.498
1.498
1.499
1.499
1.5
1.5
1.498
1.499
1.497
1.498
1.497
1.498
1.499
1.5
1.499
1.499
1.501
1.495
1.498
1.5
1.497
1.499
1.498
1.499
1.5
1.498
1.498
1.5
1.499
1.499
1.5
1.498
1.498
1.499
1.499
1.499
1.497
1.5
1.499
1.495
1.496
1.498
1.499
1.496
1.498
1.497
1.498
1.498
1.498
1.497
1.498
1.497
1.497
1.499
1.498
1.5
1.498
1.502
1.498
1.499
1.5
1.499
1.498
1.5
1.499
1.498
1.5
1.499
1.496
1.501
1.5
1.497
1.498
1.499
1.498
1.499
1.496
1.499
1.498
1.499
1.498
1.499
1.5
1.499
1.499
1.499
1.5
1.497
1.499
1.499
1.498
1.498
1.498
1.499
1.498
1.5
1.497
1.498
1.498
1.501
1.498
1.499
1.497
1.497
1.497
1.501
1.498
1.499
1.501
1.497
1.5
1.498
1.498
1.497
1.498
1.498
1.498
1.5
1.501
1.497
1.496
1.498
1.5
1.501
1.499
1.5
1.497
1.498
1.498
1.495
1.499
1.497
1.499
1.499
1.496
1.498
1.498
1.497
1.497
1.497
1.498
1.499
1.497
1.499
1.498
1.497
1.5
1.498
1.496
1.5
1.498
1.501
1.497
1.498
1.499
1.497
1.497
1.497
1.499
1.5
1.498
1.497
1.496
1.499
1.5
1.497
1.499
1.499
1.497
1.498
1.497
1.499
1.496
1.497
1.497
1.497
1.499
1.497
1.497
1.497
1.497
1.497
1.498
1.497
1.498
1.498
1.498
1.5
1.497
1.498
1.499
1.5
1.499
1.498
1.498
1.497
1.499
1.497
1.498
1.497
1.501
1.498
1.498
1.499
1.497
1.497
1.498
1.499
1.498
1.499
1.499
1.497
1.497
1.498
1.498
1.497
1.498
1.499
1.498
1.498
1.498
1.498
1.497
1.499
1.5
1.499
1.5
1.499
1.497
1.499
1.498
1.497
1.499
1.497
1.498
1.499
1.496
1.5
1.496
1.497
1.498
1.498
1.497
1.497
1.501
1.498
1.497
1.496
1.495
1.5
1.498
1.497
1.497
1.499
1.498
1.497
1.498
1.496
1.496
1.497
1.496
1.498
1.498
1.497
1.497
1.496
1.5
1.499
1.497
1.499
1.498
1.498
1.498
1.498
1.498
1.495
1.497
1.497
1.5
1.499
1.495
1.498
1.495
1.497
1.498
1.496
1.5
1.497
1.498
1.497
1.496
1.498
1.498
1.497
1.496
1.498
1.498
1.496
1.498
1.499
1.498
1.496
1.496
1.498
1.498
1.496
1.495
1.498
1.498
1.498
1.498
1.499
1.501
1.497
1.498
1.498
1.496
1.497
1.497
1.497
1.497
1.498
1.498
1.496
1.498
1.498
1.499
1.497
1.498
1.496
1.497
1.499
1.496
1.498
1.497
1.496
1.499
1.496
1.498
1.497
1.496
1.497
1.5
1.497
1.497
1.498
1.496
1.499
1.497
1.499
1.497
1.495
1.498
1.499
1.497
1.499
1.497
1.496
1.499
1.498
1.497
1.497
1.497
1.499
1.498
1.5
1.496
1.499
1.498
1.497
1.498
1.497
1.497
1.497
1.499
1.498
1.496
1.499
1.5
1.499
1.496
1.5
1.496
1.498
1.498
1.498
1.496
1.497
1.497
1.496
1.5
1.497
1.5
1.498
1.498
1.498
1.496
1.498
1.496
1.498
1.496
1.497
1.498
1.496
1.496
1.499
1.498
1.498
1.497
1.498
1.5
1.496
1.498
1.498
1.498
1.498
1.498
1.498
1.499
1.496
1.498
1.497
1.498
1.496
1.497
1.497
1.499
1.498
1.498
1.497
1.499
1.498
1.498
1.495
1.497
1.496
1.498
1.5
1.497
1.496
1.497
1.497
1.498
1.496
1.495
1.499
1.497
1.496
1.498
1.499
1.499
1.495
1.498
1.498
1.497
1.498
1.5
1.497
1.497
1.498
1.497
1.499
1.496
1.496
1.496
1.495
1.498
1.497
1.5
1.5
1.498
1.496
1.5
1.501
1.498
1.499
1.496
1.498
1.498
1.496
1.499
1.5
1.497
1.5
1.499
1.499
1.495
1.498
1.497
1.498
1.498
1.496
1.496
1.497
1.497
1.497
1.497
1.495
1.498
1.495
1.496
1.5
1.499
1.498
1.496
1.497
1.496
1.499
1.498
1.499
1.496
1.496
1.496
1.497
1.498
1.498
1.497
1.498
1.498
1.497
1.498
1.496
1.498
1.496
1.499
1.497
1.499
1.495
1.495
1.497
1.495
1.499
1.497
1.497
1.497
1.499
1.499
1.497
1.498
1.498
1.496
1.499
1.497
1.496
1.497
1.5
1.496
1.498
1.498
1.496
1.497
1.497
1.496
1.497
1.498
1.498
1.496
1.497
1.497
1.498
1.498
1.497
1.498
1.498
1.498
1.497
1.497
1.497
1.495
1.497
1.499
1.498
1.496
1.498
1.498
1.497
1.497
1.5
1.496
1.497
1.496
1.496
1.498
1.497
1.498
1.497
1.497
1.497
1.496
1.496
1.498
1.498
1.496
1.499
1.496
1.497
1.497
1.498
1.499
1.498
1.499
1.496
1.499
1.498
1.497
1.497
1.496
1.497
1.498
1.497
1.497
1.497
1.499
1.496
1.499
1.497
1.497
1.499
1.495
1.497
1.498
1.495
1.499
1.496
1.496
1.497
1.497
1.498
1.498
1.497
1.499
1.498
1.497
1.499
1.499
1.497
1.497
1.5
1.496
1.497
1.496
1.498
1.496
1.497
1.498
1.496
1.496
1.496
1.497
1.497
1.497
1.498
1.498
1.499
1.498
1.498
1.497
1.498
1.496
1.494
1.496
1.498
1.497
1.497
1.498
1.498
1.496
1.498
1.497
1.498
1.498
1.498
1.499
1.496
1.497
1.498
1.497
1.496
1.498
1.498
1.498
1.497
1.496
1.498
1.498
1.497
1.495
1.496
1.496
1.496
1.498
1.497
1.498
1.495
1.499
1.497
1.495
1.498
1.497
1.495
1.496
1.497
1.498
1.497
1.495
1.498
1.497
1.497
1.498
1.496
1.497
1.497
1.495
1.496
1.497
1.497
1.497
1.499
1.495
1.497
1.498
1.498
1.496
1.498
1.495
1.498
1.496
1.5
1.497
1.498
1.497
1.498
1.497
1.497
1.496
1.496
1.497
1.498
1.496
1.498
1.498
1.498
1.495
1.497
1.498
1.495
1.497
1.495
1.496
1.499
1.498
1.497
1.496
1.499
1.498
1.496
1.496
1.496
1.498
1.496
1.498
1.496
1.496
1.497
1.498
1.497
1.497
1.497
1.498
1.498
1.496
1.498
1.496
1.497
1.499
1.497
1.497
1.495
1.5
1.497
1.498
1.497
1.496
1.496
1.498
1.499
1.497
1.498
1.497
1.497
1.495
1.497
1.497
1.498
1.496
1.496
1.496
1.497
1.499
1.498
1.496
1.498
1.496
1.497
1.498
1.497
1.498
1.497
1.494
1.498
1.498
1.498
1.497
1.497
1.498
1.497
1.497
1.497
1.497
1.498
1.497
1.497
1.498
1.496
1.497
1.498
1.498
1.498
1.496
1.498
1.499
1.497
1.496
1.495
1.497
1.497
1.497
1.494
1.497
1.497
1.498
1.498
1.498
1.495
1.498
1.498
1.497
1.5
1.496
1.497
1.497
1.499
1.498
1.497
1.497
1.497
1.495
1.496
1.497
1.498
1.496
1.496
1.497
1.499
1.498
1.497
1.498
1.496
1.498
1.5
1.499
1.498
1.496
1.496
1.499
1.496
1.497
1.496
1.497
1.495
1.496
1.497
1.498
1.496
1.496
1.499
1.496
1.496
1.496
1.498
1.498
1.497
1.498
1.496
1.496
1.498
1.495
1.498
1.497
1.496
1.498
1.497
1.498
1.496
1.497
1.496
1.498
1.495
1.498
1.496
1.499
1.498
1.496
1.499
1.497
1.499
1.497
1.5
1.497
1.495
1.498
1.497
1.497
1.499
1.498
1.498
1.498
1.497
1.496
1.496
1.498
1.5
1.5
1.498
1.501
1.497
1.498
1.496
1.497
1.498
1.495
1.497
1.499
1.496
1.498
1.496
1.498
1.496
1.497
1.499
1.498
1.498
1.497
1.497
1.498
1.496
1.496
1.497
1.499
1.496
1.496
1.497
1.498
1.498
1.496
1.497
1.497
1.496
1.497
1.497
1.498
1.499
1.498
1.497
1.497
1.498
1.496
1.497
1.497
1.497
1.496
1.496
1.497
1.496
1.497
1.497
1.498
1.498
1.497
1.495
1.499
1.497
1.499
1.499
1.496
1.498
1.496
1.498
1.497
1.498
1.498
1.496
1.499
1.494
1.499
1.499
1.499
1.498
1.497
1.497
1.497
1.497
1.496
1.497
1.496
1.499
1.496
1.496
1.497
1.498
1.496
1.496
1.497
1.496
1.499
1.498
1.498
1.497
1.497
1.496
1.497
1.498
1.496
1.497
1.496
1.499
1.496
1.498
1.495
1.497
1.498
1.498
1.496
1.496
1.498
1.497
1.499
1.496
1.499
1.498
1.497
1.495
1.498
1.497
1.498
1.497
1.495
1.499
1.495
1.498
1.499
1.498
1.496
1.498
1.498
1.497
1.497
1.497
1.498
1.496
1.497
1.498
1.498
1.496
1.498
1.497
1.5
1.496
1.498
1.498
1.498
1.496
1.495
1.496
1.497
1.497
1.498
1.496
1.497
1.497
1.497
1.496
1.498
1.496
1.498
1.499
1.496
1.499
1.495
1.496
1.496
1.497
1.495
1.498
1.498
1.498
1.498
1.498
1.496
1.496
1.496
1.497
1.498
1.498
1.498
1.499
1.497
1.497
1.496
1.497
1.497
1.498
1.496
1.496
1.5
1.497
1.495
1.496
1.496
1.494
1.496
1.499
1.496
1.497
1.497
1.496
1.495
1.497
1.496
1.496
1.497
1.498
1.498
1.495
1.496
1.498
1.498
1.497
1.496
1.496
1.496
1.495
1.497
1.496
1.498
1.497
1.498
1.497
1.497
1.497
1.496
1.496
1.498
1.495
1.495
1.497
1.498
1.496
1.497
1.497
1.495
1.495
1.497
1.497
1.497
1.496
1.495
1.499
1.496
1.495
1.496
1.499
1.496
1.497
1.497
1.496
1.498
1.497
1.497
1.495
1.497
1.497
1.495
1.498
1.497
1.497
1.496
1.498
1.496
1.498
1.495
1.497
1.497
1.497
1.496
1.498
1.496
1.498
1.498
1.497
1.497
1.496
1.495
1.497
1.496
1.495
1.498
1.497
1.498
1.498
1.495
1.498
1.497
1.497
1.497
1.495
1.495
1.496
1.495
1.497
1.497
1.496
1.498
1.497
1.497
1.497
1.496
1.498
1.496
1.499
1.495
1.497
1.497
1.496
1.497
1.497
1.495
1.497
1.494
1.498
1.498
1.495
1.496
1.497
1.498
1.495
1.496
1.497
1.497
1.495
1.495
1.498
1.498
1.498
1.497
1.495
1.497
1.497
1.497
1.498
1.497
1.498
1.497
1.499
1.496
1.497
1.495
1.498
1.497
1.495
1.495
1.495
1.495
1.494
1.497
1.496
1.498
1.497
1.498
1.497
1.497
1.498
1.498
1.495
1.496
1.497
1.495
1.497
1.497
1.497
1.497
1.496
1.498
1.496
1.497
1.498
1.496
1.496
1.498
1.499
1.495
1.497
1.498
1.498
1.498
1.498
1.497
1.497
1.498
1.497
1.497
1.496
1.495
1.497
1.495
1.498
1.496
1.496
1.498
1.499
1.497
1.495
1.497
1.497
1.497
1.496
1.497
1.497
1.497
1.499
1.499
1.497
1.5
1.499
1.498
1.499
1.497
1.498
1.497
1.496
1.496
1.497
1.496
1.497
1.497
1.496
1.496
1.498
1.496
1.497
1.496
1.495
1.496
1.497
1.496
1.495
1.495
1.498
1.496
1.497
1.496
1.496
1.496
1.495
1.497
1.497
1.497
1.495
1.495
1.496
1.495
1.499
1.496
1.496
1.497
1.498
1.497
1.495
1.496
1.496
1.498
1.495
1.497
1.496
1.495
1.495
1.497
1.494
1.496
1.497
1.497
1.498
1.496
1.497
1.497
1.494
1.497
1.498
1.497
1.495
1.498
1.497
1.496
1.498
1.495
1.495
1.497
1.495
1.496
1.495
1.497
1.5
1.496
1.497
1.498
1.497
1.496
1.496
1.496
1.497
1.497
1.493
1.497
1.494
1.496
1.495
1.496
1.495
1.495
1.495
1.497
1.496
1.496
1.496
1.495
1.496
1.497
1.496
1.494
1.497
1.495
1.494
1.497
1.496
1.498
1.494
1.495
1.498
1.497
1.497
1.498
1.498
1.497
1.498
1.497
1.496
1.496
1.495
1.496
1.497
1.494
1.495
1.497
1.494
1.497
1.496
1.497
1.497
1.497
1.497
1.497
1.495
1.496
1.496
1.495
1.497
1.493
1.495
1.496
1.496
1.496
1.496
1.497
1.498
1.496
1.498
1.497
1.494
1.497
1.495
1.496
1.495
1.496
1.497
1.495
1.493
1.5
1.496
1.497
1.498
1.496
1.497
1.496
1.496
1.497
1.497
1.497
1.496
1.496
1.496
1.495
1.497
1.496
1.496
1.495
1.498
1.495
1.493
1.495
1.495
1.496
1.497
1.497
1.496
1.496
1.497
1.497
1.496
1.497
1.497
1.497
1.498
1.497
1.498
1.496
1.495
1.494
1.496
1.496
1.496
1.498
1.497
1.497
1.498
1.496
1.496
1.495
1.494
1.497
1.498
1.496
1.498
1.497
1.498
1.497
1.498
1.498
1.496
1.496
1.496
1.496
1.498
1.498
1.496
1.495
1.497
1.496
1.496
1.496
1.496
1.495
1.496
1.497
1.495
1.495
1.498
1.497
1.498
1.496
1.495
1.498
1.498
1.498
1.497
1.496
1.497
1.496
1.497
1.497
1.498
1.495
1.496
1.496
1.496
1.497
1.496
1.497
1.495
1.498
1.495
1.495
1.496
1.494
1.497
1.496
1.498
1.497
1.496
1.496
1.497
1.496
1.495
1.496
1.496
1.498
1.496
1.494
1.497
1.496
1.496
1.495
1.497
1.496
1.498
1.496
1.496
1.497
1.496
1.496
1.497
1.495
1.496
1.496
1.496
1.496
1.496
1.496
1.496
1.497
1.495
1.498
1.496
1.497
1.498
1.498
1.497
1.496
1.496
1.498
1.498
1.497
1.497
1.497
1.496
1.495
1.497
1.495
1.495
1.496
1.496
1.494
1.495
1.497
1.496
1.497
1.498
1.497
1.495
1.498
1.494
1.497
1.496
1.494
1.498
1.498
1.495
1.497
1.495
1.497
1.497
1.497
1.497
1.496
1.496
1.495
1.494
1.495
1.495
1.497
1.496
1.498
1.498
1.497
1.496
1.497
1.496
1.495
1.498
1.497
1.495
1.496
1.498
1.497
1.494
1.495
1.497
1.496
1.497
1.494
1.498
1.497
1.498
1.495
1.494
1.497
1.496
1.496
1.497
1.497
1.495
1.497
1.495
1.494
1.495
1.495
1.496
1.495
1.497
1.495
1.497
1.497
1.496
1.497
1.495
1.497
1.495
1.496
1.495
1.495
1.496
1.498
1.496
1.497
1.496
1.495
1.495
1.495
1.496
1.497
1.495
1.496
1.497
1.496
1.496
1.496
1.496
1.495
1.496
1.497
1.493
1.496
1.497
1.497
1.496
1.496
1.494
1.497
1.494
1.498
1.497
1.496
1.496
1.496
1.496
1.496
1.497
1.493
1.495
1.494
1.495
1.495
1.494
1.495
1.497
1.497
1.495
1.494
1.496
1.495
1.495
1.498
1.494
1.497
1.495
1.495
1.497
1.497
1.495
1.493
1.494
1.494
1.498
1.494
1.496
1.497
1.497
1.496
1.495
1.497
1.495
1.495
1.495
1.496
1.492
1.497
1.495
1.495
1.496
1.497
1.495
1.496
1.498
1.494
1.496
1.496
1.494
1.496
1.496
1.496
1.497
1.495
1.496
1.496
1.495
1.493
1.495
1.495
1.494
1.496
1.497
1.494
1.496
1.494
1.497
1.495
1.498
1.496
1.494
1.498
1.495
1.494
1.495
1.494
1.494
1.496
1.496
1.495
1.496
1.496
1.494
1.495
1.494
1.494
1.496
1.495
1.495
1.495
1.497
1.496
1.495
1.496
1.497
1.498
1.497
1.496
1.495
1.496
1.494
1.495
1.499
1.495
1.495
1.494
1.497
1.496
1.497
1.494
1.498
1.497
1.497
1.497
1.494
1.495
1.495
1.492
1.497
1.495
1.495
1.496
1.495
1.494
1.496
1.497
1.496
1.497
1.495
1.493
1.494
1.495
1.493
1.496
1.495
1.495
1.496
1.496
1.497
1.494
1.496
1.494
1.494
1.495
1.494
1.498
1.496
1.498
1.497
1.499
1.495
1.496
1.494
1.496
1.497
1.496
1.496
1.496
1.494
1.494
1.496
1.494
1.493
1.498
1.495
1.494
1.497
1.495
1.495
1.496
1.495
1.494
1.495
1.496
1.496
1.496
1.495
1.497
1.495
1.496
1.494
1.496
1.494
1.495
1.495
1.494
1.495
1.495
1.495
1.497
1.496
1.494
1.494
1.496
1.496
1.496
1.496
1.495
1.496
1.494
1.494
1.498
1.495
1.497
1.496
1.497
1.496
1.497
1.495
1.496
1.496
1.495
1.497
1.494
1.495
1.497
1.496
1.497
1.494
1.495
1.495
1.497
1.496
1.495
1.496
1.495
1.499
1.495
1.494
1.495
1.496
1.496
1.495
1.495
1.494
1.496
1.494
1.494
1.497
1.496
1.493
1.496
1.494
1.496
1.496
1.495
1.494
1.495
1.495
1.495
1.494
1.497
1.496
1.494
1.495
1.497
1.498
1.494
1.495
1.496
1.496
1.497
1.496
1.496
1.496
1.494
1.497
1.498
1.5
1.494
1.494
1.495
1.494
1.495
1.498
1.495
1.494
1.494
1.496
1.495
1.494
1.494
1.495
1.496
1.496
1.494
1.496
1.497
1.497
1.496
1.495
1.495
1.494
1.495
1.496
1.495
1.495
1.495
1.496
1.494
1.497
1.497
1.496
1.496
1.496
1.494
1.496
1.496
1.494
1.496
1.496
1.495
1.498
1.494
1.497
1.497
1.496
1.496
1.495
1.496
1.495
1.495
1.495
1.495
1.495
1.494
1.495
1.495
1.495
1.495
1.496
1.494
1.495
1.496
1.494
1.498
1.496
1.496
1.495
1.494
1.496
1.496
1.496
1.495
1.493
1.494
1.498
1.493
1.495
1.495
1.497
1.495
1.496
1.493
1.495
1.496
1.496
1.496
1.496
1.496
1.495
1.496
1.495
1.494
1.497
1.495
1.496
1.495
1.495
1.494
1.496
1.495
1.496
1.495
1.491
1.496
1.494
1.494
1.496
1.496
1.495
1.494
1.495
1.494
1.496
1.494
1.496
1.496
1.495
1.495
1.494
1.495
1.495
1.496
1.497
1.495
1.494
1.495
1.494
1.495
1.494
1.494
1.496
1.495
1.494
1.493
1.495
1.494
1.496
1.498
1.494
1.496
1.496
1.496
1.495
1.496
1.494
1.496
1.494
1.496
1.495
1.496
1.495
1.494
1.497
1.494
1.497
1.496
1.494
1.495
1.498
1.494
1.496
1.494
1.493
1.495
1.495
1.496
1.495
1.497
1.493
1.497
1.496
1.494
1.494
1.496
1.497
1.494
1.495
1.495
1.496
1.496
1.496
1.496
1.496
1.494
1.496
1.493
1.494
1.494
1.495
1.496
1.494
1.495
1.494
1.493
1.494
1.495
1.495
1.497
1.494
1.496
1.496
1.495
1.497
1.494
1.495
1.494
1.497
1.496
1.495
1.494
1.495
1.494
1.495
1.496
1.495
1.495
1.495
1.493
1.494
1.495
1.494
1.494
1.495
1.495
1.497
1.494
1.495
1.494
1.496
1.495
1.495
1.494
1.495
1.494
1.496
1.495
1.494
1.494
1.495
1.496
1.495
1.495
1.496
1.492
1.494
1.493
1.494
1.498
1.496
1.496
1.497
1.494
1.495
1.494
1.495
1.496
1.494
1.498
1.494
1.495
1.494
1.493
1.496
1.496
1.494
1.496
1.494
1.495
1.493
1.494
1.494
1.496
1.496
1.495
1.496
1.494
1.496
1.495
1.495
1.495
1.494
1.496
1.493
1.495
1.494
1.494
1.498
1.495
1.495
1.495
1.495
1.497
1.497
1.495
1.495
1.494
1.496
1.495
1.496
1.495
1.495
1.495
1.494
1.495
1.495
1.493
1.496
1.495
1.494
1.495
1.495
1.495
1.494
1.495
1.495
1.495
1.495
1.494
1.495
1.496
1.496
1.494
1.495
1.495
1.495
1.493
1.497
1.495
1.495
1.495
1.496
1.495
1.495
1.496
1.495
1.494
1.495
1.494
1.496
1.493
1.493
1.495
1.494
1.495
1.495
1.493
1.496
1.495
1.496
1.495
1.494
1.494
1.496
1.495
1.493
1.496
1.496
1.494
1.497
1.495
1.493
1.495
1.496
1.494
1.495
1.494
1.495
1.493
1.495
1.494
1.495
1.495
1.495
1.495
1.495
1.497
1.495
1.495
1.495
1.492
1.494
1.495
1.495
1.494
1.495
1.495
1.494
1.495
1.494
1.493
1.494
1.494
1.496
1.494
1.494
1.495
1.496
1.494
1.492
1.496
1.494
1.495
1.494
1.497
1.494
1.493
1.496
1.495
1.496
1.495
1.495
1.494
1.494
1.495
1.496
1.495
1.496
1.494
1.496
1.494
1.494
1.496
1.495
1.495
1.496
1.494
1.493
1.495
1.494
1.496
1.495
1.495
1.496
1.496
1.495
1.495
1.496
1.497
1.495
1.495
1.496
1.495
1.496
1.494
1.493
1.494
1.498
1.495
1.494
1.494
1.497
1.496
1.496
1.496
1.493
1.494
1.493
1.495
1.496
1.494
1.495
1.494
1.495
1.494
1.496
1.495
1.498
1.493
1.494
1.494
1.495
1.496
1.494
1.495
1.493
1.496
1.494
1.494
1.497
1.496
1.496
1.494
1.496
1.496
1.492
1.497
1.493
1.496
1.495
1.498
1.496
1.496
1.495
1.496
1.496
1.495
1.494
1.495
1.495
1.494
1.493
1.495
1.494
1.495
1.495
1.496
1.494
1.495
1.495
1.492
1.494
1.495
1.494
1.495
1.494
1.491
1.493
1.494
1.496
1.496
1.495
1.497
1.494
1.493
1.496
1.494
1.495
1.496
1.494
1.494
1.494
1.494
1.494
1.494
1.496
1.497
1.495
1.495
1.493
1.496
1.495
1.495
1.494
1.495
1.495
1.495
1.496
1.495
1.495
1.496
1.495
1.495
1.495
1.495
1.495
1.497
1.495
1.494
1.495
1.494
1.495
1.494
1.494
1.496
1.494
1.495
1.493
1.495
1.494
1.496
1.498
1.496
1.498
1.495
1.493
1.494
1.495
1.494
1.495
1.495
1.494
1.494
1.494
1.494
1.495
1.494
1.493
1.493
1.495
1.495
1.495
1.497
1.497
1.496
1.494
1.495
1.493
1.496
1.493
1.494
1.494
1.496
1.494
1.495
1.495
1.492
1.496
1.494
1.495
1.495
1.496
1.495
1.494
1.495
1.494
1.495
1.494
1.494
1.494
1.494
1.496
1.495
1.495
1.493
1.494
1.495
1.494
1.495
1.494
1.494
1.495
1.496
1.496
1.493
1.495
1.496
1.493
1.496
1.495
1.493
1.496
1.495
1.496
1.495
1.496
1.493
1.496
1.493
1.496
1.496
1.495
1.494
1.495
1.496
1.496
1.495
1.495
1.495
1.492
1.495
1.494
1.496
1.495
1.495
1.493
1.494
1.496
1.496
1.495
1.495
1.494
1.494
1.497
1.493
1.496
1.496
1.493
1.496
1.496
1.494
1.497
1.496
1.493
1.495
1.495
1.496
1.495
1.495
1.492
1.495
1.496
1.496
1.494
1.493
1.495
1.494
1.495
1.494
1.493
1.494
1.494
1.494
1.495
1.498
1.495
1.493
1.496
1.494
1.496
1.495
1.493
1.494
1.495
1.494
1.497
1.495
1.496
1.492
1.493
1.493
1.495
1.495
1.494
1.496
1.492
1.494
1.496
1.496
1.494
1.494
1.495
1.493
1.494
1.493
1.493
1.495
1.497
1.493
1.495
1.493
1.494
1.494
1.495
1.494
1.496
1.495
1.497
1.496
1.495
1.496
1.495
1.493
1.495
1.495
1.495
1.496
1.494
1.496
1.496
1.494
1.495
1.494
1.495
1.493
1.497
1.497
1.496
1.493
1.494
1.495
1.494
1.496
1.496
1.496
1.496
1.494
1.494
1.496
1.494
1.494
1.495
1.495
1.497
1.494
1.493
1.495
1.496
1.495
1.493
1.495
1.494
1.494
1.494
1.496
1.494
1.495
1.496
1.495
1.494
1.494
1.495
1.495
1.494
1.493
1.493
1.496
1.495
1.494
1.493
1.493
1.494
1.494
1.493
1.493
1.494
1.493
1.496
1.493
1.494
1.492
1.493
1.497
1.498
1.492
1.494
1.494
1.495
1.495
1.494
1.495
1.497
1.496
1.495
1.495
1.494
1.495
1.494
1.493
1.495
1.494
1.494
1.496
1.494
1.493
1.494
1.495
1.495
1.496
1.491
1.495
1.494
1.495
1.495
1.494
1.495
1.495
1.493
1.493
1.492
1.496
1.493
1.494
1.495
1.493
1.496
1.495
1.496
1.495
1.494
1.492
1.495
1.496
1.496
1.495
1.496
1.496
1.494
1.495
1.495
1.496
1.495
1.496
1.494
1.492
1.495
1.493
1.494
1.495
1.493
1.495
1.497
1.496
1.493
1.494
1.494
1.494
1.497
1.496
1.494
1.495
1.494
1.495
1.492
1.495
1.496
1.497
1.494
1.494
1.495
1.493
1.495
1.495
1.493
1.496
1.493
1.492
1.494
1.495
1.494
1.496
1.496
1.495
1.493
1.494
1.496
1.496
1.492
1.492
1.497
1.492
1.494
1.492
1.494
1.496
1.496
1.493
1.493
1.495
1.494
1.495
1.496
1.494
1.495
1.495
1.494
1.491
1.495
1.494
1.494
1.495
1.494
1.493
1.494
1.494
1.493
1.493
1.495
1.494
1.495
1.49
1.495
1.495
1.496
1.495
1.495
1.496
1.494
1.493
1.496
1.494
1.494
1.494
1.494
1.493
1.495
1.493
1.495
1.496
1.494
1.494
1.494
1.495
1.497
1.492
1.493
1.494
1.496
1.494
1.495
1.494
1.494
1.494
1.494
1.493
1.494
1.495
1.494
1.495
1.494
1.497
1.494
1.494
1.496
1.495
1.493
1.493
1.492
1.493
1.494
1.495
1.493
1.495
1.495
1.493
1.493
1.496
1.492
1.495
1.494
1.495
1.494
1.495
1.492
1.494
1.496
1.493
1.495
1.493
1.494
1.493
1.493
1.495
1.494
1.494
1.495
1.493
1.495
1.495
1.493
1.495
1.495
1.494
1.493
1.494
1.494
0.713
1.497
1.494
1.492
1.495
1.492
1.494
1.496
1.493
1.496
1.494
1.494
1.495
1.493
1.494
1.495
1.495
1.495
1.494
1.493
1.494
1.495
1.494
1.494
1.493
1.494
1.494
1.492
1.494
1.494
1.496
1.494
1.494
1.494
1.492
1.493
1.493
1.494
1.497
1.493
1.494
1.493
1.492
1.494
1.496
1.494
1.494
1.496
1.494
1.494
1.494
1.496
1.494
1.494
1.495
1.493
1.494
1.493
1.496
1.493
1.495
1.493
1.497
1.493
1.495
1.492
1.493
1.494
1.495
1.493
1.496
1.494
1.493
1.495
1.497
1.495
1.494
1.495
1.496
1.495
1.494
1.495
1.493
1.492
1.494
1.494
1.496
1.494
1.495
1.495
1.495
1.493
1.493
1.494
1.494
1.494
1.495
1.493
1.494
1.495
1.496
1.496
1.493
1.493
1.495
1.494
1.495
1.492
1.493
1.494
1.493
1.494
1.493
1.495
1.496
1.491
1.494
1.492
1.494
1.494
1.491
1.494
1.495
1.493
1.493
1.492
1.494
1.496
1.494
1.494
1.493
1.493
1.493
1.495
1.495
1.495
1.492
1.495
1.494
1.494
1.495
1.493
1.494
1.493
1.494
1.496
1.495
1.494
1.493
1.494
1.492
1.494
1.493
1.493
1.493
1.495
1.493
1.492
1.493
1.493
1.496
1.493
1.494
1.496
1.495
1.496
1.493
1.494
1.493
1.496
1.495
1.492
1.492
1.494
1.495
1.495
1.493
1.494
1.495
1.495
1.495
1.494
1.495
1.494
1.494
1.495
1.493
1.493
1.496
1.492
1.493
1.494
1.492
1.495
1.494
1.493
1.495
1.494
1.494
1.493
1.495
1.494
1.493
1.492
1.495
1.495
1.493
1.494
1.495
1.494
1.494
1.495
1.493
1.495
1.494
1.495
1.495
1.495
1.493
1.494
1.494
1.495
1.493
1.494
1.495
1.495
1.493
1.495
1.492
1.493
1.495
1.491
1.495
1.495
1.494
1.495
1.495
1.493
1.494
1.494
1.495
1.494
1.495
1.496
1.494
1.496
1.492
1.494
1.494
1.494
1.493
1.494
1.492
1.494
1.496
1.494
1.495
1.492
1.495
1.491
1.494
1.493
1.492
1.494
1.495
1.494
1.493
1.495
1.494
1.494
1.494
1.496
1.497
1.495
1.493
1.492
1.491
1.493
1.495
1.494
1.496
1.493
1.493
1.493
1.493
1.494
1.494
1.496
1.491
1.494
1.496
1.496
1.495
1.495
1.493
1.494
1.493
1.495
1.493
1.495
1.496
1.493
1.495
1.495
1.494
1.496
1.492
1.495
1.492
1.495
1.495
1.496
1.493
1.495
1.492
1.496
1.496
1.494
1.495
1.495
1.495
1.494
1.494
1.493
1.491
1.493
1.494
1.494
1.496
1.495
1.493
1.492
1.495
1.493
1.493
1.493
1.495
1.494
1.495
1.496
1.495
1.496
1.495
1.495
1.496
1.495
1.492
1.496
1.494
1.494
1.496
1.493
1.495
1.493
1.494
1.493
1.492
1.493
1.493
1.493
1.494
1.495
1.494
1.494
1.494
1.495
1.494
1.492
1.495
1.496
1.493
1.495
1.493
1.495
1.494
1.496
1.494
1.493
1.493
1.495
1.496
1.493
1.496
1.494
1.493
1.494
1.492
1.496
1.495
1.494
1.493
1.496
1.496
1.494
1.493
1.493
1.495
1.495
1.493
1.494
1.495
1.495
1.493
1.495
1.496
1.493
1.494
1.495
1.495
1.492
1.494
1.494
1.492
1.493
1.493
1.491
1.493
1.495
1.49
1.492
1.492
1.493
1.495
1.495
1.493
1.495
1.495
1.494
1.496
1.494
1.496
1.492
1.495
1.493
1.493
1.494
1.494
1.493
1.493
1.49
1.495
1.494
1.496
1.491
1.494
1.493
1.495
1.493
1.494
1.491
1.496
1.492
1.494
1.493
1.494
1.495
1.495
1.492
1.494
1.493
1.492
1.496
1.494
1.495
1.496
1.492
1.494
1.493
1.496
1.493
1.496
1.494
1.494
1.492
1.496
1.493
1.492
1.494
1.493
1.493
1.493
1.493
1.493
1.491
1.493
1.494
1.494
1.492
1.493
1.492
1.494
1.494
1.494
1.496
1.492
1.494
1.494
1.492
1.496
1.494
1.497
1.496
1.494
1.492
1.493
1.494
1.495
1.493
1.494
1.495
1.491
1.494
1.493
1.494
1.496
1.494
1.493
1.493
1.495
1.495
1.493
1.493
1.492
1.494
1.493
1.495
1.493
1.495
1.492
1.493
1.494
1.494
1.493
1.494
1.496
1.494
1.493
1.494
1.494
1.493
1.494
1.493
1.491
1.494
1.493
1.494
1.493
1.494
1.494
1.495
1.494
1.496
1.492
1.493
1.494
1.495
1.493
1.495
1.494
1.494
1.494
1.496
1.494
1.495
1.494
1.494
1.494
1.494
1.494
1.493
1.495
1.496
1.494
1.493
1.493
1.493
1.495
1.494
1.495
1.493
1.495
1.494
1.494
1.493
1.494
1.495
1.494
1.496
1.493
1.494
1.494
1.494
1.493
1.493
1.495
1.494
1.495
1.495
1.495
1.494
1.493
1.495
1.494
1.495
1.492
1.496
1.494
1.494
1.495
1.495
1.493
1.49
1.495
1.494
1.493
1.493
1.494
1.492
1.494
1.492
1.496
1.492
1.492
1.495
1.494
1.493
1.495
1.493
1.494
1.493
1.494
1.494
1.494
1.495
1.494
1.493
1.493
1.493
1.495
1.494
1.493
1.495
1.494
1.492
1.493
1.493
1.492
1.491
1.491
1.496
1.494
1.494
1.496
1.493
1.494
1.494
1.495
1.492
1.494
1.493
1.495
1.495
1.494
1.495
1.493
1.494
1.492
1.493
1.494
1.494
1.493
1.494
1.497
1.495
1.493
1.494
1.494
1.493
1.493
1.496
1.495
1.492
1.496
1.495
1.494
1.494
1.492
1.495
1.494
1.495
1.494
1.494
1.494
1.493
1.495
1.493
1.495
1.495
1.494
1.495
1.493
1.492
1.494
1.492
1.495
1.494
1.492
1.491
1.494
1.493
1.494
1.495
1.492
1.494
1.492
1.495
1.491
1.493
1.495
1.495
1.495
1.492
1.495
1.494
1.494
1.496
1.493
1.495
1.495
1.496
1.492
1.492
1.493
1.494
1.494
1.496
1.496
1.495
1.494
1.495
1.494
1.495
1.495
1.493
1.495
1.494
1.491
1.493
1.492
1.491
1.493
1.495
1.494
1.492
1.493
1.494
1.494
1.491
1.491
1.492
1.493
1.494
1.492
1.496
1.494
1.495
1.492
1.495
1.493
1.493
1.492
1.492
1.494
1.494
1.494
1.492
1.493
1.494
1.493
1.491
1.494
1.494
1.494
1.494
1.491
1.494
1.492
1.494
1.493
1.494
1.493
1.493
1.492
1.492
1.493
1.495
1.492
1.492
1.495
1.493
1.494
1.493
1.494
1.494
1.494
1.494
1.495
1.493
1.494
1.494
1.493
1.494
1.495
1.495
1.492
1.493
1.493
1.492
1.495
1.492
1.493
1.494
1.494
1.493
1.493
1.496
1.494
1.494
1.495
1.494
1.495
1.493
1.494
1.492
1.495
1.494
1.492
1.494
1.495
1.493
1.492
1.494
1.495
1.494
1.493
1.492
1.495
1.494
1.495
1.494
1.494
1.494
1.496
1.493
1.492
1.496
1.493
1.494
1.494
1.494
1.493
1.496
1.493
1.493
1.491
1.496
1.493
1.495
1.495
1.494
1.492
1.493
1.494
1.495
1.493
1.492
1.495
1.494
1.493
1.492
1.494
1.493
1.494
1.494
1.494
1.495
1.493
1.493
1.492
1.493
1.494
1.494
1.495
1.492
1.496
1.494
1.494
1.495
1.492
1.492
1.495
1.494
1.493
1.492
1.494
1.494
1.495
1.493
1.492
1.496
1.495
1.492
1.494
1.493
1.493
1.491
1.494
1.493
1.494
1.493
1.493
1.495
1.495
1.492
1.492
1.492
1.494
1.492
1.493
1.493
1.492
1.493
1.494
1.494
1.49
1.494
1.494
1.495
1.493
1.493
1.492
1.493
1.494
1.492
1.492
1.493
1.493
1.493
1.49
1.494
1.495
1.495
1.493
1.492
1.493
1.491
1.492
1.494
1.493
1.495
1.493
1.49
1.493
1.492
1.492
1.493
1.493
1.492
1.494
1.496
1.493
1.493
1.494
1.491
1.491
1.491
1.492
1.493
1.493
1.493
1.494
1.493
1.493
1.491
1.495
1.492
1.492
1.494
1.491
1.493
1.495
1.493
1.495
1.493
1.493
1.49
1.493
1.491
1.492
1.495
1.496
1.494
1.494
1.491
1.492
1.492
1.493
1.494
1.494
1.492
1.493
1.493
1.492
1.496
1.494
1.492
1.495
1.495
1.495
1.494
1.494
1.492
1.493
1.494
1.492
1.492
1.492
1.492
1.493
1.493
1.492
1.492
1.493
1.492
1.494
1.492
1.492
1.494
1.495
1.49
1.491
1.493
1.495
1.495
1.494
1.494
1.494
1.493
1.495
1.494
1.493
1.494
1.493
1.494
1.492
1.493
1.49
1.492
1.495
1.494
1.493
1.493
1.494
1.492
1.495
1.493
1.49
1.49
1.491
1.494
1.494
1.492
1.492
1.493
1.493
1.493
1.494
1.492
1.495
1.492
1.495
1.492
1.493
1.494
1.494
1.494
1.493
1.492
1.494
1.494
1.493
1.494
1.492
1.495
1.494
1.493
1.491
1.493
1.493
1.494
1.494
1.494
1.493
1.492
1.495
1.494
1.492
1.493
1.493
1.493
1.494
1.491
1.495
1.493
1.494
1.493
1.493
1.494
1.493
1.493
1.494
1.493
1.494
1.493
1.493
1.492
1.493
1.49
1.493
1.492
1.492
1.493
1.492
1.494
1.491
1.493
1.493
1.493
1.494
1.493
1.494
1.494
1.493
1.495
1.493
1.492
1.493
1.495
1.492
1.493
1.491
1.492
1.491
1.492
1.493
1.492
1.493
1.492
1.491
1.494
1.494
1.494
1.494
1.495
1.494
1.494
1.493
1.494
1.494
1.491
1.492
1.494
1.494
1.493
1.491
1.492
1.491
1.492
1.491
1.494
1.494
1.493
1.493
1.493
1.491
1.493
1.491
1.493
1.492
1.492
1.491
1.491
1.492
1.491
1.493
1.495
1.492
1.491
1.495
1.493
1.492
1.493
1.494
1.493
1.494
1.491
1.493
1.493
1.494
1.493
1.493
1.492
1.493
1.493
1.494
1.496
1.493
1.494
1.492
1.494
1.492
1.495
1.494
1.491
1.494
1.495
1.492
1.493
1.494
1.493
1.491
1.493
1.493
1.492
1.492
1.493
1.492
1.494
1.494
1.493
1.494
1.495
1.494
1.495
1.493
1.494
1.493
1.493
1.492
1.492
1.491
1.494
1.493
1.494
1.496
1.493
1.494
1.491
1.492
1.493
1.493
1.493
1.496
1.49
1.495
1.492
1.492
1.494
1.494
1.493
1.494
1.493
1.495
1.491
1.492
1.492
1.493
1.492
1.493
1.493
1.493
1.491
1.494
1.492
1.494
1.49
1.493
1.492
1.495
1.493
1.493
1.493
1.492
1.494
1.492
1.492
1.493
1.491
1.491
1.494
1.493
1.494
1.491
1.492
1.492
1.494
1.495
1.494
1.492
1.495
1.493
1.493
1.494
1.495
1.493
1.492
1.492
1.493
1.493
1.49
1.493
1.495
1.493
1.493
1.495
1.493
1.493
1.493
1.494
1.493
1.492
1.493
1.492
1.493
1.493
1.494
1.492
1.495
1.493
1.494
1.492
1.493
1.495
1.494
1.494
1.491
1.492
1.494
1.494
1.493
1.492
1.493
1.493
1.492
1.492
1.494
1.494
1.493
1.492
1.492
1.493
1.491
1.494
1.493
1.492
1.492
1.493
1.494
1.49
1.494
1.492
1.495
1.494
1.49
1.493
1.493
1.492
1.492
1.491
1.492
1.494
1.495
1.494
1.493
1.492
1.493
1.494
1.491
1.493
1.496
1.494
1.494
1.492
1.491
1.493
1.494
1.492
1.492
1.493
1.494
1.491
1.492
1.495
1.492
1.492
1.491
1.492
1.493
1.492
1.494
1.493
1.493
1.494
1.495
1.493
1.492
1.492
1.492
1.495
1.493
1.493
1.493
1.496
1.493
1.492
1.492
1.492
1.492
1.494
1.494
1.495
1.494
1.493
1.493
1.493
1.491
1.493
1.492
1.493
1.493
1.493
1.492
1.492
1.492
1.489
1.495
1.491
1.491
1.492
1.494
1.491
1.493
1.494
1.495
1.491
1.493
1.492
1.493
1.494
1.496
1.493
1.492
1.495
1.492
1.491
1.494
1.493
1.493
1.494
1.494
1.493
1.495
1.49
1.492
1.494
1.491
1.493
1.492
1.493
1.494
1.495
1.493
1.495
1.492
1.491
1.493
1.493
1.494
1.494
1.494
1.492
1.495
1.493
1.494
1.493
1.493
1.494
1.494
1.491
1.492
1.492
1.491
1.492
1.493
1.49
1.493
1.493
1.493
1.493
1.493
1.493
1.494
1.493
1.494
1.492
1.492
1.492
1.495
1.493
1.492
1.492
1.493
1.494
1.491
1.491
1.49
1.492
1.492
1.493
1.493
1.493
1.492
1.494
1.492
1.493
1.493
1.493
1.492
1.493
1.491
1.492
1.493
1.491
1.492
1.493
1.494
1.494
1.49
1.493
1.492
1.493
1.492
1.491
1.493
1.493
1.493
1.492
1.493
1.492
1.491
1.491
1.493
1.491
1.493
1.495
1.492
1.494
1.494
1.491
1.494
1.493
1.494
1.492
1.491
1.493
1.494
1.493
1.493
1.493
1.492
1.493
1.493
1.494
1.492
1.495
1.491
1.493
1.492
1.493
1.492
1.494
1.493
1.491
1.493
1.491
1.492
1.492
1.492
1.491
1.494
1.494
1.491
1.492
1.493
1.491
1.494
1.496
1.494
1.492
1.491
1.493
1.492
1.494
1.495
1.492
1.491
1.494
1.493
1.492
1.495
1.492
1.491
1.491
1.495
1.492
1.493
1.491
1.492
1.494
1.493
1.492
1.492
1.492
1.492
1.491
1.492
1.493
1.494
1.493
1.492
1.492
1.492
1.494
1.491
1.493
1.492
1.492
1.495
1.495
1.493
1.493
1.491
1.494
1.491
1.494
1.495
1.492
1.492
1.493
1.493
1.491
1.494
1.494
1.494
1.492
1.492
1.493
1.493
1.492
1.492
1.494
1.493
1.493
1.494
1.494
1.491
1.494
1.492
1.493
1.493
1.494
1.49
1.492
1.492
1.494
1.492
1.493
1.493
1.49
1.492
1.494
1.492
1.493
1.492
1.494
1.491
1.493
1.493
1.495
1.494
1.492
1.493
1.491
1.491
1.491
1.494
1.492
1.494
1.492
1.494
1.494
1.491
1.493
1.492
1.493
1.491
1.494
1.494
1.493
1.493
1.49
1.493
1.491
1.495
1.493
1.493
1.494
1.493
1.493
1.493
1.493
1.492
1.494
1.491
1.492
1.493
1.492
1.492
1.492
1.49
1.493
1.494
1.492
1.494
1.493
1.495
1.493
1.494
1.493
1.492
1.492
1.492
1.493
1.493
1.492
1.49
1.492
1.493
1.493
1.492
1.492
1.492
1.491
1.493
1.492
1.492
1.492
1.492
1.493
1.496
1.495
1.493
1.491
1.494
1.493
1.492
1.492
1.493
1.493
1.494
1.493
1.493
1.491
1.492
1.493
1.493
1.493
1.492
1.493
1.494
1.49
1.494
1.494
1.492
1.491
1.489
1.491
1.495
1.492
1.493
1.493
1.49
1.493
1.492
1.495
1.493
1.493
1.493
1.493
1.494
1.493
1.492
1.496
1.492
1.492
1.495
1.492
1.491
1.494
1.492
1.492
1.491
1.492
1.493
1.493
1.494
1.491
1.49
1.494
1.491
1.492
1.491
1.494
1.493
1.493
1.494
1.494
1.492
1.494
1.494
1.495
1.49
1.493
1.492
1.492
1.493
1.492
1.492
1.493
1.493
1.492
1.492
1.493
1.492
1.493
1.492
1.494
1.492
1.49
1.492
1.493
1.493
1.493
1.494
1.493
1.491
1.492
1.493
1.491
1.494
1.494
1.493
1.489
1.493
1.493
1.492
1.493
1.491
1.494
1.494
1.492
1.492
1.495
1.492
1.493
1.493
1.496
1.492
1.492
1.495
1.491
1.493
1.49
1.492
1.493
1.49
1.492
1.494
1.492
1.493
1.49
1.493
1.493
1.495
1.492
1.494
1.493
1.491
1.491
1.493
1.492
1.492
1.493
1.496
1.493
1.494
1.492
1.493
1.493
1.493
1.491
1.492
1.492
1.495
1.492
1.491
1.491
1.491
1.492
1.49
1.492
1.492
1.491
1.493
1.493
1.492
1.494
1.491
1.491
1.491
1.493
1.493
1.491
1.493
1.49
1.492
1.491
1.491
1.494
1.495
1.491
1.492
1.492
1.492
1.493
1.491
1.492
1.492
1.495
1.493
1.494
1.491
1.492
1.494
1.494
1.494
1.492
1.491
1.494
1.493
1.492
1.493
1.491
1.492
1.493
1.494
1.491
1.492
1.491
1.493
1.491
1.492
1.492
1.493
1.493
1.492
1.489
1.492
1.492
1.492
1.493
1.493
1.489
1.492
1.492
1.493
1.493
1.492
1.494
1.493
1.492
1.491
1.493
1.491
1.493
1.491
1.493
1.491
1.492
1.492
1.492
1.493
1.494
1.494
1.49
1.492
1.492
1.493
1.492
1.491
1.493
1.492
1.494
1.494
1.494
1.492
1.491
1.492
1.492
1.491
1.492
1.492
1.491
1.494
1.491
1.493
1.493
1.493
1.493
1.492
1.491
1.495
1.494
1.492
1.492
1.493
1.49
1.49
1.491
1.493
1.49
1.491
1.491
1.491
1.493
1.495
1.492
1.492
1.492
1.494
1.493
1.492
1.492
1.49
1.491
1.493
1.494
1.492
1.493
1.491
1.492
1.492
1.491
1.493
1.491
1.493
1.492
1.491
1.492
1.494
1.49
1.492
1.491
1.493
1.495
1.492
1.496
1.491
1.491
1.493
1.492
1.491
1.492
1.49
1.491
1.493
1.493
1.492
1.493
1.493
1.492
1.494
1.492
1.49
1.492
1.493
1.49
1.492
1.491
1.493
1.491
1.491
1.493
1.491
1.491
1.491
1.491
1.49
1.494
1.492
1.492
1.489
1.493
1.489
1.491
1.491
1.492
1.492
1.491
1.494
1.494
1.492
1.494
1.494
1.493
1.491
1.492
1.492
1.494
1.492
1.49
1.494
1.49
1.491
1.493
1.493
1.493
1.491
1.492
1.494
1.492
1.492
1.493
1.491
1.493
1.49
1.492
1.493
1.492
1.494
1.492
1.491
1.491
1.491
1.492
1.492
1.491
1.492
1.493
1.492
1.494
1.491
1.491
1.493
1.494
1.49
1.491
1.494
1.493
1.493
1.493
1.493
1.492
1.49
1.493
1.493
1.492
1.49
1.493
1.493
1.493
1.49
1.492
1.494
1.492
1.492
1.491
1.491
1.493
1.494
1.492
1.491
1.493
1.49
1.491
1.491
1.494
1.49
1.492
1.491
1.494
1.493
1.492
1.493
1.494
1.491
1.491
1.493
1.491
1.492
1.491
1.49
1.491
1.492
1.492
1.491
1.492
1.491
1.493
1.492
1.492
1.491
1.493
1.493
1.493
1.49
1.491
1.491
1.491
1.491
1.494
1.494
1.492
1.492
1.492
1.492
1.491
1.492
1.491
1.49
1.493
1.49
1.493
1.492
1.493
1.491
1.494
1.491
1.492
1.493
1.493
1.49
1.493
1.492
1.493
1.492
1.49
1.494
1.491
1.494
1.493
1.493
1.492
1.492
1.491
1.492
1.492
1.492
1.492
1.495
1.491
1.491
1.493
1.491
1.489
1.492
1.492
1.494
1.489
1.494
1.491
1.491
1.494
1.493
1.493
1.493
1.493
1.492
1.493
1.49
1.491
1.493
1.493
1.491
1.491
1.492
1.492
1.492
1.492
1.492
1.492
1.491
1.494
1.492
1.492
1.492
1.491
1.492
1.491
1.491
1.491
1.489
1.494
1.492
1.494
1.492
1.492
1.491
1.494
1.49
1.492
1.492
1.491
1.492
1.491
1.493
1.493
1.49
1.49
1.49
1.492
1.493
1.492
1.493
1.49
1.489
1.494
1.492
1.49
1.491
1.491
1.49
1.49
1.491
1.491
1.493
1.492
1.493
1.491
1.489
1.493
1.492
1.491
1.492
1.493
1.492
1.492
1.491
1.492
1.492
1.489
1.492
1.492
1.491
1.49
1.491
1.492
1.493
1.49
1.491
1.492
1.492
1.49
1.492
1.491
1.491
1.492
1.491
1.492
1.491
1.49
1.494
1.49
1.493
1.493
1.489
1.492
1.491
1.493
1.493
1.491
1.491
1.492
1.493
1.492
1.491
1.492
1.493
1.492
1.494
1.493
1.49
1.492
1.491
1.491
1.493
1.492
1.49
1.492
1.491
1.491
1.49
1.493
1.491
1.492
1.493
1.491
1.492
1.491
1.492
1.491
1.491
1.492
1.49
1.494
1.492
1.491
1.491
1.491
1.493
1.493
1.49
1.493
1.491
1.492
1.49
1.494
1.491
1.493
1.493
1.491
1.491
1.493
1.492
1.49
1.49
1.492
1.493
1.491
1.494
1.493
1.492
1.492
1.492
1.492
1.493
1.491
1.493
1.492
1.493
1.492
1.49
1.489
1.492
1.493
1.493
1.495
1.493
1.493
1.493
1.493
1.491
1.491
1.492
1.492
1.492
1.493
1.489
1.491
1.49
1.492
1.491
1.49
1.491
1.493
1.491
1.492
1.491
1.492
1.49
1.491
1.492
1.491
1.493
1.491
1.491
1.493
1.491
1.493
1.493
1.49
1.496
1.491
1.494
1.49
1.494
1.494
1.492
1.49
1.494
1.49
1.492
1.493
1.491
1.491
1.492
1.493
1.494
1.49
1.492
1.491
1.491
1.489
1.491
1.491
1.491
1.489
1.491
1.492
1.492
1.491
1.49
1.494
1.492
1.492
1.491
1.491
1.491
1.489
1.49
1.491
1.492
1.491
1.494
1.492
1.491
1.492
1.492
1.491
1.492
1.494
1.491
1.492
1.489
1.49
1.49
1.491
1.489
1.493
1.492
1.493
1.491
1.492
1.492
1.493
1.491
1.492
1.491
1.49
1.491
1.492
1.493
1.49
1.492
1.491
1.494
1.49
1.492
1.49
1.492
1.489
1.492
1.492
1.491
1.49
1.491
1.492
1.492
1.492
1.491
1.49
1.491
1.49
1.49
1.491
1.491
1.492
1.491
1.489
1.492
1.491
1.492
1.492
1.493
1.491
1.492
1.492
1.491
1.491
1.492
1.491
1.492
1.491
1.49
1.493
1.491
1.492
1.491
1.494
1.49
1.492
1.492
1.492
1.487
1.492
1.491
1.49
1.494
1.49
1.489
1.49
1.492
1.492
1.494
1.49
1.491
1.491
1.491
1.492
1.493
1.49
1.493
1.49
1.494
1.491
1.491
1.491
1.493
1.491
1.491
1.491
1.491
1.491
1.494
1.491
1.491
1.49
1.492
1.492
1.492
1.492
1.492
1.491
1.492
1.493
1.492
1.49
1.491
1.491
1.492
1.49
1.489
1.493
1.491
1.493
1.491
1.491
1.491
1.489
1.492
1.493
1.491
1.491
1.493
1.491
1.491
1.493
1.49
1.493
1.493
1.492
1.491
1.492
1.49
1.491
1.494
1.492
1.49
1.49
1.49
1.493
1.493
1.49
1.494
1.491
1.492
1.494
1.491
1.493
1.492
1.493
1.492
1.493
1.491
1.49
1.492
1.493
1.492
1.49
1.491
1.493
1.492
1.491
1.491
1.493
1.494
1.489
1.492
1.492
1.491
1.491
1.492
1.493
1.492
1.491
1.491
1.492
1.492
1.492
1.491
1.492
1.491
1.49
1.489
1.492
1.492
1.492
1.492
1.493
1.492
1.491
1.491
1.49
1.491
1.492
1.49
1.492
1.491
1.493
1.489
1.49
1.492
1.492
1.491
1.492
1.492
1.493
1.49
1.494
1.493
1.492
1.494
1.491
1.491
1.493
1.49
1.492
1.49
1.492
1.492
1.493
1.493
1.492
1.493
1.492
1.491
1.492
1.493
1.493
1.493
1.491
1.492
1.493
1.492
1.492
1.492
1.494
1.495
1.494
1.494
1.493
1.492
1.493
1.494
1.493
1.494
1.494
1.489
1.491
1.493
1.49
1.49
1.492
1.493
1.491
1.493
1.492
1.493
1.491
1.494
1.491
1.491
1.491
1.492
1.493
1.489
1.49
1.493
1.491
1.492
1.494
1.489
1.492
1.49
1.493
1.491
1.491
1.493
1.494
1.493
1.492
1.493
1.492
1.492
1.492
1.493
1.49
1.491
1.491
1.492
1.494
1.491
1.491
1.491
1.49
1.49
1.49
1.492
1.491
1.492
1.493
1.493
1.492
1.49
1.491
1.49
1.489
1.492
1.492
1.493
1.493
1.493
1.49
1.492
1.491
1.49
1.491
1.493
1.492
1.492
1.493
1.487
1.494
1.493
1.495
1.493
1.492
1.49
1.49
1.492
1.492
1.491
1.49
1.493
1.49
1.491
1.491
1.491
1.492
1.489
1.492
1.491
1.491
1.492
1.49
1.491
1.492
1.493
1.491
1.49
1.492
1.489
1.49
1.49
1.493
1.491
1.492
1.49
1.491
1.491
1.493
1.491
1.493
1.491
1.491
1.492
1.491
1.489
1.491
1.494
1.49
1.492
1.492
1.49
1.492
1.491
1.489
1.493
1.492
1.49
1.492
1.492
1.491
1.492
1.492
1.491
1.49
1.49
1.49
1.492
1.492
1.493
1.492
1.49
1.491
1.49
1.491
1.491
1.49
1.491
1.491
1.492
1.49
1.494
1.492
1.491
1.49
1.488
1.493
1.491
1.49
1.491
1.491
1.492
1.493
1.491
1.489
1.492
1.494
1.493
1.491
1.491
1.489
1.489
1.492
1.491
1.49
1.491
1.491
1.489
1.492
1.492
1.493
1.492
1.49
1.49
1.489
1.492
1.491
1.49
1.493
1.489
1.491
1.493
1.491
1.49
1.491
1.49
1.491
1.493
1.49
1.491
1.492
1.491
1.49
1.49
1.494
1.493
1.492
1.49
1.491
1.491
1.491
1.489
1.492
1.491
1.492
1.492
1.489
1.491
1.491
1.489
1.493
1.491
1.491
1.491
1.492
1.49
1.492
1.491
1.49
1.492
1.491
1.494
1.492
1.492
1.491
1.491
1.49
1.492
1.491
1.494
1.491
1.491
1.492
1.493
1.491
1.492
1.491
1.492
1.491
1.491
1.491
1.493
1.492
1.49
1.489
1.493
1.491
1.489
1.491
1.492
1.489
1.489
1.49
1.492
1.49
1.492
1.491
1.492
1.493
1.492
1.491
1.491
1.49
1.491
1.491
1.491
1.493
1.491
1.493
1.491
1.492
1.493
1.492
1.491
1.49
1.491
1.492
1.491
1.491
1.49
1.493
1.489
1.491
1.49
1.489
1.491
1.492
1.493
1.492
1.491
1.492
1.492
1.491
1.49
1.491
1.491
1.492
1.493
1.491
1.49
1.493
1.491
1.489
1.491
1.492
1.493
1.491
1.49
1.491
1.492
1.491
1.491
1.493
1.491
1.49
1.491
1.489
1.491
1.49
1.492
1.491
1.492
1.49
1.489
1.49
1.493
1.491
1.493
1.491
1.491
1.492
1.493
1.491
1.493
1.491
1.489
1.494
1.491
1.491
1.491
1.49
1.492
1.493
1.491
1.491
1.492
1.49
1.491
1.492
1.491
1.491
1.492
1.491
1.49
1.489
1.492
1.489
1.492
1.491
1.49
1.49
1.489
1.49
1.488
1.491
1.492
1.492
1.49
1.492
1.494
1.491
1.491
1.49
1.488
1.491
1.491
1.491
1.491
1.491
1.49
1.489
1.49
1.493
1.49
1.49
1.491
1.492
1.492
1.489
1.49
1.492
1.489
1.491
1.492
1.49
1.491
1.492
1.492
1.493
1.492
1.492
1.493
1.491
1.491
1.49
1.491
1.49
1.491
1.491
1.489
1.491
1.49
1.492
1.49
1.491
1.491
1.49
1.491
1.491
1.493
1.49
1.489
1.493
1.489
1.491
1.491
1.49
1.49
1.491
1.49
1.49
1.49
1.492
1.49
1.492
1.49
1.49
1.493
1.493
1.489
1.493
1.491
1.49
1.492
1.491
1.49
1.492
1.492
1.491
1.489
1.492
1.49
1.492
1.488
1.491
1.491
1.491
1.492
1.494
1.493
1.49
1.491
1.493
1.491
1.49
1.492
1.493
1.491
1.49
1.491
1.49
1.491
1.492
1.49
1.492
1.491
1.49
1.49
1.49
1.49
1.491
1.49
1.492
1.49
1.489
1.491
1.49
1.491
1.489
1.493
1.489
1.492
1.491
1.489
1.491
1.491
1.491
1.492
1.491
1.492
1.49
1.489
1.492
1.494
1.493
1.491
1.491
1.487
1.49
1.491
1.491
1.49
1.489
1.491
1.493
1.489
1.49
1.489
1.489
1.49
1.49
1.489
1.49
1.491
1.492
1.49
1.492
1.491
1.491
1.489
1.49
1.489
1.489
1.491
1.491
1.492
1.492
1.491
1.488
1.49
1.49
1.493
1.491
1.491
1.49
1.488
1.491
1.492
1.49
1.49
1.493
1.492
1.491
1.491
1.491
1.49
1.491
1.491
1.49
1.49
1.491
1.489
1.489
1.49
1.492
1.49
1.491
1.491
1.489
1.489
1.491
1.491
1.491
1.49
1.491
1.49
1.493
1.492
1.492
1.491
1.491
1.492
1.491
1.491
1.492
1.492
1.489
1.491
1.491
1.491
1.49
1.493
1.489
1.491
1.489
1.491
1.491
1.491
1.49
1.49
1.49
1.491
1.49
1.491
1.489
1.493
1.494
1.493
1.491
1.489
1.493
1.491
1.491
1.491
1.489
1.49
1.49
1.49
1.49
1.49
1.49
1.49
1.492
1.49
1.492
1.489
1.491
1.489
1.489
1.493
1.491
1.488
1.491
1.493
1.49
1.488
1.491
1.491
1.489
1.491
1.491
1.491
1.492
1.491
1.49
1.49
1.491
1.491
1.492
1.492
1.49
1.489
1.492
1.491
1.49
1.491
1.489
1.489
1.492
1.493
1.491
1.49
1.489
1.492
1.49
1.493
1.491
1.493
1.489
1.492
1.491
1.49
1.49
1.49
1.489
1.491
1.491
1.492
1.491
1.489
1.49
1.492
1.491
1.491
1.49
1.492
1.491
1.491
1.489
1.493
1.491
1.488
1.489
1.493
1.489
1.491
1.492
1.49
1.489
1.489
1.493
1.49
1.491
1.492
1.489
1.488
1.491
1.491
1.491
1.493
1.493
1.49
1.491
1.49
1.49
1.491
1.49
1.492
1.491
1.49
1.491
1.492
1.49
1.491
1.489
1.49
1.493
1.491
1.492
1.49
1.489
1.488
1.491
1.493
1.492
1.489
1.492
1.491
1.491
1.488
1.49
1.489
1.49
1.492
1.492
1.489
1.49
1.491
1.489
1.492
1.491
1.488
1.491
1.488
1.49
1.488
1.492
1.491
1.492
1.49
1.492
1.491
1.491
1.492
1.49
1.491
1.491
1.491
1.491
1.491
1.491
1.49
1.49
1.492
1.49
1.488
1.49
1.492
1.49
1.49
1.491
1.489
1.49
1.49
1.49
1.49
1.49
1.492
1.491
1.491
1.491
1.49
1.49
1.492
1.491
1.49
1.491
1.489
1.492
1.493
1.491
1.49
1.491
1.492
1.489
1.491
1.49
1.491
1.489
1.491
1.492
1.489
1.492
1.491
1.49
1.49
1.491
1.49
1.49
1.491
1.49
1.492
1.492
1.491
1.49
1.492
1.49
1.488
1.491
1.491
1.488
1.488
1.49
1.491
1.492
1.49
1.49
1.491
1.491
1.491
1.489
1.49
1.49
1.491
1.491
1.492
1.491
1.491
1.492
1.489
1.49
1.489
1.492
1.49
1.49
1.49
1.49
1.491
1.491
1.491
1.49
1.49
1.491
1.492
1.49
1.49
1.491
1.491
1.491
1.491
1.493
1.49
1.489
1.491
1.491
1.488
1.489
1.492
1.49
1.489
1.491
1.49
1.491
1.492
1.49
1.491
1.49
1.489
1.491
1.491
1.489
1.488
1.489
1.493
1.491
1.488
1.49
1.49
1.489
1.491
1.49
1.492
1.49
1.489
1.49
1.49
1.49
1.49
1.493
1.49
1.489
1.49
1.491
1.488
1.491
1.488
1.492
1.491
1.49
1.489
1.491
1.49
1.49
1.49
1.489
1.49
1.491
1.49
1.492
1.49
1.491
1.493
1.491
1.49
1.492
1.491
1.493
1.491
1.49
1.491
1.488
1.489
1.49
1.49
1.489
1.489
1.489
1.491
1.491
1.491
1.489
1.489
1.49
1.491
1.49
1.491
1.49
1.492
1.491
1.489
1.49
1.489
1.49
1.491
1.491
1.491
1.491
1.491
1.49
1.49
1.49
1.49
1.49
1.488
1.488
1.492
1.492
1.488
1.49
1.49
1.49
1.49
1.49
1.491
1.491
1.49
1.49
1.492
1.49
1.489
1.492
1.49
1.491
1.489
1.488
1.49
1.491
1.491
1.489
1.49
1.491
1.491
1.491
1.491
1.489
1.489
1.49
1.49
1.491
1.49
1.489
1.49
1.492
1.491
1.49
1.489
1.492
1.492
1.487
1.489
1.489
1.489
1.492
1.489
1.49
1.49
1.489
1.491
1.487
1.491
1.492
1.49
1.489
1.489
1.489
1.49
1.49
1.489
1.489
1.49
1.49
1.491
1.488
1.49
1.493
1.492
1.49
1.49
1.491
1.489
1.49
1.489
1.493
1.489
1.49
1.492
1.49
1.49
1.49
1.49
1.489
1.492
1.488
1.492
1.491
1.49
1.489
1.491
1.49
1.491
1.49
1.492
1.489
1.49
1.492
1.492
1.489
1.491
1.489
1.487
1.489
1.49
1.49
1.491
1.492
1.49
1.49
1.491
1.491
1.49
1.491
1.489
1.491
1.489
1.489
1.489
1.492
1.489
1.491
1.49
1.49
1.489
1.49
1.492
1.493
1.491
1.488
1.49
1.492
1.49
1.492
1.489
1.492
1.49
1.489
1.49
1.49
1.49
1.489
1.491
1.49
1.488
1.491
1.489
1.49
1.492
1.491
1.492
1.491
1.487
1.491
1.489
1.492
1.492
1.489
1.49
1.49
1.492
1.491
1.491
1.488
1.49
1.491
1.49
1.491
1.492
1.489
1.488
1.488
1.491
1.489
1.491
1.49
1.491
1.491
1.492
1.491
1.49
1.49
1.489
1.492
1.49
1.489
1.489
1.489
1.49
1.489
1.491
1.488
1.489
1.492
1.492
1.49
1.491
1.49
1.491
1.49
1.489
1.49
1.489
1.488
1.491
1.492
1.488
1.49
1.49
1.491
1.492
1.489
1.489
1.491
1.489
1.494
1.489
1.488
1.491
1.489
1.489
1.49
1.49
1.487
1.49
1.49
1.49
1.49
1.487
1.489
1.492
1.49
1.489
1.49
1.492
1.491
1.492
1.491
1.491
1.491
1.489
1.492
1.489
1.489
1.491
1.487
1.489
1.492
1.491
1.491
1.49
1.489
1.492
1.491
1.49
1.489
1.49
1.491
1.491
1.492
1.489
1.488
1.489
1.491
1.487
1.49
1.491
1.489
1.49
1.49
1.491
1.49
1.488
1.49
1.491
1.49
1.488
1.489
1.491
1.49
1.489
1.49
1.491
1.491
1.489
1.488
1.493
1.489
1.492
1.491
1.489
1.49
1.491
1.492
1.488
1.491
1.491
1.491
1.491
1.491
1.491
1.49
1.492
1.49
1.49
1.491
1.49
1.491
1.492
1.489
1.489
1.491
1.491
1.489
1.489
1.492
1.49
1.491
1.492
1.49
1.489
1.489
1.49
1.49
1.49
1.492
1.491
1.487
1.49
1.491
1.489
1.49
1.489
1.49
1.49
1.491
1.491
1.491
1.491
1.487
1.487
1.491
1.488
1.49
1.49
1.489
1.487
1.489
1.49
1.49
1.49
1.49
1.49
1.491
1.489
1.49
1.488
1.49
1.49
1.49
1.49
1.491
1.489
1.489
1.49
1.491
1.49
1.491
1.489
1.489
1.49
1.491
1.489
1.49
1.487
1.488
1.488
1.491
1.49
1.491
1.491
1.492
1.491
1.49
1.491
1.492
1.493
1.489
1.488
1.492
1.489
1.492
1.491
1.49
1.49
1.491
1.49
1.491
1.488
1.49
1.49
1.489
1.487
1.492
1.488
1.49
1.489
1.489
1.489
1.492
1.489
1.488
1.488
1.49
1.491
1.49
1.489
1.491
1.491
1.491
1.49
1.492
1.49
1.49
1.491
1.492
1.492
1.492
1.49
1.491
1.492
1.492
1.491
1.491
1.491
1.489
1.489
1.492
1.488
1.488
1.491
1.488
1.489
1.489
1.488
1.489
1.49
1.492
1.488
1.489
1.491
1.49
1.489
1.49
1.491
1.491
1.491
1.488
1.491
1.489
1.487
1.491
1.49
1.489
1.489
1.491
1.49
1.487
1.489
1.49
1.491
1.49
1.49
1.489
1.489
1.49
1.489
1.491
1.489
1.49
1.489
1.49
1.49
1.49
1.487
1.491
1.489
1.489
1.49
1.489
1.49
1.49
1.493
1.488
1.489
1.487
1.488
1.491
1.49
1.49
1.489
1.488
1.489
1.489
1.489
1.489
1.488
1.489
1.491
1.49
1.49
1.488
1.489
1.49
1.489
1.491
1.489
1.49
1.489
1.489
1.49
1.491
1.49
1.49
1.491
1.49
1.488
1.492
1.491
1.49
1.49
1.491
1.489
1.488
1.489
1.491
1.488
1.491
1.49
1.488
1.489
1.489
1.49
1.49
1.489
1.491
1.492
1.49
1.492
1.488
1.491
1.489
1.488
1.489
1.49
1.489
1.489
1.488
1.491
1.488
1.49
1.49
1.488
1.489
1.49
1.488
1.489
1.489
1.488
1.491
1.49
1.49
1.488
1.49
1.489
1.49
1.49
1.489
1.491
1.49
1.49
1.491
1.49
1.49
1.49
1.489
1.49
1.49
1.491
1.491
1.491
1.49
1.488
1.49
1.489
1.489
1.488
1.49
1.489
1.489
1.491
1.489
1.491
1.489
1.49
1.491
1.491
1.49
1.488
1.491
1.491
1.49
1.49
1.488
1.49
1.491
1.491
1.49
1.489
1.49
1.487
1.49
1.488
1.489
1.488
1.489
1.49
1.49
1.489
1.488
1.49
1.487
1.488
1.488
1.489
1.49
1.49
1.488
1.489
1.49
1.49
1.489
1.488
1.49
1.491
1.488
1.49
1.489
1.49
1.489
1.49
1.491
1.489
1.488
1.489
1.49
1.488
1.489
1.488
1.49
1.489
1.489
1.491
1.489
1.49
1.49
1.488
1.49
1.489
1.488
1.489
1.491
1.491
1.491
1.491
1.489
1.49
1.489
1.489
1.489
1.49
1.489
1.49
1.49
1.49
1.488
1.489
1.485
1.492
1.489
1.488
1.49
1.491
1.489
1.489
1.491
1.491
1.49
1.489
1.488
1.489
1.488
1.491
1.489
1.491
1.489
1.488
1.49
1.489
1.49
1.49
1.489
1.49
1.488
1.49
1.49
1.49
1.489
1.489
1.491
1.486
1.492
1.488
1.49
1.489
1.488
1.488
1.49
1.488
1.49
1.489
1.49
1.49
1.487
1.488
1.49
1.488
1.489
1.488
1.487
1.491
1.489
1.488
1.489
1.49
1.489
1.488
1.49
1.49
1.487
1.488
1.49
1.488
1.487
1.49
1.49
1.489
1.489
1.487
1.491
1.489
1.49
1.488
1.489
1.488
1.489
1.49
1.488
1.487
1.49
1.488
1.49
1.488
1.49
1.489
1.488
1.487
1.488
1.49
1.489
1.489
1.49
1.49
1.49
1.492
1.487
1.489
1.489
1.489
1.489
1.488
1.49
1.491
1.493
1.489
1.489
1.492
1.49
1.487
1.489
1.489
1.488
1.49
1.489
1.49
1.489
1.488
1.491
1.49
1.489
1.489
1.489
1.488
1.49
1.49
1.487
1.487
1.49
1.49
1.49
1.49
1.488
1.489
1.489
1.489
1.489
1.488
1.489
1.49
1.489
1.488
1.49
1.49
1.489
1.486
1.489
1.49
1.491
1.489
1.489
1.488
1.489
1.49
1.489
1.488
1.488
1.488
1.488
1.49
1.489
1.488
1.489
1.489
1.488
1.489
1.489
1.487
1.488
1.487
1.489
1.489
1.489
1.489
1.489
1.49
1.49
1.49
1.489
1.49
1.491
1.49
1.49
1.491
1.492
1.489
1.489
1.49
1.489
1.49
1.489
1.489
1.49
1.491
1.488
1.49
1.489
1.49
1.489
1.49
1.492
1.49
1.491
1.488
1.487
1.49
1.489
1.488
1.49
1.487
1.489
1.489
1.49
1.49
1.491
1.489
1.49
1.489
1.49
1.487
1.49
1.49
1.49
1.488
1.49
1.489
1.487
1.489
1.489
1.49
1.491
1.491
1.489
1.487
1.491
1.488
1.489
1.489
1.489
1.489
1.488
1.489
1.488
1.49
1.49
1.49
1.49
1.487
1.491
1.489
1.489
1.489
1.491
1.488
1.49
1.487
1.489
1.488
1.489
1.487
1.489
1.49
1.491
1.488
1.49
1.488
1.488
1.489
1.49
1.49
1.489
1.49
1.49
1.489
1.491
1.488
1.489
1.49
1.489
1.489
1.49
1.49
1.488
1.489
1.491
1.49
1.489
1.488
1.489
1.49
1.491
1.489
1.489
1.488
1.49
1.488
1.49
1.489
1.49
1.489
1.492
1.489
1.488
1.488
1.492
1.489
1.489
1.488
1.489
1.489
1.489
1.488
1.489
1.49
1.489
1.488
1.489
1.489
1.489
1.488
1.49
1.487
1.491
1.488
1.49
1.491
1.491
1.49
1.488
1.488
1.488
1.487
1.49
1.489
1.488
1.489
1.488
1.49
1.49
1.49
1.489
1.49
1.489
1.489
1.49
1.49
1.489
1.489
1.491
1.489
1.489
1.488
1.489
1.49
1.489
1.489
1.489
1.489
1.49
1.489
1.489
1.489
1.489
1.487
1.49
1.487
1.487
1.49
1.49
1.492
1.489
1.489
1.491
1.488
1.49
1.491
1.49
1.491
1.488
1.488
1.491
1.489
1.489
1.488
1.489
1.491
1.49
1.489
1.491
1.486
1.489
1.489
1.49
1.489
1.488
1.491
1.489
1.49
1.49
1.492
1.489
1.491
1.488
1.491
1.488
1.489
1.489
1.491
1.489
1.489
1.49
1.488
1.489
1.49
1.49
1.489
1.489
1.49
1.49
1.488
1.488
1.491
1.488
1.488
1.487
1.489
1.49
1.491
1.491
1.489
1.488
1.491
1.49
1.487
1.489
1.488
1.488
1.49
1.488
1.489
1.489
1.488
1.49
1.488
1.49
1.49
1.491
1.488
1.488
1.491
1.488
1.491
1.49
1.489
1.487
1.489
1.489
1.488
1.49
1.489
1.488
1.49
1.486
1.489
1.49
1.489
1.49
1.489
1.487
1.49
1.49
1.491
1.488
1.49
1.489
1.491
1.49
1.49
1.49
1.488
1.49
1.488
1.49
1.489
1.487
1.489
1.49
1.491
1.489
1.487
1.488
1.488
1.49
1.488
1.491
1.491
1.49
1.489
1.489
1.49
1.49
1.488
1.489
1.487
1.488
1.491
1.489
1.49
1.49
1.488
1.489
1.49
1.486
1.489
1.489
1.489
1.489
1.487
1.491
1.488
1.489
1.488
1.49
1.49
1.485
1.489
1.491
1.489
1.488
1.488
1.489
1.488
1.487
1.49
1.49
1.489
1.489
1.491
1.488
1.491
1.488
1.487
1.489
1.489
1.49
1.489
1.489
1.49
1.488
1.487
1.488
1.489
1.488
1.489
1.49
1.488
1.488
1.492
1.49
1.49
1.49
1.49
1.492
1.49
1.488
1.491
1.49
1.488
1.49
1.488
1.489
1.489
1.489
1.49
1.491
1.49
1.489
1.488
1.488
1.491
1.49
1.489
1.488
1.49
1.489
1.492
1.489
1.487
1.491
1.489
1.489
1.489
1.489
1.49
1.487
1.489
1.488
1.487
1.488
1.488
1.488
1.49
1.489
1.488
1.49
1.49
1.491
1.489
1.489
1.489
1.488
1.487
1.49
1.49
1.491
1.488
1.489
1.489
1.488
1.489
1.489
1.489
1.489
1.488
1.491
1.49
1.489
1.489
1.49
1.488
1.49
1.487
1.487
1.49
1.488
1.489
1.488
1.488
1.487
1.489
1.49
1.491
1.489
1.489
1.491
1.489
1.488
1.488
1.49
1.487
1.489
1.49
1.489
1.487
1.489
1.491
1.487
1.489
1.49
1.489
1.488
1.489
1.49
1.489
1.489
1.489
1.487
1.487
1.487
1.487
1.489
1.49
1.489
1.49
1.491
1.488
1.489
1.489
1.49
1.489
1.489
1.49
1.491
1.49
1.49
1.487
1.487
1.489
1.489
1.49
1.487
1.489
1.488
1.489
1.489
1.489
1.488
1.49
1.488
1.489
1.489
1.492
1.488
1.49
1.486
1.488
1.489
1.49
1.49
1.49
1.491
1.489
1.489
1.488
1.489
1.491
1.488
1.488
1.488
1.488
1.489
1.491
1.489
1.489
1.49
1.488
1.49
1.488
1.489
1.488
1.488
1.49
1.492
1.488
1.49
1.49
1.489
1.487
1.488
1.488
1.489
1.488
1.491
1.488
1.489
1.488
1.488
1.487
1.49
1.488
1.49
1.49
1.49
1.489
1.488
1.489
1.49
1.487
1.487
1.488
1.489
1.486
1.489
1.489
1.487
1.489
1.49
1.49
1.489
1.488
1.489
1.488
1.488
1.49
1.489
1.489
1.489
1.491
1.489
1.489
1.49
1.491
1.488
1.488
1.49
1.489
1.49
1.488
1.489
1.488
1.487
1.49
1.488
1.49
1.489
1.49
1.489
1.489
1.488
1.489
1.489
1.49
1.487
1.489
1.488
1.489
1.491
1.491
1.49
1.489
1.49
1.489
1.488
1.489
1.489
1.488
1.488
1.489
1.49
1.49
1.488
1.49
1.489
1.489
1.49
1.488
1.489
1.489
1.49
1.489
1.489
1.49
1.49
1.487
1.489
1.492
1.489
1.489
1.489
1.49
1.487
1.486
1.491
1.49
1.489
1.488
1.488
1.49
1.49
1.488
1.489
1.488
1.489
1.489
1.49
1.489
1.487
1.489
1.488
1.49
1.491
1.487
1.49
1.488
1.489
1.492
1.487
1.486
1.489
1.489
1.489
1.489
1.487
1.489
1.488
1.49
1.488
1.489
1.49
1.487
1.488
1.49
1.488
1.49
1.49
1.49
1.489
1.487
1.49
1.487
1.487
1.488
1.49
1.489
1.487
1.488
1.489
1.488
1.488
1.488
1.488
1.49
1.489
1.488
1.488
1.49
1.488
1.488
1.489
1.488
1.489
1.488
1.487
1.489
1.489
1.489
1.491
1.488
1.487
1.491
1.489
1.487
1.489
1.49
1.488
1.489
1.489
1.487
1.489
1.486
1.488
1.49
1.487
1.489
1.488
1.488
1.491
1.488
1.489
1.489
1.489
1.489
1.489
1.486
1.488
1.489
1.489
1.49
1.489
1.49
1.488
1.489
1.488
1.488
1.491
1.489
1.488
1.489
1.489
1.49
1.488
1.489
1.486
1.489
1.487
1.49
1.487
1.488
1.487
1.489
1.487
1.489
1.49
1.487
1.488
1.488
1.489
1.491
1.488
1.487
1.487
1.491
1.488
1.49
1.489
1.488
1.487
1.487
1.489
1.487
1.489
1.488
1.489
1.488
1.489
1.488
1.49
1.488
1.489
1.488
1.487
1.488
1.488
1.488
1.487
1.49
1.488
1.488
1.489
1.49
1.487
1.489
1.488
1.488
1.489
1.488
1.488
1.488
1.488
1.489
1.489
1.487
1.487
1.488
1.489
1.488
1.49
1.487
1.489
1.488
1.49
1.49
1.49
1.488
1.49
1.489
1.489
1.487
1.488
1.488
1.489
1.487
1.489
1.487
1.49
1.489
1.488
1.486
1.488
1.487
1.487
1.487
1.49
1.49
1.488
1.488
1.489
1.489
1.488
1.488
1.485
1.487
1.489
1.49
1.489
1.487
1.486
1.489
1.49
1.487
1.488
1.486
1.489
1.485
1.487
1.489
1.488
1.487
1.488
1.487
1.487
1.488
1.488
1.488
1.485
1.487
1.487
1.488
1.489
1.489
1.487
1.488
1.488
1.487
1.488
1.489
1.487
1.487
1.487
1.489
1.486
1.489
1.488
1.486
1.487
1.488
1.489
1.491
1.487
1.487
1.487
1.488
1.489
1.488
1.489
1.489
1.487
1.489
1.487
1.488
1.49
1.489
1.489
1.487
1.486
1.486
1.488
1.486
1.487
1.491
1.488
1.489
1.489
1.488
1.488
1.488
1.489
1.488
1.487
1.488
1.491
1.487
1.489
1.488
1.487
1.488
1.489
1.489
1.489
1.486
1.487
1.488
1.488
1.487
1.488
1.489
1.489
1.488
1.487
1.489
1.487
1.488
1.486
1.489
1.488
1.489
1.487
1.489
1.487
1.49
1.487
1.489
1.49
1.489
1.488
1.487
1.488
1.489
1.489
1.488
1.486
1.487
1.488
1.488
1.489
1.489
1.487
1.486
1.487
1.489
1.49
1.488
1.491
1.487
1.488
1.488
1.488
1.487
1.49
1.486
1.488
1.487
1.489
1.488
1.489
1.489
1.489
1.488
1.487
1.488
1.489
1.487
1.488
1.488
1.487
1.487
1.487
1.487
1.488
1.487
1.488
1.487
1.487
1.489
1.489
1.488
1.489
1.488
1.488
1.488
1.487
1.487
1.488
1.489
1.489
1.489
1.488
1.487
1.488
1.487
1.486
1.488
1.487
1.487
1.489
1.487
1.486
1.488
1.488
1.487
1.49
1.486
1.489
1.489
1.488
1.488
1.489
1.49
1.489
1.49
1.489
1.489
1.49
1.488
1.489
1.488
1.489
1.489
1.487
1.487
1.488
1.487
1.488
1.488
1.488
1.488
1.487
1.487
1.489
1.487
1.487
1.489
1.488
1.487
1.487
1.486
1.488
1.487
1.489
1.488
1.489
1.489
1.487
1.486
1.486
1.486
1.488
1.487
1.488
1.486
1.486
1.487
1.486
1.486
1.49
1.489
1.487
1.487
1.487
1.486
1.486
1.488
1.488
1.489
1.487
1.487
1.488
1.488
1.486
1.488
1.488
1.488
1.486
1.487
1.488
1.486
1.488
1.486
1.488
1.488
1.487
1.488
1.489
1.487
1.489
1.487
1.487
1.49
1.487
1.489
1.488
1.487
1.488
1.487
1.488
1.488
1.487
1.487
1.487
1.487
1.487
1.488
1.486
1.487
1.489
1.486
1.487
1.485
1.487
1.487
1.49
1.484
1.489
1.487
1.486
1.487
1.486
1.487
1.49
1.486
1.488
1.488
1.488
1.486
1.486
1.486
1.49
1.486
1.489
1.49
1.488
1.488
1.488
1.486
1.486
1.488
1.486
1.488
1.488
1.486
1.485
1.487
1.485
1.487
1.487
1.486
1.488
1.489
1.487
1.488
1.487
1.487
1.487
1.485
1.488
1.486
1.487
1.488
1.489
1.488
1.488
1.49
1.489
1.487
1.489
1.489
1.487
1.487
1.488
1.486
1.488
1.489
1.488
1.485
1.487
1.489
1.49
1.487
1.488
1.487
1.487
1.489
1.488
1.487
1.488
1.488
1.488
1.489
1.488
1.489
1.488
1.488
1.488
1.487
1.488
1.489
1.487
1.487
1.487
1.489
1.486
1.488
1.485
1.487
1.489
1.488
1.487
1.487
1.487
1.49
1.487
1.486
1.49
1.49
1.488
1.487
1.49
1.488
1.488
1.489
1.487
1.487
1.488
1.488
1.488
1.488
1.487
1.488
1.488
1.49
1.488
1.488
1.488
1.488
1.487
1.488
1.488
1.487
1.487
1.487
1.487
1.487
1.489
1.49
1.487
1.487
1.489
1.487
1.488
1.488
1.489
1.488
1.489
1.488
1.485
1.487
1.488
1.489
1.488
1.487
1.491
1.489
1.488
1.489
1.489
1.487
1.487
1.487
1.487
1.486
1.487
1.489
1.488
1.488
1.487
1.488
1.488
1.487
1.486
1.485
1.488
1.489
1.488
1.487
1.487
1.488
1.487
1.487
1.488
1.488
1.487
1.488
1.487
1.486
1.486
1.487
1.488
1.489
1.489
1.486
1.484
1.488
1.488
1.487
1.485
1.487
1.487
1.488
1.488
1.487
1.489
1.484
1.49
1.489
1.489
1.489
1.489
1.487
1.487
1.488
1.487
1.487
1.488
1.488
1.489
1.489
1.488
1.489
1.486
1.488
1.487
1.486
1.489
1.488
1.488
1.488
1.486
1.486
1.487
1.488
1.487
1.488
1.489
1.49
1.488
1.487
1.489
1.488
1.489
1.489
1.488
1.489
1.49
1.49
1.487
1.488
1.488
1.487
1.49
1.491
1.488
1.488
1.489
1.486
1.488
1.487
1.489
1.487
1.488
1.486
1.487
1.488
1.487
1.487
1.489
1.485
1.487
1.488
1.488
1.488
1.489
1.488
1.488
1.487
1.489
1.488
1.485
1.487
1.488
1.489
1.488
1.488
1.488
1.488
1.49
1.487
1.487
1.487
1.489
1.487
1.491
1.486
1.488
1.488
1.489
1.487
1.487
1.489
1.486
1.486
1.489
1.485
1.487
1.488
1.487
1.488
1.486
1.488
1.49
1.489
1.486
1.487
1.487
1.489
1.489
1.489
1.488
1.488
1.487
1.485
1.488
1.486
1.486
1.488
1.485
1.488
1.488
1.489
1.488
1.487
1.486
1.487
1.486
1.488
1.488
1.487
1.488
1.488
1.488
1.486
1.487
1.487
1.487
1.488
1.486
1.488
1.488
1.486
1.488
1.487
1.488
1.488
1.486
1.486
1.488
1.488
1.487
1.488
1.488
1.484
1.488
1.484
1.487
1.488
1.487
1.489
1.486
1.487
1.487
1.485
1.488
1.488
1.486
1.486
1.489
1.484
1.489
1.489
1.487
1.488
1.488
1.488
1.488
1.486
1.487
1.488
1.487
1.486
1.49
1.49
1.488
1.486
1.486
1.488
1.488
1.488
1.488
1.489
1.488
1.486
1.489
1.488
1.489
1.487
1.486
1.488
1.489
1.486
1.488
1.488
1.488
1.486
1.488
1.486
1.487
1.486
1.486
1.488
1.487
1.486
1.487
1.488
1.488
1.487
1.488
1.487
1.488
1.49
1.486
1.488
1.489
1.487
1.486
1.489
1.488
1.489
1.49
1.486
1.489
1.489
1.487
1.488
1.488
1.485
1.485
1.49
1.491
1.488
1.487
1.488
1.488
1.489
1.488
1.487
1.488
1.489
1.488
1.487
1.489
1.487
1.487
1.486
1.486
1.487
1.487
1.49
1.488
1.486
1.487
1.489
1.486
1.487
1.487
1.486
1.49
1.487
1.489
1.489
1.487
1.489
1.487
1.488
1.486
1.488
1.489
1.487
1.487
1.485
1.487
1.488
1.487
1.486
1.488
1.486
1.488
1.488
1.487
1.487
1.487
1.487
1.488
1.487
1.488
1.488
1.487
1.488
1.488
1.488
1.486
1.488
1.487
1.486
1.488
1.486
1.488
1.489
1.487
1.487
1.488
1.488
1.486
1.487
1.487
1.49
1.49
1.488
1.488
1.488
1.488
1.488
1.487
1.488
1.49
1.487
1.486
1.487
1.486
1.489
1.489
1.486
1.488
1.485
1.485
1.489
1.489
1.487
1.487
1.488
1.487
1.488
1.487
1.487
1.487
1.489
1.485
1.489
1.487
1.486
1.485
1.487
1.487
1.488
1.487
1.487
1.487
1.489
1.486
1.489
1.489
1.488
1.485
1.488
1.488
1.488
1.489
1.487
1.487
1.486
1.487
1.49
1.489
1.486
1.488
1.488
1.487
1.487
1.486
1.485
1.487
