# Supplementary material for: Study on the acoustic emission characteristics and damage mechanism of power batteries under electrical load
Source: PLoS One. 2025 Sep 29;20(9):e0333277. doi: 10.1371/journal.pone.0333277 (PMC12478927; doi:10.1371/journal.pone.0333277)
Supplement: S1 Data — (ZIP) [file pone.0333277.s001.zip › minimal data set/Processing of waveform time intervals — discharge stage/X1-F-波形数据0-0.5C波形时间间隔(整合).txt]

1.688
1.654
1.641
1.633
1.629
1.626
1.622
1.62
1.619
1.615
1.613
1.611
1.612
1.608
1.605
1.605
1.605
1.604
1.601
1.6
1.601
1.599
1.598
1.595
1.596
1.594
1.592
1.595
1.594
1.591
1.593
1.591
1.589
1.589
1.587
1.589
1.586
1.585
1.586
1.585
1.585
1.587
1.584
1.584
1.583
1.584
1.583
1.582
1.582
1.581
1.579
1.582
1.582
1.577
1.577
1.579
1.575
1.577
1.575
1.575
1.575
1.577
1.576
1.576
1.575
1.575
1.576
1.574
1.574
1.572
1.571
1.574
1.573
1.574
1.574
1.571
1.572
1.571
1.57
1.571
1.569
1.569
1.571
1.568
1.568
1.571
1.566
1.569
1.567
1.568
1.567
1.566
1.567
1.565
1.564
1.565
1.565
1.564
1.564
1.564
1.566
1.563
1.567
1.566
1.562
1.564
1.562
1.562
1.564
1.564
1.563
1.563
1.564
1.562
1.561
1.561
1.56
1.561
1.559
1.562
1.561
1.56
1.562
1.558
1.557
1.559
1.559
1.562
1.56
1.559
1.555
1.557
1.558
1.558
1.558
1.557
1.557
1.556
1.557
1.556
1.556
1.556
1.556
1.557
1.556
1.552
1.555
1.554
1.558
1.553
1.556
1.555
1.556
1.554
1.554
1.555
1.555
1.554
1.555
1.554
1.553
1.553
1.554
1.553
1.552
1.556
1.551
1.552
1.554
1.553
1.552
1.55
1.553
1.55
1.553
1.55
1.552
1.55
1.551
1.549
1.55
1.55
1.549
1.55
1.551
1.552
1.547
1.548
1.549
1.548
1.55
1.55
1.55
1.548
1.547
1.55
1.549
1.546
1.548
1.549
1.548
1.548
1.548
1.551
1.546
1.549
1.546
1.547
1.546
1.55
1.546
1.549
1.545
1.544
1.547
1.547
1.547
1.547
1.546
1.547
1.546
1.546
1.545
1.546
1.544
1.545
1.545
1.543
1.545
1.543
1.543
1.548
1.544
1.544
1.545
1.544
1.543
1.545
1.541
1.545
1.543
1.545
1.544
1.545
1.54
1.543
1.543
1.542
1.542
1.543
1.542
1.542
1.542
1.54
1.543
1.54
1.541
1.542
1.541
1.541
1.542
1.542
1.542
1.542
1.542
1.542
1.541
1.541
1.544
1.539
1.541
1.541
1.538
1.54
1.541
1.54
1.54
1.539
1.541
1.539
1.54
1.538
1.539
1.539
1.538
1.539
1.539
1.539
1.538
1.538
1.538
1.539
1.538
1.537
1.54
1.538
1.539
1.539
1.538
1.538
1.536
1.538
1.536
1.539
1.538
1.537
1.536
1.535
1.536
1.537
1.537
1.536
1.536
1.536
1.536
1.535
1.537
1.539
1.538
1.539
1.535
1.539
1.537
1.537
1.538
1.536
1.535
1.534
1.533
1.536
1.533
1.535
1.535
1.535
1.536
1.535
1.534
1.535
1.534
1.534
1.532
1.535
1.537
1.534
1.532
1.534
1.536
1.535
1.534
1.535
1.534
1.534
1.534
1.533
1.532
1.533
1.534
1.534
1.532
1.532
1.534
1.532
1.535
1.533
1.533
1.532
1.534
1.533
1.531
1.531
1.533
1.533
1.534
1.533
1.532
1.531
1.532
1.53
1.532
1.533
1.531
1.533
1.531
1.532
1.529
1.533
1.531
1.532
1.529
1.531
1.533
1.53
1.532
1.53
1.53
1.529
1.532
1.53
1.528
1.53
1.529
1.53
1.531
1.531
1.53
1.53
1.53
1.533
1.528
1.529
1.528
1.529
1.532
1.531
1.529
1.529
1.531
1.53
1.53
1.529
1.531
1.53
1.528
1.53
1.526
1.528
1.528
1.53
1.528
1.53
1.526
1.527
1.527
1.527
1.531
1.531
1.529
1.528
1.528
1.529
1.526
1.527
1.527
1.526
1.528
1.525
1.527
1.526
1.527
1.527
1.528
1.527
1.527
1.527
1.528
1.527
1.527
1.528
1.529
1.526
1.523
1.526
1.525
1.524
1.527
1.527
1.525
1.526
1.524
1.528
1.524
1.526
1.526
1.524
1.528
1.526
1.524
1.525
1.526
1.524
1.526
1.525
1.525
1.524
1.526
1.526
1.526
1.526
1.525
1.523
1.526
1.526
1.522
1.525
1.526
1.525
1.525
1.525
1.526
1.525
1.524
1.522
1.523
1.526
1.525
1.523
1.526
1.523
1.523
1.525
1.523
1.525
1.522
1.523
1.523
1.525
1.522
1.524
1.525
1.525
1.521
1.523
1.523
1.523
1.521
1.522
1.524
1.521
1.522
1.524
1.526
1.524
1.522
1.522
1.521
1.522
1.524
1.522
1.523
1.521
1.524
1.521
1.522
1.522
1.522
1.522
1.521
1.523
1.524
1.522
1.52
1.527
1.523
1.523
1.524
1.521
1.522
1.522
1.519
1.52
1.524
1.522
1.521
1.522
1.523
1.521
1.521
1.524
1.522
1.522
1.519
1.521
1.52
1.521
1.522
1.52
1.519
1.523
1.52
1.522
1.52
1.522
1.521
1.519
1.521
1.519
1.522
1.521
1.519
1.519
1.519
1.518
1.522
1.518
1.519
1.519
1.52
1.522
1.516
1.52
1.519
1.518
1.52
1.519
1.52
1.519
1.519
1.52
1.519
1.518
1.52
1.517
1.517
1.518
1.521
1.518
1.519
1.522
1.518
1.52
1.519
1.517
1.519
1.52
1.517
1.518
1.52
1.517
1.52
1.521
1.515
1.518
1.518
1.519
1.519
1.517
1.519
1.519
1.517
1.52
1.519
1.518
1.518
1.518
1.517
1.517
1.518
1.517
1.519
1.515
1.517
1.517
1.519
1.518
1.515
1.517
1.517
1.514
1.519
1.517
1.515
1.516
1.518
1.516
1.519
1.516
1.517
1.517
1.516
1.517
1.518
1.515
1.519
1.516
1.517
1.514
1.518
1.517
1.518
1.516
1.515
1.516
1.515
1.515
1.517
1.515
1.517
1.516
1.515
1.518
1.518
1.516
1.515
1.516
1.514
1.517
1.517
1.515
1.516
1.516
1.515
1.516
1.515
1.515
1.513
1.516
1.514
1.514
1.516
1.515
1.514
1.513
1.517
1.514
1.517
1.514
1.515
1.516
1.516
1.515
1.514
1.514
1.513
1.515
1.514
1.516
1.516
1.514
1.515
1.514
1.513
1.515
1.513
1.514
1.515
1.514
1.516
1.513
1.512
1.514
1.514
1.513
1.513
1.515
1.514
1.513
1.513
1.514
1.513
1.514
1.515
1.513
1.513
1.513
1.515
1.513
1.514
1.512
1.514
1.512
1.514
1.516
1.516
1.514
1.511
1.513
1.511
1.514
1.513
1.512
1.512
1.515
1.513
1.512
1.511
1.514
1.51
1.512
1.511
1.511
1.513
1.511
1.511
1.51
1.511
1.514
1.512
1.514
1.512
1.511
1.513
1.512
1.512
1.512
1.512
1.512
1.513
1.511
1.511
1.513
1.513
1.509
1.511
1.514
1.511
1.511
1.51
1.51
1.51
1.513
1.511
1.51
1.513
1.513
1.511
1.51
1.51
1.511
1.51
1.51
1.509
1.512
1.512
1.512
1.511
1.511
1.51
1.511
1.51
1.512
1.508
1.51
1.512
1.513
1.51
1.512
1.51
1.509
1.509
1.511
1.51
1.511
1.51
1.511
1.51
1.511
1.511
1.509
1.51
1.512
1.511
1.508
1.51
1.51
1.509
1.509
1.508
1.508
1.51
1.51
1.509
1.51
1.508
1.508
1.512
1.509
1.509
1.508
1.511
1.51
1.511
1.508
1.508
1.512
1.511
1.509
1.509
1.512
1.512
1.509
1.509
1.51
1.508
1.51
1.509
1.508
1.51
1.508
1.505
1.509
1.508
1.511
1.508
1.508
1.508
1.511
1.507
1.509
1.509
1.51
1.512
1.508
1.51
1.508
1.509
1.509
1.507
1.507
1.508
1.507
1.508
1.507
1.507
1.508
1.509
1.508
1.509
1.507
1.506
1.508
1.507
1.509
1.509
1.508
1.506
1.508
1.506
1.51
1.506
1.506
1.507
1.508
1.507
1.506
1.507
1.508
1.51
1.505
1.507
1.507
1.506
1.508
1.51
1.508
1.507
1.507
1.506
1.508
1.505
1.506
1.507
1.506
1.508
1.506
1.508
1.506
1.509
1.507
1.507
1.507
1.508
1.506
1.507
1.505
1.507
1.505
1.507
1.507
1.508
1.507
1.505
1.507
1.506
1.506
1.506
1.507
1.507
1.507
1.506
1.505
1.505
1.504
1.505
1.505
1.504
1.507
1.507
1.508
1.507
1.507
1.505
1.507
1.506
1.505
1.506
1.506
1.506
1.504
1.506
1.505
1.509
1.506
1.507
1.507
1.507
1.505
1.507
1.504
1.507
1.505
1.504
1.503
1.506
1.506
1.505
1.508
1.506
1.504
1.505
1.506
1.506
1.504
1.505
1.503
1.503
1.504
1.506
1.505
1.507
1.506
1.507
1.505
1.505
1.506
1.506
1.507
1.507
1.507
1.505
1.505
1.506
1.506
1.507
1.504
1.504
1.506
1.505
1.504
1.506
1.503
1.503
1.505
1.503
1.505
1.505
1.504
1.504
1.503
1.503
1.505
1.504
1.505
1.504
1.504
1.505
1.504
1.505
1.505
1.504
1.505
1.504
1.503
1.504
1.503
1.503
1.502
1.504
1.505
1.506
1.505
1.503
1.504
1.504
1.502
1.505
1.502
1.504
1.504
1.502
1.502
1.504
1.503
1.504
1.503
1.502
1.504
1.505
1.505
1.503
1.502
1.503
1.505
1.502
1.501
1.503
1.504
1.504
1.504
1.504
1.505
1.503
1.502
1.503
1.503
1.503
1.503
1.505
1.503
1.502
1.502
1.502
1.502
1.502
1.501
1.504
1.504
1.503
1.502
1.502
1.501
1.503
1.501
1.502
1.502
1.504
1.503
1.504
1.501
1.504
1.501
1.502
1.502
1.502
1.503
1.503
1.501
1.5
1.5
1.504
1.501
1.503
1.502
1.502
1.503
1.5
1.503
1.502
1.502
1.502
1.501
1.501
1.502
1.502
1.5
1.499
1.501
1.503
1.501
1.501
1.501
1.501
1.503
1.505
1.502
1.504
1.503
1.5
1.501
1.503
1.5
1.501
1.501
1.501
1.501
1.499
1.501
1.501
1.503
1.502
1.503
1.503
1.5
1.501
1.5
1.5
1.498
1.502
1.503
1.501
1.501
1.501
1.501
1.502
1.501
1.501
1.502
1.502
1.5
1.501
1.503
1.498
1.501
1.501
1.504
1.499
1.499
1.499
1.501
1.501
1.501
1.503
1.501
1.502
1.499
1.501
1.501
1.501
1.502
1.501
1.499
1.5
1.5
1.5
1.501
1.499
1.499
1.5
1.499
1.5
1.501
1.502
1.5
1.501
1.498
1.503
1.5
1.501
1.5
1.5
1.501
1.5
1.499
1.498
1.5
1.499
1.501
1.496
1.499
1.498
1.502
1.502
1.498
1.499
1.5
1.499
1.499
1.498
1.499
1.501
1.502
1.5
1.501
1.499
1.501
1.501
1.499
1.497
1.497
1.498
1.499
1.499
1.499
1.499
1.498
1.5
1.5
1.501
1.5
1.497
1.498
1.497
1.499
1.498
1.502
1.499
1.5
1.497
1.5
1.497
1.497
1.499
1.499
1.5
1.497
1.5
1.498
1.499
1.498
1.497
1.498
1.498
1.5
1.499
1.499
1.497
1.499
1.498
1.497
1.498
1.5
1.498
1.497
1.499
1.498
1.498
1.497
1.498
1.498
1.501
1.497
1.5
1.499
1.498
1.497
1.496
1.499
1.5
1.501
1.499
1.498
1.498
1.497
1.496
1.497
1.497
1.498
1.496
1.497
1.499
1.498
1.495
1.498
1.499
1.498
1.497
1.497
1.498
1.499
1.497
1.499
1.498
1.5
1.499
1.496
1.496
1.495
1.497
1.499
1.498
1.496
1.496
1.497
1.496
1.498
1.498
1.499
1.496
1.497
1.499
1.496
1.499
1.496
1.497
1.496
1.497
1.498
1.497
1.496
1.497
1.495
1.495
1.499
1.498
1.496
1.498
1.496
1.498
1.497
1.496
1.497
1.498
1.496
1.495
1.497
1.497
1.496
1.497
1.497
1.498
1.498
1.497
1.498
1.496
1.497
1.495
1.498
1.497
1.497
1.495
1.498
1.495
1.498
1.497
1.496
1.497
1.497
1.496
1.496
1.496
1.496
1.496
1.496
1.497
1.496
1.496
1.495
1.497
1.499
1.496
1.497
1.497
1.496
1.497
1.496
1.495
1.495
1.496
1.494
1.496
1.499
1.497
1.497
1.495
1.495
1.495
1.496
1.495
1.495
1.496
1.497
1.495
1.495
1.496
1.497
1.496
1.495
1.495
1.496
1.495
1.493
1.496
1.496
1.495
1.495
1.495
1.493
1.491
1.494
1.495
1.496
1.496
1.494
1.493
1.495
1.494
1.496
1.496
1.494
1.494
1.495
1.496
1.495
1.495
1.494
1.495
1.497
1.495
1.496
1.496
1.496
1.494
1.495
1.494
1.495
1.495
1.496
1.496
1.496
1.495
1.496
1.495
1.495
1.494
1.496
1.496
1.497
1.493
1.496
1.496
1.494
1.495
1.495
1.494
1.495
1.495
1.494
1.496
1.495
1.495
1.494
1.496
1.496
1.496
1.492
1.494
1.496
1.495
1.496
1.497
1.495
1.496
1.496
1.495
1.495
1.494
1.494
1.494
1.494
1.493
1.493
1.493
1.495
1.496
1.494
1.494
1.496
1.495
1.496
1.494
1.495
1.495
1.493
1.494
1.495
1.495
1.494
1.492
1.494
1.494
1.494
1.494
1.495
1.497
1.495
1.495
1.496
1.495
1.494
1.493
1.492
1.494
1.493
1.495
1.494
1.495
1.493
1.494
1.494
1.491
1.494
1.493
1.495
1.492
1.492
1.494
1.492
1.493
1.495
1.493
1.494
1.495
1.494
1.495
1.493
1.496
1.493
1.494
1.492
1.493
1.493
1.492
1.494
1.494
1.492
1.493
1.493
1.495
1.492
1.493
1.494
1.494
1.495
1.494
1.496
1.491
1.491
1.493
1.493
1.494
1.492
1.493
1.493
1.495
1.493
1.491
1.491
1.493
1.492
1.494
1.492
1.495
1.492
1.492
1.492
1.495
1.491
1.494
1.494
1.492
1.495
1.493
1.493
1.492
1.492
1.493
1.494
1.494
1.494
1.493
1.494
1.492
1.491
1.491
1.492
1.491
1.493
1.491
1.493
1.494
1.493
1.493
1.494
1.491
1.493
1.494
1.491
1.494
1.491
1.493
1.492
1.493
1.492
1.492
1.492
1.496
1.493
1.492
1.493
1.491
1.488
1.492
1.493
1.494
1.493
1.492
1.49
1.492
1.493
1.492
1.491
1.491
1.494
1.491
1.492
1.49
1.491
1.492
1.49
1.494
1.495
1.492
1.489
1.492
1.49
1.492
1.491
1.492
1.494
1.491
1.489
1.491
1.492
1.489
1.491
1.49
1.49
1.49
1.492
1.493
1.492
1.492
1.492
1.489
1.492
1.49
1.492
1.491
1.493
1.491
1.493
1.489
1.492
1.491
1.491
1.491
1.49
1.494
1.493
1.493
1.492
1.491
1.492
1.492
1.489
1.492
1.492
1.49
1.492
1.49
1.491
1.493
1.49
1.49
1.493
1.489
1.492
1.492
1.49
1.492
1.491
1.489
1.49
1.49
1.488
1.49
1.491
1.492
1.491
1.491
1.491
1.489
1.49
1.49
1.489
1.49
1.489
1.49
1.489
1.49
1.493
1.49
1.493
1.491
1.491
1.492
1.492
1.492
1.49
1.489
1.488
1.489
1.49
1.492
1.49
1.49
1.49
1.492
1.49
1.492
1.49
1.492
1.489
1.491
1.492
1.489
1.489
1.491
1.492
1.491
1.491
1.49
1.488
1.488
1.488
1.49
1.489
1.492
1.489
1.49
1.489
1.49
1.489
1.488
1.49
1.49
1.489
1.491
1.489
1.489
1.49
1.489
1.49
1.492
1.49
1.49
1.49
1.489
1.49
1.491
1.487
1.489
1.489
1.489
1.49
1.49
1.489
1.49
1.489
1.489
1.489
1.489
1.489
1.489
1.488
1.487
1.49
1.488
1.49
1.49
1.49
1.489
1.49
1.49
1.49
1.489
1.49
1.49
1.49
1.489
1.49
1.489
1.491
1.49
1.49
1.488
1.488
1.487
1.489
1.491
1.492
1.487
1.489
1.487
1.488
1.49
1.488
1.488
1.49
1.489
1.49
1.491
1.489
1.49
1.488
1.489
1.488
1.489
1.489
1.489
1.488
1.487
1.488
1.489
1.488
1.49
1.489
1.487
1.489
1.488
1.489
1.489
1.49
1.488
1.488
1.49
1.486
1.488
1.489
1.492
1.486
1.489
1.488
1.489
1.488
1.488
1.487
1.489
1.488
1.486
1.489
1.486
1.488
1.487
1.487
1.487
1.487
1.488
1.486
1.489
1.492
1.487
1.49
1.488
1.488
1.489
1.489
1.487
1.489
1.49
1.488
1.49
1.488
1.487
1.486
1.488
1.488
1.488
1.488
1.488
1.488
1.488
1.486
1.487
1.488
1.487
1.487
1.488
1.489
1.489
1.489
1.489
1.489
1.488
1.488
1.49
1.486
1.488
1.488
1.487
1.487
1.488
1.488
1.489
1.488
1.489
1.49
1.489
1.491
1.487
1.485
1.488
1.487
1.487
1.486
1.487
1.488
1.488
1.489
1.485
1.488
1.487
1.489
1.49
1.488
1.49
1.487
1.487
1.488
1.488
1.488
1.488
1.488
1.488
1.489
1.488
1.488
1.488
1.489
1.487
1.489
1.488
1.487
1.488
1.486
1.488
1.487
1.489
1.486
1.487
1.486
1.487
1.487
1.489
1.487
1.487
1.488
1.488
1.487
1.488
1.486
1.488
1.487
1.489
1.488
1.489
1.486
1.486
1.487
1.486
1.486
1.488
1.485
1.485
1.487
1.487
1.487
1.488
1.486
1.489
1.487
1.486
1.485
1.484
1.486
1.485
1.485
1.487
1.485
1.485
1.485
1.489
1.487
1.486
1.487
1.485
1.484
1.485
1.486
1.488
1.488
1.486
1.483
1.485
1.487
1.487
1.484
1.486
1.487
1.485
1.485
1.486
1.488
1.485
1.487
1.485
1.487
1.485
1.485
1.487
1.489
1.485
1.487
1.485
1.486
1.486
1.484
1.485
1.486
1.487
1.488
1.486
1.485
1.487
1.486
1.484
1.484
1.485
1.485
1.486
1.486
1.484
1.485
1.488
1.487
1.486
1.484
1.485
1.485
1.486
1.486
1.485
1.488
1.488
1.484
1.487
1.484
1.486
1.487
1.484
1.485
1.486
1.487
1.487
1.485
1.487
1.484
1.486
1.486
1.484
1.485
1.486
1.486
1.485
1.487
1.488
1.486
1.486
1.485
1.485
1.487
1.486
1.485
1.486
1.488
1.486
1.485
1.485
1.484
1.486
1.484
1.483
1.485
1.486
1.486
1.485
1.484
1.484
1.486
1.488
1.483
1.485
1.486
1.486
1.448
1.484
1.487
1.484
1.484
1.486
1.486
1.485
1.485
1.488
1.487
1.484
1.485
1.487
1.484
1.485
1.486
1.484
1.486
1.484
1.483
1.484
1.484
1.485
1.485
1.485
1.485
1.485
1.484
1.484
1.483
1.483
1.486
1.485
1.484
1.485
1.483
1.487
1.485
1.483
1.486
1.484
1.486
1.484
1.484
1.484
1.486
1.485
1.484
1.484
1.483
1.485
1.484
1.483
1.482
1.485
1.484
1.485
1.483
1.484
1.484
1.483
1.483
1.485
1.484
1.483
1.486
1.483
1.483
1.485
1.484
1.484
1.485
1.485
1.484
1.485
1.486
1.484
1.484
1.484
1.484
1.485
1.486
1.483
1.481
1.482
1.486
1.484
1.483
1.484
1.485
1.483
1.486
1.484
1.485
1.483
1.482
1.484
1.485
1.486
1.485
1.484
1.484
1.483
1.483
1.484
1.484
1.485
1.483
1.486
1.485
1.484
1.481
1.485
1.485
1.484
1.486
1.482
1.485
1.483
1.484
1.483
1.484
1.484
1.485
1.483
1.485
1.485
1.483
1.483
1.483
1.483
1.483
1.484
1.484
1.484
1.483
1.483
1.484
1.483
1.484
1.483
1.485
1.485
1.483
1.482
1.485
1.486
1.482
1.483
1.485
1.484
1.484
1.483
1.483
1.483
1.483
1.485
1.485
1.482
1.483
1.482
1.483
1.484
1.483
1.484
1.484
1.482
1.485
1.482
1.48
1.482
1.482
1.483
1.483
1.483
1.485
1.482
1.482
1.484
1.482
1.482
1.487
1.481
1.483
1.483
1.482
1.483
1.485
1.483
1.485
1.484
1.481
1.481
1.481
1.482
1.484
1.483
1.483
1.481
1.484
1.483
1.483
1.481
1.484
1.483
1.48
1.485
1.483
1.482
1.483
1.482
1.484
1.484
1.482
1.482
1.485
1.484
1.484
1.484
1.482
1.483
1.482
1.482
1.484
1.481
1.481
1.484
1.483
1.483
1.484
1.481
1.482
1.484
1.482
1.483
1.482
1.483
1.483
1.483
1.482
1.482
1.481
1.482
1.482
1.483
1.483
1.483
1.483
1.483
1.483
1.482
1.482
1.483
1.482
1.481
1.482
1.482
1.482
1.481
1.482
1.482
1.479
1.482
1.482
1.48
1.482
1.482
1.482
1.483
1.484
1.481
1.483
1.48
1.48
1.483
1.482
1.48
1.481
1.484
1.48
1.482
1.484
1.484
1.481
1.482
1.482
1.483
1.482
1.481
1.481
1.481
1.481
1.48
1.48
1.483
1.482
1.481
1.479
1.482
1.482
1.481
1.482
1.483
1.48
1.48
1.481
1.481
1.481
1.481
1.483
1.484
1.48
1.483
1.483
1.482
1.482
1.482
1.483
1.479
1.484
1.482
1.483
1.481
1.484
1.482
1.484
1.483
1.483
1.479
1.484
1.483
1.481
1.483
1.482
1.479
1.482
1.483
1.481
1.481
1.48
1.484
1.481
1.481
1.479
1.482
1.481
1.481
1.482
1.483
1.482
1.484
1.483
1.48
1.482
1.48
1.482
1.481
1.483
1.482
1.482
1.483
1.483
1.482
1.482
1.482
1.482
1.48
1.48
1.48
1.482
1.483
1.48
1.48
1.481
1.481
1.482
1.48
1.482
1.482
1.48
1.482
1.481
1.48
1.482
1.482
1.482
1.482
1.48
1.482
1.481
1.481
1.482
1.481
1.48
1.482
1.479
1.482
1.481
1.481
1.482
1.482
1.481
1.481
1.48
1.483
1.48
1.481
1.479
1.483
1.483
1.48
1.48
1.481
1.482
1.482
1.481
1.48
1.481
1.481
1.482
1.481
1.48
1.482
1.481
1.481
1.481
1.481
1.48
1.48
1.483
1.481
1.479
1.481
1.481
1.48
1.481
1.48
1.477
1.481
1.481
1.478
1.481
1.481
1.481
1.481
1.482
1.481
1.482
1.481
1.478
1.48
1.482
1.483
1.478
1.481
1.479
1.482
1.48
1.482
1.481
1.482
1.479
1.482
1.48
1.482
1.481
1.477
1.479
1.48
1.48
1.48
1.479
1.478
1.479
1.481
1.481
1.481
1.482
1.482
1.482
1.482
1.479
1.479
1.481
1.479
1.48
1.48
1.479
1.481
1.481
1.481
1.481
1.482
1.48
1.48
1.481
1.48
1.477
1.481
1.481
1.479
1.48
1.481
1.479
1.48
1.481
1.48
1.48
1.481
1.482
1.479
1.48
1.48
1.481
1.479
1.477
1.479
1.482
1.479
1.479
1.48
1.478
1.479
1.478
1.482
1.481
1.478
1.478
1.48
1.48
1.482
1.479
1.481
1.481
1.483
1.482
1.482
1.481
1.48
1.48
1.48
1.48
1.479
1.483
1.48
1.48
1.481
1.477
1.479
1.479
1.48
1.481
1.481
1.48
1.48
1.479
1.481
1.479
1.48
1.477
1.479
1.478
1.482
1.482
1.478
1.478
1.479
1.481
1.48
1.479
1.478
1.479
1.481
1.48
1.479
1.476
1.479
1.481
1.479
1.479
1.479
1.481
1.482
1.479
1.479
1.48
1.48
1.482
1.479
1.477
1.481
1.48
1.478
1.482
1.479
1.478
1.481
1.479
1.481
1.481
1.48
1.481
1.479
1.479
1.479
1.478
1.48
1.479
1.475
1.48
1.479
1.481
1.479
1.481
1.48
1.479
1.481
1.479
1.48
1.48
1.479
1.479
1.479
1.479
1.477
1.482
1.48
1.478
1.477
1.477
1.48
1.48
1.479
1.479
1.48
1.478
1.478
1.478
1.477
1.48
1.477
1.478
1.479
1.477
1.477
1.479
1.479
1.48
1.477
1.479
1.478
1.478
1.48
1.479
1.479
1.478
1.479
1.479
1.477
1.478
1.479
1.48
1.478
1.478
1.479
1.478
1.48
1.478
1.479
1.479
1.479
1.478
1.477
1.479
1.476
1.479
1.479
1.478
1.479
1.48
1.478
1.477
1.479
1.478
1.478
1.479
1.48
1.479
1.478
1.479
1.48
1.479
1.479
1.479
1.479
1.478
1.48
1.479
1.48
1.48
1.48
1.48
1.478
1.477
1.48
1.477
1.478
1.48
1.478
1.478
1.478
1.479
1.478
1.479
1.477
1.477
1.48
1.476
1.477
1.476
1.479
1.476
1.478
1.476
1.478
1.477
1.478
1.477
1.48
1.48
1.481
1.478
1.479
1.477
1.479
1.48
1.479
1.478
1.482
1.478
1.479
1.479
1.48
1.478
1.476
1.475
1.477
1.479
1.479
1.478
1.479
1.478
1.481
1.481
1.481
1.479
1.479
1.477
1.478
1.479
1.48
1.479
1.48
1.478
1.479
1.48
1.477
1.478
1.478
1.479
1.479
1.478
1.48
1.476
1.477
1.478
1.475
1.479
1.48
1.477
1.478
1.478
1.478
1.479
1.479
1.479
1.478
1.478
1.478
1.475
1.477
1.478
1.477
1.477
1.478
1.477
1.478
1.477
1.477
1.478
1.478
1.479
1.48
1.478
1.478
1.477
1.478
1.479
1.476
1.477
1.479
1.476
1.478
1.479
1.477
1.479
1.476
1.479
1.474
1.479
1.479
1.477
1.478
1.477
1.477
1.477
1.478
1.477
1.477
1.476
1.478
1.478
1.475
1.476
1.477
1.478
1.478
1.48
1.479
1.479
1.479
1.477
1.475
1.479
1.477
1.479
1.477
1.477
1.476
1.478
1.478
1.479
1.478
1.477
1.477
1.477
1.477
1.474
1.478
1.479
1.476
1.477
1.478
1.477
1.477
1.478
1.477
1.477
1.478
1.476
1.477
1.478
1.477
1.479
1.478
1.479
1.478
1.474
1.476
1.476
1.477
1.477
1.476
1.478
1.477
1.475
1.478
1.479
1.478
1.476
1.477
1.476
1.478
1.478
1.477
1.477
1.475
1.478
1.477
1.476
1.477
1.477
1.477
1.476
1.48
1.477
1.478
1.475
1.479
1.478
1.477
1.478
1.477
1.477
1.475
1.476
1.478
1.476
1.477
1.477
1.475
1.476
1.476
1.478
1.479
1.478
1.477
1.477
1.48
1.475
1.478
1.478
1.477
1.478
1.477
1.479
1.478
1.475
1.479
1.478
1.476
1.475
1.476
1.476
1.477
1.478
1.478
1.477
1.476
1.474
1.477
1.476
1.478
1.477
1.478
1.478
1.478
1.476
1.477
1.479
1.476
1.475
1.476
1.477
1.477
1.477
1.476
1.476
1.477
1.476
1.478
1.477
1.477
1.477
1.474
1.474
1.478
1.476
1.475
1.475
1.475
1.477
1.478
1.476
1.477
1.478
1.475
1.476
1.475
1.477
1.476
1.478
1.476
1.474
1.477
1.477
1.475
1.474
1.477
1.479
1.475
1.476
1.478
1.475
1.478
1.479
1.477
1.476
1.476
1.477
1.476
1.478
1.478
1.478
1.475
1.477
1.476
1.475
1.478
1.475
1.476
1.477
1.477
1.479
1.475
1.477
1.475
1.476
1.475
1.475
1.478
1.476
1.476
1.476
1.476
1.477
1.476
1.476
1.476
1.477
1.474
1.477
1.476
1.477
1.477
1.477
1.475
1.476
1.476
1.477
1.476
1.474
1.476
1.477
1.476
1.475
1.476
1.476
1.477
1.477
1.476
1.476
1.478
1.476
1.476
1.477
1.477
1.475
1.475
1.476
1.478
1.477
1.476
1.473
1.477
1.477
1.476
1.478
1.476
1.476
1.476
1.477
1.475
1.478
1.475
1.474
1.473
1.475
1.475
1.475
1.476
1.476
1.475
1.476
1.475
1.478
1.477
1.478
1.476
1.475
1.474
1.474
1.477
1.477
1.473
1.477
1.474
1.474
1.476
1.477
1.474
1.478
1.474
1.477
1.476
1.474
1.476
1.475
1.479
1.475
1.475
1.477
1.476
1.478
1.475
1.476
1.477
1.475
1.475
1.476
1.475
1.475
1.477
1.475
1.475
1.478
1.476
1.475
1.474
1.476
1.476
1.474
1.476
1.474
1.477
1.475
1.476
1.478
1.477
1.476
1.475
1.475
1.475
1.476
1.475
1.475
1.476
1.476
1.474
1.476
1.474
1.474
1.475
1.474
1.473
1.475
1.474
1.475
1.476
1.473
1.471
1.474
1.473
1.475
1.474
1.475
1.474
1.473
1.476
1.476
1.474
1.473
1.476
1.472
1.473
1.473
1.475
1.474
1.472
1.473
1.476
1.475
1.475
1.474
1.474
1.475
1.474
1.474
1.475
1.474
1.474
1.475
1.475
1.475
1.475
1.477
1.474
1.474
1.475
1.474
1.474
1.475
1.475
1.475
1.476
1.476
1.476
1.475
1.473
1.475
1.477
1.473
1.475
1.475
1.472
1.475
1.475
1.477
1.476
1.472
1.473
1.472
1.475
1.474
1.473
1.474
1.474
1.474
1.474
1.473
1.475
1.475
1.472
1.473
1.475
1.475
1.472
1.474
1.474
1.475
1.476
1.474
1.474
1.474
1.475
1.475
1.472
1.473
1.476
1.474
1.477
1.475
1.476
1.472
1.473
1.474
1.472
1.473
1.474
1.475
1.472
1.475
1.476
1.474
1.474
1.473
1.473
1.474
1.476
1.475
1.474
1.475
1.475
1.475
1.476
1.474
1.476
1.476
1.473
1.473
1.477
1.474
1.473
1.473
1.474
1.475
1.474
1.474
1.472
1.473
1.475
1.473
1.472
1.474
1.476
1.472
1.474
1.473
1.474
1.472
1.47
1.479
1.476
1.473
1.474
1.474
1.475
1.473
1.474
1.474
1.473
1.473
1.474
1.472
1.474
1.475
1.474
1.473
1.475
1.474
1.477
1.473
1.473
1.474
1.474
1.474
1.475
1.472
1.471
1.473
1.472
1.473
1.475
1.473
1.473
1.472
1.476
1.473
1.472
1.474
1.473
1.474
1.475
1.476
1.475
1.473
1.475
1.473
1.475
1.474
1.472
1.474
1.472
1.474
1.473
1.475
1.473
1.475
1.474
1.474
1.473
1.472
1.474
1.475
1.474
1.472
1.475
1.474
1.474
1.473
1.473
1.471
1.473
1.473
1.472
1.475
1.473
1.473
1.477
1.472
1.473
1.475
1.475
1.476
1.474
1.47
1.473
1.472
1.474
1.474
1.475
1.474
1.473
1.475
1.47
1.473
1.472
1.475
1.473
1.474
1.476
1.474
1.471
1.474
1.473
1.472
1.475
1.472
1.472
1.472
1.474
1.473
1.474
1.475
1.476
1.475
1.471
1.474
1.475
1.473
1.473
1.475
1.472
1.472
1.473
1.473
1.473
1.473
1.472
1.473
1.474
1.472
1.474
1.472
1.472
1.472
1.474
1.472
1.473
1.477
1.474
1.473
1.473
1.474
1.476
1.472
1.473
1.474
1.474
1.471
1.475
1.474
1.475
1.47
1.474
1.475
1.473
1.473
1.473
1.471
1.471
1.473
1.475
1.471
1.472
1.472
1.47
1.471
1.472
1.473
1.474
1.471
1.47
1.474
1.471
1.472
1.472
1.475
1.475
1.473
1.474
1.471
1.473
1.471
1.473
1.475
1.473
1.471
1.473
1.474
1.472
1.472
1.472
1.472
1.471
1.472
1.473
1.472
1.474
1.471
1.473
1.472
1.472
1.474
1.473
1.472
1.473
1.472
1.473
1.473
1.472
1.472
1.474
1.472
1.471
1.472
1.472
1.473
1.473
1.472
1.47
1.473
1.474
1.472
1.473
1.474
1.472
1.473
1.473
1.473
1.471
1.473
1.472
1.472
1.473
1.471
1.473
1.471
1.472
1.471
1.474
1.472
1.472
1.474
1.471
1.471
1.472
1.471
1.474
1.473
1.473
1.475
1.473
1.473
1.473
1.473
1.472
1.473
1.473
1.473
1.471
1.472
1.472
1.473
1.474
1.471
1.472
1.476
1.472
1.475
1.473
1.472
1.47
1.473
1.472
1.472
1.472
1.471
1.471
1.472
1.471
1.473
1.471
1.47
1.472
1.471
1.472
1.472
1.472
1.472
1.472
1.471
1.472
1.472
1.473
1.472
1.474
1.473
1.473
1.472
1.472
1.473
1.472
1.471
1.473
1.471
1.472
1.471
1.472
1.472
1.471
1.472
1.471
1.472
1.472
1.473
1.471
1.471
1.472
1.471
1.473
1.472
1.472
1.473
1.472
1.471
1.473
1.474
1.473
1.469
1.472
1.471
1.471
1.47
1.47
1.474
1.472
1.47
1.471
1.473
1.473
1.472
1.47
1.471
1.471
1.472
1.47
1.47
1.471
1.47
1.471
1.47
1.469
1.472
1.47
1.47
1.471
1.471
1.471
1.473
1.473
1.472
1.471
1.473
1.471
1.471
1.472
1.472
1.473
1.471
1.472
1.47
1.472
1.471
1.472
1.47
1.474
1.471
1.47
1.474
1.474
1.47
1.471
1.471
1.47
1.47
1.471
1.471
1.47
1.471
1.472
1.469
1.471
1.472
1.471
1.471
1.472
1.471
1.471
1.471
1.472
1.471
1.472
1.471
1.471
1.472
1.472
1.472
1.471
1.469
1.471
1.472
1.47
1.471
1.471
1.471
1.473
1.473
1.471
1.473
1.47
1.472
1.47
1.472
1.472
1.473
1.472
1.471
1.47
1.469
1.471
1.473
1.471
1.471
1.471
1.471
1.471
1.471
1.47
1.471
1.471
1.472
1.471
1.474
1.472
1.472
1.47
1.475
1.471
1.473
1.471
1.47
1.472
1.472
1.47
1.472
1.471
1.471
1.471
1.471
1.47
1.471
1.472
1.472
1.472
1.474
1.473
1.471
1.471
1.471
1.471
1.472
1.472
1.472
1.471
1.472
1.473
1.47
1.469
1.469
1.471
1.47
1.474
1.471
1.472
1.47
1.47
1.47
1.468
1.471
1.472
1.472
1.471
1.47
1.469
1.471
1.47
1.471
1.473
1.47
1.471
1.468
1.471
1.471
1.471
1.472
1.472
1.471
1.472
1.472
1.471
1.472
1.472
1.47
1.47
1.473
1.472
1.472
1.47
1.468
1.473
1.471
1.473
1.472
1.47
1.471
1.473
1.469
1.472
1.472
1.471
1.47
1.47
1.471
1.468
1.472
1.47
1.47
1.471
1.471
1.469
1.471
1.469
1.469
1.47
1.472
1.469
1.47
1.47
1.471
1.471
1.472
1.469
1.472
1.469
1.469
1.471
1.471
1.469
1.469
1.47
1.471
1.47
1.47
1.47
1.469
1.469
1.472
1.471
1.468
1.471
1.471
1.474
1.473
1.469
1.472
1.471
1.471
1.471
1.471
1.469
1.47
1.471
1.47
1.471
1.471
1.47
1.471
1.469
1.472
1.47
1.47
1.47
1.472
1.471
1.468
1.471
1.471
1.471
1.471
1.472
1.471
1.471
1.469
1.47
1.468
1.468
1.472
1.47
1.471
1.47
1.469
1.474
1.469
1.472
1.469
1.469
1.469
1.47
1.471
1.47
1.47
1.468
1.47
1.467
1.47
1.471
1.471
1.469
1.471
1.47
1.468
1.472
1.469
1.472
1.468
1.471
1.467
1.469
1.47
1.472
1.469
1.471
1.47
1.47
1.469
1.471
1.469
1.469
1.468
1.471
1.469
1.47
1.47
1.47
1.471
1.471
1.47
1.472
1.468
1.47
1.472
1.469
1.47
1.47
1.472
1.467
1.469
1.47
1.47
1.47
1.469
1.468
1.47
1.47
1.469
1.469
1.469
1.472
1.469
1.468
1.472
1.469
1.469
1.47
1.469
1.469
1.47
1.47
1.471
1.473
1.47
1.472
1.47
1.47
1.47
1.471
1.469
1.471
1.467
1.469
1.469
1.469
1.468
1.47
1.47
1.472
1.47
1.47
1.471
1.471
1.47
1.468
1.473
1.47
1.468
1.47
1.471
1.47
1.47
1.469
1.47
1.471
1.468
1.469
1.469
1.472
1.469
1.469
1.469
1.47
1.469
1.468
1.469
1.468
1.468
1.471
1.47
1.47
1.469
1.469
1.47
1.468
1.467
1.469
1.468
1.469
1.468
1.47
1.469
1.469
1.469
1.468
1.469
1.469
1.467
1.471
1.469
1.47
1.47
1.468
1.469
1.47
1.468
1.47
1.468
1.471
1.467
1.468
1.469
1.469
1.469
1.468
1.469
1.469
1.472
1.47
1.469
1.468
1.468
1.469
1.469
1.471
1.469
1.47
1.469
1.467
1.469
1.47
1.469
1.471
1.469
1.471
1.468
1.469
1.469
1.468
1.469
1.469
1.471
1.467
1.47
1.47
1.468
1.469
1.469
1.471
1.468
1.467
1.467
1.468
1.47
1.471
1.469
1.468
1.468
1.471
1.471
1.47
1.469
1.467
1.468
1.468
1.469
1.469
1.469
1.469
1.468
1.47
1.471
1.469
1.469
1.47
1.47
1.467
1.472
1.469
1.469
1.47
1.468
1.468
1.469
1.468
1.469
1.468
1.471
1.468
1.469
1.468
1.469
1.472
1.469
1.469
1.469
1.469
1.468
1.468
1.467
1.467
1.47
1.469
1.469
1.468
1.47
1.47
1.467
1.469
1.47
1.468
1.469
1.467
1.467
1.468
1.467
1.469
1.467
1.469
1.468
1.47
1.469
1.468
1.469
1.468
1.469
1.469
1.468
1.47
1.47
1.469
1.469
1.47
1.469
1.469
1.466
1.469
1.469
1.469
1.467
1.468
1.469
1.469
1.469
1.468
1.468
1.469
1.469
1.469
1.47
1.469
1.469
1.47
1.467
1.469
1.469
1.47
1.468
1.471
1.47
1.469
1.466
1.469
1.468
1.469
1.468
1.468
1.467
1.466
1.468
1.47
1.466
1.469
1.467
1.469
1.47
1.467
1.468
1.467
1.469
1.468
1.469
1.471
1.467
1.468
1.467
1.467
1.468
1.468
1.468
1.469
1.47
1.47
1.468
1.467
1.465
1.466
1.468
1.47
1.467
1.466
1.468
1.469
1.469
1.471
1.47
1.468
1.468
1.468
1.469
1.469
1.467
1.471
1.467
1.467
1.465
1.469
1.469
1.47
1.469
1.465
1.469
1.469
1.47
1.468
1.469
1.469
1.466
1.47
1.466
1.468
1.469
1.465
1.468
1.468
1.468
1.467
1.468
1.47
1.467
1.468
1.468
1.467
1.468
1.467
1.468
1.469
1.471
1.467
1.468
1.467
1.467
1.466
1.47
1.468
1.469
1.467
1.467
1.468
1.469
1.469
1.467
1.468
1.465
1.465
1.469
1.468
1.468
1.466
1.47
1.471
1.468
1.467
1.467
1.469
1.468
1.469
1.468
1.467
1.467
1.467
1.469
1.469
1.468
1.467
1.469
1.468
1.469
1.467
1.47
1.467
1.472
1.47
1.466
1.469
1.467
1.468
1.468
1.469
1.471
1.465
1.469
1.467
1.467
1.469
1.468
1.467
1.467
1.47
1.468
1.468
1.469
1.467
1.468
1.466
1.467
1.468
1.466
1.468
1.469
1.467
1.466
1.469
1.468
1.466
1.468
1.468
1.469
1.468
1.469
1.467
1.468
1.469
1.466
1.467
1.466
1.469
1.47
1.466
1.468
1.467
1.468
1.468
1.467
1.469
1.467
1.468
1.468
1.467
1.467
1.467
1.469
1.469
1.467
1.469
1.467
1.466
1.47
1.467
1.468
1.467
1.469
1.467
1.469
1.467
1.468
1.466
1.466
1.468
1.468
1.468
1.466
1.465
1.468
1.466
1.466
1.469
1.468
1.468
1.467
1.468
1.466
1.469
1.467
1.465
1.469
1.47
1.468
1.468
1.469
1.468
1.467
1.468
1.467
1.466
1.469
1.469
1.466
1.468
1.466
1.466
1.465
1.468
1.468
1.471
1.465
1.468
1.467
1.467
1.465
1.467
1.467
1.466
1.466
1.467
1.469
1.468
1.467
1.468
1.468
1.468
1.467
1.468
1.467
1.465
1.468
1.467
1.467
1.468
1.467
1.465
1.467
1.468
1.468
1.469
1.468
1.467
1.466
1.468
1.466
1.467
1.468
1.467
1.468
1.468
1.466
1.467
1.466
1.468
1.468
1.468
1.468
1.467
1.466
1.466
1.467
1.469
1.469
1.466
1.466
1.466
1.467
1.467
1.468
1.466
1.466
1.468
1.468
1.465
1.469
1.466
1.469
1.468
1.466
1.466
1.468
1.469
1.467
1.468
1.468
1.466
1.468
1.47
1.467
1.468
1.468
1.467
1.468
1.466
1.465
1.466
1.465
1.468
1.465
1.468
1.466
1.467
1.468
1.469
1.469
1.467
1.467
1.467
1.467
1.467
1.467
1.467
1.466
1.467
1.467
1.466
1.468
1.469
1.468
1.467
1.469
1.467
1.468
1.464
1.468
1.468
1.468
1.468
1.468
1.467
1.466
1.466
1.466
1.465
1.467
1.467
1.468
1.467
1.467
1.467
1.467
1.466
1.466
1.465
1.465
1.468
1.466
1.468
1.466
1.467
1.469
1.466
1.466
1.468
1.469
1.467
1.469
1.467
1.467
1.469
1.467
1.466
1.468
1.469
1.468
1.468
1.467
1.467
1.468
1.464
1.465
1.466
1.467
1.465
1.467
1.466
1.467
1.467
1.467
1.468
1.467
1.466
1.467
1.467
1.466
1.469
1.467
1.466
1.467
1.468
1.466
1.465
1.466
1.467
1.467
1.467
1.467
1.467
1.467
1.467
1.467
1.469
1.466
1.468
1.468
1.467
1.468
1.466
1.465
1.466
1.466
1.466
1.467
1.464
1.465
1.469
1.465
1.466
1.467
1.466
1.464
1.464
1.469
1.465
1.464
1.467
1.465
1.467
1.466
1.465
1.466
1.467
1.466
1.466
1.464
1.468
1.466
1.467
1.466
1.468
1.467
1.469
1.466
1.467
1.464
1.466
1.465
1.465
1.467
1.467
1.467
1.467
1.464
1.467
1.467
1.465
1.466
1.467
1.466
1.466
1.465
1.466
1.466
1.466
1.466
1.465
1.466
1.466
1.466
1.466
1.465
1.465
1.469
1.467
1.466
1.467
1.465
1.466
1.468
1.464
1.466
1.466
1.465
1.466
1.468
1.467
1.469
1.465
1.465
1.466
1.467
1.465
1.464
1.468
1.466
1.467
1.466
1.467
1.468
1.465
1.466
1.465
1.466
1.466
1.466
1.466
1.467
1.466
1.466
1.465
1.467
1.465
1.466
1.469
1.466
1.467
1.469
1.466
1.465
1.463
1.468
1.465
1.466
1.465
1.465
1.466
1.465
1.467
1.466
1.464
1.466
1.464
1.466
1.467
1.465
1.466
1.467
1.467
1.467
1.466
1.466
1.464
1.465
1.467
1.466
1.465
1.468
1.464
1.467
1.468
1.467
1.468
1.467
1.465
1.466
1.468
1.467
1.468
1.466
1.465
1.465
1.468
1.467
1.466
1.465
1.465
1.467
1.467
1.465
1.464
1.465
1.465
1.466
1.465
1.468
1.466
1.467
1.465
1.467
1.466
1.466
1.467
1.466
1.466
1.465
1.466
1.466
1.467
1.466
1.464
1.465
1.466
1.465
1.464
1.468
1.463
1.464
1.466
1.465
1.464
1.467
1.466
1.466
1.466
1.466
1.466
1.467
1.465
1.465
1.464
1.466
1.465
1.464
1.465
1.466
1.466
1.468
1.465
1.466
1.465
1.466
1.463
1.467
1.463
1.465
1.464
1.466
1.465
1.466
1.465
1.464
1.463
1.465
1.465
1.465
1.464
1.465
1.468
1.466
1.466
1.465
1.466
1.464
1.465
1.464
1.464
1.465
1.466
1.467
1.465
1.467
1.465
1.466
1.468
1.465
1.466
1.465
1.466
1.465
1.466
1.467
1.465
1.465
1.466
1.464
1.465
1.464
1.466
1.466
1.464
1.464
1.463
1.463
1.465
1.467
1.465
1.465
1.465
1.466
1.466
1.466
1.466
1.465
1.464
1.467
1.465
1.465
1.467
1.464
1.466
1.463
1.464
1.468
1.465
1.465
1.465
1.463
1.465
1.466
1.466
1.463
1.465
1.465
1.467
1.465
1.464
1.465
1.465
1.466
1.464
1.466
1.468
1.466
1.464
1.467
1.466
1.464
1.468
1.466
1.464
1.465
1.464
1.466
1.466
1.464
1.466
1.468
1.468
1.463
1.467
1.465
1.465
1.464
1.465
1.467
1.464
1.463
1.464
1.465
1.464
1.466
1.466
1.466
1.464
1.464
1.463
1.466
1.466
1.465
1.466
1.464
1.464
1.465
1.466
1.464
1.465
1.465
1.465
1.463
1.465
1.466
1.464
1.466
1.466
1.465
1.463
1.465
1.465
1.465
1.464
1.467
1.466
1.466
1.466
1.463
1.465
1.464
1.465
1.464
1.466
1.465
1.464
1.464
1.464
1.463
1.463
1.464
1.465
1.466
1.463
1.467
1.465
1.466
1.464
1.467
1.464
1.465
1.464
1.465
1.462
1.467
1.465
1.465
1.465
1.463
1.464
1.465
1.468
1.466
1.468
1.464
1.464
1.465
1.466
1.466
1.463
1.466
1.463
1.466
1.464
1.466
1.465
1.467
1.468
1.464
1.465
1.465
1.465
1.465
1.466
1.465
1.465
1.465
1.466
1.466
1.467
1.465
1.463
1.466
1.467
1.467
1.465
1.465
1.464
1.466
1.465
1.465
1.464
1.466
1.467
1.467
1.467
1.465
1.464
1.466
1.465
1.464
1.464
1.465
1.465
1.462
1.466
1.463
1.466
1.465
1.464
1.463
1.465
1.467
1.464
1.464
1.467
1.465
1.465
1.465
1.463
1.464
1.464
1.463
1.466
1.463
1.465
1.466
1.465
1.466
1.465
1.463
1.463
1.465
1.465
1.465
1.465
1.465
1.465
1.465
1.464
1.466
1.464
1.468
1.466
1.463
1.464
1.465
1.466
1.465
1.465
1.465
1.464
1.463
1.464
1.465
1.465
1.463
1.465
1.464
1.464
1.467
1.466
1.463
1.464
1.465
1.464
1.461
1.463
1.465
1.465
1.465
1.461
1.465
1.463
1.463
1.465
1.464
1.464
1.462
1.465
1.464
1.464
1.466
1.462
1.466
1.464
1.463
1.466
1.462
1.465
1.464
1.465
1.464
1.462
1.464
1.463
1.464
1.466
1.464
1.463
1.463
1.465
1.463
1.465
1.465
1.464
1.463
1.463
1.464
1.465
1.464
1.464
1.464
1.464
1.464
1.464
1.466
1.465
1.465
1.462
1.464
1.463
1.466
1.464
1.465
1.465
1.464
1.465
1.465
1.467
1.462
1.463
1.463
1.464
1.465
1.465
1.464
1.461
1.464
1.465
1.465
1.464
1.465
1.463
1.463
1.464
1.464
1.461
1.464
1.465
1.465
1.464
1.464
1.467
1.464
1.464
1.463
1.465
1.464
1.465
1.463
1.463
1.465
1.463
1.462
1.464
1.465
1.462
1.465
1.464
1.466
1.466
1.464
1.464
1.463
1.464
1.465
1.463
1.464
1.465
1.464
1.463
1.462
1.464
1.465
1.465
1.464
1.463
1.463
1.462
1.463
1.464
1.465
1.463
1.464
1.464
1.464
1.465
1.466
1.464
1.465
1.462
1.465
1.466
1.464
1.463
1.465
1.463
1.464
1.465
1.465
1.463
1.463
1.462
1.462
1.464
1.464
1.463
1.465
1.462
1.463
1.464
1.463
1.463
1.463
1.464
1.463
1.464
1.464
1.463
1.463
1.464
1.464
1.463
1.461
1.463
1.465
1.461
1.464
1.464
1.466
1.463
1.461
1.464
1.464
1.465
1.464
1.466
1.463
1.464
1.462
1.467
1.463
1.464
1.463
1.467
1.467
1.463
1.463
1.464
1.463
1.464
1.464
1.466
1.465
1.463
1.461
1.462
1.463
1.465
1.465
1.465
1.465
1.464
1.464
1.463
1.463
1.465
1.464
1.464
1.463
1.463
1.464
1.464
1.465
1.463
1.465
1.464
1.461
1.464
1.463
1.462
1.464
1.466
1.465
1.465
1.465
1.463
1.463
1.464
1.465
1.464
1.463
1.463
1.465
1.462
1.463
1.462
1.463
1.466
1.464
1.461
1.465
1.464
1.464
1.463
1.463
1.465
1.465
1.463
1.463
1.467
1.466
1.466
1.464
1.462
1.464
1.463
1.463
1.464
1.464
1.463
1.466
1.464
1.463
1.463
1.462
1.464
1.463
1.461
1.464
1.464
1.461
1.463
1.462
1.464
1.462
1.462
1.465
1.466
1.464
1.462
1.461
1.463
1.463
1.465
1.465
1.462
1.463
1.462
1.464
1.46
1.464
1.462
1.464
1.465
1.466
1.466
1.464
1.462
1.464
1.463
1.461
1.462
1.462
1.461
1.464
1.462
1.462
1.463
1.462
1.463
1.463
1.465
1.463
1.462
1.465
1.465
1.462
1.464
1.463
1.462
1.463
1.464
1.463
1.461
1.463
1.463
1.464
1.463
1.461
1.463
1.463
1.462
1.462
1.461
1.463
1.464
1.464
1.463
1.465
1.464
1.462
1.463
1.464
1.463
1.464
1.463
1.462
1.462
1.463
1.464
1.462
1.465
1.463
1.463
1.465
1.464
1.462
1.462
1.461
1.465
1.462
1.464
1.461
1.464
1.464
1.465
1.463
1.462
1.46
1.461
1.462
1.464
1.466
1.465
1.464
1.466
1.464
1.462
1.466
1.461
1.466
1.462
1.461
1.464
1.464
1.464
1.464
1.463
1.462
1.464
1.462
1.463
1.465
1.463
1.463
1.463
1.463
1.462
1.464
1.464
1.463
1.465
1.463
1.462
1.462
1.462
1.462
1.463
1.463
1.46
1.464
1.464
1.463
1.462
1.462
1.463
1.463
1.462
1.46
1.462
1.462
1.462
1.464
1.462
1.462
1.464
1.461
1.462
1.462
1.461
1.461
1.463
1.463
1.462
1.463
1.465
1.464
1.463
1.462
1.463
1.464
1.464
1.462
1.465
1.461
1.464
1.463
1.462
1.462
1.462
1.463
1.463
1.463
1.463
1.462
1.461
1.465
1.464
1.464
1.462
1.461
1.463
1.464
1.464
1.464
1.463
1.466
1.463
1.462
1.463
1.464
1.464
1.466
1.463
1.462
1.461
1.463
1.464
1.463
1.462
1.465
1.465
1.463
1.461
1.463
1.462
1.464
1.464
1.463
1.46
1.463
1.462
1.462
1.462
1.463
1.463
1.465
1.462
1.463
1.463
1.464
1.464
1.462
1.46
1.461
1.46
1.461
1.462
1.462
1.463
1.462
1.462
1.463
1.464
1.462
1.464
1.461
1.46
1.463
1.463
1.461
1.464
1.461
1.463
1.463
1.462
1.463
1.463
1.463
1.463
1.462
1.463
1.462
1.462
1.464
1.461
1.462
1.463
1.464
1.465
1.463
1.461
1.465
1.464
1.463
1.463
1.461
1.463
1.466
1.462
1.463
1.463
1.463
1.464
1.462
1.465
1.462
1.462
1.463
1.462
1.463
1.462
1.463
1.461
1.462
1.463
1.46
1.462
1.464
1.461
1.462
1.463
1.464
1.464
1.463
1.462
1.463
1.462
1.462
1.46
1.461
1.463
1.462
1.461
1.46
1.462
1.461
1.46
1.465
1.462
1.463
1.463
1.461
1.464
1.462
1.463
1.46
1.459
1.464
1.461
1.463
1.462
1.462
1.465
1.461
1.463
1.464
1.463
1.46
1.462
1.461
1.46
1.463
1.464
1.462
1.464
1.461
1.461
1.464
1.462
1.461
1.462
1.464
1.463
1.462
1.462
1.462
1.462
1.462
1.463
1.461
1.462
1.464
1.461
1.462
1.461
1.46
1.462
1.461
1.463
1.463
1.466
1.461
1.463
1.463
1.462
1.463
1.46
1.462
1.464
1.462
1.462
1.462
1.463
1.462
1.462
1.461
1.461
1.463
1.461
1.463
1.462
1.463
1.462
1.46
1.463
1.463
1.462
1.462
1.463
1.464
1.462
1.461
1.461
1.463
1.46
1.462
1.462
1.461
1.461
1.462
1.463
1.463
1.462
1.461
1.464
1.462
1.463
1.463
1.462
1.463
1.462
1.462
1.463
1.462
1.462
1.461
1.464
1.461
1.462
1.464
1.463
1.461
1.463
1.462
1.463
1.462
1.464
1.462
1.462
1.461
1.462
1.461
1.461
1.462
1.462
1.462
1.462
1.462
1.464
1.463
1.462
1.463
1.463
1.459
1.462
1.463
1.459
1.462
1.462
1.461
1.462
1.464
1.463
1.46
1.462
1.462
1.463
1.464
1.46
1.463
1.462
1.461
1.461
1.463
1.463
1.461
1.465
1.461
1.461
1.463
1.461
1.461
1.461
1.462
1.46
1.462
1.461
1.463
1.462
1.459
1.461
1.462
1.463
1.462
1.461
1.462
1.46
1.461
1.46
1.461
1.461
1.461
1.461
1.46
1.461
1.462
1.463
1.461
1.462
1.462
1.463
1.461
1.463
1.462
1.463
1.464
1.462
1.464
1.459
1.461
1.461
1.463
1.464
1.463
1.461
1.461
1.463
1.461
1.462
1.462
1.459
1.462
1.462
1.46
1.462
1.463
1.462
1.462
1.461
1.462
1.462
1.463
1.462
1.462
1.461
1.459
1.461
1.461
1.46
1.46
1.462
1.462
1.46
1.459
1.462
1.461
1.463
1.462
1.461
1.461
1.463
1.461
1.462
1.461
1.461
1.462
1.462
1.462
1.464
1.462
1.461
1.46
1.462
1.462
1.461
1.46
1.461
1.459
1.46
1.461
1.461
1.463
1.462
1.461
1.462
1.461
1.462
1.461
1.463
1.461
1.462
1.459
1.463
1.463
1.461
1.461
1.461
1.46
1.46
1.461
1.461
1.462
1.46
1.461
1.462
1.463
1.463
1.46
1.46
1.464
1.462
1.461
1.462
1.459
1.461
1.465
1.46
1.461
1.463
1.463
1.461
1.461
1.462
1.459
1.463
1.459
1.461
1.463
1.464
1.462
1.463
1.46
1.464
1.462
1.46
1.463
1.461
1.462
1.462
1.462
1.46
1.459
1.462
1.461
1.462
1.461
1.46
1.462
1.46
1.461
1.462
1.461
1.462
1.461
1.462
1.46
1.461
1.46
1.463
1.459
1.461
1.461
1.462
1.463
1.46
1.462
1.462
1.459
1.459
1.462
1.459
1.462
1.461
1.461
1.461
1.461
1.461
1.46
1.461
1.459
1.46
1.461
1.462
1.462
1.462
1.459
1.462
1.46
1.461
1.463
1.463
1.462
1.462
1.462
1.461
1.46
1.46
1.46
1.461
1.462
1.461
1.463
1.46
1.461
1.462
1.46
1.461
1.461
1.463
1.463
1.458
1.46
1.46
1.459
1.461
1.459
1.461
1.461
1.461
1.462
1.46
1.46
1.462
1.461
1.461
1.461
1.46
1.461
1.461
1.462
1.463
1.46
1.464
1.46
1.462
1.462
1.46
1.461
1.463
1.461
1.459
1.46
1.461
1.461
1.46
1.461
1.462
1.459
1.459
1.46
1.461
1.461
1.464
1.46
1.46
1.46
1.462
1.462
1.462
1.461
1.461
1.461
1.461
1.459
1.461
1.46
1.462
1.459
1.459
1.461
1.459
1.46
1.46
1.46
1.462
1.462
1.461
1.462
1.461
1.46
1.461
1.462
1.46
1.463
1.46
1.459
1.459
1.459
1.461
1.461
1.462
1.461
1.461
1.462
1.462
1.461
1.46
1.461
1.462
1.46
1.46
1.461
1.463
1.463
1.459
1.461
1.462
1.461
1.459
1.46
1.463
1.462
1.459
1.46
1.462
1.459
1.462
1.461
1.461
1.462
1.459
1.461
1.462
1.462
1.461
1.461
1.462
1.46
1.458
1.459
1.462
1.46
1.46
1.461
1.461
1.462
1.461
1.462
1.46
1.46
1.459
1.459
1.462
1.463
1.459
1.459
1.461
1.462
1.46
1.462
1.462
1.462
1.463
1.462
1.46
1.46
1.459
1.459
1.462
1.463
1.46
1.46
1.461
1.458
1.461
1.46
1.462
1.461
1.461
1.461
1.461
1.458
1.459
1.46
1.463
1.46
1.46
1.461
1.46
1.462
1.461
1.461
1.462
1.459
1.46
1.463
1.462
1.46
1.459
1.461
1.462
1.458
1.46
1.461
1.461
1.459
1.46
1.46
1.461
1.459
1.462
1.463
1.461
1.461
1.462
1.461
1.458
1.464
1.459
1.46
1.459
1.461
1.462
1.46
1.461
1.462
1.461
1.459
1.46
1.461
1.46
1.461
1.461
1.463
1.462
1.461
1.459
1.461
1.46
1.461
1.462
1.462
1.46
1.461
1.458
1.462
1.461
1.461
1.461
1.46
1.462
1.461
1.463
1.46
1.46
1.459
1.459
1.461
1.461
1.459
1.46
1.462
1.46
1.46
1.464
1.46
1.462
1.459
1.46
1.459
1.46
1.459
1.458
1.461
1.459
1.462
1.462
1.461
1.462
1.462
1.461
1.46
1.461
1.459
1.461
1.46
1.46
1.461
1.461
1.459
1.461
1.459
1.461
1.461
1.461
1.459
1.458
1.46
1.458
1.46
1.459
1.463
1.46
1.459
1.458
1.461
1.458
1.459
1.459
1.464
1.46
1.459
1.46
1.46
1.461
1.46
1.46
1.461
1.46
1.458
1.462
1.457
1.461
1.459
1.46
1.459
1.46
1.46
1.463
1.462
1.459
1.46
1.459
1.46
1.461
1.463
1.458
1.461
1.46
1.459
1.459
1.461
1.459
1.46
1.46
1.46
1.459
1.459
1.459
1.46
1.458
1.46
1.461
1.462
1.459
1.459
1.46
1.461
1.461
1.46
1.461
1.459
1.459
1.459
1.46
1.462
1.46
1.46
1.46
1.46
1.462
1.46
1.459
1.461
1.46
1.459
1.459
1.461
1.459
1.461
1.46
1.462
1.462
1.46
1.461
1.458
1.461
1.459
1.461
1.459
1.46
1.46
1.461
1.461
1.458
1.461
1.462
1.461
1.457
1.46
1.459
1.459
1.462
1.461
1.46
1.459
1.459
1.461
1.461
1.461
1.46
1.46
1.46
1.459
1.461
1.458
1.459
1.46
1.457
1.46
1.46
1.459
1.458
1.459
1.46
1.457
1.459
1.462
1.461
1.458
1.46
1.458
1.461
1.459
1.458
1.457
1.46
1.458
1.457
1.459
1.463
1.461
1.46
1.459
1.459
1.46
1.458
1.46
1.458
1.457
1.461
1.457
1.46
1.459
1.46
1.462
1.46
1.458
1.462
1.459
1.46
1.459
1.459
1.461
1.46
1.459
1.46
1.459
1.46
1.458
1.459
1.458
1.459
1.458
1.459
1.459
1.457
1.46
1.462
1.46
1.46
1.459
1.46
1.462
1.459
1.459
1.459
1.461
1.463
1.46
1.459
1.461
1.459
1.459
1.461
1.46
1.459
1.459
1.46
1.459
1.46
1.46
1.459
1.458
1.459
1.461
1.461
1.459
1.462
1.459
1.46
1.459
1.458
1.46
1.459
1.458
1.461
1.46
1.458
1.46
1.459
1.459
1.458
1.459
1.46
1.46
1.461
1.458
1.459
1.459
1.46
1.461
1.459
1.459
1.459
1.46
1.46
1.459
1.46
1.459
1.459
1.458
1.46
1.459
1.459
1.458
1.458
1.46
1.459
1.46
1.46
1.458
1.461
1.461
1.463
1.46
1.458
1.457
1.46
1.459
1.458
1.46
1.461
1.459
1.457
1.46
1.46
1.46
1.459
1.46
1.459
1.458
1.459
1.458
1.46
1.461
1.459
1.458
1.459
1.462
1.458
1.459
1.459
1.46
1.46
1.461
1.46
1.457
1.459
1.46
1.463
1.46
1.459
1.457
1.459
1.459
1.462
1.456
1.458
1.459
1.46
1.459
1.459
1.458
1.459
1.459
1.459
1.458
1.461
1.458
1.457
1.458
1.459
1.456
1.459
1.46
1.462
1.458
1.46
1.458
1.461
1.457
1.461
1.459
1.461
1.458
1.46
1.459
1.458
1.458
1.459
1.458
1.457
1.459
1.459
1.458
1.459
1.458
1.457
1.456
1.458
1.456
1.459
1.458
1.458
1.458
1.459
1.461
1.458
1.461
1.459
1.461
1.46
1.459
1.457
1.459
1.458
1.459
1.458
1.457
1.459
1.46
1.459
1.459
1.46
1.459
1.459
1.458
1.461
1.46
1.458
1.46
1.459
1.46
1.461
1.459
1.457
1.458
1.46
1.461
1.459
1.459
1.456
1.461
1.458
1.462
1.459
1.459
1.46
1.458
1.462
1.46
1.458
1.458
1.46
1.461
1.458
1.459
1.46
1.459
1.459
1.462
1.459
1.459
1.458
1.458
1.457
1.459
1.46
1.459
1.46
1.461
1.458
1.459
1.461
1.459
1.46
1.457
1.46
1.458
1.458
1.46
1.46
1.459
1.46
1.46
1.459
1.46
1.459
1.459
1.46
1.458
1.459
1.458
1.459
1.457
1.459
1.457
1.458
1.459
1.458
1.457
1.459
1.458
1.458
1.459
1.459
1.459
1.458
1.458
1.459
1.459
1.458
1.461
1.461
1.46
1.458
1.459
1.46
1.459
1.46
1.457
1.458
1.459
1.459
1.462
1.457
1.457
1.458
1.459
1.458
1.46
1.459
1.458
1.461
1.459
1.458
1.459
1.456
1.46
1.459
1.46
1.46
1.458
1.46
1.459
1.459
1.46
1.46
1.459
1.46
1.459
1.461
1.459
1.459
1.458
1.458
1.46
1.459
1.46
1.457
1.459
1.459
1.457
1.458
1.46
1.457
1.458
1.458
1.462
1.459
1.458
1.461
1.458
1.457
1.459
1.458
1.46
1.459
1.459
1.458
1.461
1.455
1.459
1.459
1.461
1.458
1.458
1.46
1.461
1.457
1.461
1.462
1.459
1.459
1.46
1.46
1.459
1.46
1.46
1.458
1.456
1.458
1.458
1.458
1.46
1.459
1.458
1.457
1.459
1.46
1.458
1.459
1.457
1.458
1.458
1.458
1.458
1.455
1.459
1.457
1.46
1.457
1.46
1.46
1.459
1.46
1.458
1.459
1.459
1.46
1.458
1.458
1.459
1.46
1.459
1.459
1.458
1.458
1.459
1.46
1.46
1.458
1.46
1.459
1.46
1.457
1.457
1.459
1.457
1.459
1.457
1.459
1.46
1.458
1.46
1.459
1.457
1.456
1.457
1.457
1.458
1.46
1.458
1.459
1.46
1.46
1.458
1.456
1.459
1.458
1.458
1.46
1.458
1.458
1.459
1.459
1.46
1.461
1.459
1.459
1.461
1.458
1.459
1.46
1.458
1.458
1.458
1.461
1.461
1.457
1.458
1.456
1.459
1.459
1.459
1.458
1.461
1.46
1.459
1.456
1.459
1.457
1.459
1.458
1.459
1.458
1.457
1.459
1.46
1.458
1.457
1.459
1.458
1.457
1.459
1.46
1.459
1.458
1.459
1.461
1.46
1.457
1.456
1.459
1.458
1.459
1.46
1.459
1.458
1.46
1.459
1.459
1.457
1.459
1.456
1.457
1.459
1.458
1.457
1.459
1.46
1.457
1.459
1.459
1.458
1.458
1.46
1.459
1.458
1.46
1.456
1.461
1.457
1.459
1.459
1.46
1.459
1.457
1.459
1.459
1.459
1.459
1.46
1.459
1.459
1.458
1.458
1.457
1.457
1.457
1.458
1.459
1.46
1.457
1.457
1.459
1.459
1.46
1.457
1.459
1.458
1.458
1.458
1.462
1.459
1.459
1.459
1.457
1.459
1.458
1.461
1.457
1.46
1.457
1.459
1.458
1.459
1.455
1.458
1.458
1.456
1.458
1.458
1.458
1.459
1.455
1.458
1.462
1.458
1.459
1.459
1.458
1.458
1.458
1.458
1.46
1.459
1.456
1.459
1.459
1.457
1.458
1.457
1.459
1.457
1.458
1.458
1.458
1.457
1.46
1.459
1.458
1.458
1.458
1.458
1.46
1.459
1.459
1.457
1.457
1.455
1.458
1.456
1.457
1.457
1.458
1.459
1.459
1.458
1.456
1.458
1.459
1.458
1.459
1.456
1.458
1.459
1.456
1.459
1.46
1.458
1.46
1.457
1.458
1.458
1.458
1.46
1.458
1.457
1.459
1.458
1.459
1.46
1.457
1.455
1.46
1.456
1.458
1.456
1.459
1.457
1.458
1.456
1.458
1.459
1.456
1.456
1.457
1.457
1.458
1.459
1.458
1.459
1.458
1.458
1.458
1.457
1.458
1.458
1.458
1.46
1.458
1.458
1.458
1.46
1.457
1.458
1.458
1.459
1.457
1.457
1.458
1.458
1.458
1.458
1.455
1.459
1.455
1.458
1.458
1.457
1.457
1.458
1.456
1.461
1.456
1.456
1.456
1.455
1.458
1.458
1.456
1.458
1.455
1.457
1.456
1.458
1.46
1.46
1.459
1.456
1.457
1.457
1.458
1.458
1.453
1.457
1.457
1.459
1.457
1.458
1.458
1.456
1.457
1.457
1.457
1.457
1.454
1.458
1.456
1.458
1.458
1.457
1.458
1.457
1.458
1.458
1.459
1.458
1.457
1.459
1.459
1.459
1.457
1.458
1.458
1.457
1.458
1.458
1.458
1.457
1.459
1.459
1.457
1.46
1.457
1.458
1.458
1.461
1.458
1.458
1.458
1.458
1.456
1.455
1.459
1.458
1.458
1.458
1.456
1.459
1.457
1.457
1.459
1.458
1.457
1.456
1.458
1.457
1.458
1.458
1.458
1.457
1.456
1.456
1.456
1.456
1.459
1.456
1.457
1.459
1.456
1.456
1.458
1.458
1.458
1.459
1.456
1.458
1.459
1.458
1.459
1.458
1.457
1.457
1.459
1.456
1.459
1.458
1.456
1.457
1.457
1.457
1.458
1.458
1.455
1.456
1.456
1.456
1.457
1.458
1.458
1.455
1.457
1.458
1.459
1.455
1.457
1.459
1.458
1.458
1.458
1.458
1.456
1.456
1.459
1.456
1.456
1.458
1.459
1.456
1.454
1.456
1.455
1.459
1.453
1.458
1.456
1.458
1.456
1.457
1.457
1.458
1.456
1.457
1.457
1.459
1.458
1.457
1.459
1.456
1.456
1.457
1.458
1.457
1.459
1.456
1.456
1.457
1.457
1.456
1.458
1.457
1.457
1.457
1.459
1.457
1.457
1.456
1.457
1.456
1.457
1.456
1.457
1.457
1.457
1.456
1.457
1.459
1.459
1.455
1.458
1.458
1.458
1.458
1.458
1.456
1.456
1.457
1.458
1.453
1.456
1.456
1.457
1.455
1.457
1.456
1.457
1.456
1.459
1.454
1.457
1.457
1.458
1.457
1.458
1.458
1.458
1.456
1.456
1.457
1.456
1.457
1.458
1.458
1.457
1.455
1.455
1.459
1.455
1.46
1.455
1.458
1.458
1.456
1.458
1.455
1.457
1.458
1.456
1.459
1.456
1.456
1.456
1.456
1.458
1.459
1.457
1.457
1.456
1.455
1.455
1.456
1.455
1.457
1.459
1.458
1.458
1.459
1.458
1.46
1.457
1.458
1.456
1.457
1.455
1.457
1.457
1.459
1.455
1.458
1.456
1.456
1.458
1.459
1.459
1.457
1.455
1.456
1.458
1.458
1.453
1.456
1.456
1.458
1.455
1.456
1.457
1.457
1.458
1.458
1.459
1.457
1.459
1.457
1.458
1.455
1.455
1.458
1.457
1.457
1.458
1.459
1.456
1.458
1.459
1.455
1.456
1.456
1.458
1.454
1.458
1.453
1.457
1.458
1.457
1.456
1.458
1.458
1.458
1.457
1.457
1.456
1.455
1.457
1.458
1.455
1.454
1.455
1.456
1.457
1.455
1.457
1.457
1.456
1.457
1.458
1.454
1.458
1.455
1.459
1.459
1.456
1.455
1.458
1.458
1.457
1.455
1.457
1.454
1.458
1.458
1.456
1.458
1.455
1.453
1.456
1.455
1.456
1.456
1.458
1.456
1.458
1.455
1.458
1.456
1.455
1.46
1.455
1.458
1.458
1.456
1.455
1.455
1.457
1.457
1.455
1.459
1.456
1.455
1.455
1.456
1.458
1.456
1.458
1.456
1.458
1.457
1.457
1.457
1.458
1.457
1.459
1.455
1.455
1.457
1.457
1.457
1.456
1.457
1.457
1.457
1.459
1.459
1.458
1.457
1.457
1.46
1.457
1.458
1.456
1.456
1.457
1.457
1.457
1.455
1.455
1.458
1.455
1.456
1.458
1.455
1.458
1.455
1.455
1.457
1.455
1.456
1.456
1.457
1.455
1.458
1.458
1.457
1.457
1.456
1.458
1.456
1.457
1.456
1.459
1.456
1.458
1.458
1.455
1.457
1.457
1.456
1.458
1.455
1.457
1.457
1.455
1.458
1.454
1.458
1.457
1.456
1.456
1.456
1.454
1.456
1.456
1.456
1.455
1.456
1.456
1.457
1.458
1.455
1.456
1.456
1.455
1.457
1.453
1.456
1.455
1.456
1.455
1.457
1.456
1.456
1.458
1.455
1.455
1.459
1.457
1.456
1.454
1.457
1.455
1.455
1.457
1.454
1.458
1.456
1.457
1.457
1.457
1.454
1.454
1.455
1.456
1.457
1.454
1.457
1.455
1.456
1.455
1.454
1.457
1.456
1.456
1.457
1.458
1.457
1.452
1.456
1.455
1.456
1.457
1.457
1.459
1.458
1.454
1.455
1.456
1.456
1.454
1.455
1.458
1.455
1.456
1.456
1.458
1.454
1.457
1.457
1.457
1.454
1.457
1.455
1.455
1.456
1.457
1.456
1.456
1.456
1.454
1.456
1.454
1.455
1.456
1.457
1.456
1.455
1.455
1.455
1.457
1.454
1.454
1.457
1.455
1.454
1.455
1.456
1.455
1.455
1.457
1.456
1.454
1.455
1.457
1.457
1.454
1.456
1.456
1.458
1.456
1.456
1.457
1.455
1.456
1.457
1.455
1.457
1.456
1.455
1.454
1.456
1.454
1.456
1.454
1.456
1.455
1.455
1.455
1.456
1.457
1.453
1.455
1.455
1.455
1.455
1.456
1.456
1.455
1.457
1.454
1.455
1.455
1.456
1.455
1.457
1.456
1.457
1.454
1.457
1.455
1.457
1.456
1.457
1.458
1.455
1.456
1.455
1.454
1.457
1.458
1.455
1.455
1.457
1.456
1.458
1.457
1.456
1.456
1.454
1.456
1.457
1.454
1.458
1.457
1.456
1.457
1.455
1.457
1.455
1.456
1.456
1.457
1.456
1.458
1.457
1.456
1.455
1.454
1.458
1.455
1.458
1.457
1.456
1.456
1.457
1.455
1.457
1.454
1.457
1.454
1.455
1.457
1.455
1.456
1.456
1.454
1.457
1.454
1.457
1.455
1.457
1.456
1.455
1.457
1.456
1.453
1.456
1.457
1.456
1.456
1.455
1.457
1.455
1.456
1.456
1.457
1.456
1.457
1.458
1.453
1.454
1.457
1.456
1.457
1.456
1.457
1.457
1.456
1.455
1.455
1.455
1.455
1.453
1.455
1.455
1.454
1.455
1.456
1.456
1.456
1.455
1.457
1.456
1.453
1.458
1.456
1.456
1.456
1.457
1.456
1.454
1.455
1.454
1.455
1.456
1.457
1.456
1.455
1.455
1.455
1.455
1.457
1.457
1.455
1.454
1.455
1.455
1.454
1.457
1.456
1.456
1.458
1.454
1.456
1.456
1.454
1.456
1.46
1.455
1.455
1.456
1.454
1.456
1.455
1.456
1.456
1.457
1.456
1.454
1.455
1.456
1.457
1.455
1.455
1.455
1.457
1.453
1.454
1.455
1.456
1.457
1.456
1.456
1.454
1.456
1.456
1.455
1.456
1.457
1.454
1.456
1.454
1.454
1.457
1.456
1.456
1.456
1.455
1.457
1.455
1.454
1.455
1.453
1.454
1.453
1.457
1.457
1.453
1.456
1.454
1.455
1.454
1.458
1.454
1.456
1.456
1.457
1.454
1.454
1.455
1.456
1.454
1.455
1.457
1.455
1.456
1.454
1.454
1.455
1.455
1.455
1.454
1.457
1.457
1.457
1.453
1.455
1.455
1.455
1.454
1.455
1.455
1.455
1.456
1.455
1.452
1.455
1.457
1.457
1.454
1.459
1.455
1.455
1.458
1.455
1.454
1.452
1.457
1.456
1.455
1.457
1.457
1.455
1.457
1.454
1.453
1.457
1.455
1.455
1.456
1.457
1.456
1.456
1.456
1.454
1.456
1.453
1.456
1.457
1.457
1.456
1.455
1.457
1.456
1.455
1.455
1.456
1.453
1.455
1.455
1.455
1.452
1.454
1.455
1.455
1.454
1.455
1.457
1.454
1.455
1.457
1.454
1.453
1.455
1.453
1.455
1.456
1.455
1.456
1.457
1.455
1.456
1.456
1.456
1.456
1.453
1.456
1.455
1.457
1.456
1.456
1.454
1.453
1.456
1.456
1.457
1.455
1.456
1.455
1.454
1.456
1.455
1.455
1.456
1.456
1.454
1.455
1.456
1.453
1.456
1.456
1.454
1.455
1.457
1.455
1.456
1.455
1.457
1.453
1.458
1.456
1.454
1.456
1.455
1.455
1.457
1.455
1.455
1.455
1.454
1.453
1.456
1.453
1.455
1.455
1.456
1.455
1.456
1.456
1.456
1.456
1.455
1.455
1.455
1.456
1.455
1.457
1.456
1.453
1.454
1.455
1.456
1.455
1.454
1.455
1.455
1.454
1.455
1.454
1.454
1.456
1.455
1.455
1.453
1.457
1.455
1.455
1.455
1.455
1.453
1.457
1.454
1.456
1.454
1.454
1.456
1.455
1.454
1.456
1.453
1.454
1.455
1.454
1.455
1.455
1.454
1.457
1.457
1.456
1.455
1.454
1.454
1.453
1.454
1.455
1.453
1.456
1.456
1.456
1.452
1.454
1.453
1.454
1.455
1.456
1.454
1.455
1.454
1.454
1.457
1.456
1.457
1.454
1.453
1.455
1.455
1.453
1.458
1.453
1.456
1.456
1.456
1.457
1.453
1.456
1.455
1.458
1.455
1.454
1.457
1.457
1.455
1.456
1.454
1.454
1.455
1.456
1.456
1.453
1.454
1.456
1.457
1.454
1.454
1.454
1.454
1.456
1.456
1.455
1.455
1.457
1.454
1.453
1.456
1.454
1.454
1.454
1.456
1.454
1.456
1.457
1.457
1.453
1.456
1.455
1.455
1.454
1.456
1.455
1.456
1.455
1.455
1.457
1.453
1.454
1.456
1.457
1.455
1.454
1.455
1.456
1.456
1.455
1.456
1.454
1.455
1.453
1.456
1.457
1.456
1.454
1.455
1.455
1.453
1.455
1.456
1.455
1.455
1.457
1.456
1.454
1.456
1.454
1.454
1.455
1.454
1.454
1.456
1.455
1.454
1.455
1.454
1.455
1.456
1.458
1.454
1.453
1.454
1.455
1.453
1.454
1.456
1.454
1.457
1.456
1.454
1.456
1.453
1.454
1.453
1.453
1.455
1.454
1.456
1.454
1.455
1.455
1.454
1.458
1.456
1.454
1.456
1.454
1.456
1.454
1.454
1.455
1.457
1.453
1.456
1.456
1.453
1.456
1.455
1.453
1.455
1.453
1.453
1.456
1.454
1.457
1.454
1.454
1.456
1.454
1.456
1.455
1.454
1.454
1.455
1.454
1.454
1.456
1.457
1.455
1.455
1.456
1.455
1.454
1.456
1.454
1.456
1.452
1.455
1.455
1.456
1.455
1.456
1.454
1.453
1.454
1.455
1.455
1.455
1.454
1.455
1.452
1.455
1.454
1.452
1.455
1.454
1.453
1.453
1.454
1.455
1.453
1.453
1.455
1.455
1.454
1.452
1.455
1.454
1.455
1.455
1.456
1.456
1.456
1.457
1.454
1.455
1.455
1.457
1.456
1.456
1.456
1.456
1.455
1.456
1.455
1.454
1.454
1.456
1.454
1.456
1.454
1.456
1.455
1.456
1.453
1.454
1.456
1.453
1.456
1.457
1.456
1.455
1.455
1.456
1.456
1.453
1.453
1.454
1.454
1.455
1.456
1.454
1.455
1.457
1.455
1.454
1.455
1.454
1.456
1.454
1.451
1.455
1.452
1.457
1.456
1.455
1.454
1.455
1.455
1.455
1.453
1.454
1.453
1.456
1.456
1.453
1.454
1.454
1.454
1.455
1.455
1.455
1.454
1.454
1.456
1.456
1.454
1.454
1.456
1.451
1.454
1.455
1.456
1.454
1.456
1.454
1.457
1.457
1.457
1.455
1.455
1.455
1.456
1.455
1.451
1.455
1.455
1.454
1.454
1.454
1.452
1.454
1.455
1.455
1.456
1.452
1.455
1.453
1.453
1.454
1.455
1.453
1.452
1.454
1.454
1.452
1.455
1.453
1.455
1.454
1.454
1.454
1.455
1.455
1.453
1.454
1.454
1.454
1.455
1.455
1.454
1.455
1.452
1.456
1.452
1.455
1.454
1.456
1.455
1.457
1.454
1.453
1.453
1.454
1.454
1.456
1.453
1.454
1.455
1.454
1.455
1.454
1.456
1.451
1.454
1.453
1.456
1.453
1.453
1.456
1.454
1.454
1.454
1.454
1.455
1.456
1.453
1.456
1.457
1.455
1.455
1.454
1.453
1.456
1.453
1.451
1.455
1.453
1.452
1.457
1.455
1.455
1.455
1.456
1.457
1.455
1.458
1.456
1.455
1.452
1.455
1.453
1.452
1.455
1.455
1.454
1.456
1.456
1.453
1.453
1.455
1.454
1.455
1.455
1.453
1.454
1.454
1.454
1.453
1.454
1.456
1.455
1.458
1.454
1.455
1.455
1.455
1.454
1.454
1.457
1.454
1.454
1.454
1.455
1.457
1.455
1.454
1.453
1.454
1.455
1.454
1.453
1.455
1.453
1.454
1.456
1.457
1.454
1.453
1.454
1.454
1.457
1.457
1.452
1.454
1.455
1.452
1.455
1.454
1.455
1.454
1.453
1.456
1.454
1.454
1.455
1.454
1.455
1.457
1.453
1.454
1.453
1.455
1.455
1.456
1.456
1.455
1.455
1.456
1.453
1.454
1.455
1.455
1.453
1.456
1.452
1.453
1.455
1.453
1.452
1.453
1.454
1.453
1.455
1.452
1.455
1.454
1.452
1.453
1.455
1.452
1.457
1.453
1.454
1.456
1.454
1.455
1.453
1.454
1.454
1.454
1.453
1.454
1.456
1.453
1.454
1.454
1.455
1.454
1.453
1.454
1.452
1.453
1.455
1.455
1.457
1.455
1.455
1.452
1.454
1.453
1.453
1.453
1.455
1.455
1.455
1.454
1.455
1.453
1.455
1.454
1.455
1.455
1.456
1.453
1.454
1.454
1.456
1.455
1.452
1.457
1.456
1.454
1.456
1.455
1.452
1.455
1.457
1.455
1.454
1.453
1.452
1.454
1.454
1.453
1.456
1.453
1.455
1.454
1.454
1.454
1.453
1.452
1.455
1.455
1.454
1.453
1.452
1.454
1.454
1.455
1.453
1.453
1.455
1.454
1.454
1.453
1.454
1.453
1.454
1.455
1.454
1.453
1.454
1.455
1.454
1.453
1.456
1.454
1.453
1.456
1.454
1.454
1.455
1.455
1.455
1.454
1.453
1.453
1.453
1.455
1.455
1.454
1.454
1.453
1.454
1.454
1.452
1.455
1.455
1.453
1.454
1.455
1.454
1.453
1.456
1.455
1.453
1.453
1.454
1.455
1.454
1.451
1.454
1.453
1.455
1.454
1.454
1.451
1.455
1.454
1.452
1.454
1.454
1.454
1.453
1.453
1.452
1.454
1.452
1.453
1.454
1.456
1.453
1.455
1.453
1.454
1.453
1.455
1.454
1.453
1.452
1.455
1.453
1.454
1.454
1.453
1.455
1.453
1.454
1.454
1.454
1.456
1.455
1.454
1.454
1.455
1.454
1.454
1.453
1.456
1.454
1.454
1.454
1.455
1.454
1.455
1.454
1.453
1.453
1.453
1.456
1.453
1.454
1.453
1.454
1.456
1.452
1.452
1.455
1.456
1.455
1.455
1.454
1.454
1.455
1.455
1.457
1.453
1.452
1.453
1.454
1.45
1.453
1.454
1.454
1.455
1.453
1.454
1.454
1.454
1.454
1.453
1.451
1.452
1.452
1.454
1.453
1.454
1.453
1.454
1.454
1.454
1.454
1.452
1.453
1.452
1.453
1.454
1.453
1.454
1.453
1.453
1.454
1.455
1.452
1.456
1.453
1.453
1.454
1.453
1.454
1.454
1.454
1.452
1.454
1.454
1.456
1.453
1.455
1.452
1.453
1.455
1.453
1.452
1.453
1.453
1.455
1.453
1.454
1.454
1.455
1.453
1.453
1.455
1.455
1.453
1.452
1.455
1.453
1.454
1.455
1.455
1.454
1.456
1.453
1.454
1.454
1.455
1.454
1.453
1.453
1.453
1.454
1.455
1.454
1.454
1.454
1.457
1.451
1.454
1.452
1.453
1.453
1.451
1.454
1.451
1.453
1.454
1.455
1.453
1.454
1.45
1.454
1.453
1.453
1.454
1.454
1.453
1.452
1.452
1.453
1.452
1.452
1.452
1.453
1.454
1.453
1.453
1.452
1.453
1.453
1.453
1.453
1.452
1.454
1.45
1.455
1.455
1.452
1.451
1.454
1.454
1.452
1.454
1.454
1.452
1.453
1.453
1.453
1.452
1.451
1.451
1.452
1.453
1.454
1.452
1.453
1.453
1.452
1.454
1.452
1.453
1.451
1.453
1.452
1.456
1.453
1.452
1.453
1.453
1.454
1.454
1.451
1.453
1.455
1.453
1.452
1.45
1.455
1.453
1.453
1.451
1.454
1.453
1.453
1.456
1.453
1.453
1.454
1.454
1.453
1.454
1.454
1.453
1.451
1.453
1.452
1.452
1.454
1.452
1.453
1.453
1.454
1.452
1.452
1.452
1.453
1.451
1.453
1.453
1.455
1.453
1.453
1.454
1.454
1.454
1.453
1.451
1.453
1.454
1.453
1.454
1.454
1.455
1.454
1.455
1.452
1.454
1.453
1.454
1.451
1.454
1.453
1.451
1.455
1.451
1.454
1.453
1.455
1.453
1.453
1.452
1.455
1.451
1.454
1.453
1.453
1.451
1.452
1.453
1.453
1.454
1.456
1.451
1.454
1.452
1.451
1.451
1.455
1.454
1.453
1.454
1.451
1.453
1.454
1.454
1.453
1.452
1.452
1.454
1.452
1.453
1.453
1.455
1.455
1.454
1.454
1.454
1.453
1.453
1.454
1.452
1.452
1.453
1.452
1.454
1.454
1.453
1.454
1.452
1.453
1.452
1.452
1.452
1.455
1.454
1.456
1.454
1.453
1.451
1.453
1.453
1.453
1.454
1.453
1.451
1.451
1.453
1.453
1.454
1.451
1.455
1.453
1.453
1.455
1.452
1.452
1.454
1.454
1.453
1.453
1.454
1.454
1.453
1.452
1.452
1.454
1.453
1.454
1.452
1.456
1.454
1.453
1.451
1.455
1.452
1.453
1.453
1.454
1.454
1.453
1.453
1.454
1.453
1.451
1.453
1.454
1.453
1.453
1.451
1.455
1.452
1.452
1.453
1.452
1.452
1.453
1.455
1.453
1.453
1.453
1.452
1.452
1.453
1.456
1.452
1.45
1.454
1.453
1.454
1.453
1.452
1.454
1.454
1.453
1.452
1.453
1.453
1.452
1.451
1.455
1.451
1.452
1.451
1.451
1.454
1.452
1.451
1.453
1.452
1.452
1.452
1.454
1.452
1.452
1.455
1.453
1.453
1.453
1.455
1.453
1.451
1.453
1.453
1.453
1.454
1.454
1.454
1.451
1.452
1.453
1.454
1.452
1.454
1.452
1.452
1.451
1.453
1.453
1.452
1.453
1.452
1.453
1.451
1.453
1.454
1.454
1.453
1.455
1.452
1.454
1.455
1.452
1.454
1.453
1.453
1.454
1.453
1.454
1.453
1.454
1.453
1.453
1.454
1.452
1.453
1.453
1.453
1.454
1.451
1.454
1.454
1.452
1.453
1.454
1.452
1.456
1.454
1.452
1.452
1.452
1.45
1.454
1.453
1.454
1.453
1.454
1.453
1.452
1.452
1.455
1.453
1.451
1.452
1.455
1.452
1.453
1.451
1.452
1.45
1.454
1.455
1.454
1.452
1.453
1.455
1.453
1.452
1.453
1.453
1.453
1.454
1.45
1.453
1.451
1.452
1.453
1.45
1.455
1.455
1.451
1.452
1.452
1.454
1.453
1.453
1.451
1.455
1.453
1.455
1.453
1.451
1.453
1.452
1.453
1.451
1.449
1.451
1.452
1.454
1.453
1.452
1.451
1.454
1.452
1.454
1.452
1.452
1.45
1.452
1.454
1.454
1.453
1.453
1.455
1.452
1.452
1.452
1.454
1.452
1.454
1.452
1.452
1.455
1.453
1.455
1.453
1.456
1.45
1.453
1.452
1.453
1.451
1.452
1.451
1.452
1.452
1.45
1.45
1.453
1.453
1.452
1.451
1.453
1.45
1.452
1.45
1.451
1.453
1.451
1.453
1.451
1.452
1.452
1.452
1.452
1.453
1.454
1.451
1.451
1.449
1.453
1.453
1.452
1.45
1.452
1.45
1.451
1.452
1.453
1.451
1.449
1.453
1.451
1.454
1.452
1.452
1.452
1.452
1.452
1.45
1.452
1.451
1.452
1.455
1.45
1.451
1.453
1.455
1.452
1.455
1.452
1.451
1.452
1.45
1.453
1.452
1.452
1.45
1.453
1.452
1.452
1.452
1.453
1.451
1.452
1.452
1.454
1.45
1.453
1.45
1.453
1.451
1.454
1.452
1.451
1.453
1.452
1.452
1.454
1.452
1.454
1.451
1.455
1.454
1.453
1.45
1.452
1.45
1.453
1.453
1.451
1.451
1.453
1.452
1.454
1.449
1.453
1.454
1.45
1.451
1.453
1.451
1.453
1.452
1.45
1.452
1.451
1.452
1.455
1.45
1.451
1.451
1.451
1.452
1.449
1.453
1.453
1.452
1.451
1.449
1.452
1.452
1.451
1.454
1.451
1.452
1.453
1.451
1.451
1.454
1.451
1.453
1.453
1.453
1.452
1.454
1.452
1.453
1.453
1.452
1.451
1.453
1.452
1.451
1.454
1.454
1.452
1.451
1.455
1.452
1.451
1.453
1.452
1.452
1.451
1.453
1.451
1.452
1.452
1.452
1.452
1.452
1.45
1.452
1.451
1.453
1.452
1.452
1.452
1.453
1.453
1.45
1.451
1.451
1.453
1.451
1.453
1.451
1.454
1.452
1.451
1.453
1.452
1.453
1.452
1.453
1.453
1.453
1.449
1.452
1.451
1.451
1.451
1.453
1.452
1.45
1.452
1.452
1.451
1.452
1.452
1.451
1.452
1.452
1.45
1.452
1.452
1.451
1.452
1.452
1.454
1.453
1.451
1.451
1.452
1.453
1.451
1.452
1.453
1.454
1.452
1.452
1.453
1.453
1.454
1.453
1.451
1.453
1.45
1.452
1.452
1.45
1.453
1.452
1.451
1.453
1.452
1.453
1.451
1.452
1.451
1.453
1.453
1.453
1.454
1.454
1.452
1.455
1.452
1.451
1.453
1.452
1.45
1.452
1.451
1.454
1.451
1.453
1.452
1.45
1.452
1.451
1.454
1.452
1.448
1.453
1.451
1.45
1.453
1.451
1.452
1.451
1.454
1.451
1.453
1.454
1.453
1.455
1.453
1.453
1.452
1.452
1.454
1.451
1.451
1.452
1.452
1.452
1.452
1.452
1.451
1.454
1.453
1.452
1.452
1.453
1.453
1.451
1.453
1.454
1.45
1.451
1.453
1.452
1.45
1.45
1.452
1.453
1.452
1.451
1.452
1.45
1.452
1.451
1.452
1.45
1.453
1.451
1.451
1.451
1.452
1.451
1.453
1.449
1.453
1.448
1.453
1.453
1.453
1.451
1.454
1.452
1.453
1.449
1.454
1.452
1.452
1.453
1.452
1.452
1.451
1.452
1.453
1.452
1.451
1.452
1.453
1.452
1.451
1.452
1.451
1.453
1.452
1.452
1.451
1.452
1.448
1.45
1.451
1.451
1.454
1.453
1.453
1.451
1.45
1.454
1.45
1.454
1.451
1.451
1.453
1.452
1.453
1.452
1.45
1.451
1.452
1.452
1.45
1.449
1.45
1.454
1.451
1.453
1.453
1.45
1.453
1.454
1.454
1.453
1.453
1.453
1.451
1.453
1.452
1.451
1.451
1.452
1.448
1.452
1.451
1.45
1.45
1.453
1.453
1.452
1.452
1.451
1.452
1.45
1.453
1.45
1.453
1.452
1.452
1.452
1.451
1.453
1.452
1.451
1.453
1.453
1.45
1.452
1.451
1.454
1.452
1.449
1.45
1.451
1.452
1.451
1.449
1.453
1.452
1.452
1.451
1.453
1.453
1.451
1.451
1.45
1.45
1.451
1.449
1.451
1.45
1.451
1.452
1.452
1.45
1.451
1.45
1.451
1.453
1.449
1.452
1.451
1.452
1.451
1.451
1.451
1.45
1.451
1.451
1.451
1.45
1.45
1.453
1.45
1.452
1.45
1.449
1.452
1.45
1.45
1.449
1.451
1.451
1.451
1.451
1.451
1.453
1.453
1.45
1.451
1.451
1.452
1.452
1.452
1.453
1.452
1.45
1.452
1.451
1.451
1.45
1.45
1.452
1.451
1.454
1.454
1.452
1.452
1.452
1.453
1.451
1.451
1.449
1.451
1.451
1.452
1.45
1.452
1.451
1.451
1.451
1.451
1.451
1.451
1.452
1.448
1.452
1.45
1.452
1.453
1.451
1.452
1.451
1.453
1.453
1.454
1.451
1.451
1.451
1.451
1.452
1.453
1.451
1.451
1.452
1.453
1.452
1.451
1.452
1.451
1.449
1.452
1.451
1.453
1.451
1.451
1.45
1.453
1.451
1.45
1.452
1.449
1.452
1.451
1.451
1.45
1.452
1.45
1.452
1.451
1.449
1.45
1.451
1.45
1.45
1.452
1.45
1.45
1.452
1.452
1.452
1.452
1.452
1.45
1.45
1.451
1.452
1.45
1.451
1.452
1.453
1.453
1.452
1.45
1.451
1.451
1.451
1.452
1.452
1.452
1.451
1.452
1.451
1.449
1.452
1.453
1.452
1.453
1.452
1.453
1.452
1.452
1.452
1.452
1.45
1.451
1.449
1.451
1.451
1.452
1.453
1.451
1.451
1.451
1.451
1.45
1.452
1.453
1.448
1.452
1.451
1.451
1.451
1.453
1.455
1.452
1.452
1.45
1.451
1.45
1.452
1.452
1.45
1.45
1.451
1.452
1.451
1.451
1.449
1.45
1.451
1.449
1.452
1.452
1.451
1.45
1.453
1.45
1.454
1.448
1.449
1.452
1.448
1.45
1.453
1.45
1.453
1.45
1.453
1.45
1.45
1.451
1.451
1.45
1.452
1.451
1.451
1.452
1.451
1.451
1.451
1.454
1.45
1.451
1.452
1.45
1.45
1.452
1.45
1.451
1.449
1.452
1.45
1.449
1.452
1.45
1.451
1.453
1.453
1.448
1.451
1.451
1.452
1.45
1.452
1.45
1.45
1.45
1.452
1.451
1.45
1.451
1.449
1.45
1.45
1.45
1.453
1.449
1.449
1.451
1.45
1.449
1.451
1.45
1.452
1.451
1.451
1.451
1.451
1.453
1.451
1.449
1.452
1.45
1.451
1.448
1.45
1.451
1.451
1.451
1.45
1.452
1.451
1.45
1.45
1.448
1.45
1.451
1.452
1.452
1.45
1.453
1.451
1.449
1.452
1.451
1.45
1.451
1.45
1.452
1.449
1.451
1.45
1.451
1.45
1.448
1.451
1.45
1.451
1.451
1.451
1.451
1.451
1.452
1.45
1.451
1.452
1.448
1.451
1.45
1.449
1.448
1.452
1.451
1.45
1.451
1.451
1.451
1.45
1.451
1.451
1.45
1.451
1.451
1.449
1.449
1.451
1.451
1.449
1.451
1.45
1.449
1.451
1.452
1.452
1.452
1.452
1.451
1.45
1.45
1.452
1.452
1.451
1.452
1.452
1.45
1.452
1.451
1.451
1.451
1.453
1.45
1.453
1.45
1.452
1.454
1.452
1.454
1.45
1.451
1.453
1.451
1.451
1.451
1.448
1.449
1.452
1.45
1.449
1.447
1.451
1.449
1.451
1.453
1.451
1.451
1.452
1.451
1.451
1.45
1.45
1.453
1.45
1.451
1.452
1.452
1.45
1.449
1.453
1.451
1.45
1.45
1.452
1.452
1.451
1.451
1.45
1.45
1.45
1.449
1.452
1.45
1.45
1.45
1.452
1.454
1.449
1.45
1.449
1.449
1.45
1.449
1.448
1.45
1.45
1.449
1.45
1.451
1.45
1.449
1.447
1.451
1.451
1.449
1.451
1.452
1.45
1.448
1.449
1.451
1.449
1.448
1.45
1.452
1.449
1.451
1.45
1.452
1.449
1.45
1.451
1.452
1.45
1.449
1.451
1.451
1.45
1.449
1.451
1.451
1.45
1.453
1.451
1.451
1.449
1.45
1.451
1.449
1.452
1.451
1.451
1.449
1.451
1.452
1.449
1.449
1.452
1.45
1.45
1.449
1.451
1.449
1.45
1.45
1.449
1.449
1.452
1.45
1.452
1.451
1.45
1.451
1.448
1.448
1.448
1.451
1.452
1.449
1.449
1.45
1.45
1.449
1.451
1.449
1.45
1.451
1.45
1.451
1.452
1.449
1.45
1.451
1.45
1.452
1.45
1.451
1.451
1.451
1.449
1.45
1.449
1.451
1.452
1.452
1.451
1.449
1.45
1.451
1.451
1.449
1.453
1.449
1.451
1.45
1.448
1.451
1.45
1.449
1.451
1.451
1.451
1.449
1.451
1.449
1.45
1.449
1.45
1.45
1.448
1.451
1.452
1.449
1.448
1.451
1.449
1.45
1.451
1.449
1.451
1.452
1.451
1.453
1.45
1.451
1.451
1.452
1.452
1.451
1.451
1.45
1.451
1.449
1.451
1.452
1.451
1.449
1.451
1.451
1.452
1.451
1.449
1.451
1.452
1.45
1.45
1.45
1.451
1.45
1.45
1.449
1.45
1.448
1.449
1.452
1.451
1.451
1.45
1.449
1.452
1.448
1.448
1.452
1.448
1.452
1.449
1.452
1.449
1.449
1.45
1.45
1.449
1.449
1.449
1.451
1.453
1.449
1.451
1.451
1.45
1.45
1.451
1.451
1.451
1.451
1.45
1.45
1.451
1.451
1.45
1.451
1.45
1.449
1.451
1.448
1.45
1.451
1.451
1.449
1.45
1.45
1.45
1.45
1.45
1.449
1.45
1.45
1.45
1.451
1.449
1.451
1.45
1.451
1.451
1.45
1.451
1.451
1.449
1.447
1.448
1.448
1.45
1.449
1.45
1.449
1.452
1.448
1.45
1.452
1.449
1.449
1.45
1.448
1.452
1.45
1.451
1.447
1.45
1.45
1.451
1.453
1.45
1.447
1.45
1.449
1.449
1.45
1.447
1.451
1.45
1.451
1.452
1.449
1.45
1.451
1.45
1.45
1.449
1.449
1.451
1.449
1.449
1.451
1.449
1.451
1.45
1.451
1.449
1.451
1.452
1.452
1.451
1.449
1.45
1.449
1.451
1.449
1.45
1.45
1.452
1.45
1.45
1.452
1.45
1.448
1.45
1.45
1.45
1.451
1.452
1.451
1.451
1.448
1.45
1.449
1.45
1.449
1.451
1.449
1.452
1.45
1.45
1.451
1.45
1.451
1.45
1.451
1.45
1.45
1.449
1.449
1.449
1.451
1.45
1.452
1.449
1.45
1.451
1.449
1.451
1.45
1.451
1.451
1.45
1.452
1.449
1.452
1.448
1.452
1.45
1.451
1.453
1.45
1.45
1.449
1.45
1.449
1.45
1.448
1.449
1.448
1.45
1.447
1.451
1.451
1.449
1.451
1.45
1.451
1.452
1.449
1.448
1.446
1.448
1.449
1.448
1.447
1.452
1.452
1.451
1.448
1.448
1.451
1.451
1.451
1.448
1.451
1.45
1.45
1.449
1.451
1.451
1.447
1.45
1.45
1.448
1.45
1.45
1.449
1.448
1.447
1.449
1.45
1.449
1.449
1.45
1.45
1.447
1.451
1.45
1.45
1.449
1.451
1.452
1.45
1.45
1.448
1.448
1.451
1.448
1.45
1.449
1.449
1.449
1.449
1.451
1.45
1.449
1.449
1.448
1.448
1.453
1.449
1.451
1.449
1.45
1.449
1.448
1.448
1.449
1.449
1.451
1.448
1.451
1.449
1.45
1.45
1.45
1.452
1.449
1.45
1.45
1.45
1.449
1.449
1.45
1.449
1.451
1.447
1.447
1.449
1.451
1.451
1.451
1.451
1.45
1.45
1.451
1.449
1.45
1.448
1.45
1.448
1.452
1.449
1.451
1.448
1.447
1.45
1.451
1.447
1.448
1.45
1.449
1.449
1.45
1.449
1.449
1.448
1.448
1.45
1.45
1.449
1.45
1.449
1.447
1.449
1.449
1.449
1.45
1.449
1.451
1.451
1.447
1.45
1.451
1.45
1.448
1.45
1.45
1.449
1.449
1.449
1.45
1.451
1.451
1.451
1.45
1.449
1.447
1.451
1.449
1.448
1.451
1.449
1.45
1.452
1.45
1.449
1.449
1.448
1.448
1.45
1.449
1.45
1.45
1.447
1.448
1.447
1.449
1.45
1.45
1.448
1.45
1.448
1.449
1.447
1.449
1.449
1.449
1.448
1.45
1.452
1.45
1.452
1.449
1.45
1.445
1.449
1.451
1.447
1.447
1.451
1.45
1.45
1.449
1.449
1.45
1.447
1.449
1.449
1.448
1.45
1.449
1.45
1.449
1.45
1.449
1.45
1.451
1.45
1.451
1.449
1.449
1.449
1.448
1.449
1.449
1.449
1.448
1.448
1.45
1.451
1.451
1.451
1.448
1.45
1.45
1.449
1.449
1.448
1.451
1.449
1.448
1.451
1.449
1.449
1.449
1.45
1.45
1.449
1.449
1.45
1.449
1.451
1.448
1.448
1.45
1.449
1.449
1.448
1.449
1.449
1.449
1.449
1.45
1.45
1.45
1.448
1.452
1.451
1.448
1.447
1.451
1.45
1.448
1.448
1.449
1.452
1.45
1.45
1.451
1.45
1.45
1.448
1.45
1.448
1.45
1.449
1.449
1.449
1.45
1.448
1.449
1.451
1.45
1.449
1.449
1.451
1.449
1.45
1.45
1.451
1.449
1.45
1.452
1.451
1.451
1.449
1.449
1.45
1.45
1.448
1.448
1.448
1.449
1.451
1.45
1.45
1.449
1.449
1.451
1.449
1.448
1.45
1.448
1.451
1.45
1.448
1.448
1.448
1.447
1.45
1.45
1.449
1.449
1.448
1.449
1.449
1.448
1.45
1.45
1.449
1.45
1.448
1.449
1.449
1.449
1.45
1.45
1.45
1.449
1.447
1.45
1.451
1.449
1.45
1.45
1.449
1.448
1.449
1.448
1.448
1.45
1.449
1.448
1.447
1.449
1.45
1.45
1.448
1.448
1.449
1.451
1.448
1.451
1.447
1.451
1.448
1.448
1.448
1.449
1.449
1.447
1.449
1.448
1.447
1.449
1.447
1.448
1.446
1.449
1.448
1.451
1.447
1.448
1.449
1.448
1.447
1.449
1.45
1.448
1.451
1.451
1.452
1.45
1.449
1.448
1.45
1.448
1.449
1.451
1.447
1.448
1.451
1.449
1.447
1.45
1.448
1.451
1.448
1.45
1.449
1.449
1.449
1.448
1.45
1.448
1.447
1.45
1.449
1.45
1.45
1.449
1.448
1.45
1.451
1.45
1.45
1.448
1.453
1.446
1.451
1.449
1.45
1.447
1.45
1.453
1.449
1.451
1.451
1.448
1.451
1.448
1.451
1.449
1.448
1.449
1.451
1.452
1.45
1.45
1.449
1.45
1.452
1.45
1.45
1.45
1.45
1.449
1.451
1.449
1.449
1.451
1.451
1.448
1.449
1.447
1.45
1.449
1.448
1.45
1.447
1.449
1.448
1.45
1.448
1.449
1.449
1.45
1.446
1.449
1.449
1.447
1.45
1.449
1.449
1.448
1.447
1.45
1.449
1.448
1.449
1.448
1.449
1.449
1.449
1.449
1.45
1.446
1.45
1.451
1.449
1.45
1.448
1.45
1.45
1.451
1.449
1.448
1.448
1.451
1.452
1.451
1.451
1.449
1.45
1.448
1.45
1.449
1.449
1.45
1.45
1.449
1.449
1.448
1.449
1.449
1.448
1.451
1.451
1.451
1.451
1.447
1.449
1.449
1.449
1.45
1.448
1.448
1.448
1.448
1.45
1.449
1.449
1.448
1.447
1.448
1.448
1.449
1.45
1.451
1.447
1.449
1.45
1.449
1.45
1.45
1.449
1.448
1.449
1.448
1.45
1.449
1.448
1.448
1.448
1.449
1.45
1.449
1.45
1.448
1.449
1.449
1.448
1.449
1.45
1.451
1.45
1.449
1.447
1.449
1.449
1.449
1.451
1.452
1.448
1.449
1.448
1.449
1.449
1.448
1.45
1.449
1.449
1.451
1.45
1.449
1.449
1.449
1.452
1.448
1.447
1.449
1.452
1.447
1.447
1.448
1.449
1.45
1.447
1.45
1.449
1.448
1.448
1.447
1.449
1.449
1.447
1.45
1.447
1.448
1.451
1.45
1.448
1.449
1.45
1.446
1.447
1.449
1.451
1.448
1.45
1.448
1.446
1.447
1.45
1.449
1.449
1.449
1.448
1.447
1.451
1.449
1.45
1.449
1.447
1.446
1.45
1.449
1.448
1.449
1.448
1.449
1.451
1.447
1.447
1.446
1.448
1.45
1.449
1.448
1.448
1.448
1.449
1.448
1.449
1.447
1.449
1.449
1.447
1.449
1.449
1.447
1.45
1.448
1.449
1.449
1.451
1.45
1.451
1.448
1.45
1.449
1.447
1.449
1.449
1.451
1.451
1.447
1.447
1.449
1.45
1.449
1.45
1.45
1.447
1.449
1.448
1.45
1.451
1.449
1.45
1.449
1.449
1.449
1.449
1.449
1.449
1.45
1.448
1.45
1.45
1.449
1.448
1.448
1.45
1.45
1.448
1.448
1.452
1.449
1.449
1.448
1.446
1.449
1.45
1.45
1.449
1.448
1.449
1.45
1.449
1.449
1.45
1.45
1.449
1.449
1.45
1.448
1.45
1.449
1.449
1.448
1.448
1.447
1.451
1.449
1.45
1.448
1.449
1.449
1.448
1.448
1.449
1.448
1.449
1.447
1.451
1.445
1.449
1.449
1.447
1.449
1.449
1.452
1.448
1.45
1.451
1.448
1.447
1.449
1.448
1.448
1.449
1.448
1.45
1.452
1.45
1.449
1.449
1.449
1.45
1.447
1.45
1.451
1.449
1.45
1.447
1.448
1.45
1.449
1.45
1.45
1.45
1.449
1.449
1.45
1.448
1.451
1.449
1.447
1.448
1.45
1.448
1.448
1.45
1.45
1.448
1.449
1.448
1.452
1.452
1.449
1.449
1.447
1.449
1.45
1.449
1.449
1.449
1.449
1.448
1.448
1.448
1.45
1.449
1.45
1.447
1.451
1.449
1.45
1.449
1.451
1.449
1.45
1.448
1.447
1.448
1.447
1.449
1.447
1.447
1.449
1.448
1.449
1.447
1.451
1.451
1.451
1.449
1.447
1.448
1.449
1.449
1.449
1.448
1.448
1.447
1.448
1.448
1.448
1.448
1.449
1.449
1.448
1.448
1.448
1.448
1.447
1.448
1.449
1.452
1.448
1.45
1.447
1.446
1.447
1.449
1.451
1.45
1.448
1.45
1.449
1.447
1.45
1.451
1.449
1.447
1.449
1.449
1.447
1.448
1.448
1.449
1.446
1.448
1.448
1.447
1.449
1.448
1.449
1.448
1.45
1.449
1.448
1.448
1.45
1.448
1.449
1.45
1.447
1.448
1.447
1.448
1.448
1.449
1.449
1.448
1.45
1.447
1.447
1.449
1.45
1.449
1.449
1.449
1.448
1.45
1.449
1.447
1.449
1.449
1.448
1.45
1.449
1.449
1.45
1.451
1.45
1.449
1.447
1.448
1.446
1.448
1.448
1.448
1.45
1.449
1.448
1.448
1.448
1.449
1.449
1.447
1.448
1.448
1.449
1.451
1.447
1.448
1.447
1.451
1.448
1.45
1.447
1.447
1.45
1.449
1.45
1.449
1.451
1.448
1.45
1.45
1.447
1.451
1.45
1.451
1.448
1.448
1.45
1.448
1.451
1.45
1.45
1.45
1.446
1.452
1.447
1.448
1.448
1.45
1.449
1.449
1.448
1.448
1.449
1.45
1.448
1.449
1.449
1.448
1.447
1.447
1.449
1.449
1.446
1.446
1.447
1.449
1.449
1.451
1.448
1.45
1.448
1.446
1.447
1.449
1.448
1.45
1.448
1.451
1.447
1.448
1.45
1.448
1.448
1.449
1.447
1.448
1.448
1.449
1.448
1.449
1.448
1.449
1.451
1.447
1.448
1.448
1.448
1.452
1.449
1.449
1.448
1.448
1.449
1.448
1.446
1.449
1.45
1.448
1.45
1.447
1.448
1.446
1.447
1.447
1.45
1.452
1.448
1.45
1.448
1.446
1.449
1.447
1.449
1.447
1.447
1.448
1.449
1.45
1.448
1.447
1.447
1.449
1.448
1.45
1.448
1.449
1.449
1.447
1.45
1.448
1.45
1.447
1.449
1.448
1.45
1.448
1.448
1.449
1.449
1.447
1.447
1.447
1.449
1.449
1.447
1.45
1.449
1.449
1.449
1.45
1.448
1.45
1.449
1.448
1.448
1.448
1.446
1.45
1.446
1.446
1.448
1.448
1.45
1.45
1.449
1.45
1.451
1.45
1.45
1.449
1.449
1.449
1.447
1.451
1.449
1.449
1.449
1.448
1.449
1.449
1.448
1.451
1.449
1.45
1.449
1.45
1.447
1.449
1.448
1.45
1.45
1.449
1.45
1.449
1.45
1.449
1.45
1.448
1.449
1.449
1.449
1.449
1.446
1.448
1.448
1.447
1.448
1.449
1.45
1.448
1.448
1.449
1.448
1.447
1.449
1.448
1.449
1.447
1.449
1.449
1.447
1.448
1.448
1.448
1.448
1.448
1.45
1.447
1.449
1.449
1.448
1.449
1.447
1.45
1.447
1.448
1.447
1.45
1.447
1.448
1.449
1.45
1.448
1.449
1.448
1.449
1.45
1.449
1.448
1.449
1.449
1.449
1.447
1.45
1.447
1.45
1.449
1.447
1.448
1.449
1.45
1.447
1.449
1.447
1.451
1.447
1.448
1.448
1.45
1.45
1.451
1.448
1.45
1.45
1.447
1.449
1.448
1.449
1.447
1.45
1.449
1.451
1.449
1.448
1.448
1.45
1.448
1.448
1.447
1.448
1.446
1.447
1.449
1.449
1.45
1.447
1.447
1.446
1.448
1.446
1.448
1.446
1.448
1.449
1.447
1.447
1.447
1.448
1.447
1.449
1.45
1.448
1.448
1.45
1.448
1.448
1.448
1.448
1.448
1.451
1.449
1.451
1.449
1.449
1.449
1.45
1.45
1.447
1.448
1.448
1.45
1.449
1.449
1.449
1.449
1.448
1.449
1.449
1.449
1.448
1.451
1.449
1.448
1.45
1.448
1.449
1.447
1.448
1.449
1.448
1.449
1.449
1.447
1.448
1.449
1.446
1.449
1.447
1.448
1.448
1.448
1.45
1.449
1.448
1.449
1.447
1.448
1.447
1.449
1.448
1.45
1.447
1.447
1.447
1.448
1.45
1.45
1.449
1.448
1.447
1.449
1.448
1.447
1.448
1.45
1.448
1.449
1.446
1.451
1.449
1.451
1.449
1.448
1.448
1.446
1.448
1.448
1.449
1.45
1.45
1.447
1.447
1.446
1.45
1.449
1.448
1.449
1.45
1.449
1.448
1.448
1.449
1.451
1.45
1.449
1.448
1.449
1.45
1.449
1.446
1.449
1.447
1.448
1.448
1.449
1.449
1.448
1.448
1.448
1.449
1.449
1.45
1.448
1.449
1.451
1.449
1.449
1.45
1.447
1.449
1.45
1.449
1.45
1.449
1.448
1.45
1.45
1.447
1.448
1.447
1.449
1.449
1.448
1.447
1.449
1.449
1.451
1.448
1.449
1.451
1.45
1.447
1.448
1.447
1.447
1.45
1.448
1.448
1.45
1.449
1.449
1.448
1.445
1.448
1.448
1.449
1.448
1.447
1.45
1.449
1.451
1.448
1.449
1.45
1.447
1.448
1.448
1.449
1.447
1.448
1.45
1.449
1.447
1.45
1.449
1.448
1.449
1.448
1.45
1.449
1.448
1.447
1.447
1.447
1.449
1.449
1.449
1.45
1.45
1.448
1.45
1.45
1.45
1.448
1.45
1.45
1.449
1.448
1.448
1.449
1.45
1.448
1.448
1.451
1.447
1.449
1.451
1.448
1.447
1.447
1.447
1.449
1.448
1.45
1.447
1.449
1.45
1.451
1.451
1.449
1.449
1.449
1.447
1.448
1.449
1.449
1.448
1.449
1.448
1.449
1.45
1.45
1.449
1.449
1.451
1.448
1.449
1.449
1.449
1.449
1.448
1.449
1.448
1.447
1.45
1.45
1.45
1.451
1.45
1.449
1.449
1.449
1.447
1.449
1.448
1.451
1.452
1.449
1.45
1.45
1.449
1.45
1.451
1.447
1.45
1.45
1.45
1.45
1.448
1.447
1.449
1.449
1.45
1.448
1.448
1.45
1.448
1.45
1.446
1.449
1.451
1.45
1.447
1.45
1.448
1.449
1.449
1.448
1.448
1.449
1.45
1.449
1.45
1.448
1.449
1.448
1.449
1.447
1.452
1.448
1.448
1.448
1.449
1.449
1.448
1.448
1.448
1.448
1.448
1.449
1.451
1.449
1.449
1.447
1.448
1.451
1.448
1.447
1.448
1.448
1.449
1.45
1.449
1.45
1.45
1.449
1.448
1.448
1.45
1.449
1.447
1.449
1.449
1.449
1.447
1.447
1.449
1.445
1.447
1.449
1.447
1.447
1.448
1.45
1.448
1.448
1.447
1.449
1.448
1.45
1.45
1.448
1.448
1.448
1.449
1.449
1.448
1.45
1.449
1.451
1.449
1.451
1.446
1.447
1.447
1.45
1.449
1.45
1.449
1.448
1.448
1.448
1.45
1.447
1.45
1.449
1.449
1.447
1.448
1.449
1.449
1.448
1.45
1.446
1.447
1.45
1.451
1.449
1.449
1.451
1.447
1.448
1.45
1.449
1.45
1.448
1.448
1.45
1.449
1.449
1.448
1.447
1.449
1.45
1.446
1.449
1.447
1.449
1.449
1.45
1.45
1.45
1.449
1.45
1.448
1.446
1.451
1.448
1.449
1.448
1.448
1.448
1.448
1.449
1.448
1.449
1.448
1.446
1.451
1.449
1.447
1.447
1.449
1.448
1.447
1.449
1.449
1.449
1.449
1.45
1.45
1.448
1.449
1.449
1.449
1.449
1.447
1.45
1.448
1.447
1.448
1.452
1.447
1.447
1.448
1.449
1.448
1.447
1.448
1.45
1.45
1.448
1.449
1.449
1.45
1.449
1.447
1.448
1.446
1.447
1.448
1.45
1.449
1.45
1.449
1.449
1.448
1.45
1.448
1.449
1.448
1.45
1.448
1.451
1.447
1.447
1.448
1.45
1.449
1.45
1.449
1.446
1.451
1.446
1.451
1.449
1.448
1.45
1.45
1.449
1.446
1.449
1.448
1.448
1.449
1.449
1.45
1.449
1.448
1.452
1.449
1.449
1.449
1.449
1.449
1.45
1.449
1.45
1.449
1.449
1.448
1.448
1.448
1.447
1.45
1.447
1.449
1.447
1.448
1.448
1.448
1.448
1.448
1.452
1.448
1.449
1.449
1.45
1.45
1.447
1.449
1.45
1.448
1.449
1.449
1.448
1.449
1.448
1.451
1.45
1.448
1.448
1.447
1.446
1.449
1.449
1.448
1.451
1.449
1.448
1.448
1.449
1.45
1.45
1.449
1.446
1.451
1.448
1.449
1.448
1.446
1.449
1.45
1.449
1.447
1.449
1.45
1.448
1.448
1.449
1.449
1.45
1.449
1.451
1.448
1.449
1.448
1.45
1.448
1.448
1.448
1.445
1.448
1.446
1.448
1.449
1.448
1.449
1.448
1.447
1.448
1.448
1.448
1.447
1.45
1.451
1.45
1.449
1.448
1.449
1.446
1.445
1.447
1.446
1.448
1.448
1.448
1.449
1.447
1.448
1.448
1.449
1.446
1.448
1.448
1.449
1.45
1.449
1.447
1.45
1.447
1.45
1.447
1.447
1.449
1.45
1.448
1.45
1.449
1.447
1.446
1.448
1.445
1.448
1.449
1.449
1.448
1.449
1.449
1.449
1.447
1.45
1.448
1.448
1.446
1.448
1.448
1.449
1.447
1.448
1.448
1.449
1.448
1.449
1.446
1.447
1.45
1.448
1.451
1.448
1.448
1.449
1.446
1.448
1.448
1.448
1.448
1.447
1.449
1.446
1.448
1.45
1.45
1.448
1.448
1.448
1.45
1.45
1.447
1.447
1.449
1.449
1.448
1.449
1.448
1.448
1.45
1.447
1.449
1.448
1.448
1.447
1.448
1.447
1.448
1.449
1.449
1.446
1.447
1.45
1.448
1.446
1.449
1.448
1.447
1.448
1.449
1.447
1.446
1.449
1.449
1.447
1.45
1.447
1.448
1.447
1.448
1.448
1.448
1.449
1.447
1.449
1.448
1.448
1.449
1.449
1.45
1.447
1.448
1.447
1.449
1.449
1.448
1.448
1.447
1.448
1.449
1.449
1.448
1.447
1.448
1.446
1.448
1.451
1.446
1.448
1.447
1.449
1.449
1.45
1.449
1.449
1.45
1.449
1.447
1.448
1.448
1.447
1.45
1.448
1.448
1.447
1.449
1.449
1.448
1.449
1.448
1.449
1.449
1.451
1.448
1.447
1.447
1.449
1.448
1.448
1.448
1.449
1.448
1.45
1.45
1.448
1.45
1.449
1.445
1.448
1.449
1.448
1.447
1.45
1.446
1.449
1.449
1.446
1.447
1.447
1.446
1.449
1.448
1.45
1.451
1.448
1.45
1.447
1.448
1.448
1.448
1.448
1.447
1.448
1.447
1.449
1.449
1.451
1.448
1.447
1.447
1.45
1.447
1.446
1.45
1.447
1.448
1.449
1.449
1.448
1.448
1.449
1.45
1.449
1.449
1.448
1.449
1.451
1.448
1.449
1.45
1.449
1.448
1.447
1.448
1.449
1.447
1.446
1.449
1.446
1.445
1.447
1.447
1.449
1.448
1.449
1.448
1.448
1.449
1.448
1.447
1.449
1.447
1.448
1.448
1.45
1.449
1.447
1.448
1.449
1.449
1.449
1.447
1.447
1.451
1.447
1.449
1.449
1.446
1.447
1.446
1.45
1.448
1.448
1.446
1.448
1.448
1.447
1.448
1.447
1.448
1.448
1.449
1.447
1.449
1.447
1.446
1.448
1.448
1.449
1.446
1.448
1.448
1.45
1.447
1.447
1.448
1.447
1.448
1.448
1.446
1.446
1.449
1.448
1.446
1.45
1.449
1.447
1.45
1.447
1.446
1.444
1.448
1.448
1.447
1.447
1.45
1.447
1.448
1.449
1.448
1.448
1.448
1.445
1.448
1.446
1.447
1.449
1.448
1.446
1.449
1.446
1.448
1.452
1.446
1.446
1.451
1.448
1.448
1.449
1.449
1.448
1.449
1.448
1.446
1.447
1.447
1.449
1.446
1.447
1.447
1.448
1.447
1.449
1.448
1.447
1.448
1.446
1.447
1.449
1.445
1.448
1.45
1.448
1.448
1.449
1.447
1.449
1.447
1.451
1.448
1.449
1.448
1.446
1.449
1.447
1.449
1.447
1.448
1.449
1.45
1.449
1.448
1.447
1.448
1.447
1.447
1.449
1.449
1.446
1.449
1.448
1.449
1.446
1.447
1.447
1.447
1.449
1.449
1.448
1.447
1.448
1.446
1.446
1.45
1.447
1.447
1.45
1.448
1.446
1.447
1.448
1.448
1.447
1.447
1.447
1.445
1.446
1.447
1.447
1.447
1.448
1.447
1.448
1.45
1.448
1.449
1.446
1.447
1.449
1.447
1.447
1.447
1.446
1.45
1.448
1.448
1.448
1.449
1.448
1.449
1.449
1.448
1.446
1.448
1.448
1.447
1.448
1.449
1.447
1.447
1.449
1.449
1.449
1.447
1.447
1.451
1.448
1.448
1.45
1.447
1.448
1.448
1.449
1.447
1.449
1.45
1.445
1.448
1.447
1.449
1.448
1.448
1.448
1.449
1.446
1.449
1.448
1.447
1.449
1.447
1.448
1.447
1.449
1.446
1.447
1.448
1.449
1.446
1.447
1.447
1.448
1.448
1.448
1.447
1.447
1.444
1.45
1.448
1.45
1.448
1.45
1.447
1.448
1.448
1.448
1.447
1.449
1.448
1.45
1.448
1.447
1.447
1.449
1.446
1.447
1.447
1.448
1.446
1.448
1.446
1.448
1.45
1.447
1.449
1.449
1.445
1.449
1.45
1.445
1.447
1.447
1.447
1.448
1.447
1.448
1.448
1.448
1.447
1.448
1.447
1.448
1.449
1.447
1.449
1.448
1.447
1.446
1.447
1.447
1.448
1.448
1.45
1.449
1.448
1.448
1.447
1.448
1.448
1.447
1.446
1.449
1.449
1.447
1.448
1.445
1.449
1.446
1.446
1.446
1.447
1.449
1.446
1.446
1.449
1.446
1.451
1.449
1.447
1.446
1.448
1.449
1.447
1.447
1.45
1.446
1.448
1.447
1.449
1.446
1.446
1.449
1.445
1.448
1.449
1.447
1.449
1.449
1.448
1.447
1.447
1.447
1.447
1.447
1.448
1.447
1.445
1.446
1.446
1.447
1.447
1.447
1.448
1.446
1.446
1.447
1.449
1.448
1.447
1.446
1.448
1.447
1.446
1.446
1.447
1.447
1.446
1.447
1.448
1.448
1.446
1.447
1.444
1.445
1.45
1.448
1.448
1.447
1.45
1.449
1.446
1.446
1.449
1.446
1.448
1.447
1.449
1.446
1.446
1.446
1.447
1.448
1.447
1.446
1.449
1.445
1.446
1.446
1.447
1.447
1.449
1.447
1.449
1.448
1.448
1.447
1.448
1.448
1.448
1.447
1.446
1.446
1.446
1.447
1.448
1.447
1.45
1.447
1.446
1.446
1.445
1.449
1.447
1.446
1.447
1.446
1.449
1.447
1.45
1.447
1.446
1.448
1.448
1.446
1.447
1.444
1.447
1.446
1.447
1.448
1.446
1.446
1.445
1.448
1.446
1.447
1.449
1.448
1.446
1.447
1.447
1.447
1.447
1.447
1.447
1.445
1.449
1.448
1.446
1.448
1.448
1.446
1.449
1.449
1.446
1.445
1.447
1.447
1.446
1.446
1.446
1.449
1.448
1.445
1.445
1.445
1.445
1.447
1.448
1.446
1.448
1.446
1.447
1.446
1.448
1.446
1.447
1.447
1.446
1.446
1.448
1.447
1.447
1.445
1.448
1.447
1.446
1.447
1.446
1.448
1.447
1.445
1.447
1.447
1.447
1.445
1.449
1.448
1.447
1.447
1.449
1.447
1.446
1.446
1.446
1.444
1.446
1.446
1.444
1.448
1.446
1.448
1.447
1.448
1.447
1.447
1.447
1.446
1.445
1.448
1.445
1.447
1.446
1.446
1.448
1.444
1.448
1.444
1.448
1.446
1.446
1.445
1.448
1.446
1.445
1.447
1.447
1.449
1.448
1.447
1.448
1.444
1.446
1.447
1.446
1.445
1.447
1.447
1.446
1.446
1.446
1.445
1.448
1.448
1.445
1.446
1.447
1.448
1.447
1.446
1.445
1.446
1.446
1.448
1.447
1.445
1.445
1.448
1.449
1.447
1.445
1.446
1.446
1.447
1.446
1.443
1.445
1.448
1.448
1.445
1.447
1.449
1.447
1.447
1.447
1.447
1.446
1.447
1.447
1.447
1.446
1.445
1.448
1.448
1.444
1.446
1.446
1.446
1.447
1.447
1.446
1.446
1.448
1.444
1.447
1.449
1.447
1.447
1.447
1.449
1.448
1.447
1.449
1.448
1.447
1.447
1.447
1.448
1.446
1.447
1.446
1.447
1.447
1.448
1.447
1.447
1.446
1.447
1.447
1.446
1.446
1.445
1.447
1.447
1.444
1.447
1.447
1.444
1.448
1.446
1.445
1.444
1.444
1.447
1.447
1.447
1.446
1.446
1.446
1.447
1.446
1.447
1.447
1.446
1.444
1.445
1.447
1.445
1.446
1.446
1.444
1.444
1.447
1.447
1.446
1.445
1.447
1.446
1.446
1.447
1.448
1.447
1.445
1.444
1.446
1.446
1.445
1.444
1.445
1.446
1.447
1.446
1.447
1.445
1.447
1.449
1.446
1.447
1.448
1.444
1.446
1.447
1.445
1.445
1.448
1.448
1.447
1.447
1.445
1.447
1.447
1.447
1.447
1.448
1.447
1.445
1.448
1.445
1.447
1.445
1.447
1.445
1.447
1.445
1.446
1.445
1.444
1.447
1.445
1.444
1.445
1.445
1.447
1.446
1.446
1.447
1.444
1.446
1.447
1.446
1.446
1.446
1.443
1.447
1.446
1.445
1.445
1.447
1.446
1.446
1.446
1.446
1.444
1.445
1.447
1.447
1.445
1.443
1.444
1.446
1.447
1.446
1.445
1.445
1.446
1.445
1.447
1.446
1.444
1.446
1.445
1.447
1.445
1.447
1.448
1.446
1.448
1.446
1.446
1.446
1.445
1.446
1.446
1.445
1.446
1.445
1.446
1.447
1.445
1.444
1.448
1.445
1.446
1.444
1.445
1.445
1.446
1.447
1.447
1.446
1.446
1.445
1.448
1.447
1.447
1.448
1.45
1.446
1.445
1.449
1.448
1.445
1.447
1.45
1.446
1.445
1.446
1.448
1.444
1.446
1.444
1.446
1.446
1.444
1.446
1.445
1.446
1.445
1.446
1.445
1.447
1.445
1.446
1.445
1.447
1.445
1.444
1.444
1.445
1.446
1.448
1.446
1.448
1.447
1.446
1.445
1.446
1.445
1.446
1.446
1.444
1.445
1.447
1.447
1.446
1.445
1.445
1.446
1.443
1.445
1.447
1.446
1.447
1.445
1.448
1.445
1.447
1.446
1.446
1.448
1.445
1.446
1.444
1.446
1.447
1.444
1.444
1.443
1.447
1.445
1.444
1.444
1.445
1.446
1.444
1.444
1.446
1.445
1.447
1.446
1.445
1.446
1.446
1.445
1.446
1.446
1.446
1.447
1.445
1.445
1.444
1.446
1.446
1.446
1.448
1.444
1.444
1.446
1.445
1.446
1.444
1.447
1.446
1.444
1.443
1.445
1.446
1.446
1.444
1.446
1.448
1.446
1.442
1.445
1.445
1.445
1.446
1.445
1.449
1.444
1.446
1.444
1.445
1.447
1.446
1.445
1.446
1.445
1.443
1.444
1.447
1.445
1.443
1.445
1.443
1.445
1.446
1.446
1.444
1.448
1.444
1.444
1.445
1.448
1.447
1.445
1.446
1.445
1.447
1.446
1.446
1.446
1.443
1.446
1.446
1.445
1.446
1.445
1.447
1.447
1.446
1.446
1.447
1.445
1.444
1.445
1.445
1.446
1.446
1.445
1.447
1.447
1.449
1.445
1.444
1.447
1.444
1.445
1.448
1.446
1.449
1.447
1.445
1.447
1.446
1.443
1.446
1.446
1.445
1.446
1.449
1.446
1.446
1.447
1.447
1.448
1.446
1.446
1.445
1.447
1.444
1.443
1.447
1.447
1.446
1.445
1.446
1.444
1.445
1.444
1.446
1.446
1.446
1.445
1.446
1.445
1.444
1.446
1.444
1.444
1.445
1.444
1.445
1.446
1.447
1.445
1.444
1.446
1.449
1.447
1.446
1.447
1.445
1.445
1.446
1.446
1.444
1.445
1.445
1.444
1.443
1.446
1.447
1.445
1.444
1.449
1.444
1.447
1.448
1.445
1.447
1.446
1.445
1.445
1.445
1.445
1.445
1.445
1.445
1.446
1.445
1.447
1.446
1.447
1.443
1.445
1.446
1.447
1.446
1.442
1.445
1.445
1.443
1.446
1.443
1.444
1.447
1.444
1.444
1.446
1.444
1.445
1.445
1.448
1.443
1.447
1.444
1.445
1.447
1.445
1.448
1.444
1.446
1.445
1.444
1.445
1.446
1.445
1.446
1.445
1.447
1.446
1.445
1.444
1.447
1.445
1.445
1.444
1.445
1.448
1.446
1.448
1.445
1.444
1.444
1.443
1.444
1.446
1.446
1.444
1.446
1.447
1.447
1.449
1.446
1.447
1.446
1.444
1.447
1.444
1.444
1.444
1.444
1.445
1.446
1.445
1.445
1.445
1.445
1.443
1.447
1.444
1.444
1.444
1.443
1.446
1.445
1.445
1.446
1.444
1.444
1.445
1.447
1.446
1.445
1.446
1.447
1.445
1.445
1.445
1.446
1.445
1.444
1.445
1.447
1.445
1.448
1.446
1.445
1.443
1.447
1.445
1.443
1.445
1.446
1.445
1.448
1.448
1.445
1.445
1.445
1.448
1.446
1.446
1.445
1.445
1.442
1.445
1.446
1.446
1.445
1.446
1.442
1.444
1.445
1.445
1.446
1.446
1.444
1.446
1.445
1.445
1.447
1.445
1.445
1.444
1.444
1.446
1.444
1.445
1.445
1.442
1.446
1.445
1.447
1.445
1.446
1.445
1.444
1.447
1.447
1.444
1.445
1.445
1.445
1.445
1.446
1.445
1.443
1.444
1.444
1.446
1.445
1.445
1.447
1.445
1.445
1.445
1.446
1.447
1.444
1.445
1.444
1.447
1.447
1.445
1.446
1.443
1.446
1.445
1.443
1.444
1.444
1.446
1.447
1.444
1.446
1.446
1.442
1.444
1.445
1.446
1.444
1.446
1.444
1.445
1.444
1.446
1.444
1.443
1.445
1.446
1.444
1.446
1.445
1.446
1.446
1.444
1.444
1.444
1.447
1.444
1.442
1.443
1.443
1.446
1.445
1.446
1.444
1.444
1.444
1.444
1.447
1.446
1.445
1.444
1.442
1.443
1.445
1.443
1.446
1.445
1.443
1.443
1.446
1.443
1.444
1.444
1.444
1.445
1.446
1.444
1.446
1.445
1.446
1.446
1.444
1.444
1.445
1.445
1.446
1.444
1.444
1.445
1.444
1.445
1.444
1.445
1.445
1.445
1.446
1.446
1.446
1.445
1.444
1.445
1.444
1.443
1.444
1.444
1.445
1.444
1.443
1.444
1.444
1.445
1.447
1.447
1.444
1.445
1.445
1.443
1.446
1.446
1.445
1.445
1.446
1.446
1.443
1.444
1.445
1.446
1.444
1.445
1.446
1.447
1.447
1.443
1.442
1.444
1.445
1.444
1.446
1.444
1.445
1.445
1.445
1.444
1.444
1.445
1.446
1.446
1.445
1.444
1.444
1.445
1.447
1.444
1.446
1.444
1.446
1.445
1.447
1.445
1.444
1.447
1.444
1.446
1.443
1.445
1.446
1.446
1.446
1.443
1.444
1.443
1.445
1.445
1.444
1.445
1.444
1.446
1.446
1.444
1.445
1.444
1.447
1.442
1.446
1.446
1.444
1.446
1.446
1.447
1.444
1.445
1.446
1.446
1.446
1.444
1.445
1.446
1.445
1.446
1.447
1.444
1.446
1.445
1.443
1.445
1.446
1.445
1.444
1.446
1.445
1.444
1.445
1.445
1.447
1.445
1.445
1.444
1.445
1.445
1.445
1.443
1.447
1.446
1.446
1.445
1.443
1.444
1.446
1.446
1.445
1.445
1.445
1.444
1.444
1.444
1.444
1.443
1.443
1.444
1.446
1.445
1.445
1.445
1.446
1.443
1.443
1.446
1.445
1.444
1.443
1.446
1.444
1.445
1.442
1.446
1.445
1.444
1.444
1.442
1.444
1.446
1.444
1.444
1.441
1.443
1.444
1.444
1.444
1.444
1.447
1.447
1.446
1.445
1.447
1.445
1.445
1.444
1.446
1.444
1.444
1.444
1.447
1.444
1.444
1.446
1.446
1.445
1.445
1.445
1.444
1.442
1.445
1.445
1.445
1.447
1.444
1.445
1.446
1.447
1.445
1.444
1.445
1.445
1.445
1.445
1.446
1.446
1.446
1.446
1.445
1.445
1.445
1.446
1.443
1.445
1.445
1.444
1.444
1.446
1.444
1.445
1.446
1.444
1.443
1.445
1.446
1.446
1.446
1.446
1.445
1.446
1.445
1.446
1.444
1.444
1.444
1.444
1.444
1.444
1.445
1.444
1.445
1.445
1.444
1.444
1.446
1.445
1.443
1.445
1.444
1.445
1.446
1.445
1.444
1.445
1.447
1.446
1.444
1.445
1.446
1.446
1.445
1.443
1.444
1.444
1.443
1.445
1.445
1.444
1.445
1.446
1.443
1.445
1.445
1.443
1.445
1.447
1.445
1.445
1.446
1.445
1.446
1.446
1.445
1.444
1.446
1.446
1.444
1.445
1.445
1.444
1.446
1.445
1.445
1.445
1.447
1.444
1.445
1.444
1.445
1.445
1.445
1.442
1.445
1.445
1.444
1.445
1.443
1.444
1.444
1.445
1.444
1.444
1.443
1.445
1.445
1.446
1.445
1.443
1.445
1.443
1.444
1.444
1.447
1.445
1.444
1.442
1.443
1.443
1.444
1.444
1.447
1.442
1.445
1.447
1.443
1.445
1.446
1.443
1.446
1.443
1.444
1.443
1.441
1.444
1.443
1.444
1.443
1.446
1.445
1.444
1.443
1.445
1.444
1.445
1.446
1.443
1.447
1.444
1.445
1.445
1.442
1.445
1.443
1.441
1.443
1.443
1.444
1.444
1.443
1.445
1.445
1.445
1.446
1.444
1.443
1.443
1.444
1.445
1.446
1.443
1.445
1.444
1.444
1.442
1.444
1.445
1.443
1.444
1.444
1.445
1.443
1.442
1.444
1.444
1.443
1.445
1.443
1.443
1.444
1.443
1.445
1.445
1.446
1.444
1.445
1.443
1.444
1.442
1.444
1.443
1.446
1.443
1.444
1.443
1.445
1.442
1.445
1.443
1.444
1.445
1.444
1.443
1.444
1.446
1.448
1.445
1.446
1.446
1.447
1.443
1.442
1.445
1.447
1.443
1.445
1.446
1.443
1.447
1.444
1.444
1.444
1.445
1.444
1.445
1.445
1.444
1.445
1.444
1.445
1.445
1.444
1.444
1.444
1.443
1.443
1.443
1.444
1.443
1.446
1.444
1.444
1.444
1.444
1.444
1.445
1.446
1.445
1.444
1.445
1.447
1.446
1.442
1.443
1.443
1.442
1.443
1.443
1.445
1.442
1.443
1.443
1.444
1.442
1.446
1.445
1.444
1.444
1.446
1.447
1.445
1.445
1.444
1.443
1.445
1.445
1.443
1.443
1.443
1.442
1.444
1.445
1.444
1.443
1.445
1.444
1.445
1.443
1.444
1.445
1.445
1.446
1.443
1.445
1.446
1.445
1.445
1.446
1.444
1.446
1.443
1.444
1.445
1.443
1.444
1.445
1.443
1.445
1.445
1.444
1.445
1.445
1.442
1.444
1.444
1.443
1.444
1.44
1.445
1.444
1.443
1.443
1.444
1.443
1.443
1.445
1.445
1.444
1.444
1.441
1.443
1.444
1.443
1.446
1.445
1.443
1.443
1.443
1.443
1.445
1.444
1.443
1.443
1.444
1.443
1.441
1.445
1.443
1.444
1.446
1.444
1.443
1.443
1.444
1.443
1.446
1.443
1.443
1.445
1.444
1.443
1.443
1.445
1.445
1.444
1.442
1.443
1.443
1.444
1.444
1.445
1.444
1.442
1.445
1.446
1.442
1.444
1.445
1.443
1.444
1.443
1.444
1.443
1.446
1.443
1.444
1.444
1.445
1.445
1.445
1.443
1.444
1.442
1.443
1.442
1.444
1.443
1.443
1.442
1.444
1.441
1.447
1.444
1.444
1.444
1.443
1.445
1.444
1.446
1.443
1.445
1.44
1.444
1.445
1.443
1.442
1.443
1.443
1.444
1.444
1.444
1.446
1.444
1.446
1.443
1.446
1.443
1.446
1.446
1.444
1.445
1.443
1.442
1.443
1.444
1.444
1.443
1.444
1.445
1.444
1.445
1.445
1.446
1.443
1.442
1.443
1.444
1.443
1.443
1.444
1.443
1.444
1.443
1.444
1.444
1.444
1.444
1.443
1.445
1.444
1.445
1.445
1.444
1.444
1.445
1.445
1.445
1.444
1.444
1.446
1.446
1.446
1.445
1.445
1.446
1.447
1.445
1.444
1.445
1.445
1.446
1.443
1.443
1.445
1.447
1.444
1.444
1.446
1.445
1.442
1.445
1.445
1.445
1.444
1.444
1.444
1.443
1.446
1.446
1.444
1.442
1.443
1.444
1.444
1.445
1.445
1.442
1.444
1.442
1.445
1.445
1.445
1.445
1.442
1.445
1.444
1.443
1.442
1.443
1.443
1.444
1.443
1.441
1.445
1.442
1.443
1.443
1.445
1.444
1.446
1.443
1.443
1.443
1.443
1.444
1.444
1.442
1.444
1.445
1.444
1.443
1.442
1.444
1.444
1.445
1.444
1.444
1.441
1.443
1.443
1.444
1.444
1.444
1.444
1.445
1.445
1.445
1.445
1.444
1.443
1.443
1.445
1.444
1.444
1.443
1.442
1.446
1.443
1.443
1.446
1.444
1.444
1.445
1.446
1.442
1.445
1.445
1.444
1.444
1.446
1.443
1.447
1.443
1.445
1.444
1.444
1.445
1.444
1.443
1.444
1.443
1.445
1.442
1.445
1.443
1.444
1.443
1.442
1.443
1.442
1.442
1.443
1.443
1.445
1.445
1.445
1.445
1.444
1.444
1.444
1.443
1.443
1.443
1.445
1.443
1.445
1.445
1.444
1.447
1.443
1.445
1.445
1.445
1.443
1.444
1.445
1.444
1.445
1.443
1.446
1.444
1.445
1.444
1.445
1.447
1.444
1.444
1.444
1.444
1.444
1.447
1.444
1.446
1.445
1.442
1.443
1.444
1.445
1.444
1.445
1.441
1.444
1.445
1.445
1.443
1.443
1.444
1.443
1.443
1.444
1.445
1.443
1.444
1.444
1.444
1.443
1.444
1.442
1.444
1.445
1.444
1.442
1.443
1.443
1.443
1.444
1.444
1.445
1.444
1.444
1.444
1.446
1.444
1.443
1.443
1.443
1.445
1.443
1.443
1.442
1.443
1.442
1.444
1.445
1.443
1.443
1.443
1.444
1.444
1.441
1.441
1.444
1.444
1.443
1.446
1.443
1.444
1.444
1.445
1.444
1.444
1.445
1.444
1.443
1.444
1.444
1.444
1.444
1.445
1.446
1.446
1.442
1.444
1.442
1.446
1.443
1.441
1.443
1.445
1.443
1.443
1.444
1.444
1.446
1.444
1.445
1.443
1.444
1.445
1.445
1.444
1.444
1.441
1.442
1.444
1.443
1.442
1.444
1.446
1.442
1.443
1.444
1.441
1.445
1.445
1.443
1.443
1.443
1.442
1.441
1.445
1.445
1.443
1.444
1.444
1.445
1.444
1.442
1.443
1.443
1.442
1.445
1.444
1.444
1.441
1.442
1.443
1.445
1.442
1.443
1.444
1.446
1.444
1.442
1.445
1.444
1.444
1.444
1.444
1.443
1.443
1.444
1.444
1.444
1.443
1.442
1.444
1.442
1.443
1.443
1.445
1.444
1.443
1.443
1.444
1.444
1.443
1.445
1.441
1.443
1.443
1.443
1.443
1.445
1.445
1.443
1.444
1.442
1.442
1.442
1.443
1.443
1.445
1.443
1.444
1.445
1.442
1.443
1.443
1.444
1.443
1.444
1.442
1.445
1.442
1.442
1.443
1.443
1.442
1.445
1.444
1.445
1.443
1.443
1.444
1.442
1.446
1.443
1.445
1.443
1.443
1.443
1.442
1.444
1.444
1.443
1.442
1.446
1.443
1.442
1.442
1.443
1.443
1.443
1.442
1.445
1.445
1.442
1.443
1.445
1.442
1.445
1.445
1.443
1.444
1.442
1.44
1.442
1.443
1.442
1.444
1.442
1.443
1.444
1.442
1.443
1.444
1.443
1.444
1.444
1.446
1.441
1.445
1.443
1.441
1.445
1.443
1.444
1.444
1.442
1.444
1.443
1.443
1.443
1.441
1.445
1.443
1.44
1.443
1.443
1.443
1.443
1.441
1.444
1.443
1.443
1.443
1.442
1.444
1.445
1.442
1.444
1.443
1.443
1.446
1.446
1.444
1.44
1.444
1.442
1.442
1.441
1.443
1.443
1.446
1.443
1.442
1.444
1.443
1.444
1.444
1.444
1.446
1.441
1.443
1.442
1.444
1.444
1.442
1.441
1.443
1.445
1.446
1.443
1.442
1.443
1.442
1.444
1.444
1.444
1.443
1.441
1.442
1.443
1.444
1.443
1.445
1.442
1.444
1.442
1.445
1.442
1.442
1.443
1.444
1.444
1.442
1.442
1.447
1.442
1.445
1.444
1.443
1.444
1.442
1.444
1.444
1.445
1.444
1.444
1.444
1.443
1.444
1.444
1.443
1.443
1.442
1.443
1.444
1.443
1.442
1.443
1.442
1.443
1.442
1.443
1.444
1.442
1.444
1.443
1.44
1.443
1.442
1.444
1.445
1.442
1.442
1.443
1.442
1.443
1.443
1.443
1.442
1.442
1.438
1.443
1.444
1.443
1.443
1.444
1.444
1.441
1.443
1.444
1.441
1.442
1.443
1.444
1.446
1.443
1.443
1.441
1.442
1.443
1.443
1.442
1.443
1.441
1.442
1.442
1.442
1.443
1.442
1.444
1.445
1.441
1.444
1.443
1.443
1.443
1.442
1.443
1.444
1.443
1.442
1.445
1.443
1.443
1.444
1.443
1.441
1.441
1.443
1.442
1.443
1.444
1.442
1.444
1.442
1.445
1.445
1.444
1.444
1.444
1.441
1.442
1.442
1.444
1.442
1.441
1.444
1.442
1.441
1.441
1.444
1.442
1.443
1.442
1.444
1.442
1.442
1.442
1.441
1.442
1.444
1.44
1.443
1.443
1.443
1.442
1.443
1.443
1.442
1.443
1.444
1.443
1.443
1.443
1.441
1.441
1.443
1.442
1.441
1.442
1.444
1.442
1.444
1.444
1.443
1.445
1.442
1.443
1.442
1.445
1.442
1.441
1.444
1.444
1.443
1.443
1.443
1.444
1.441
1.443
1.444
1.442
1.443
1.443
1.442
1.442
1.444
1.443
1.442
1.442
1.444
1.443
1.442
1.444
1.441
1.442
1.441
1.442
1.44
1.441
1.44
1.443
1.442
1.441
1.444
1.444
1.442
1.443
1.442
1.44
1.442
1.442
1.443
1.442
1.443
1.442
1.444
1.439
1.443
1.443
1.445
1.444
1.442
1.443
1.441
1.44
1.441
1.441
1.443
1.442
1.444
1.44
1.443
1.44
1.443
1.443
1.443
1.441
1.444
1.444
1.441
1.443
1.442
1.44
1.443
1.444
1.442
1.443
1.442
1.439
1.443
1.443
1.442
1.444
1.442
1.443
1.443
1.442
1.442
1.443
1.444
1.442
1.444
1.44
1.444
1.444
1.444
1.443
1.443
1.443
1.442
1.441
1.442
1.442
1.441
1.443
1.441
1.443
1.442
1.442
1.441
1.442
1.443
1.445
1.444
1.443
1.442
1.443
1.442
1.444
1.443
1.44
1.444
1.443
1.441
1.442
1.442
1.442
1.442
1.442
1.442
1.443
1.445
1.443
1.446
1.441
1.444
1.441
1.443
1.443
1.44
1.446
1.443
1.442
1.442
1.444
1.442
1.442
1.444
1.444
1.442
1.444
1.442
1.446
1.443
1.445
1.444
1.444
1.442
1.445
1.443
1.445
1.442
1.443
1.441
1.442
1.444
1.441
1.443
1.44
1.444
1.444
1.443
1.445
1.443
1.443
1.442
1.443
1.441
1.442
1.442
1.442
1.442
1.441
1.442
1.442
1.443
1.443
1.443
1.443
1.444
1.441
1.444
1.444
1.442
1.444
1.442
1.44
1.443
1.441
1.442
1.44
1.443
1.442
1.444
1.442
1.442
1.444
1.445
1.442
1.442
1.442
1.444
1.443
1.442
1.44
1.441
1.441
1.443
1.445
1.444
1.443
1.445
1.442
1.443
1.443
1.441
1.445
1.441
1.444
1.441
1.44
1.441
1.442
1.443
1.444
1.443
1.443
1.444
1.443
1.442
1.44
1.445
1.443
1.443
1.44
1.443
1.441
1.442
1.443
1.443
1.444
1.444
1.442
1.442
1.442
1.442
1.443
1.441
1.442
1.442
1.443
1.444
1.442
1.441
1.441
1.442
1.445
1.444
1.445
1.445
1.444
1.443
1.442
1.444
1.442
1.44
1.442
1.443
1.443
1.44
1.443
1.441
1.442
1.442
1.444
1.441
1.441
1.441
1.444
1.445
1.444
1.444
1.443
1.442
1.441
1.443
1.442
1.443
1.443
1.442
1.445
1.441
1.443
1.444
1.44
1.443
1.441
1.442
1.443
1.444
1.443
1.442
1.442
1.444
1.442
1.444
1.441
1.443
1.443
1.443
1.442
1.444
1.441
1.442
1.442
1.442
1.442
1.442
1.443
1.443
1.441
1.442
1.442
1.442
1.444
1.442
1.442
1.443
1.444
1.441
1.443
1.442
1.442
1.443
1.442
1.441
1.443
1.441
1.44
1.441
1.44
1.442
1.441
1.441
1.443
1.44
1.441
1.44
1.443
1.443
1.443
1.442
1.442
1.442
1.442
1.441
1.443
1.44
1.443
1.441
1.443
1.443
1.441
1.442
1.442
1.444
1.442
1.441
1.441
1.44
1.443
1.442
1.442
1.442
1.441
1.444
1.442
1.444
1.442
1.442
1.442
1.443
1.442
1.443
1.441
1.442
1.442
1.441
1.441
1.445
1.443
1.44
1.441
1.443
1.439
1.44
1.444
1.444
1.441
1.442
1.443
1.442
1.443
1.443
1.442
1.442
1.44
1.44
1.441
1.441
1.442
1.444
1.442
1.442
1.442
1.442
1.443
1.442
1.442
1.441
1.442
1.44
1.442
1.444
1.441
1.443
1.441
1.442
1.442
1.44
1.443
1.443
1.444
1.442
1.442
1.443
1.441
1.44
1.441
1.443
1.442
1.441
1.442
1.44
1.445
1.442
1.442
1.443
1.443
1.441
1.443
1.442
1.444
1.441
1.442
1.444
1.442
1.443
1.443
1.443
1.443
1.442
1.442
1.442
1.441
1.442
1.44
1.445
1.441
1.443
1.442
1.441
1.442
1.443
1.441
1.442
1.444
1.443
1.44
1.44
1.44
1.441
1.442
1.442
1.439
1.443
1.442
1.441
1.442
1.443
1.442
1.443
1.441
1.441
1.441
1.442
1.44
1.442
1.444
1.444
1.441
1.443
1.444
1.443
1.44
1.443
1.443
1.441
1.442
1.44
1.442
1.443
1.445
1.443
1.441
1.44
1.441
1.441
1.442
1.442
1.442
1.442
1.444
1.441
1.443
1.442
1.442
1.443
1.441
1.44
1.443
1.443
1.442
1.442
1.443
1.444
1.443
1.441
1.441
1.442
1.441
1.441
1.443
1.442
1.442
1.443
1.441
1.443
1.442
1.44
1.441
1.442
1.441
1.443
1.442
1.441
1.442
1.441
1.442
1.44
1.441
1.441
1.442
1.441
1.442
1.445
1.442
1.442
1.443
1.441
1.442
1.443
1.442
1.442
1.442
1.442
1.443
1.443
1.44
1.442
1.444
1.444
1.443
1.444
1.44
1.443
1.441
1.442
1.442
1.441
1.441
1.443
1.441
1.44
1.443
1.445
1.442
1.441
1.443
1.444
1.442
1.441
1.442
1.44
1.442
1.439
1.443
1.443
1.441
1.441
1.442
1.441
1.442
1.443
1.441
1.441
1.442
1.443
1.444
1.439
1.44
1.441
1.443
1.441
1.444
1.441
1.442
1.443
1.441
1.442
1.442
1.44
1.443
1.444
1.442
1.44
1.443
1.442
1.441
1.443
1.444
1.443
1.442
1.445
1.44
1.44
1.441
1.441
1.445
1.442
1.441
1.442
1.441
1.441
1.441
1.441
1.442
1.441
1.441
1.442
1.442
1.441
1.441
1.441
1.444
1.442
1.44
1.441
1.442
1.438
1.441
1.442
1.443
1.442
1.443
1.442
1.441
1.442
1.441
1.441
1.444
1.443
1.443
1.442
1.442
1.44
1.442
1.442
1.444
1.441
1.442
1.44
1.442
1.441
1.441
1.443
1.441
1.44
1.442
1.442
1.444
1.442
1.441
1.442
1.443
1.441
1.443
1.443
1.441
1.441
1.442
1.442
1.441
1.442
1.443
1.442
1.443
1.443
1.44
1.44
1.443
1.443
1.442
1.442
1.444
1.442
1.442
1.443
1.441
1.443
1.441
1.442
1.443
1.442
1.443
1.443
1.441
1.442
1.444
1.441
1.443
1.443
1.441
1.442
1.443
1.443
1.442
1.443
1.44
1.441
1.442
1.443
1.443
1.443
1.444
1.442
1.442
1.443
1.441
1.445
1.442
1.442
1.443
1.442
1.443
1.444
1.442
1.442
1.439
1.442
1.441
1.442
1.442
1.441
1.443
1.443
1.439
1.441
1.443
1.442
1.439
1.443
1.442
1.443
1.443
1.442
1.442
1.443
1.441
1.441
1.442
1.442
1.441
1.44
1.442
1.442
1.442
1.441
1.443
1.443
1.441
1.444
1.441
1.441
1.443
1.44
1.442
1.441
1.441
1.442
1.441
1.441
1.442
1.442
1.443
1.442
1.44
1.443
1.44
1.442
1.441
1.442
1.44
1.44
1.441
1.444
1.441
1.441
1.443
1.44
1.443
1.443
1.441
1.441
1.442
1.443
1.441
1.441
1.439
1.441
1.443
1.442
1.444
1.442
1.444
1.444
1.44
1.443
1.441
1.442
1.444
1.443
1.442
1.443
1.441
1.44
1.442
1.442
1.442
1.441
1.445
1.443
1.442
1.441
1.441
1.441
1.442
1.44
1.441
1.442
1.441
1.44
1.441
1.443
1.443
1.442
1.442
1.441
1.441
1.442
1.441
1.443
1.443
1.44
1.444
1.442
1.443
1.441
1.443
1.442
1.442
1.442
1.443
1.441
1.442
1.443
1.44
1.442
1.441
1.44
1.439
1.441
1.442
1.441
1.44
1.44
1.44
1.442
1.442
1.443
1.443
1.441
1.443
1.441
1.441
1.441
1.443
1.441
1.441
1.44
1.441
1.442
1.441
1.442
1.441
1.441
1.44
1.442
1.442
1.44
1.44
1.441
1.443
1.441
1.44
1.442
1.442
1.442
1.442
1.442
1.442
1.44
1.44
1.441
1.441
1.441
1.44
1.44
1.442
1.441
1.441
1.441
1.441
1.442
1.441
1.442
1.443
1.44
1.443
1.442
1.442
1.443
1.44
1.441
1.441
1.442
1.442
1.441
1.441
1.442
1.44
1.441
1.441
1.442
1.442
1.441
1.44
1.443
1.44
1.441
1.441
1.441
1.441
1.442
1.443
1.442
1.442
1.441
1.442
1.442
1.441
1.443
1.443
1.441
1.442
1.443
1.44
1.44
1.441
1.441
1.443
1.44
1.44
1.441
1.443
1.442
1.441
1.444
1.443
1.443
1.441
1.441
1.441
1.442
1.44
1.442
1.443
1.441
1.441
1.441
1.441
1.441
1.441
1.442
1.441
1.441
1.443
1.44
1.441
1.443
1.442
1.441
1.443
1.441
1.442
1.444
1.439
1.44
1.443
1.442
1.441
1.442
1.443
1.44
1.441
1.44
1.441
1.44
1.441
1.442
1.44
1.444
1.441
1.443
1.442
1.442
1.443
1.441
1.441
1.441
1.441
1.441
1.442
1.443
1.442
1.442
1.443
1.44
1.442
1.442
1.44
1.442
1.441
1.442
1.441
1.442
1.442
1.443
1.44
1.444
1.439
1.441
1.441
1.442
1.441
1.441
1.44
1.442
1.441
1.44
1.444
1.443
1.441
1.439
1.439
1.442
1.443
1.441
1.44
1.44
1.439
1.443
1.444
1.44
1.443
1.441
1.441
1.441
1.443
1.443
1.442
1.444
1.442
1.442
1.44
1.44
1.442
1.442
1.443
1.439
1.442
1.442
1.442
1.442
1.442
1.443
1.441
1.44
1.439
1.439
1.44
1.441
1.444
1.443
1.44
1.441
1.441
1.441
1.44
1.441
1.443
1.439
1.439
1.438
1.442
1.442
1.442
1.443
1.439
1.442
1.442
1.441
1.442
1.442
1.438
1.443
1.441
1.442
1.441
1.441
1.44
1.443
1.441
1.44
1.444
1.442
1.44
1.444
1.44
1.442
1.44
1.441
1.442
1.441
1.441
1.442
1.44
1.443
1.44
1.442
1.44
1.441
1.441
1.441
1.441
1.441
1.44
1.439
1.441
1.44
1.44
1.441
1.442
1.444
1.438
1.44
1.442
1.44
1.441
1.443
1.441
1.442
1.442
1.44
1.441
1.441
1.441
1.441
1.441
1.441
1.441
1.442
1.442
1.443
1.441
1.439
1.441
1.442
1.44
1.442
1.44
1.442
1.443
1.44
1.441
1.44
1.442
1.441
1.441
1.439
1.441
1.438
1.442
1.441
1.441
1.441
1.441
1.442
1.44
1.438
1.44
1.441
1.44
1.441
1.442
1.444
1.441
1.44
1.442
1.439
1.442
1.441
1.444
1.442
1.44
1.441
1.441
1.442
1.44
1.44
1.44
1.441
1.441
1.441
1.44
1.441
1.44
1.442
1.442
1.44
1.441
1.441
1.44
1.442
1.441
1.442
1.442
1.442
1.442
1.439
1.441
1.442
1.44
1.442
1.442
1.442
1.438
1.441
1.439
1.441
1.442
1.439
1.441
1.441
1.441
1.441
1.442
1.441
1.44
1.441
1.441
1.441
1.442
1.441
1.44
1.441
1.44
1.442
1.442
1.442
1.44
1.442
1.44
1.442
1.44
1.441
1.443
1.44
1.44
1.441
1.442
1.441
1.441
1.44
1.441
1.442
1.44
1.441
1.44
1.44
1.442
1.441
1.44
1.441
1.44
1.44
1.441
1.442
1.439
1.44
1.44
1.441
1.439
1.442
1.443
1.442
1.44
1.441
1.441
1.44
1.441
1.441
1.441
1.441
1.44
1.44
1.441
1.439
1.442
1.442
1.442
1.441
1.44
1.437
1.441
1.441
1.442
1.44
1.439
1.441
1.441
1.442
1.439
1.441
1.443
1.439
1.441
1.443
1.437
1.44
1.441
1.441
1.44
1.44
1.438
1.442
1.441
1.441
1.441
1.443
1.441
1.441
1.443
1.44
1.441
1.442
1.441
1.442
1.441
1.44
1.442
1.443
1.44
1.441
1.44
1.442
1.441
1.44
1.438
1.441
1.439
1.441
1.441
1.437
1.442
1.44
1.44
1.439
1.439
1.442
1.441
1.44
1.439
1.44
1.44
1.441
1.444
1.442
1.44
1.441
1.441
1.441
1.44
1.44
1.439
1.441
1.443
1.441
1.44
1.441
1.44
1.441
1.442
1.44
1.442
1.439
1.441
1.44
1.442
1.44
1.442
1.439
1.441
1.441
1.44
1.439
1.44
1.442
1.441
1.44
1.439
1.44
1.439
1.443
1.443
1.439
1.441
1.44
1.438
1.441
1.441
1.441
1.44
1.441
1.44
1.44
1.442
1.441
1.438
1.44
1.441
1.441
1.443
1.44
1.442
1.442
1.44
1.441
1.441
1.439
1.439
1.44
1.439
1.441
1.441
1.441
1.44
1.441
1.441
1.44
1.442
1.44
1.441
1.441
1.441
1.441
1.442
1.441
1.441
1.442
1.442
1.441
1.439
1.441
1.44
1.443
1.441
1.441
1.441
1.442
1.441
1.441
1.44
1.442
1.44
1.44
1.441
1.44
1.441
1.442
1.44
1.441
1.441
1.44
1.44
1.441
1.441
1.437
1.442
1.441
1.441
1.442
1.441
1.44
1.442
1.441
1.443
1.44
1.441
1.442
1.44
1.438
1.442
1.441
1.44
1.441
1.44
1.441
1.441
1.441
1.442
1.443
1.443
1.44
1.442
1.441
1.438
1.44
1.439
1.44
1.441
1.44
1.442
1.441
1.44
1.44
1.44
1.443
1.442
1.44
1.441
1.441
1.439
1.44
1.443
1.441
1.44
1.44
1.439
1.439
1.44
1.443
1.442
1.441
1.436
1.441
1.439
1.442
1.441
1.439
1.439
1.441
1.441
1.442
1.442
1.44
1.441
1.44
1.441
1.439
1.44
1.439
1.44
1.439
1.439
1.44
1.441
1.44
1.44
1.44
1.44
1.438
1.441
1.441
1.443
1.439
1.441
1.442
1.442
1.44
1.438
1.442
1.441
1.44
1.44
1.439
1.44
1.441
1.439
1.44
1.44
1.441
1.439
1.441
1.44
1.439
1.439
1.442
1.441
1.442
1.44
1.44
1.439
1.441
1.441
1.441
1.44
1.439
1.442
1.44
1.441
1.44
1.44
1.44
1.441
1.442
1.441
1.439
1.439
1.439
1.441
1.441
1.441
1.442
1.44
1.44
1.439
1.442
1.442
1.441
1.442
1.439
1.44
1.44
1.441
1.44
1.443
1.441
1.44
1.441
1.441
1.44
1.443
1.44
1.441
1.439
1.44
1.439
1.444
1.439
1.438
1.441
1.439
1.439
1.441
1.44
1.44
1.439
1.439
1.44
1.439
1.439
1.441
1.441
1.438
1.441
1.441
1.441
1.442
1.441
1.44
1.438
1.44
1.441
1.44
1.44
1.441
1.44
1.441
1.44
1.439
1.44
1.44
1.439
1.439
1.441
1.442
1.441
1.442
1.441
1.439
1.44
1.442
1.438
1.442
1.442
1.441
1.439
1.441
1.441
1.441
1.441
1.438
1.441
1.441
1.44
1.44
1.441
1.442
1.441
1.443
1.44
1.441
1.439
1.441
1.439
1.441
1.443
1.439
1.441
1.441
1.442
1.441
1.439
1.44
1.442
1.442
1.44
1.44
1.441
1.441
1.441
1.438
1.44
1.441
1.439
1.441
1.441
1.441
1.441
1.441
1.438
1.441
1.439
1.44
1.44
1.44
1.441
1.442
1.442
1.444
1.44
1.44
1.441
1.441
1.441
1.44
1.439
1.444
1.441
1.44
1.441
1.44
1.443
1.439
1.44
1.44
1.439
1.441
1.44
1.441
1.442
1.439
1.439
1.441
1.439
1.441
1.44
1.441
1.441
1.44
1.44
1.44
1.44
1.441
1.439
1.44
1.442
1.444
1.439
1.44
1.44
1.44
1.442
1.441
1.438
1.439
1.439
1.442
1.441
1.439
1.439
1.439
1.442
1.44
1.44
1.441
1.442
1.44
1.437
1.439
1.441
1.44
1.441
1.438
1.44
1.442
1.438
1.439
1.438
1.441
1.439
1.44
1.44
1.438
1.44
1.44
1.44
1.441
1.441
1.44
1.438
1.439
1.44
1.442
1.44
1.442
1.441
1.441
1.439
1.44
1.442
1.441
1.438
1.44
1.44
1.439
1.441
1.44
1.44
1.44
1.442
1.442
1.44
1.438
1.441
1.44
1.44
1.442
1.441
1.442
1.438
1.441
1.44
1.44
1.439
1.441
1.439
1.44
1.44
1.439
1.439
1.439
1.443
1.44
1.44
1.44
1.44
1.44
1.442
1.442
1.443
1.439
1.44
1.442
1.441
1.438
1.44
1.442
1.44
1.437
1.439
1.443
1.441
1.438
1.44
1.441
1.438
1.44
1.44
1.441
1.442
1.44
1.44
1.438
1.44
1.44
1.439
1.441
1.439
1.438
1.44
1.44
1.441
1.441
1.442
1.44
1.442
1.44
1.442
1.441
1.439
1.44
1.441
1.44
1.439
1.442
1.439
1.44
1.441
1.441
1.438
1.439
1.441
1.44
1.439
1.438
1.44
1.441
1.44
1.44
1.44
1.44
1.44
1.44
1.439
1.44
1.441
1.442
1.439
1.44
1.441
1.44
1.441
1.439
1.441
1.441
1.439
1.441
1.442
1.44
1.439
1.441
1.439
1.439
1.438
1.44
1.44
1.442
1.441
1.44
1.437
1.441
1.441
1.439
1.439
1.441
1.44
1.439
1.441
1.442
1.437
1.443
1.439
1.44
1.44
1.441
1.441
1.44
1.44
1.442
1.439
1.44
1.44
1.441
1.44
1.44
1.439
1.441
1.44
1.436
1.44
1.44
1.441
1.44
1.44
1.44
1.442
1.439
1.44
1.44
1.44
1.441
1.441
1.44
1.441
1.44
1.44
1.441
1.443
1.44
1.442
1.44
1.439
1.441
1.44
1.442
1.439
1.441
1.439
1.441
1.439
1.442
1.441
1.44
1.442
1.44
1.441
1.44
1.44
1.441
1.44
1.439
1.442
1.443
1.441
1.439
1.44
1.44
1.44
1.439
1.441
1.44
1.44
1.442
1.44
1.442
1.442
1.44
1.439
1.44
1.442
1.437
1.442
1.439
1.44
1.44
1.441
1.442
1.441
1.44
1.439
1.441
1.44
1.44
1.441
1.441
1.441
1.44
1.439
1.439
1.44
1.437
1.44
1.44
1.441
1.438
1.442
1.439
1.44
1.44
1.441
1.44
1.439
1.439
1.441
1.44
1.439
1.44
1.44
1.44
1.439
1.437
1.439
1.441
1.439
1.438
1.439
1.438
1.438
1.438
1.438
1.44
1.441
1.44
1.44
1.442
1.438
1.441
1.437
1.442
1.44
1.439
1.439
1.438
1.437
1.44
1.441
1.441
1.44
1.439
1.438
1.438
1.441
1.437
1.439
1.438
1.441
1.439
1.44
1.441
1.439
1.441
1.439
1.44
1.439
1.439
1.438
1.438
1.439
1.441
1.442
1.439
1.44
1.441
1.439
1.44
1.438
1.44
1.44
1.44
1.44
1.439
1.438
1.439
1.441
1.442
1.441
1.441
1.44
1.44
1.44
1.438
1.44
1.443
1.44
1.438
1.439
1.439
1.439
1.439
1.442
1.441
1.442
1.439
1.44
1.44
1.441
1.441
1.44
1.44
1.441
1.439
1.441
1.44
1.442
1.441
1.436
1.441
1.438
1.44
1.438
1.438
1.437
1.442
1.439
1.44
1.439
1.44
1.441
1.441
1.439
1.442
1.441
1.44
1.44
1.44
1.441
1.441
1.44
1.442
1.439
1.44
1.439
1.44
1.44
1.441
1.44
1.439
1.442
1.44
1.439
1.442
1.44
1.44
1.441
1.44
1.442
1.441
1.439
1.442
1.439
1.44
1.44
1.44
1.442
1.438
1.441
1.439
1.44
1.439
1.441
1.439
1.439
1.44
1.437
1.44
1.439
1.441
1.44
1.441
1.441
1.44
1.439
1.441
1.438
1.44
1.438
1.439
1.438
1.44
1.441
1.44
1.443
1.442
1.439
1.439
1.439
1.439
1.44
1.44
1.437
1.44
1.441
1.441
1.438
1.44
1.44
1.437
1.437
1.44
1.44
1.44
1.439
1.442
1.441
1.44
1.441
1.44
1.441
1.44
1.44
1.44
1.44
1.44
1.44
1.44
1.441
1.44
1.437
1.439
1.441
1.438
1.438
1.439
1.439
1.438
1.441
1.439
1.438
1.44
1.44
1.44
1.439
1.438
1.439
1.441
1.441
1.441
1.438
1.44
1.44
1.44
1.439
1.437
1.439
1.44
1.439
1.441
1.439
1.439
1.438
1.437
1.442
1.438
1.441
1.439
1.439
1.441
1.439
1.441
1.438
1.441
1.439
1.44
1.44
1.44
1.439
1.442
1.44
1.439
1.441
1.44
1.439
1.439
1.439
1.442
1.439
1.44
1.441
1.441
1.442
1.439
1.44
1.44
1.44
1.44
1.438
1.438
1.441
1.441
1.44
1.442
1.441
1.44
1.441
1.44
1.44
1.439
1.44
1.44
1.439
1.439
1.438
1.441
1.439
1.438
1.439
1.441
1.438
1.44
1.442
1.441
1.438
1.441
1.442
1.442
1.441
1.44
1.44
1.438
1.44
1.44
1.44
1.439
1.44
1.441
1.44
1.441
1.439
1.438
1.44
1.439
1.439
1.44
1.44
1.44
1.438
1.441
1.439
1.44
1.44
1.44
1.44
1.441
1.439
1.439
1.44
1.439
1.441
1.438
1.44
1.442
1.44
1.442
1.439
1.44
1.438
1.439
1.439
1.439
1.438
1.438
1.441
1.439
1.441
1.439
1.443
1.44
1.44
1.44
1.441
1.438
1.439
1.439
1.44
1.44
1.441
1.44
1.441
1.44
1.44
1.439
1.441
1.441
1.44
1.441
1.441
1.439
1.438
1.439
1.438
1.439
1.44
1.438
1.441
1.438
1.44
1.441
1.441
1.441
1.439
1.438
1.441
1.441
1.442
1.442
1.44
1.439
1.439
1.441
1.441
1.439
1.439
1.44
1.439
1.441
1.44
1.441
1.44
1.438
1.44
1.44
1.441
1.44
1.44
1.442
1.438
1.44
1.439
1.438
1.44
1.439
1.44
1.44
1.44
1.437
1.441
1.439
1.44
1.441
1.439
1.44
1.44
1.44
1.44
1.44
1.437
1.441
1.438
1.44
1.438
1.441
1.439
1.441
1.439
1.439
1.44
1.44
1.44
1.437
1.44
1.44
1.44
1.438
1.44
1.437
1.44
1.439
1.439
1.44
1.439
1.439
1.438
1.439
1.44
1.44
1.438
1.441
1.44
1.439
1.44
1.441
1.441
1.439
1.436
1.441
1.437
1.439
1.439
1.44
1.437
1.44
1.441
1.439
1.441
1.441
1.439
1.441
1.438
1.438
1.438
1.438
1.439
1.44
1.438
1.44
1.438
1.44
1.44
1.437
1.438
1.439
1.442
1.44
1.442
1.441
1.443
1.438
1.441
1.44
1.439
1.439
1.441
1.44
1.439
1.439
1.44
1.437
1.439
1.442
1.438
1.44
1.439
1.439
1.437
1.44
1.439
1.44
1.442
1.439
1.44
1.439
1.441
1.439
1.441
1.439
1.44
1.44
1.438
1.442
1.44
1.438
1.438
1.441
1.438
1.44
1.44
1.44
1.441
1.441
1.44
1.439
1.441
1.438
1.44
1.44
1.44
1.438
1.439
1.439
1.441
1.44
1.442
1.442
1.44
1.44
1.437
1.439
1.439
1.44
1.438
1.439
1.441
1.44
1.437
1.438
1.439
1.439
1.441
1.44
1.439
1.441
1.439
1.44
1.439
1.443
1.439
1.442
1.44
1.44
1.44
1.442
1.441
1.441
1.439
1.44
1.439
1.439
1.44
1.439
1.44
1.44
1.439
1.44
1.439
1.44
1.44
1.439
1.44
1.443
1.439
1.44
1.44
1.439
1.439
1.437
1.44
1.442
1.442
1.441
1.438
1.44
1.441
1.439
1.439
1.441
1.442
1.438
1.44
1.44
1.436
1.44
1.44
1.439
1.44
1.439
1.439
1.438
1.44
1.441
1.439
1.44
1.44
1.441
1.442
1.438
1.441
1.439
1.439
1.439
1.439
1.439
1.441
1.44
1.44
1.437
1.441
1.439
1.439
1.439
1.439
1.438
1.437
1.441
1.44
1.439
1.438
1.44
1.439
1.441
1.44
1.439
1.441
1.439
1.438
1.44
1.44
1.439
1.44
1.438
1.439
1.44
1.44
1.438
1.439
1.44
1.439
1.439
1.439
1.439
1.439
1.439
1.439
1.441
1.44
1.441
1.437
1.441
1.439
1.44
1.438
1.438
1.438
1.441
1.441
1.439
1.438
1.441
1.441
1.438
1.438
1.439
1.442
1.438
1.44
1.439
1.439
1.439
1.438
1.439
1.438
1.44
1.44
1.438
1.441
1.44
1.439
1.439
1.44
1.44
1.44
1.439
1.438
1.44
1.44
1.438
1.441
1.439
1.439
1.438
1.439
1.44
1.44
1.439
1.438
1.441
1.44
1.439
1.438
1.439
1.44
1.439
1.439
1.439
1.442
1.442
1.438
1.439
1.439
1.438
1.439
1.44
1.439
1.44
1.441
1.438
1.438
1.443
1.44
1.44
1.441
1.439
1.438
1.44
1.441
1.44
1.44
1.439
1.438
1.438
1.438
1.438
1.439
1.442
1.439
1.44
1.44
1.439
1.44
1.438
1.438
1.439
1.44
1.439
1.438
1.437
1.44
1.441
1.439
1.439
1.44
1.44
1.439
1.44
1.438
1.439
1.44
1.44
1.438
1.439
1.44
1.439
1.438
1.437
1.439
1.44
1.441
1.437
1.439
1.438
1.44
1.44
1.44
1.437
1.44
1.44
1.438
1.439
1.44
1.439
1.441
1.439
1.437
1.441
1.438
1.439
1.439
1.439
1.441
1.439
1.439
1.44
1.441
1.44
1.44
1.438
1.438
1.44
1.438
1.441
1.439
1.438
1.439
1.439
1.439
1.439
1.44
1.441
1.441
1.44
1.44
1.438
1.438
1.437
1.439
1.438
1.439
1.438
1.438
1.438
1.44
1.437
1.442
1.44
1.439
1.442
1.438
1.44
1.438
1.441
1.439
1.438
1.438
1.44
1.44
1.44
1.438
1.439
1.439
1.44
1.441
1.439
1.438
1.437
1.44
1.44
1.44
1.439
1.438
1.437
1.44
1.438
1.441
1.438
1.44
1.44
1.441
1.439
1.439
1.439
1.439
1.438
1.439
1.441
1.438
1.44
1.441
1.44
1.438
1.438
1.441
1.441
1.437
1.438
1.439
1.438
1.439
1.441
1.438
1.439
1.438
1.441
1.438
1.438
1.439
1.439
1.442
1.439
1.44
1.439
1.439
1.438
1.44
1.44
1.44
1.438
1.44
1.44
1.441
1.44
1.437
1.437
1.44
1.441
1.44
1.439
1.438
1.44
1.439
1.438
1.44
1.439
1.439
1.438
1.438
1.438
1.442
1.44
1.437
1.439
1.437
1.438
1.44
1.44
1.438
1.439
1.439
1.44
1.44
1.44
1.439
1.439
1.44
1.44
1.437
1.438
1.44
1.438
1.438
1.438
1.438
1.44
1.439
1.44
1.437
1.44
1.438
1.439
1.44
1.44
1.439
1.44
1.439
1.438
1.439
1.437
1.44
1.438
1.439
1.436
1.439
1.439
1.44
1.436
1.439
1.439
1.44
1.439
1.438
1.438
1.438
1.439
1.44
1.439
1.439
1.44
1.438
1.44
1.439
1.44
1.438
1.441
1.44
1.439
1.441
1.439
1.437
1.44
1.44
1.442
1.439
1.439
1.439
1.44
1.437
1.439
1.439
1.44
1.44
1.439
1.441
1.439
1.44
1.441
1.44
1.441
1.439
1.44
1.438
1.44
1.44
1.439
1.436
1.439
1.439
1.439
1.44
1.437
1.439
1.439
1.439
1.438
1.442
1.439
1.438
1.44
1.441
1.44
1.44
1.437
1.438
1.439
1.44
1.44
1.44
1.438
1.44
1.439
1.439
1.438
1.438
1.44
1.438
1.437
1.439
1.44
1.441
1.439
1.439
1.437
1.438
1.438
1.441
1.439
1.439
1.439
1.438
1.44
1.439
1.44
1.44
1.438
1.438
1.437
1.439
1.439
1.441
1.44
1.439
1.437
1.44
1.44
1.439
1.44
1.438
1.439
1.438
1.44
1.439
1.438
1.44
1.438
1.439
1.439
1.44
1.44
1.439
1.441
1.437
1.438
1.44
1.438
1.439
1.438
1.438
1.44
1.442
1.441
1.437
1.441
1.438
1.438
1.439
1.439
1.439
1.438
1.438
1.439
1.439
1.438
1.437
1.441
1.439
1.439
1.438
1.439
1.438
1.436
1.439
1.438
1.439
1.44
1.44
1.439
1.439
1.439
1.437
1.437
1.438
1.439
1.436
1.44
1.438
1.439
1.438
1.438
1.439
1.439
1.438
1.439
1.438
1.439
1.439
1.438
1.441
1.438
1.438
1.44
1.439
1.438
1.439
1.439
1.44
1.439
1.437
1.44
1.438
1.442
1.439
1.438
1.438
1.438
1.439
1.44
1.44
1.438
1.439
1.44
1.438
1.439
1.436
1.439
1.437
1.439
1.437
1.436
1.438
1.44
1.441
1.438
1.436
1.437
1.437
1.437
1.439
1.438
1.439
1.438
1.439
1.438
1.439
1.439
1.441
1.438
1.44
1.437
1.438
1.44
1.437
1.438
1.439
1.439
1.438
1.439
1.44
1.438
1.437
1.438
1.437
1.436
1.437
1.439
1.438
1.439
1.438
1.437
1.439
1.438
1.439
1.439
1.438
1.44
1.437
1.439
1.437
1.44
1.437
1.437
1.438
1.438
1.438
1.439
1.439
1.438
1.439
1.438
1.44
1.439
1.44
1.439
1.439
1.437
1.439
1.439
1.439
1.439
1.439
1.439
1.438
1.438
1.439
1.439
1.437
1.438
1.442
1.439
1.438
1.439
1.438
1.439
1.437
1.439
1.44
1.441
1.438
1.441
1.439
1.44
1.439
1.439
1.438
1.441
1.437
1.438
1.439
1.437
1.439
1.437
1.437
1.44
1.439
1.437
1.439
1.439
1.44
1.437
1.438
1.44
1.439
1.438
1.438
1.439
1.438
1.437
1.437
1.44
1.437
1.437
1.44
1.437
1.44
1.44
1.439
1.439
1.44
1.439
1.438
1.438
1.438
1.44
1.437
1.439
1.44
1.439
1.438
1.438
1.438
1.439
1.439
1.44
1.439
1.44
1.438
1.439
1.439
1.437
1.438
1.441
1.44
1.439
1.438
1.438
1.44
1.439
1.44
1.438
1.44
1.441
1.438
1.439
1.438
1.438
1.438
1.437
1.44
1.438
1.438
1.439
1.439
1.438
1.438
1.44
1.441
1.438
1.437
1.438
1.441
1.437
1.439
1.437
1.437
1.44
1.438
1.438
1.439
1.439
1.439
1.439
1.439
1.437
1.438
1.438
1.439
1.439
1.438
1.437
1.439
1.44
1.44
1.437
1.436
1.439
1.439
1.437
1.44
1.44
1.439
1.439
1.44
1.438
1.439
1.437
1.439
1.439
1.438
1.44
1.437
1.439
1.438
1.438
1.44
1.437
1.44
1.439
1.44
1.439
1.438
1.436
1.436
1.439
1.436
1.439
1.439
1.439
1.438
1.438
1.439
1.437
1.44
1.439
1.438
1.436
1.439
1.437
1.438
1.438
1.437
1.439
1.437
1.439
1.438
1.437
1.438
1.437
1.437
1.436
1.439
1.438
1.436
1.438
1.439
1.439
1.438
1.438
1.44
1.438
1.438
1.438
1.438
1.441
1.437
1.438
1.439
1.439
1.438
1.439
1.438
1.437
1.437
1.438
1.44
1.437
1.438
1.437
1.438
1.437
1.437
1.44
1.437
1.439
1.437
1.436
1.437
1.439
1.438
1.437
1.438
1.439
1.439
1.439
1.438
1.438
1.438
1.441
1.438
1.439
1.438
1.439
1.439
1.438
1.438
1.439
1.437
1.437
1.437
1.437
1.439
1.439
1.436
1.438
1.438
1.438
1.439
1.439
1.439
1.438
1.438
1.438
1.437
1.439
1.438
1.437
1.438
1.44
1.438
1.438
1.441
1.439
1.438
1.439
1.438
1.437
1.437
1.439
1.439
1.439
1.439
1.438
1.439
1.438
1.437
1.438
1.44
1.437
1.437
1.439
1.438
1.436
1.437
1.439
1.437
1.438
1.439
1.439
1.438
1.439
1.437
1.436
1.438
1.439
1.437
1.437
1.439
1.437
1.439
1.439
1.438
1.438
1.438
1.439
1.437
1.437
1.439
1.438
1.435
1.439
1.437
1.436
1.437
1.439
1.437
1.438
1.439
1.439
1.437
1.439
1.438
1.437
1.438
1.437
1.437
1.437
1.438
1.439
1.436
1.438
1.438
1.437
1.438
1.439
1.438
1.439
1.438
1.438
1.438
1.435
1.437
1.437
1.438
1.438
1.437
1.439
1.438
1.438
1.437
1.437
1.438
1.437
1.437
1.438
1.439
1.438
1.437
1.437
1.441
1.438
1.44
1.436
1.437
1.435
1.438
1.436
1.437
1.44
1.438
1.437
1.437
1.436
1.437
1.439
1.439
1.438
1.439
1.438
1.437
1.439
1.438
1.44
1.439
1.439
1.439
1.438
1.438
1.439
1.437
1.438
1.436
1.44
1.436
1.438
1.439
1.438
1.44
1.44
1.439
1.438
1.439
1.437
1.437
1.438
1.438
1.438
1.439
1.438
1.437
1.438
1.438
1.437
1.436
1.438
1.438
1.437
1.439
1.436
1.439
1.438
1.438
1.439
1.437
1.439
1.439
1.437
1.438
1.437
1.438
1.437
1.438
1.439
1.439
1.44
1.435
1.438
1.438
1.44
1.438
1.439
1.437
1.439
1.44
1.44
1.439
1.439
1.437
1.438
1.439
1.44
1.44
1.437
1.438
1.438
1.437
1.439
1.437
1.438
1.437
1.438
1.438
1.439
1.438
1.439
1.438
1.44
1.438
1.437
1.439
1.438
1.438
1.437
1.438
1.437
1.44
1.438
1.438
1.439
1.439
1.438
1.437
1.438
1.438
1.441
1.438
1.439
1.438
1.439
1.441
1.438
1.438
1.437
1.438
1.437
1.437
1.438
1.437
1.438
1.437
1.438
1.437
1.439
1.438
1.436
1.438
1.44
1.438
1.438
1.438
1.437
1.437
1.441
1.436
1.436
1.439
1.441
1.437
1.439
1.437
1.438
1.438
1.436
1.438
1.437
1.439
1.439
1.436
1.438
1.437
1.437
1.438
1.437
1.436
1.437
1.438
1.438
1.439
1.437
1.438
1.439
1.44
1.439
1.437
1.436
1.438
1.438
1.436
1.436
1.437
1.436
1.439
1.437
1.438
1.436
1.438
1.435
1.436
1.438
1.436
1.437
1.437
1.437
1.436
1.437
1.438
1.437
1.436
1.438
1.436
1.438
1.437
1.438
1.438
1.437
1.436
1.44
1.437
1.436
1.439
1.439
1.437
1.436
1.439
1.439
1.438
1.437
1.436
1.436
1.439
1.436
1.437
1.437
1.439
1.438
1.437
1.438
1.438
1.436
1.437
1.438
1.438
1.437
1.437
1.436
1.437
1.437
1.437
1.439
1.437
1.437
1.438
1.439
1.437
1.436
1.438
1.438
1.437
1.437
1.438
1.437
1.435
1.438
1.437
1.438
1.436
1.438
1.437
1.435
1.436
1.438
1.437
1.438
1.438
1.438
1.436
1.439
1.439
1.435
1.438
1.437
1.438
1.437
1.437
1.436
1.437
1.438
1.438
1.437
1.436
1.437
1.436
1.436
1.437
1.437
1.436
1.439
1.438
1.44
1.438
1.436
1.436
1.435
1.438
1.439
1.438
1.438
1.438
1.436
1.437
1.438
1.438
1.436
1.436
1.437
1.438
1.438
1.437
1.437
1.437
1.435
1.435
1.439
1.436
1.438
1.438
1.437
1.437
1.437
1.439
1.439
1.437
1.435
1.438
1.437
1.438
1.437
1.439
1.436
1.436
1.438
1.438
1.436
1.436
1.436
1.438
1.436
1.438
1.437
1.437
1.437
1.437
1.436
1.437
1.437
1.439
1.436
1.438
1.435
1.436
1.438
1.438
1.438
1.438
1.439
1.438
1.437
1.438
1.438
1.437
1.437
1.437
1.437
1.437
1.435
1.438
1.436
1.437
1.438
1.437
1.436
1.435
1.436
1.439
1.437
1.438
1.438
1.438
1.437
1.436
1.437
1.438
1.436
1.438
1.438
1.439
1.438
1.437
1.436
1.437
1.438
1.439
1.439
1.438
1.438
1.436
1.438
1.438
1.437
1.437
1.44
1.437
1.439
1.438
1.436
1.439
1.44
1.438
1.437
1.438
1.439
1.439
1.439
1.44
1.437
1.436
1.438
1.437
1.439
1.437
1.438
1.438
1.436
1.437
1.437
1.438
1.439
1.438
1.438
1.436
1.436
1.438
1.438
1.439
1.437
1.439
1.438
1.437
1.439
1.436
1.436
1.44
1.438
1.435
1.437
1.439
1.437
1.438
1.436
1.438
1.439
1.438
1.437
1.437
1.437
1.437
1.438
1.437
1.438
1.438
1.439
1.438
1.436
1.44
1.438
1.435
1.439
1.436
1.438
1.439
1.44
1.435
1.438
1.438
1.438
1.439
1.437
1.438
1.437
1.436
1.436
1.436
1.437
1.439
1.438
1.438
1.437
1.438
1.438
1.437
1.438
1.437
1.439
1.438
1.436
1.438
1.437
1.437
1.439
1.437
1.437
1.438
1.438
1.436
1.44
1.436
1.437
1.44
1.44
1.439
1.436
1.438
1.438
1.438
1.438
1.437
1.438
1.439
1.437
1.439
1.437
1.437
1.438
1.439
1.438
1.44
1.437
1.438
1.437
1.437
1.438
1.436
1.438
1.437
1.438
1.438
1.438
1.437
1.436
1.439
1.437
1.437
1.436
1.438
1.436
1.436
1.437
1.436
1.436
1.439
1.439
1.438
1.438
1.437
1.439
1.437
1.437
1.439
1.437
1.437
1.439
1.438
1.437
1.44
1.439
1.436
1.438
1.437
1.437
1.438
1.437
1.437
1.438
1.438
1.438
1.44
1.437
1.438
1.437
1.439
1.436
1.438
1.439
1.437
1.438
1.439
1.438
1.437
1.437
1.435
1.436
1.437
1.44
1.437
1.436
1.438
1.438
1.437
1.437
1.438
1.437
1.44
1.44
1.437
1.438
1.436
1.438
1.438
1.436
1.436
1.436
1.438
1.438
1.436
1.437
1.438
1.438
1.436
1.438
1.436
1.437
1.438
1.437
1.437
1.436
1.438
1.436
1.437
1.437
1.437
1.436
1.437
1.437
1.437
1.436
1.438
1.436
1.438
1.437
1.435
1.438
1.438
1.438
1.436
1.437
1.438
1.437
1.437
1.439
1.438
1.437
1.438
1.438
1.437
1.438
1.417
1.438
1.437
1.438
1.436
1.438
1.439
1.438
1.437
1.439
1.437
1.438
1.439
1.438
1.438
1.436
1.438
1.437
1.438
1.438
1.437
1.436
1.437
1.435
1.439
1.436
1.437
1.437
1.438
1.436
1.438
1.436
1.438
1.439
1.437
1.437
1.439
1.439
1.438
1.438
1.438
1.438
1.438
1.437
1.436
1.438
1.436
1.435
1.437
1.439
1.435
1.438
1.436
1.437
1.439
1.438
1.436
1.438
1.438
1.437
1.439
1.438
1.437
1.436
1.436
1.439
1.436
1.438
1.438
1.418
1.438
1.436
1.438
1.439
1.434
1.437
1.437
1.437
1.437
1.436
1.436
1.437
1.436
1.436
1.436
1.436
1.436
1.438
1.438
1.437
1.437
1.439
1.436
1.435
1.439
1.437
1.436
1.436
1.438
1.439
1.439
1.436
1.437
1.437
1.438
1.438
1.435
1.437
1.437
1.438
1.436
1.438
1.437
1.437
1.435
1.435
1.438
1.437
1.435
1.44
1.438
1.436
1.437
1.437
1.439
1.438
1.439
1.436
1.437
1.44
1.438
1.438
1.438
1.437
1.436
1.44
1.439
1.44
1.439
1.436
1.439
1.44
1.438
1.439
1.437
1.44
1.438
1.439
1.437
1.44
1.438
1.437
1.44
1.438
1.437
1.438
1.437
1.436
1.436
1.437
1.437
1.437
1.438
1.438
1.436
1.435
1.438
1.44
1.438
1.437
1.438
1.438
1.434
1.437
1.438
1.437
1.437
1.437
1.436
1.438
1.435
1.439
1.436
1.436
1.437
1.436
1.436
1.438
1.437
1.438
1.437
1.438
1.437
1.437
1.435
1.436
1.438
1.439
1.436
1.437
1.435
1.436
1.435
1.438
1.437
1.437
1.439
1.437
1.438
1.435
1.438
1.439
1.436
1.438
1.436
1.439
1.435
1.436
1.436
1.439
1.439
1.436
1.436
1.437
1.436
1.438
1.436
1.437
1.437
1.438
1.436
1.438
1.437
1.437
1.438
1.437
1.436
1.438
1.437
1.435
1.437
1.438
1.433
1.437
1.438
1.438
1.44
1.437
1.437
1.438
1.438
1.437
1.436
1.436
1.435
1.439
1.436
1.436
1.436
1.436
1.436
1.437
1.437
1.439
1.435
1.435
1.437
1.435
1.437
1.437
1.438
1.437
1.436
1.436
1.437
1.438
1.439
1.436
1.437
1.439
1.437
1.439
1.437
1.436
1.436
1.435
1.439
1.438
1.438
1.435
1.44
1.439
1.438
1.438
1.438
1.438
1.439
1.437
1.437
1.437
1.438
1.435
1.437
1.438
1.434
1.435
1.437
1.438
1.439
1.438
1.439
1.437
1.437
1.436
1.435
1.438
1.439
1.436
1.437
1.437
1.438
1.439
1.436
1.438
1.435
1.437
1.439
1.438
1.436
1.437
1.438
1.438
1.437
1.437
1.439
1.436
1.438
1.437
1.435
1.437
1.435
1.437
1.436
1.436
1.436
1.438
1.437
1.436
1.436
1.437
1.436
1.439
1.435
1.437
1.438
1.437
1.437
1.439
1.437
1.437
1.438
1.435
1.437
1.437
1.437
1.438
1.437
1.436
1.436
1.439
1.438
1.437
1.436
1.437
1.438
1.439
1.438
1.439
1.437
1.437
1.438
1.436
1.438
1.438
1.438
1.438
1.436
1.438
1.438
1.437
1.437
1.435
1.438
1.438
1.439
1.435
1.437
1.438
1.436
1.437
1.437
1.437
1.435
1.434
1.435
1.438
1.434
1.436
1.436
1.436
1.437
1.434
1.437
1.439
1.437
1.437
1.437
1.436
1.436
1.438
1.437
1.436
1.438
1.434
1.438
1.435
1.436
1.437
1.437
1.436
1.437
1.436
1.436
1.436
1.436
1.438
1.439
1.438
1.436
1.434
1.434
1.437
1.437
1.439
1.437
1.437
1.436
1.437
1.438
1.436
1.438
1.437
1.435
1.437
1.438
1.436
1.435
1.439
1.437
1.438
1.436
1.436
1.44
1.437
1.436
1.436
1.436
1.437
1.436
1.438
1.438
1.436
1.436
1.436
1.439
1.437
1.438
1.438
1.438
1.437
1.438
1.437
1.437
1.437
1.437
1.437
1.44
1.436
1.437
1.437
1.437
1.435
1.438
1.438
1.436
1.436
1.436
1.438
1.438
1.437
1.435
1.435
1.436
1.435
1.438
1.437
1.436
1.436
1.437
1.437
1.436
1.435
1.436
1.435
1.438
1.438
1.435
1.435
1.436
1.436
1.435
1.438
1.437
1.435
1.436
1.436
1.437
1.437
1.44
1.437
1.437
1.44
1.438
1.437
1.437
1.438
1.436
1.438
1.435
1.435
1.436
1.436
1.437
1.437
1.438
1.437
1.437
1.438
1.436
1.438
1.436
1.438
1.437
1.437
1.437
1.436
1.436
1.439
1.437
1.439
1.436
1.435
1.437
1.437
1.438
1.436
1.437
1.435
1.436
1.437
1.437
1.436
1.437
1.436
1.436
1.437
1.436
1.437
1.438
1.438
1.436
1.438
1.435
1.437
1.436
1.437
1.437
1.436
1.438
1.438
1.438
1.436
1.437
1.436
1.437
1.436
1.436
1.436
1.435
1.436
1.436
1.437
1.436
1.436
1.436
1.436
1.436
1.438
1.436
1.438
1.438
1.437
1.438
1.437
1.436
1.435
1.437
1.437
1.437
1.437
1.436
1.437
1.436
1.437
1.439
1.437
1.436
1.436
1.438
1.437
1.438
1.437
1.436
1.436
1.435
1.437
1.437
1.436
1.437
1.436
1.437
1.437
1.438
1.438
1.439
1.436
1.437
1.437
1.437
1.437
1.436
1.438
1.438
1.435
1.435
1.438
1.437
1.435
1.437
1.439
1.437
1.436
1.436
1.437
1.437
1.435
1.436
1.436
1.438
1.437
1.437
1.436
1.436
1.435
1.435
1.436
1.437
1.436
1.438
1.435
1.437
1.437
1.437
1.437
1.435
1.436
1.436
1.435
1.437
1.44
1.44
1.437
1.438
1.437
1.438
1.435
1.435
1.437
1.436
1.436
1.437
1.434
1.437
1.437
1.438
1.436
1.438
1.438
1.436
1.436
1.436
1.438
1.435
1.435
1.437
1.437
1.436
1.436
1.436
1.436
1.437
1.436
1.437
1.436
1.436
1.435
1.438
1.438
1.437
1.435
1.436
1.437
1.434
1.438
1.438
1.436
1.435
1.438
1.437
1.438
1.438
1.434
1.434
1.434
1.437
1.435
1.437
1.436
1.435
1.435
1.437
1.436
1.437
1.437
1.435
1.437
1.438
1.437
1.436
1.434
1.438
1.436
1.437
1.437
1.437
1.439
1.437
1.438
1.438
1.435
1.436
1.438
1.437
1.437
1.434
1.437
1.438
1.436
1.435
1.439
1.436
1.438
1.436
1.436
1.436
1.436
1.435
1.437
1.436
1.438
1.434
1.434
1.437
1.437
1.436
1.437
1.435
1.435
1.438
1.436
1.437
1.437
1.435
1.436
1.437
1.435
1.439
1.438
1.438
1.434
1.437
1.437
1.435
1.435
1.437
1.437
1.434
1.437
1.437
1.437
1.437
1.435
1.437
1.437
1.438
1.438
1.437
1.437
1.438
1.436
1.437
1.435
1.436
1.435
1.435
1.436
1.437
1.436
1.436
1.436
1.436
1.438
1.438
1.436
1.435
1.436
1.435
1.436
1.434
1.437
1.436
1.438
1.437
1.438
1.435
1.437
1.435
1.436
1.435
1.437
1.436
1.436
1.435
1.438
1.435
1.436
1.436
1.437
1.437
1.439
1.436
1.433
1.436
1.438
1.438
1.437
1.438
1.436
1.435
1.434
1.437
1.439
1.436
1.436
1.434
1.438
1.435
1.438
1.438
1.435
1.435
1.436
1.437
1.436
1.436
1.435
1.435
1.437
1.434
1.436
1.437
1.435
1.435
1.435
1.437
1.438
1.437
1.436
1.436
1.436
1.435
1.436
1.437
1.436
1.437
1.437
1.436
1.434
1.436
1.436
1.437
1.433
1.437
1.436
1.436
1.439
1.434
1.436
1.435
1.435
1.437
1.435
1.437
1.437
1.438
1.435
1.437
1.436
1.438
1.437
1.437
1.437
1.436
1.436
1.437
1.437
1.437
1.436
1.435
1.438
1.437
1.437
1.437
1.436
1.439
1.437
1.436
1.437
1.435
1.436
1.436
1.436
1.437
1.436
1.436
1.436
1.439
1.436
1.435
1.436
1.436
1.437
1.436
1.437
1.436
1.435
1.436
1.435
1.435
1.435
1.438
1.436
1.438
1.435
1.436
1.435
1.435
1.437
1.436
1.436
1.436
1.436
1.437
1.437
1.436
1.435
1.436
1.436
1.436
1.435
1.436
1.439
1.433
1.434
1.435
1.434
1.436
1.438
1.436
1.433
1.435
1.434
1.435
1.437
1.435
1.436
1.435
1.436
1.436
1.437
1.437
1.437
1.438
1.437
1.438
1.436
1.436
1.437
1.435
1.436
1.438
1.438
1.435
1.438
1.437
1.436
1.434
1.437
1.435
1.435
1.436
1.436
1.438
1.438
1.436
1.437
1.438
1.439
1.434
1.437
1.438
1.436
1.436
1.435
1.438
1.435
1.435
1.437
1.437
1.436
1.436
1.436
1.435
1.434
1.437
1.436
1.438
1.438
1.438
1.437
1.438
1.436
1.436
1.435
1.437
1.436
1.439
1.436
1.434
1.435
1.437
1.437
1.436
1.437
1.435
1.436
1.436
1.437
1.436
1.439
1.436
1.439
1.438
1.437
1.436
1.436
1.436
1.436
1.438
1.439
1.436
1.435
1.438
1.435
1.436
1.434
1.438
1.437
1.435
1.436
1.436
1.438
1.435
1.436
1.436
1.436
1.436
1.438
1.436
1.436
1.436
1.437
1.436
1.435
1.435
1.437
1.436
1.436
1.436
1.437
1.438
1.437
1.437
1.437
1.435
1.435
1.435
1.436
1.434
1.436
1.437
1.435
1.436
1.436
1.436
1.437
1.435
1.436
1.437
1.434
1.435
1.436
1.437
1.435
1.434
1.437
1.436
1.436
1.435
1.435
1.436
1.434
1.438
1.436
1.437
1.436
1.436
1.436
1.437
1.437
1.436
1.435
1.436
1.436
1.436
1.437
1.436
1.436
1.437
1.434
1.435
1.438
1.438
1.437
1.436
1.437
1.437
1.435
1.436
1.436
1.435
1.436
1.435
1.438
1.436
1.435
1.435
1.437
1.439
1.437
1.435
1.434
1.439
1.436
1.435
1.435
1.438
1.435
1.436
1.437
1.436
1.436
1.435
1.435
1.436
1.436
1.437
1.435
1.435
1.438
1.436
1.435
1.433
1.435
1.436
1.438
1.437
1.437
1.436
1.437
1.435
1.434
1.437
1.437
1.437
1.434
1.436
1.435
1.435
1.435
1.437
1.436
1.435
1.437
1.436
1.433
1.435
1.437
1.436
1.436
1.435
1.436
1.437
1.436
1.436
1.436
1.436
1.435
1.437
1.437
1.437
1.435
1.434
1.437
1.437
1.437
1.437
1.437
1.437
1.437
1.437
1.436
1.433
1.438
1.437
1.437
1.437
1.436
1.436
1.437
1.435
1.437
1.436
1.435
1.436
1.435
1.435
1.435
1.438
1.437
1.435
1.436
1.436
1.435
1.433
1.434
1.435
1.437
1.436
1.436
1.437
1.435
1.436
1.436
1.436
1.438
1.437
1.437
1.437
1.438
1.433
1.437
1.435
1.436
1.436
1.434
1.436
1.435
1.434
1.436
1.437
1.437
1.435
1.436
1.437
1.435
1.437
1.433
1.436
1.436
1.437
1.436
1.437
1.436
1.437
1.436
1.436
1.436
1.438
1.435
1.436
1.437
1.436
1.434
1.437
1.436
1.433
1.437
1.436
1.436
1.437
1.434
1.436
1.438
1.437
1.437
1.435
1.436
1.435
1.434
1.438
1.434
1.436
1.437
1.436
1.435
1.436
1.433
1.437
1.437
1.436
1.435
1.435
1.435
1.434
1.439
1.438
1.438
1.434
1.435
1.437
1.434
1.435
1.436
1.436
1.435
1.437
1.438
1.435
1.437
1.437
1.436
1.436
1.435
1.436
1.436
1.436
1.437
1.434
1.438
1.434
1.436
1.437
1.436
1.435
1.435
1.436
1.438
1.436
1.437
1.437
1.436
1.437
1.436
1.434
1.434
1.434
1.437
1.436
1.435
1.435
1.436
1.436
1.435
1.436
1.435
1.435
1.434
1.436
1.437
1.437
1.438
1.435
1.436
1.436
1.436
1.438
1.437
1.436
1.437
1.438
1.435
1.438
1.435
1.435
1.436
1.436
1.438
1.436
1.434
1.436
1.438
1.437
1.437
1.434
1.437
1.436
1.436
1.437
1.437
1.436
1.437
1.436
1.434
1.436
1.435
1.437
1.436
1.437
1.436
1.436
1.436
1.436
1.437
1.435
1.436
1.435
1.437
1.436
1.436
1.437
1.434
1.437
1.434
1.436
1.437
1.435
1.436
1.434
1.435
1.437
1.434
1.435
1.437
1.434
1.437
1.436
1.436
1.437
1.437
1.436
1.435
1.435
1.435
1.436
1.437
1.436
1.435
1.437
1.437
1.436
1.438
1.436
1.437
1.44
1.438
1.436
1.435
1.438
1.436
1.437
1.436
1.435
1.437
1.436
1.437
1.435
1.436
1.436
1.435
1.434
1.435
1.438
1.436
1.438
1.435
1.435
1.437
1.438
1.435
1.435
1.433
1.435
1.436
1.435
1.435
1.436
1.435
1.438
1.434
1.436
1.436
1.435
1.437
1.437
1.437
1.435
1.436
1.436
1.434
1.436
1.434
1.435
1.435
1.433
1.435
1.435
1.437
1.435
1.436
1.435
1.436
1.439
1.436
1.436
1.437
1.436
1.436
1.436
1.438
1.435
1.438
1.437
1.436
1.437
1.435
1.436
1.436
1.435
1.436
1.434
1.436
1.435
1.437
1.437
1.436
1.437
1.438
1.438
1.437
1.437
1.435
1.436
1.435
1.435
1.437
1.437
1.436
1.435
1.433
1.435
1.436
1.436
1.437
1.436
1.438
1.437
1.435
1.436
1.437
1.437
1.437
1.435
1.436
1.437
1.435
1.436
1.435
1.436
1.435
1.437
1.435
1.435
1.437
1.435
1.436
1.436
1.435
1.435
1.435
1.437
1.436
1.436
1.436
1.434
1.435
1.434
1.436
1.437
1.437
1.438
1.436
1.436
1.436
1.433
1.436
1.437
1.434
1.436
1.434
1.437
1.436
1.435
1.438
1.436
1.437
1.436
1.439
1.437
1.437
1.436
1.438
1.435
1.436
1.438
1.435
1.435
1.437
1.437
1.436
1.436
1.436
1.436
1.435
1.436
1.435
1.436
1.436
1.436
1.435
1.432
1.435
1.436
1.436
1.438
1.434
1.434
1.435
1.436
1.435
1.436
1.436
1.436
1.434
1.433
1.437
1.437
1.436
1.435
1.435
1.436
1.435
1.436
1.437
1.436
1.436
1.437
1.438
1.436
1.436
1.436
1.436
1.434
1.435
1.436
1.436
1.435
1.436
1.436
1.434
1.433
1.436
1.436
1.436
1.436
1.434
1.435
1.435
1.436
1.438
1.436
1.435
1.435
1.437
1.433
1.437
1.435
1.436
1.433
1.434
1.434
1.437
1.435
1.434
1.434
1.435
1.435
1.435
1.434
1.432
1.437
1.436
1.436
1.437
1.438
1.435
1.434
1.435
1.436
1.435
1.436
1.434
1.436
1.436
1.437
1.436
1.437
1.439
1.436
1.436
1.435
1.436
1.436
1.436
1.436
1.435
1.436
1.435
1.436
1.436
1.437
1.435
1.435
1.436
1.435
1.436
1.435
1.434
1.436
1.437
1.436
1.436
1.434
1.435
1.436
1.438
1.437
1.435
1.436
1.435
1.437
1.433
1.436
1.436
1.436
1.435
1.435
1.436
1.436
1.434
1.436
1.435
1.436
1.437
1.436
1.437
1.435
1.435
1.434
1.435
1.437
1.436
1.434
1.434
1.437
1.436
1.438
1.435
1.438
1.437
1.437
1.435
1.435
1.434
1.439
1.437
1.437
1.435
1.435
1.434
1.436
1.434
1.436
1.434
1.435
1.435
1.436
1.436
1.436
1.436
1.435
1.436
1.437
1.436
1.434
1.435
1.435
1.434
1.436
1.436
1.434
1.435
1.436
1.436
1.433
1.438
1.435
1.434
1.437
1.434
1.435
1.436
1.433
1.435
1.436
1.437
1.435
1.434
1.435
1.435
1.435
1.436
1.435
1.436
1.437
1.436
1.436
1.435
1.435
1.432
1.436
1.433
1.436
1.436
1.435
1.435
1.436
1.435
1.437
1.435
1.435
1.436
1.436
1.437
1.438
1.433
1.436
1.436
1.434
1.434
1.435
1.435
1.437
1.437
1.435
1.434
1.436
1.436
1.437
1.435
1.435
1.435
1.436
1.434
1.436
1.435
1.437
1.435
1.437
1.436
1.434
1.435
1.435
1.436
1.435
1.434
1.436
1.435
1.436
1.437
1.437
1.435
1.436
1.436
1.435
1.435
1.434
1.435
1.435
1.435
1.436
1.435
1.435
1.433
1.436
1.436
1.435
1.435
1.436
1.437
1.436
1.436
1.434
1.434
1.435
1.434
1.434
1.435
1.435
1.433
1.436
1.433
1.434
1.436
1.434
1.436
1.436
1.436
1.436
1.437
1.435
1.433
1.434
1.437
1.435
1.435
1.438
1.436
1.435
1.433
1.435
1.435
1.435
1.434
1.436
1.435
1.437
1.434
1.435
1.437
1.437
1.434
1.435
1.434
1.436
1.435
1.435
1.435
1.435
1.437
1.435
1.434
1.434
1.433
1.435
1.437
1.436
1.437
1.435
1.434
1.436
1.437
1.436
1.437
1.433
1.437
1.436
1.434
1.436
1.437
1.436
1.436
1.435
1.437
1.436
1.436
1.436
1.436
1.435
1.435
1.437
1.434
1.435
1.434
1.435
1.436
1.434
1.435
1.433
1.437
1.435
1.435
1.436
1.434
1.434
1.436
1.435
1.434
1.435
1.436
1.435
1.435
1.439
1.436
1.437
1.433
1.435
1.435
1.436
1.435
1.436
1.435
1.436
1.436
1.436
1.434
1.434
1.435
1.436
1.438
1.439
1.434
1.44
1.435
1.438
1.435
1.435
1.435
1.437
1.436
1.435
1.436
1.435
1.437
1.434
1.436
1.435
1.437
1.435
1.434
1.435
1.435
1.435
1.437
1.436
1.432
1.435
1.436
1.435
1.435
1.436
1.435
1.436
1.434
1.437
1.433
1.435
1.437
1.435
1.433
1.437
1.437
1.432
1.436
1.434
1.434
1.435
1.432
1.436
1.435
1.435
1.435
1.437
1.433
1.435
1.434
1.437
1.436
1.436
1.435
1.435
1.436
1.436
1.436
1.434
1.435
1.435
1.434
1.437
1.436
1.436
1.434
1.434
1.436
1.435
1.436
1.436
1.434
1.434
1.437
1.436
1.435
1.436
1.436
1.436
1.437
1.434
1.434
1.433
1.436
1.435
1.435
1.435
1.434
1.434
1.434
1.437
1.438
1.436
1.435
1.436
1.435
1.435
1.437
1.435
1.434
1.435
1.436
1.434
1.434
1.435
1.436
1.435
1.436
1.435
1.435
1.436
1.436
1.435
1.434
1.436
1.434
1.436
1.437
1.435
1.437
1.436
1.435
1.436
1.435
1.434
1.433
1.434
1.434
1.431
1.437
1.435
1.436
1.434
1.435
1.436
1.434
1.436
1.436
1.436
1.435
1.435
1.436
1.435
1.437
1.436
1.437
1.435
1.435
1.433
1.436
1.435
1.434
1.435
1.435
1.434
1.434
1.434
1.436
1.437
1.436
1.434
1.436
1.437
1.436
1.437
1.435
1.436
1.435
1.435
1.434
1.436
1.435
1.437
1.435
1.434
1.436
1.434
1.434
1.435
1.436
1.435
1.436
1.436
1.436
1.436
1.434
1.434
1.437
1.437
1.433
1.436
1.433
1.434
1.436
1.435
1.436
1.436
1.433
1.435
1.436
1.434
1.436
1.435
1.437
1.436
1.437
1.436
1.436
1.435
1.435
1.433
1.434
1.434
1.434
1.436
1.434
1.436
1.436
1.437
1.435
1.436
1.433
1.435
1.436
1.436
1.436
1.436
1.436
1.436
1.435
1.436
1.435
1.434
1.435
1.435
1.436
1.435
1.437
1.437
1.435
1.434
1.436
1.435
1.434
1.435
1.436
1.436
1.436
1.435
1.436
1.433
1.435
1.436
1.437
1.434
1.435
1.436
1.435
1.434
1.435
1.436
1.435
1.435
1.434
1.436
1.434
1.434
1.437
1.436
1.434
1.434
1.436
1.434
1.434
1.437
1.437
1.435
1.434
1.437
1.434
1.434
1.434
1.435
1.436
1.435
1.434
1.436
1.435
1.434
1.433
1.433
1.434
1.437
1.436
1.437
1.436
1.437
1.436
1.437
1.434
1.433
1.434
1.436
1.435
1.434
1.436
1.435
1.436
1.436
1.433
1.436
1.437
1.435
1.434
1.434
1.434
1.436
1.434
1.434
1.434
1.436
1.435
1.435
1.434
1.436
1.436
1.435
1.437
1.434
1.436
1.436
1.434
1.434
1.436
1.436
1.436
1.437
1.435
1.434
1.437
1.434
1.435
1.436
1.436
1.435
1.435
1.434
1.436
1.435
1.434
1.434
1.432
1.434
1.434
1.435
1.435
1.435
1.436
1.433
1.436
1.436
1.436
1.435
1.436
1.434
1.437
1.434
1.433
1.435
1.434
1.435
1.437
1.436
1.435
1.434
1.433
1.436
1.436
1.433
1.434
1.436
1.436
1.435
1.433
1.436
1.436
1.435
1.434
1.435
1.435
1.437
1.438
1.435
1.434
1.434
1.434
1.434
1.435
1.436
1.437
1.436
1.435
1.435
1.437
1.433
1.437
1.436
1.436
1.434
1.435
1.434
1.435
1.435
1.434
1.437
1.435
1.436
1.437
1.435
1.435
1.437
1.434
1.434
1.435
1.435
1.436
1.434
1.437
1.435
1.435
1.437
1.436
1.435
1.434
1.434
1.434
1.432
1.435
1.435
1.436
1.433
1.436
1.433
1.436
1.433
1.434
1.434
1.437
1.436
1.434
1.436
1.436
1.435
1.434
1.434
1.434
1.435
1.436
1.434
1.436
1.438
1.435
1.436
1.435
1.437
1.432
1.433
1.436
1.436
1.435
1.435
1.437
1.436
1.435
1.436
1.434
1.436
1.433
1.434
1.433
1.436
1.437
1.436
1.434
1.435
1.435
1.434
1.435
1.435
1.436
1.435
1.435
1.435
1.436
1.435
1.436
1.437
1.436
1.436
1.436
1.438
1.434
1.433
1.437
1.434
1.435
1.435
1.434
1.435
1.434
1.435
1.436
1.436
1.435
1.434
1.436
1.435
1.436
1.436
1.435
1.436
1.435
1.434
1.435
1.433
1.436
1.435
1.437
1.437
1.433
1.435
1.436
1.437
1.435
1.436
1.436
1.435
1.436
1.434
1.434
1.436
1.434
1.435
1.437
1.434
1.436
1.434
1.434
1.434
1.434
1.434
1.435
1.433
1.436
1.435
1.435
1.435
1.434
1.434
1.434
1.433
1.437
1.435
1.434
1.435
1.437
1.434
1.435
1.433
1.436
1.434
1.435
1.435
1.435
1.434
1.435
1.435
1.436
1.435
1.438
1.434
1.433
1.435
1.435
1.436
1.435
1.436
1.433
1.435
1.436
1.434
1.435
1.437
1.435
1.436
1.433
1.437
1.435
1.436
1.434
1.435
1.432
1.433
1.436
1.435
1.436
1.434
1.435
1.435
1.436
1.433
1.434
1.435
1.436
1.436
1.434
1.434
1.433
1.434
1.432
1.433
1.436
1.436
1.437
1.434
1.436
1.435
1.435
1.436
1.436
1.434
1.433
1.434
1.437
1.434
1.434
1.438
1.434
1.435
1.434
1.435
1.434
1.435
1.435
1.434
1.436
1.435
1.434
1.434
1.435
1.435
1.436
1.436
1.434
1.436
1.435
1.436
1.434
1.434
1.436
1.435
1.436
1.436
1.434
1.435
1.435
1.436
1.433
1.435
1.435
1.433
1.433
1.435
1.435
1.433
1.434
1.434
1.434
1.434
1.432
1.432
1.436
1.434
1.435
1.434
1.435
1.435
1.436
1.434
1.435
1.434
1.437
1.436
1.436
1.436
1.434
1.433
1.436
1.436
1.436
1.436
1.434
1.436
1.434
1.437
1.434
1.433
1.433
1.435
1.437
1.432
1.435
1.435
1.433
1.433
1.435
1.434
1.435
1.434
1.43
1.435
1.433
1.434
1.436
1.435
1.435
1.436
1.433
1.433
1.433
1.434
1.436
1.435
1.435
1.435
1.434
1.437
1.435
1.433
1.435
1.435
1.434
1.433
1.432
1.436
1.433
1.435
1.433
1.434
1.435
1.435
1.436
1.435
1.436
1.435
1.435
1.434
1.434
1.433
1.436
1.435
1.434
1.435
1.432
1.435
1.436
1.434
1.436
1.436
1.434
1.435
1.436
1.434
1.436
1.433
1.435
1.436
1.435
1.436
1.435
1.435
1.434
1.436
1.433
1.432
1.435
1.435
1.433
1.435
1.437
1.436
1.435
1.434
1.435
1.433
1.434
1.432
1.437
1.435
1.436
1.435
1.435
1.434
1.434
1.435
1.434
1.432
1.435
1.434
1.434
1.435
1.435
1.434
1.435
1.434
1.435
1.436
1.435
1.435
1.435
1.435
1.436
1.437
1.434
1.433
1.434
1.434
1.435
1.434
1.435
1.436
1.434
1.436
1.435
1.434
1.433
1.434
1.433
1.433
1.434
1.434
1.434
1.434
1.434
1.436
1.434
1.434
1.436
1.435
1.432
1.434
1.434
1.436
1.436
1.433
1.434
1.434
1.434
1.433
1.433
1.434
1.436
1.432
1.436
1.435
1.436
1.436
1.436
1.435
1.436
1.435
1.436
1.436
1.437
1.436
1.434
1.436
1.434
1.434
1.435
1.433
1.435
1.435
1.435
1.437
1.436
1.437
1.436
1.437
1.437
1.437
1.434
1.435
1.434
1.433
1.434
1.436
1.434
1.435
1.434
1.436
1.435
1.433
1.434
1.435
1.434
1.436
1.433
1.433
1.437
1.436
1.435
1.434
1.435
1.435
1.436
1.435
1.435
1.435
1.435
1.437
1.434
1.435
1.436
1.435
1.435
1.436
1.434
1.436
1.433
1.434
1.434
1.432
1.435
1.434
1.435
1.436
1.433
1.433
1.434
1.435
1.434
1.433
1.435
1.433
1.436
1.434
1.435
1.435
1.435
1.432
1.434
1.433
1.432
1.434
1.434
1.436
1.434
1.435
1.435
1.436
1.434
1.435
1.436
1.434
1.437
1.435
1.432
1.435
1.435
1.432
1.436
1.436
1.435
1.435
1.437
1.435
1.435
1.434
1.434
1.435
1.434
1.433
1.432
1.435
1.434
1.435
1.435
1.433
1.433
1.434
1.434
1.436
1.437
1.434
1.435
1.434
1.435
1.435
1.435
1.434
1.435
1.434
1.435
1.432
1.434
1.434
1.434
1.434
1.434
1.434
1.434
1.432
1.433
1.435
1.434
1.436
1.434
1.435
1.434
1.434
1.434
1.437
1.437
1.434
1.434
1.432
1.436
1.435
1.434
1.436
1.432
1.435
1.433
1.435
1.436
1.434
1.435
1.434
1.435
1.435
1.432
1.434
1.434
1.436
1.433
1.435
1.436
1.437
1.434
1.433
1.435
1.432
1.435
1.434
1.433
1.433
1.435
1.435
1.432
1.436
1.435
1.435
1.435
1.435
1.434
1.434
1.435
1.433
1.436
1.434
1.435
1.434
1.435
1.435
1.435
1.433
1.436
1.435
1.432
1.433
1.433
1.435
1.434
1.437
1.434
1.433
1.435
1.433
1.434
1.434
1.433
1.434
1.434
1.435
1.432
1.432
1.434
1.436
1.434
1.435
1.435
1.437
1.435
1.433
1.434
1.434
1.434
1.435
1.434
1.435
1.437
1.433
1.436
1.433
1.436
1.434
1.434
1.434
1.434
1.433
1.432
1.432
1.436
1.437
1.433
1.435
1.433
1.436
1.433
1.435
1.435
1.434
1.433
1.433
1.433
1.434
1.436
1.433
1.434
1.435
1.433
1.433
1.433
1.435
1.434
1.434
1.433
1.434
1.433
1.434
1.435
1.434
1.436
1.434
1.436
1.434
1.435
1.435
1.433
1.435
1.434
1.433
1.434
1.434
1.433
1.435
1.433
1.436
1.436
1.434
1.435
1.433
1.434
1.436
1.435
1.437
1.433
1.433
1.435
1.435
1.435
1.434
1.432
1.435
1.435
1.435
1.434
1.436
1.434
1.433
1.433
1.437
1.434
1.434
1.435
1.435
1.434
1.435
1.433
1.432
1.434
1.435
1.435
1.434
1.434
1.434
1.433
1.434
1.434
1.434
1.433
1.435
1.432
1.436
1.435
1.435
1.436
1.434
1.434
1.436
1.437
1.435
1.435
1.435
1.433
1.435
1.436
1.434
1.436
1.436
1.436
1.434
1.433
1.434
1.433
1.433
1.434
1.433
1.435
1.434
1.435
1.433
1.435
1.433
1.434
1.434
1.433
1.435
1.434
1.434
1.434
1.434
1.436
1.435
1.434
1.435
1.436
1.434
1.435
1.435
1.434
1.435
1.433
1.435
1.437
1.436
1.434
1.433
1.437
1.433
1.436
1.433
1.434
1.435
1.436
1.435
1.433
1.434
1.433
1.434
1.435
1.434
1.434
1.432
1.435
1.433
1.436
1.433
1.433
1.433
1.434
1.434
1.434
1.434
1.433
1.434
1.434
1.433
1.435
1.434
1.433
1.435
1.433
1.435
1.434
1.434
1.435
1.434
1.434
1.433
1.434
1.433
1.434
1.434
1.435
1.436
1.433
1.435
1.435
1.434
1.435
1.433
1.436
1.436
1.435
1.434
1.433
1.434
1.433
1.434
1.435
1.435
1.433
1.434
1.435
1.434
1.435
1.434
1.434
1.435
1.435
1.435
1.432
1.435
1.436
1.434
1.436
1.433
1.433
1.432
1.435
1.434
1.433
1.436
1.434
1.436
1.434
1.435
1.432
1.435
1.436
1.435
1.434
1.435
1.437
1.435
1.435
1.437
1.433
1.434
1.435
1.431
1.434
1.436
1.434
1.436
1.433
1.433
1.433
1.434
1.434
1.436
1.431
1.433
1.434
1.437
1.433
1.434
1.433
1.435
1.433
1.434
1.433
1.432
1.433
1.434
1.433
1.435
1.436
1.434
1.434
1.434
1.433
1.434
1.435
1.435
1.433
1.435
1.433
1.433
1.434
1.432
1.432
1.433
1.436
1.436
1.434
1.434
1.436
1.435
1.435
1.433
1.433
1.432
1.434
1.437
1.434
1.434
1.433
1.435
1.436
1.433
1.434
1.433
1.434
1.436
1.434
1.435
1.435
1.432
1.433
1.435
1.432
1.436
1.434
1.434
1.435
1.432
1.433
1.434
1.436
1.435
1.435
1.434
1.435
1.434
1.435
1.434
1.435
1.436
1.434
1.434
1.434
1.434
1.433
1.435
1.433
1.436
1.438
1.433
1.435
1.434
1.434
1.435
1.432
1.436
1.436
1.434
1.434
1.435
1.434
1.432
1.435
1.434
1.437
1.436
1.435
1.435
1.434
1.433
1.434
1.434
1.435
1.436
1.435
1.432
1.432
1.434
1.436
1.436
1.434
1.434
1.433
1.435
1.434
1.436
1.432
1.432
1.434
1.433
1.432
1.434
1.434
1.433
1.432
1.436
1.433
1.434
1.435
1.435
1.435
1.436
1.436
1.434
1.436
1.433
1.436
1.435
1.432
1.433
1.434
1.433
1.433
1.434
1.433
1.434
1.436
1.434
1.434
1.434
1.436
1.434
1.435
1.434
1.435
1.435
1.435
1.434
1.433
1.435
1.439
1.434
1.435
1.434
1.435
1.436
1.435
1.435
1.433
1.435
1.436
1.433
1.433
1.434
1.434
1.436
1.432
1.434
1.434
1.433
1.434
1.434
1.436
1.432
1.435
1.433
1.434
1.431
1.435
1.435
1.436
1.436
1.434
1.436
1.434
1.435
1.434
1.432
1.434
1.433
1.434
1.433
1.433
1.433
1.433
1.432
1.432
1.434
1.434
1.435
1.434
1.436
1.434
1.432
1.435
1.433
1.435
1.434
1.432
1.433
1.434
1.435
1.435
1.437
1.434
1.435
1.435
1.435
1.435
1.433
1.432
1.432
1.432
1.435
1.431
1.435
1.433
1.436
1.433
1.435
1.434
1.433
1.432
1.432
1.434
1.433
1.435
1.434
1.435
1.435
1.434
1.435
1.434
1.433
1.438
1.433
1.433
1.435
1.435
1.436
1.435
1.433
1.433
1.433
1.434
1.433
1.435
1.434
1.434
1.434
1.436
1.433
1.432
1.436
1.432
1.434
1.432
1.432
1.434
1.435
1.435
1.435
1.433
1.433
1.435
1.433
1.434
1.433
1.433
1.434
1.433
1.433
1.433
1.434
1.433
1.433
1.435
1.436
1.434
1.43
1.435
1.435
1.435
1.432
1.435
1.436
1.434
1.434
1.435
1.433
1.431
1.436
1.435
1.435
1.436
1.435
1.435
1.433
1.434
1.432
1.434
1.434
1.435
1.433
1.432
1.435
1.434
1.432
1.433
1.434
1.432
1.435
1.433
1.434
1.434
1.432
1.434
1.432
1.433
1.433
1.433
1.434
1.435
1.434
1.436
1.435
1.433
1.437
1.435
1.432
1.433
1.435
1.433
1.433
1.435
1.435
1.434
1.434
1.434
1.433
1.433
1.433
1.434
1.432
1.435
1.431
1.435
1.436
1.434
1.435
1.435
1.433
1.435
1.433
1.433
1.436
1.436
1.435
1.432
1.434
1.433
1.434
1.433
1.434
1.431
1.435
1.434
1.434
1.433
1.434
1.433
1.434
1.434
1.435
1.435
1.435
1.433
1.436
1.433
1.433
1.435
1.433
1.434
1.435
1.433
1.435
1.432
1.434
1.434
1.435
1.434
1.433
1.434
1.435
1.433
1.434
1.435
1.434
1.432
1.434
1.434
1.434
1.433
1.436
1.435
1.436
1.435
1.434
1.433
1.434
1.435
1.434
1.435
1.435
1.434
1.434
1.435
1.435
1.434
1.435
1.434
1.433
1.435
1.435
1.434
1.433
1.434
1.435
1.433
1.434
1.435
1.437
1.433
1.434
1.434
1.435
1.433
1.435
1.435
1.434
1.434
1.435
1.433
1.436
1.435
1.434
1.435
1.434
1.433
1.436
1.434
1.434
1.432
1.434
1.437
1.435
1.434
1.436
1.433
1.435
1.434
1.436
1.433
1.435
1.435
1.435
1.434
1.433
1.434
1.434
1.433
1.435
1.434
1.434
1.434
1.43
1.435
1.434
1.434
1.434
1.433
1.434
1.434
1.435
1.436
1.435
1.434
1.435
1.435
1.434
1.433
1.434
1.436
1.433
1.434
1.435
1.436
1.437
1.433
1.434
1.435
1.436
1.433
1.434
1.435
1.434
1.431
1.435
1.433
1.435
1.434
1.436
1.436
1.434
1.433
1.435
1.435
1.434
1.437
1.436
1.435
1.433
1.435
1.435
1.435
1.435
1.436
1.434
1.435
1.433
1.434
1.435
1.434
1.436
1.435
1.434
1.435
1.434
1.434
1.435
1.435
1.437
1.435
1.437
1.434
1.435
1.435
1.433
1.434
1.434
1.435
1.432
1.436
1.435
1.435
1.437
1.435
1.433
1.434
1.434
1.434
1.432
1.434
1.435
1.435
1.433
1.435
1.434
1.434
1.433
1.436
1.433
1.434
1.433
1.435
1.434
1.436
1.436
1.434
1.437
1.433
1.434
1.434
1.434
1.433
1.436
1.433
1.434
1.433
1.435
1.434
1.433
1.435
1.435
1.435
1.435
1.436
1.433
1.435
1.435
1.435
1.434
1.432
1.435
1.433
1.435
1.434
1.433
1.433
1.433
1.433
1.436
1.437
1.433
1.436
1.434
1.436
1.435
1.434
1.432
1.433
1.435
1.434
1.434
1.436
1.434
1.435
1.435
1.433
1.436
1.433
1.436
1.435
1.435
1.436
1.435
1.434
1.434
1.435
1.435
1.435
1.433
1.435
1.434
1.434
1.433
1.434
1.434
1.434
1.435
1.433
1.434
1.435
1.434
1.436
1.435
1.435
1.435
1.435
1.434
1.431
1.434
1.434
1.435
1.434
1.434
1.434
1.434
1.434
1.433
1.433
1.433
1.433
1.434
1.434
1.435
1.433
1.432
1.433
1.434
1.436
1.434
1.434
1.433
1.434
1.432
1.434
1.434
1.434
1.433
1.434
1.434
1.434
1.433
1.435
1.434
1.435
1.435
1.434
1.435
1.431
1.434
1.436
1.432
1.435
1.434
1.434
1.434
1.436
1.433
1.435
1.434
1.436
1.432
1.433
1.434
1.436
1.432
1.434
1.435
1.434
1.433
1.434
1.435
1.433
1.435
1.434
1.434
1.434
1.433
1.434
1.435
1.433
1.434
1.435
1.434
1.433
1.435
1.435
1.433
1.436
1.435
1.432
1.433
1.432
1.431
1.432
1.435
1.435
1.437
1.434
1.434
1.434
1.435
1.434
1.435
1.435
1.434
1.435
1.433
1.433
1.435
1.437
1.433
1.434
1.435
1.432
1.433
1.435
1.434
1.433
1.435
1.434
1.434
1.433
1.433
1.434
1.433
1.435
1.434
1.435
1.433
1.434
1.432
1.432
1.434
1.435
1.434
1.435
1.434
1.435
1.433
1.434
1.433
1.434
1.436
1.436
1.434
1.435
1.434
1.436
1.433
1.434
1.433
1.434
1.435
1.432
1.434
1.435
1.433
1.434
1.433
1.432
1.435
1.434
1.433
1.434
1.435
1.435
1.434
1.434
1.433
1.433
1.436
1.433
1.435
1.436
1.434
1.435
1.434
1.434
1.433
1.435
1.431
1.435
1.434
1.433
1.434
1.434
1.43
1.435
1.433
1.432
1.436
1.433
1.434
1.434
1.434
1.433
1.436
1.433
1.434
1.434
1.433
1.434
1.433
1.434
1.434
1.434
1.435
1.435
1.434
1.433
1.432
1.433
1.434
1.433
1.433
1.433
1.434
1.434
1.434
1.435
1.435
1.435
1.433
1.435
1.433
1.433
1.432
1.433
1.435
1.434
1.434
1.433
1.433
1.434
1.434
1.432
1.436
1.435
1.433
1.434
1.433
1.432
1.431
1.434
1.434
1.434
1.433
1.437
1.433
1.434
1.434
1.434
1.432
1.434
1.433
1.434
1.434
1.434
1.434
1.433
1.433
1.434
1.432
1.434
1.434
1.433
1.435
1.434
1.435
1.431
1.435
1.433
1.437
1.435
1.432
1.435
1.435
1.433
1.432
1.434
1.434
1.434
1.433
1.432
1.433
1.434
1.434
1.434
1.431
1.432
1.435
1.435
1.436
1.435
1.433
1.434
1.433
1.433
1.433
1.435
1.433
1.433
1.437
1.433
1.433
1.434
1.432
1.435
1.435
1.435
1.434
1.433
1.435
1.433
1.433
1.434
1.434
1.435
1.433
1.436
1.435
1.434
1.432
1.438
1.434
1.435
1.434
1.433
1.435
1.434
1.434
1.434
1.434
1.433
1.434
1.434
1.432
1.434
1.433
1.435
1.435
1.432
1.433
1.434
1.433
1.433
1.434
1.434
1.435
1.433
1.433
1.435
1.432
1.434
1.433
1.434
1.433
1.432
1.433
1.435
1.435
1.434
1.433
1.433
1.433
1.434
1.432
1.433
1.435
1.434
1.434
1.431
1.434
1.434
1.433
1.434
1.434
1.434
1.436
1.433
1.433
1.435
1.432
1.436
1.434
1.433
1.432
1.433
1.431
1.435
1.434
1.432
1.433
1.435
1.433
1.434
1.436
1.433
1.432
1.433
1.433
1.434
1.436
1.434
1.435
1.435
1.434
1.433
1.433
1.434
1.435
1.435
1.434
1.435
1.432
1.434
1.434
1.435
1.434
1.433
1.435
1.434
1.432
1.434
1.433
1.433
1.433
1.432
1.434
1.435
1.434
1.435
1.435
1.432
1.433
1.434
1.434
1.434
1.435
1.434
1.435
1.435
1.433
1.436
1.432
1.432
1.435
1.432
1.432
1.434
1.433
1.436
1.434
1.433
1.431
1.432
1.433
1.432
1.433
1.435
1.434
1.432
1.432
1.434
1.434
1.434
1.435
1.435
1.433
1.434
1.432
1.433
1.433
1.432
1.436
1.434
1.431
1.432
1.432
1.433
1.434
1.434
1.434
1.433
1.434
1.434
1.431
1.436
1.432
1.432
1.433
1.434
1.436
1.434
1.433
1.433
1.433
1.435
1.432
1.434
1.435
1.434
1.434
1.433
1.434
1.435
1.432
1.432
1.432
1.434
1.435
1.435
1.433
1.436
1.434
1.435
1.436
1.433
1.435
1.434
1.434
1.435
1.433
1.433
1.434
1.433
1.433
1.434
1.433
1.433
1.432
1.434
1.432
1.432
1.432
1.433
1.436
1.436
1.434
1.434
1.433
1.434
1.432
1.433
1.434
1.433
1.434
1.432
1.433
1.433
1.432
1.432
1.431
1.433
1.435
1.435
1.434
1.434
1.435
1.435
1.431
1.433
1.435
1.433
1.433
1.434
1.436
1.433
1.433
1.431
1.433
1.432
1.432
1.431
1.431
1.433
1.433
1.432
1.434
1.434
1.435
1.434
1.437
1.435
1.431
1.433
1.433
1.433
1.432
1.432
1.433
1.433
1.432
1.434
1.433
1.435
1.432
1.434
1.433
1.432
1.433
1.434
1.432
1.432
1.435
1.433
1.434
1.434
1.433
1.434
1.434
1.434
1.435
1.432
1.435
1.433
1.432
1.434
1.432
1.433
1.434
1.435
1.433
1.432
1.432
1.434
1.433
1.433
1.433
1.432
1.432
1.432
1.435
1.434
1.432
1.434
1.433
1.434
1.432
1.433
1.433
1.434
1.433
1.435
1.434
1.433
1.433
1.434
1.434
1.433
1.434
1.431
1.432
1.435
1.432
1.433
1.433
1.433
1.43
1.432
1.432
1.434
1.433
1.434
1.432
1.432
1.433
1.434
1.432
1.435
1.432
1.432
1.431
1.43
1.434
1.433
1.433
1.432
1.432
1.436
1.434
1.435
1.431
1.434
1.431
1.434
1.435
1.433
1.433
1.433
1.433
1.434
1.434
1.432
1.435
1.435
1.433
1.432
1.433
1.432
1.431
1.433
1.432
1.433
1.434
1.433
1.43
1.433
1.434
1.434
1.434
1.435
1.433
1.434
1.433
1.432
1.432
1.433
1.434
1.433
1.433
1.433
1.433
1.435
1.434
1.432
1.433
1.431
1.433
1.433
1.431
1.434
1.433
1.432
1.434
1.431
1.433
1.432
1.434
1.433
1.434
1.432
1.433
1.432
1.434
1.432
1.434
1.431
1.435
1.432
1.433
1.434
1.436
1.435
1.432
1.433
1.432
1.433
1.433
1.433
1.435
1.432
1.435
1.431
1.433
1.435
1.433
1.434
1.433
1.436
1.434
1.433
1.432
1.433
1.436
1.432
1.434
1.434
1.433
1.431
1.436
1.433
1.435
1.434
1.432
1.434
1.434
1.432
1.434
1.433
1.433
1.434
1.433
1.432
1.433
1.434
1.436
1.434
1.434
1.433
1.435
1.433
1.435
1.432
1.435
1.432
1.434
1.434
1.432
1.434
1.433
1.431
1.434
1.433
1.433
1.433
1.432
1.434
1.433
1.434
1.432
1.433
1.432
1.434
1.434
1.433
1.433
1.434
1.433
1.433
1.433
1.435
1.435
1.433
1.43
1.435
1.435
1.434
1.432
1.432
1.431
1.434
1.433
1.435
1.434
1.433
1.432
1.434
1.433
1.432
1.434
1.432
1.434
1.432
1.432
1.432
1.433
1.432
1.435
1.434
1.432
1.432
1.432
1.433
1.435
1.433
1.432
1.432
1.432
1.433
1.431
1.434
1.432
1.435
1.434
1.434
1.433
1.434
1.434
1.432
1.433
1.432
1.434
1.434
1.433
1.434
1.432
1.433
1.431
1.431
1.433
1.432
1.432
1.432
1.436
1.433
1.432
1.433
1.434
1.434
1.433
1.431
1.433
1.434
1.433
1.434
1.434
1.436
1.435
1.432
1.431
1.434
1.435
1.432
1.434
1.432
1.434
1.432
1.433
1.433
1.432
1.435
1.431
1.433
1.434
1.435
1.433
1.433
1.433
1.433
1.434
1.432
1.431
1.435
1.432
1.433
1.433
1.434
1.432
1.431
1.434
1.433
1.434
1.43
1.43
1.434
1.432
1.43
1.433
1.433
1.432
1.434
1.433
1.433
1.433
1.433
1.432
1.433
1.434
1.433
1.431
1.434
1.434
1.432
1.435
1.434
1.434
1.434
1.431
1.432
1.432
1.435
1.435
1.431
1.433
1.434
1.429
1.432
1.433
1.432
1.432
1.432
1.431
1.432
1.433
1.433
1.435
1.433
1.433
1.434
1.432
1.433
1.434
1.432
1.433
1.434
1.432
1.433
1.431
1.434
1.433
1.431
1.434
1.431
1.432
1.433
1.432
1.433
1.43
1.433
1.432
1.43
1.431
1.429
1.433
1.432
1.432
1.433
1.435
1.434
1.433
1.433
1.432
1.431
1.431
1.432
1.432
1.433
1.431
1.432
1.432
1.432
1.431
1.432
1.433
1.433
1.431
1.432
1.436
1.432
1.433
1.432
1.434
1.434
1.433
1.433
1.431
1.432
1.435
1.433
1.434
1.43
1.435
1.432
1.432
1.433
1.432
1.432
1.435
1.433
1.433
1.433
1.432
1.433
1.431
1.432
1.43
1.435
1.432
1.434
1.433
1.432
1.431
1.434
1.432
1.433
1.431
1.43
1.431
1.433
1.434
1.432
1.431
1.433
1.432
1.431
1.432
1.431
1.435
1.432
1.432
1.434
1.432
1.432
1.433
1.431
1.433
1.434
1.432
1.432
1.433
1.432
1.435
1.433
1.432
1.436
1.433
1.433
1.434
1.432
1.433
1.429
1.432
1.433
1.431
1.434
1.434
1.436
1.433
1.432
1.432
1.432
1.431
1.431
1.434
1.432
1.431
1.433
1.434
1.433
1.432
1.433
1.434
1.433
1.432
1.434
1.43
1.433
1.434
1.432
1.432
1.431
1.432
1.432
1.43
1.432
1.432
1.432
1.431
1.433
1.434
1.433
1.432
1.432
1.433
1.434
1.435
1.433
1.434
1.433
1.435
1.434
1.434
1.433
1.433
1.432
1.435
1.431
1.434
1.431
1.432
1.432
1.43
1.433
1.43
1.436
1.43
1.433
1.432
1.432
1.432
1.431
1.432
1.432
1.435
1.433
1.434
1.433
1.433
1.432
1.433
1.435
1.435
1.433
1.433
1.432
1.432
1.43
1.432
1.432
1.432
1.434
1.432
1.432
1.434
1.431
1.431
1.433
1.433
1.431
1.432
1.434
1.432
1.431
1.432
1.434
1.433
1.431
1.433
1.434
1.432
1.432
1.434
1.432
1.433
1.432
1.43
1.432
1.433
1.433
1.433
1.431
1.433
1.432
1.431
1.434
1.433
1.433
1.435
1.433
1.431
1.432
1.432
1.432
1.433
1.433
1.432
1.434
1.43
1.434
1.435
1.434
1.434
1.432
1.432
1.433
1.435
1.432
1.434
1.431
1.434
1.429
1.431
1.431
1.434
1.432
1.433
1.43
1.432
1.434
1.433
1.434
1.433
1.433
1.434
1.431
1.435
1.435
1.432
1.431
1.433
1.435
1.435
1.434
1.433
1.435
1.432
1.433
1.434
1.431
1.433
1.434
1.433
1.434
1.433
1.434
1.433
1.433
1.434
1.433
1.431
1.432
1.432
1.432
1.434
1.431
1.433
1.432
1.433
1.43
1.434
1.432
1.432
1.433
1.433
1.432
1.433
1.432
1.433
1.434
1.432
1.431
1.432
1.433
1.433
1.433
1.433
1.433
1.434
1.432
1.431
1.433
1.432
1.433
1.431
1.432
1.432
1.434
1.434
1.43
1.432
1.433
1.432
1.432
1.433
1.432
1.431
1.433
1.431
1.435
1.434
1.434
1.433
1.431
1.432
1.432
1.434
1.432
1.435
1.433
1.432
1.432
1.434
1.431
1.432
1.431
1.433
1.432
1.432
1.434
1.435
1.433
1.431
1.432
1.432
1.432
1.434
1.434
1.432
1.432
1.432
1.432
1.434
1.435
1.432
1.433
1.433
1.433
1.433
1.433
1.433
1.434
1.43
1.432
1.434
1.432
1.431
1.432
1.432
1.433
1.433
1.431
1.432
1.432
1.433
1.431
1.431
1.433
1.432
1.432
1.434
1.433
1.431
1.43
1.432
1.432
1.433
1.434
1.432
1.433
1.433
1.432
1.433
1.432
1.432
1.433
1.433
1.434
1.433
1.435
1.43
1.431
1.433
1.432
1.432
1.433
1.433
1.43
1.433
1.431
1.434
1.434
1.43
1.433
1.435
1.432
1.433
1.433
1.433
1.432
1.432
1.433
1.432
1.433
1.434
1.433
1.433
1.431
1.433
1.433
1.432
1.433
1.431
1.431
1.433
1.431
1.431
1.434
1.433
1.432
1.434
1.431
1.435
1.432
1.431
1.433
1.432
1.432
1.433
1.436
1.433
1.434
1.434
1.433
1.433
1.434
1.432
1.432
1.431
1.433
1.429
1.431
1.432
1.431
1.433
1.433
1.433
1.429
1.432
1.433
1.433
1.431
1.433
1.432
1.434
1.432
1.432
1.432
1.432
1.432
1.432
1.433
1.431
1.429
1.433
1.431
1.433
1.433
1.433
1.432
1.431
1.43
1.433
1.431
1.434
1.433
1.435
1.435
1.431
1.432
1.433
1.433
1.433
1.432
1.432
1.432
1.434
1.431
1.432
1.432
1.433
1.432
1.431
1.431
1.43
1.434
1.432
1.431
1.431
1.431
1.433
1.434
1.434
1.433
1.433
1.432
1.433
1.433
1.434
1.434
1.434
1.433
1.434
1.432
1.433
1.432
1.432
1.431
1.431
1.431
1.434
1.431
1.433
1.432
1.432
1.433
1.434
1.433
1.432
1.433
1.435
1.433
1.431
1.433
1.434
1.433
1.435
1.43
1.436
1.432
1.434
1.434
1.434
1.433
1.434
1.433
1.433
1.435
1.434
1.434
1.43
1.433
1.433
1.432
1.431
1.433
1.434
1.433
1.434
1.433
1.435
1.433
1.434
1.433
1.434
1.433
1.433
1.432
1.432
1.434
1.434
1.433
1.432
1.434
1.433
1.433
1.43
1.43
1.433
1.435
1.432
1.43
1.433
1.433
1.434
1.433
1.433
1.432
1.431
1.433
1.433
1.432
1.43
1.434
1.432
1.433
1.431
1.433
1.431
1.432
1.434
1.431
1.432
1.433
1.433
1.432
1.434
1.432
1.434
1.435
1.436
1.433
1.434
1.431
1.432
1.432
1.432
1.432
1.431
1.433
1.433
1.431
1.433
1.431
1.434
1.433
1.433
1.433
1.435
1.433
1.432
1.432
1.433
1.434
1.432
1.432
1.431
1.433
1.434
1.433
1.433
1.43
1.434
1.43
1.435
1.433
1.432
1.433
1.433
1.433
1.435
1.432
1.433
1.433
1.431
1.432
1.433
1.432
1.431
1.434
1.434
1.434
1.431
1.432
1.434
1.431
1.433
1.433
1.432
1.433
1.432
1.434
1.431
1.433
1.434
1.432
1.433
1.434
1.433
1.433
1.432
1.432
1.434
1.434
1.431
1.433
1.435
1.433
1.431
1.433
1.433
1.432
1.434
1.431
1.43
1.431
1.432
1.432
1.43
1.433
1.436
1.432
1.432
1.433
1.434
1.432
1.431
1.433
1.433
1.432
1.433
1.432
1.431
1.433
1.433
1.432
1.433
1.436
1.433
1.43
1.433
1.433
1.432
1.432
1.433
1.433
1.434
1.434
1.433
1.433
1.431
1.433
1.432
1.433
1.433
1.432
1.435
1.433
1.431
1.434
1.432
1.431
1.429
1.431
1.433
1.434
1.433
1.432
1.433
1.433
1.432
1.436
1.433
1.431
1.435
1.432
1.433
1.431
1.431
1.433
1.433
1.433
1.433
1.433
1.433
1.433
1.432
1.435
1.43
1.435
1.43
1.432
1.432
1.432
1.433
1.43
1.432
1.433
1.432
1.433
1.433
1.432
1.434
1.431
1.434
1.434
1.432
1.431
1.433
1.434
1.432
1.433
1.433
1.433
1.434
1.432
1.432
1.432
1.432
1.431
1.433
1.433
1.432
1.432
1.433
1.434
1.431
1.433
1.431
1.432
1.433
1.434
1.433
1.432
1.433
1.431
1.432
1.431
1.431
1.434
1.434
1.432
1.432
1.433
1.432
1.431
1.432
1.432
1.433
1.43
1.433
1.431
1.433
1.431
1.434
1.434
1.434
1.433
1.431
1.433
1.433
1.432
1.432
1.434
1.432
1.433
1.43
1.432
1.433
1.433
1.432
1.432
1.433
1.433
1.433
1.433
1.432
1.433
1.431
1.432
1.429
1.433
1.433
1.431
1.432
1.431
1.434
1.433
1.432
1.434
1.431
1.432
1.432
1.431
1.432
1.433
1.434
1.432
1.432
1.434
1.433
1.43
1.433
1.431
1.435
1.431
1.431
1.432
1.43
1.432
1.432
1.432
1.433
1.433
1.43
1.433
1.433
1.432
1.431
1.431
1.432
1.433
1.431
1.432
1.432
1.433
1.432
1.432
1.433
1.433
1.432
1.434
1.43
1.435
1.431
1.434
1.432
1.432
1.431
1.432
1.431
1.431
1.43
1.432
1.432
1.431
1.431
1.433
1.431
1.432
1.432
1.432
1.435
1.433
1.432
1.432
1.434
1.435
1.43
1.431
1.433
1.434
1.434
1.433
1.434
1.43
1.433
1.434
1.434
1.432
1.431
1.433
1.435
1.431
1.432
1.433
1.432
1.431
1.434
1.433
1.434
1.431
1.433
1.434
1.432
1.433
1.433
1.432
1.433
1.429
1.433
1.431
1.433
1.431
1.431
1.43
1.432
1.432
1.43
1.434
1.433
1.432
1.432
1.431
1.432
1.432
1.432
1.431
1.43
1.432
1.433
1.435
1.432
1.432
1.433
1.43
1.431
1.431
1.432
1.433
1.433
1.431
1.432
1.431
1.433
1.435
1.433
1.434
1.431
1.43
1.433
1.431
1.433
1.432
1.434
1.434
1.43
1.431
1.433
1.432
1.429
1.433
1.432
1.433
1.432
1.432
1.432
1.434
1.43
1.433
1.432
1.433
1.432
1.431
1.434
1.434
1.434
1.433
1.435
1.43
1.432
1.433
1.433
1.433
1.433
1.432
1.432
1.432
1.431
1.432
1.432
1.433
1.433
1.433
1.431
1.434
1.434
1.431
1.432
1.434
1.433
1.433
1.432
1.431
1.433
1.434
1.432
1.431
1.432
1.435
1.433
1.431
1.434
1.433
1.433
1.433
1.43
1.433
1.432
1.433
1.433
1.432
1.432
1.432
1.434
1.433
1.434
1.433
1.431
1.435
1.433
1.432
1.432
1.431
1.434
1.433
1.433
1.431
1.433
1.435
1.432
1.432
1.433
1.434
1.432
1.433
1.433
1.433
1.431
1.434
1.433
1.433
1.431
1.433
1.431
1.431
1.433
1.433
1.433
1.432
1.433
1.432
1.431
1.433
1.433
1.432
1.433
1.432
1.434
1.431
1.433
1.433
1.434
1.432
1.432
1.432
1.432
1.433
1.433
1.431
1.431
1.432
1.434
1.433
1.431
1.433
1.433
1.432
1.431
1.434
1.432
1.431
1.431
1.433
1.431
1.431
1.434
1.433
1.433
1.434
1.434
1.432
1.432
1.434
1.43
1.433
1.433
1.43
1.431
1.433
1.433
1.434
1.432
1.433
1.432
1.433
1.433
1.432
1.431
1.433
1.432
1.43
1.433
1.432
1.432
1.432
1.432
1.43
1.433
1.433
1.434
1.432
1.434
1.432
1.434
1.432
1.431
1.431
1.435
1.432
1.432
1.432
1.432
1.434
1.433
1.432
1.434
1.432
1.433
1.432
1.432
1.432
1.435
1.433
1.434
1.434
1.434
1.432
1.433
1.432
1.432
1.433
1.434
1.433
1.433
1.431
1.432
1.432
1.431
1.432
1.433
1.433
1.431
1.433
1.432
1.432
1.431
1.431
1.432
1.431
1.432
1.432
1.431
1.433
1.432
1.431
1.432
1.432
1.433
1.431
1.433
1.434
1.433
1.431
1.43
1.432
1.431
1.431
1.432
1.433
1.431
1.43
1.43
1.431
1.432
1.433
1.433
1.432
1.431
1.432
1.432
1.434
1.432
1.431
1.431
1.431
1.433
1.433
1.433
1.431
1.431
1.434
1.433
1.431
1.431
1.43
1.432
1.433
1.431
1.433
1.43
1.431
1.43
1.433
1.432
1.43
1.433
1.435
1.433
1.433
1.43
1.43
1.433
1.433
1.432
1.432
1.431
1.432
1.433
1.431
1.434
1.432
1.432
1.429
1.431
1.43
1.433
1.433
1.433
1.433
1.432
1.433
1.43
1.432
1.431
1.434
1.434
1.432
1.43
1.432
1.431
1.429
1.434
1.433
1.43
1.432
1.432
1.431
1.43
1.434
1.431
1.432
1.433
1.431
1.433
1.432
1.433
1.432
1.43
1.431
1.433
1.431
1.431
1.434
1.433
1.434
1.433
1.432
1.432
1.432
1.433
1.432
1.432
1.431
1.433
1.431
1.431
1.432
1.432
1.433
1.434
1.432
1.434
1.432
1.432
1.434
1.431
1.431
1.433
1.432
1.431
1.431
1.43
1.432
1.433
1.433
1.431
1.431
1.434
1.431
1.433
1.433
1.433
1.431
1.432
1.433
1.433
1.432
1.431
1.431
1.435
1.432
1.432
1.434
1.432
1.432
1.433
1.434
1.433
1.432
1.431
1.433
1.43
1.433
1.432
1.432
1.432
1.431
1.434
1.433
1.43
1.433
1.432
1.432
1.431
1.432
1.431
1.431
1.43
1.432
1.433
1.432
1.431
1.433
1.434
1.433
1.433
1.432
1.434
1.432
1.433
1.433
1.435
1.434
1.431
1.433
1.431
1.434
1.434
1.432
1.431
1.431
1.433
1.432
1.433
1.432
1.433
1.431
1.432
1.433
1.433
1.431
1.432
1.431
1.432
1.429
1.43
1.432
1.432
1.433
1.432
1.43
1.432
1.432
1.432
1.432
1.433
1.433
1.433
1.432
1.433
1.432
1.431
1.432
1.43
1.43
1.433
1.434
1.431
1.432
1.431
1.432
1.432
1.431
1.432
1.431
1.433
1.432
1.433
1.433
1.432
1.432
1.432
1.434
1.43
1.431
1.433
1.431
1.429
1.431
1.431
1.433
1.432
1.434
1.431
1.431
1.434
1.432
1.433
1.432
1.431
1.431
1.431
1.434
1.43
1.432
1.433
1.431
1.431
1.432
1.431
1.431
1.432
1.432
1.432
1.432
1.43
1.431
1.432
1.434
1.432
1.434
1.43
1.431
1.431
1.431
1.43
1.43
1.43
1.434
1.433
1.433
1.431
1.432
1.43
1.43
1.432
1.432
1.433
1.432
1.431
1.431
1.431
1.43
1.432
1.432
1.431
1.432
1.433
1.432
1.432
1.431
1.433
1.431
1.432
1.431
1.432
1.433
1.433
1.433
1.433
1.431
1.431
1.43
1.432
1.432
1.431
1.431
1.432
1.434
1.432
1.431
1.433
1.432
1.433
1.433
1.428
1.433
1.431
1.429
1.431
1.431
1.433
1.431
1.43
1.432
1.431
1.432
1.434
1.431
1.431
1.433
1.434
1.432
1.433
1.433
1.431
1.434
1.433
1.431
1.432
1.433
1.435
1.433
1.431
1.432
1.432
1.432
1.433
1.432
1.43
1.431
1.43
1.433
1.432
1.432
1.43
1.433
1.431
1.434
1.432
1.431
1.43
1.434
1.433
1.431
1.432
1.432
1.433
1.433
1.431
1.433
1.431
1.432
1.432
1.433
1.432
1.431
1.431
1.432
1.43
1.434
1.432
1.43
1.432
1.432
1.43
1.432
1.432
1.433
1.433
1.431
1.433
1.431
1.432
1.432
1.433
1.433
1.433
1.433
1.433
1.433
1.43
1.431
1.435
1.432
1.433
1.431
1.432
1.433
1.432
1.431
1.43
1.432
1.433
1.432
1.432
1.43
1.432
1.431
1.433
1.432
1.432
1.432
1.431
1.431
1.431
1.43
1.431
1.43
1.431
1.432
1.432
1.432
1.433
1.432
1.431
1.434
1.431
1.431
1.431
1.43
1.433
1.432
1.431
1.433
1.431
1.433
1.43
1.433
1.432
1.431
1.431
1.432
1.434
1.431
1.43
1.433
1.432
1.432
1.432
1.43
1.433
1.429
1.431
1.432
1.431
1.431
1.43
1.43
1.432
1.433
1.433
1.433
1.43
1.43
1.431
1.431
1.432
1.432
1.432
1.431
1.43
1.431
1.432
1.432
1.434
1.43
1.431
1.433
1.431
1.433
1.434
1.43
1.431
1.432
1.431
1.434
1.43
1.431
1.433
1.432
1.432
1.429
1.431
1.433
1.43
1.433
1.432
1.432
1.43
1.431
1.432
1.433
1.43
1.431
1.433
1.433
1.432
1.431
1.433
1.434
1.432
1.431
1.431
1.431
1.431
1.43
1.431
1.431
1.431
1.432
1.432
1.43
1.432
1.433
1.434
1.432
1.432
1.433
1.433
1.433
1.431
1.433
1.434
1.433
1.433
1.434
1.433
1.431
1.433
1.433
1.43
1.432
1.433
1.43
1.432
1.432
1.433
1.431
1.432
1.432
1.432
1.432
1.433
1.432
1.432
1.432
1.432
1.432
1.432
1.433
1.431
1.43
1.429
1.431
1.43
1.433
1.432
1.432
1.431
1.431
1.433
1.433
1.433
1.432
1.433
1.431
1.43
1.431
1.432
1.432
1.43
1.431
1.432
1.431
1.431
1.432
1.432
1.429
1.432
1.43
1.431
1.43
1.431
1.432
1.432
1.431
1.429
1.433
1.43
1.432
1.432
1.432
1.429
1.43
1.432
1.434
1.432
1.431
1.433
1.432
1.432
1.431
1.43
1.431
1.43
1.43
1.431
1.431
1.433
1.43
1.432
1.431
1.435
1.431
1.433
1.431
1.433
1.433
1.433
1.431
1.432
1.431
1.434
1.431
1.43
1.43
1.432
1.431
1.433
1.434
1.432
1.434
1.43
1.432
1.43
1.432
1.431
1.431
1.432
1.433
1.431
1.43
1.432
1.43
1.43
1.432
1.432
1.433
1.433
1.43
1.431
1.431
1.429
1.431
1.431
1.432
1.431
1.432
1.432
1.434
1.43
1.43
1.432
1.43
1.431
1.431
1.431
1.433
1.432
1.428
1.433
1.432
1.431
1.431
1.431
1.43
1.433
1.432
1.431
1.432
1.432
1.432
1.43
1.431
1.432
1.431
1.429
1.43
1.43
1.431
1.43
1.433
1.431
1.432
1.431
1.43
1.431
1.433
1.432
1.43
1.433
1.394
1.43
1.432
1.432
1.433
1.431
1.432
1.431
1.43
1.43
1.431
1.431
1.432
1.43
1.431
1.43
1.435
1.43
1.428
1.43
1.43
1.432
1.432
1.431
1.43
1.43
1.432
1.43
1.432
1.432
1.433
1.432
1.434
1.433
1.433
1.432
1.434
1.433
1.433
1.432
1.433
1.432
1.43
1.431
1.433
1.434
1.433
1.43
1.431
1.43
1.431
1.43
1.433
1.433
1.431
1.43
1.431
1.431
1.431
1.433
1.431
1.432
1.432
1.433
1.431
1.431
1.431
1.432
1.43
1.433
1.431
1.43
1.431
1.434
1.431
1.431
1.431
1.432
1.431
1.432
1.432
1.429
1.431
1.431
1.432
1.431
1.431
1.429
1.434
1.433
1.431
1.431
1.43
1.432
1.43
1.433
1.431
1.431
1.432
1.43
1.43
1.432
1.433
1.431
1.43
1.431
1.43
1.431
1.433
1.43
1.43
1.432
1.43
1.433
1.432
1.432
1.43
1.43
1.43
1.43
1.432
1.432
1.432
1.432
1.429
1.429
1.433
1.429
1.432
1.43
1.431
1.434
1.433
1.431
1.432
1.43
1.431
1.432
1.432
1.432
1.431
1.43
1.431
1.432
1.431
1.43
1.431
1.431
1.431
1.433
1.432
1.429
1.432
1.43
1.432
1.431
1.432
1.432
1.431
1.433
1.43
1.431
1.433
1.432
1.433
1.431
1.432
1.431
1.431
1.43
1.43
1.432
1.429
1.431
1.431
1.434
1.433
1.43
1.431
1.43
1.432
1.431
1.43
1.43
1.431
1.432
1.431
1.433
1.432
1.43
1.431
1.43
1.431
1.429
1.43
1.428
1.431
1.43
1.43
1.432
1.433
1.431
1.43
1.432
1.432
1.432
1.429
1.432
1.43
1.432
1.43
1.432
1.431
1.431
1.431
1.43
1.43
1.431
1.431
1.43
1.432
1.433
1.431
1.431
1.431
1.431
1.432
1.43
1.431
1.432
1.43
1.43
1.432
1.432
1.431
1.43
1.432
1.431
1.433
1.429
1.431
1.433
1.428
1.43
1.43
1.43
1.432
1.43
1.431
1.431
1.431
1.432
1.431
1.431
1.429
1.429
1.431
1.432
1.432
1.432
1.432
1.434
1.43
1.431
1.43
1.431
1.432
1.43
1.433
1.431
1.432
1.431
1.431
1.432
1.429
1.429
1.431
1.431
1.43
1.432
1.432
1.433
1.432
1.43
1.43
1.43
1.433
1.433
1.429
1.432
1.431
1.433
1.431
1.433
1.431
1.431
1.433
1.431
1.433
1.431
1.432
1.431
1.431
1.432
1.43
1.432
1.433
1.429
1.43
1.429
1.43
1.431
1.43
1.433
1.429
1.43
1.43
1.43
1.432
1.431
1.431
1.43
1.432
1.43
1.431
1.433
1.433
1.43
1.43
1.43
1.431
1.433
1.432
1.43
1.431
1.429
1.43
1.431
1.431
1.431
1.43
1.432
1.432
1.434
1.432
1.432
1.43
1.431
1.431
1.432
1.433
1.43
1.43
1.429
1.431
1.431
1.432
1.431
1.432
1.432
1.431
1.432
1.433
1.433
1.432
1.431
1.429
1.429
1.43
1.433
1.432
1.431
1.433
1.431
1.428
1.43
1.432
1.432
1.432
1.432
1.43
1.432
1.431
1.432
1.432
1.433
1.429
1.431
1.43
1.43
1.432
1.432
1.43
1.431
1.429
1.431
1.43
1.432
1.431
1.432
1.429
1.43
1.433
1.431
1.432
1.429
1.431
1.431
1.431
1.433
1.432
1.43
1.432
1.432
1.432
1.432
1.432
1.432
1.432
1.432
1.43
1.431
1.43
1.433
1.431
1.431
1.43
1.431
1.432
1.431
1.431
1.431
1.429
1.432
1.43
1.429
1.431
1.431
1.43
1.43
1.431
1.429
1.431
1.431
1.43
1.433
1.432
1.431
1.432
1.433
1.431
1.435
1.43
1.43
1.429
1.433
1.432
1.43
1.433
1.43
1.432
1.432
1.431
1.432
1.432
1.432
1.432
1.431
1.434
1.433
1.433
1.43
1.43
1.431
1.43
1.43
1.43
1.432
1.431
1.43
1.434
1.43
1.43
1.431
1.431
1.431
1.432
1.43
1.431
1.431
1.43
1.433
1.431
1.433
1.433
1.433
1.431
1.432
1.431
1.431
1.43
1.432
1.431
1.432
1.432
1.432
1.431
1.433
1.431
1.432
1.432
1.432
1.431
1.431
1.432
1.433
1.43
1.431
1.431
1.432
1.433
1.434
1.432
1.432
1.433
1.43
1.432
1.431
1.431
1.432
1.431
1.433
1.43
1.43
1.431
1.434
1.432
1.432
1.433
1.431
1.43
1.435
1.429
1.432
1.431
1.431
1.429
1.43
1.432
1.428
1.431
1.431
1.431
1.431
1.43
1.428
1.43
1.43
1.431
1.431
1.429
1.432
1.433
1.431
1.43
1.431
1.431
1.431
1.432
1.432
1.43
1.433
1.43
1.43
1.431
1.431
1.431
1.432
1.429
1.431
1.432
1.43
1.43
1.434
1.431
1.431
1.433
1.432
1.433
1.431
1.43
1.43
1.432
1.431
1.432
1.433
1.431
1.429
1.431
1.43
1.43
1.431
1.43
1.43
1.432
1.43
1.431
1.428
1.431
1.432
1.432
1.432
1.433
1.433
1.431
1.43
1.432
1.431
1.431
1.432
1.43
1.433
1.432
1.43
1.43
1.43
1.432
1.429
1.431
1.433
1.433
1.434
1.432
1.433
1.431
1.432
1.431
1.431
1.432
1.434
1.431
1.431
1.433
1.432
1.431
1.433
1.432
1.432
1.43
1.429
1.431
1.431
1.43
1.429
1.432
1.43
1.432
1.433
1.433
1.429
1.429
1.433
1.43
1.43
1.431
1.431
1.43
1.432
1.432
1.431
1.431
1.431
1.431
1.43
1.431
1.433
1.431
1.433
1.434
1.431
1.434
1.431
1.431
1.43
1.43
1.431
1.431
1.432
1.431
1.432
1.433
1.431
1.432
1.431
1.432
1.432
1.432
1.431
1.43
1.432
1.43
1.431
1.43
1.431
1.432
1.431
1.431
1.429
1.431
1.433
1.43
1.431
1.432
1.43
1.432
1.432
1.433
1.431
1.429
1.432
1.433
1.432
1.433
1.433
1.432
1.431
1.432
1.43
1.433
1.433
1.433
1.431
1.432
1.432
1.434
1.432
1.432
1.43
1.431
1.432
1.432
1.429
1.431
1.43
1.43
1.431
1.431
1.431
1.428
1.432
1.429
1.431
1.431
1.433
1.433
1.431
1.433
1.43
1.43
1.429
1.431
1.43
1.432
1.432
1.431
1.432
1.43
1.432
1.429
1.432
1.432
1.433
1.43
1.431
1.432
1.431
1.431
1.43
1.432
1.43
1.431
1.43
1.431
1.433
1.431
1.433
1.433
1.433
1.431
1.432
1.432
1.431
1.432
1.431
1.432
1.432
1.431
1.43
1.432
1.433
1.432
1.432
1.431
1.432
1.433
1.431
1.431
1.43
1.431
1.431
1.431
1.431
1.431
1.431
1.431
1.43
1.433
1.432
1.43
1.432
1.431
1.43
1.43
1.431
1.431
1.43
1.427
1.429
1.43
1.43
1.431
1.43
1.433
1.43
1.432
1.431
1.429
1.431
1.432
1.429
1.43
1.429
1.433
1.432
1.431
1.432
1.43
1.431
1.431
1.431
1.432
1.431
1.431
1.43
1.431
1.43
1.432
1.43
1.432
1.433
1.43
1.432
1.431
1.428
1.433
1.433
1.431
1.433
1.431
1.429
1.431
1.435
1.431
1.433
1.433
1.431
1.431
1.429
1.431
1.431
1.428
1.43
1.431
1.43
1.431
1.431
1.431
1.432
1.429
1.431
1.429
1.429
1.431
1.43
1.431
1.429
1.431
1.432
1.43
1.431
1.429
1.431
1.432
1.432
1.432
1.433
1.43
1.43
1.431
1.43
1.432
1.431
1.432
1.431
1.431
1.432
1.431
1.431
1.432
1.432
1.431
1.432
1.432
1.432
1.43
1.43
1.429
1.432
1.433
1.433
1.428
1.429
1.432
1.431
1.43
1.431
1.43
1.433
1.431
1.432
1.432
1.434
1.429
1.432
1.431
1.43
1.43
1.43
1.431
1.433
1.432
1.434
1.433
1.43
1.431
1.431
1.432
1.43
1.43
1.43
1.429
1.431
1.431
1.431
1.433
1.431
1.432
1.432
1.431
1.431
1.43
1.431
1.431
1.43
1.429
1.432
1.432
1.429
1.43
1.432
1.431
1.432
1.432
1.432
1.431
1.431
1.433
1.43
1.432
1.431
1.431
1.431
1.432
1.43
1.428
1.43
1.43
1.431
1.431
1.429
1.432
1.43
1.432
1.432
1.433
1.431
1.431
1.432
1.431
1.432
1.431
1.432
1.43
1.432
1.431
1.429
1.43
1.43
1.432
1.431
1.429
1.433
1.431
1.432
1.432
1.431
1.432
1.43
1.43
1.431
1.43
1.431
1.43
1.432
1.431
1.431
1.43
1.43
1.428
1.431
1.43
1.43
1.429
1.431
1.428
1.431
1.432
1.432
1.431
1.433
1.431
1.429
1.43
1.431
1.429
1.43
1.431
1.431
1.432
1.432
1.432
1.43
1.433
1.431
1.433
1.431
1.433
1.432
1.431
1.43
1.431
1.431
1.43
1.429
1.431
1.429
1.43
1.43
1.432
1.432
1.43
1.432
1.433
1.433
1.431
1.431
1.433
1.431
1.43
1.432
1.432
1.431
1.433
1.431
1.431
1.432
1.429
1.431
1.431
1.429
1.43
1.43
1.429
1.433
1.43
1.433
1.431
1.432
1.428
1.431
1.432
1.433
1.43
1.43
1.429
1.43
1.429
1.429
1.429
1.431
1.433
1.432
1.431
1.431
1.431
1.431
1.431
1.43
1.432
1.431
1.43
1.432
1.429
1.432
1.43
1.429
1.432
1.433
1.431
1.431
1.43
1.429
1.431
1.43
1.432
1.43
1.429
1.43
1.432
1.433
1.431
1.429
1.432
1.43
1.43
1.434
1.431
1.43
1.432
1.43
1.43
1.431
1.43
1.429
1.429
1.434
1.43
1.429
1.433
1.431
1.431
1.43
1.43
1.433
1.431
1.433
1.43
1.43
1.433
1.43
1.433
1.43
1.433
1.431
1.429
1.43
1.43
1.43
1.431
1.431
1.43
1.431
1.43
1.431
1.43
1.43
1.43
1.432
1.428
1.431
1.431
1.429
1.429
1.431
1.431
1.431
1.431
1.43
1.431
1.432
1.431
1.431
1.431
1.43
1.43
1.43
1.432
1.432
1.431
1.429
1.431
1.43
1.431
1.431
1.432
1.432
1.431
1.43
1.432
1.43
1.431
1.429
1.431
1.432
1.43
1.432
1.43
1.43
1.433
1.43
1.43
1.434
1.428
1.43
1.431
1.432
1.432
1.43
1.432
1.429
1.431
1.432
1.432
1.431
1.429
1.43
1.432
1.43
1.43
1.43
1.43
1.432
1.433
1.432
1.43
1.431
1.433
1.428
1.428
1.432
1.431
1.429
1.431
1.431
1.431
1.433
1.43
1.43
1.43
1.431
1.43
1.429
1.432
1.43
1.432
1.429
1.432
1.433
1.431
1.431
1.431
1.431
1.431
1.429
1.433
1.432
1.431
1.43
1.43
1.432
1.43
1.43
1.43
1.431
1.429
1.43
1.432
1.43
1.43
1.431
1.431
1.43
1.429
1.43
1.431
1.431
1.431
1.431
1.432
1.432
1.43
1.433
1.431
1.43
1.431
1.432
1.431
1.431
1.43
1.431
1.43
1.432
1.431
1.432
1.43
1.431
1.432
1.43
1.43
1.433
1.429
1.433
1.429
1.432
1.432
1.428
1.431
1.432
1.429
1.431
1.435
1.431
1.429
1.433
1.431
1.434
1.432
1.43
1.429
1.431
1.429
1.429
1.43
1.431
1.432
1.429
1.431
1.43
1.431
1.43
1.431
1.431
1.428
1.432
1.432
1.431
1.432
1.428
1.429
1.43
1.43
1.43
1.433
1.43
1.43
1.432
1.429
1.429
1.433
1.432
1.429
1.432
1.43
1.431
1.431
1.432
1.431
1.432
1.43
1.431
1.432
1.431
1.43
1.433
1.431
1.431
1.431
1.432
1.431
1.432
1.429
1.431
1.433
1.432
1.43
1.431
1.432
1.429
1.43
1.429
1.428
1.429
1.432
1.431
1.43
1.431
1.43
1.429
1.429
1.43
1.428
1.432
1.431
1.429
1.431
1.428
1.429
1.43
1.429
1.43
1.432
1.433
1.43
1.43
1.431
1.43
1.43
1.431
1.432
1.428
1.429
1.428
1.429
1.429
1.431
1.43
1.431
1.431
1.429
1.433
1.431
1.431
1.43
1.428
1.43
1.432
1.429
1.43
1.43
1.429
1.432
1.429
1.43
1.431
1.429
1.432
1.431
1.432
1.431
1.431
1.431
1.431
1.43
1.431
1.431
1.43
1.429
1.43
1.431
1.431
1.433
1.429
1.43
1.429
1.429
1.43
1.43
1.433
1.429
1.43
1.432
1.43
1.43
1.428
1.429
1.43
1.429
1.431
1.429
1.432
1.429
1.432
1.43
1.431
1.429
1.429
1.429
1.43
1.43
1.431
1.43
1.43
1.432
1.431
1.43
1.429
1.43
1.431
1.431
1.431
1.431
1.429
1.43
1.43
1.429
1.43
1.43
1.43
1.429
1.43
1.431
1.432
1.431
1.431
1.43
1.429
1.429
1.432
1.431
1.429
1.432
1.431
1.43
1.43
1.431
1.43
1.429
1.431
1.43
1.428
1.43
1.43
1.43
1.431
1.432
1.432
1.43
1.428
1.43
1.429
1.433
1.431
1.43
1.43
1.431
1.429
1.429
1.43
1.432
1.43
1.43
1.431
1.429
1.431
1.43
1.431
1.429
1.428
1.431
1.429
1.43
1.432
1.431
1.428
1.431
1.43
1.431
1.429
1.431
1.432
1.432
1.43
1.432
1.43
1.429
1.431
1.432
1.428
1.43
1.431
1.431
1.432
1.43
1.429
1.43
1.431
1.43
1.431
1.428
1.43
1.431
1.431
1.431
1.432
1.43
1.431
1.43
