# Supplementary material for: Study on the acoustic emission characteristics and damage mechanism of power batteries under electrical load
Source: PLoS One. 2025 Sep 29;20(9):e0333277. doi: 10.1371/journal.pone.0333277 (PMC12478927; doi:10.1371/journal.pone.0333277)
Supplement: S1 Data — (ZIP) [file pone.0333277.s001.zip › minimal data set/Processing of waveform time intervals — discharge stage/X5-F-波形数据0-1C波形时间间隔(整合).txt]

1.571
1.541
1.53
1.522
1.52
1.514
1.512
1.508
1.506
1.502
1.503
1.502
1.499
1.497
1.497
1.493
1.495
1.492
1.493
1.493
1.491
1.488
1.487
1.488
1.488
1.486
1.483
1.485
1.486
1.483
1.483
1.482
1.481
1.478
1.479
1.478
1.482
1.477
1.479
1.477
1.478
1.477
1.476
1.475
1.475
1.476
1.473
1.473
1.473
1.473
1.473
1.475
1.471
1.472
1.47
1.472
1.471
1.469
1.469
1.466
1.471
1.47
1.471
1.466
1.469
1.468
1.465
1.466
1.465
1.466
1.466
1.466
1.466
1.466
1.467
1.464
1.466
1.464
1.463
1.465
1.465
1.464
1.462
1.463
1.462
1.461
1.462
1.464
1.46
1.459
1.461
1.46
1.461
1.461
1.46
1.458
1.459
1.459
1.459
1.459
1.458
1.458
1.456
1.458
1.458
1.457
1.461
1.456
1.457
1.456
1.457
1.459
1.456
1.455
1.458
1.456
1.455
1.455
1.455
1.455
1.456
1.453
1.454
1.455
1.454
1.454
1.455
1.456
1.453
1.451
1.454
1.455
1.453
1.454
1.455
1.454
1.453
1.452
1.454
1.453
1.452
1.451
1.45
1.451
1.45
1.45
1.451
1.452
1.453
1.451
1.452
1.451
1.449
1.45
1.451
1.449
1.448
1.448
1.447
1.449
1.449
1.447
1.451
1.45
1.448
1.446
1.448
1.447
1.448
1.448
1.447
1.447
1.448
1.449
1.448
1.447
1.448
1.447
1.447
1.446
1.448
1.445
1.447
1.446
1.447
1.445
1.448
1.448
1.445
1.446
1.446
1.444
1.444
1.446
1.447
1.445
1.445
1.444
1.446
1.444
1.443
1.445
1.442
1.444
1.443
1.445
1.445
1.444
1.444
1.443
1.443
1.443
1.444
1.444
1.443
1.443
1.444
1.443
1.442
1.442
1.444
1.444
1.442
1.441
1.441
1.442
1.441
1.443
1.442
1.444
1.441
1.443
1.442
1.443
1.443
1.441
1.443
1.44
1.441
1.44
1.441
1.44
1.441
1.44
1.438
1.44
1.44
1.439
1.441
1.439
1.438
1.44
1.442
1.437
1.438
1.44
1.439
1.439
1.44
1.438
1.436
1.438
1.438
1.44
1.436
1.437
1.437
1.438
1.439
1.438
1.436
1.44
1.436
1.437
1.437
1.437
1.438
1.437
1.437
1.436
1.437
1.434
1.437
1.437
1.437
1.438
1.437
1.437
1.435
1.436
1.434
1.436
1.434
1.436
1.438
1.436
1.436
1.435
1.434
1.439
1.436
1.434
1.435
1.437
1.434
1.433
1.435
1.437
1.437
1.433
1.436
1.434
1.435
1.436
1.435
1.435
1.435
1.436
1.434
1.434
1.433
1.435
1.434
1.434
1.433
1.433
1.435
1.434
1.432
1.433
1.436
1.433
1.432
1.433
1.433
1.432
1.432
1.432
1.433
1.435
1.433
1.433
1.433
1.432
1.432
1.431
1.433
1.432
1.433
1.434
1.433
1.432
1.432
1.432
1.433
1.428
1.431
1.43
1.431
1.43
1.431
1.433
1.431
1.435
1.431
1.43
1.432
1.432
1.43
1.431
1.431
1.431
1.43
1.429
1.429
1.43
1.429
1.428
1.431
1.43
1.431
1.427
1.431
1.431
1.43
1.429
1.428
1.429
1.429
1.43
1.43
1.427
1.429
1.429
1.429
1.428
1.429
1.43
1.431
1.428
1.427
1.428
1.43
1.427
1.429
1.43
1.43
1.428
1.427
1.428
1.426
1.428
1.429
1.429
1.429
1.428
1.427
1.427
1.43
1.427
1.428
1.429
1.43
1.426
1.425
1.426
1.428
1.428
1.426
1.428
1.425
1.427
1.428
1.427
1.427
1.427
1.427
1.427
1.425
1.426
1.427
1.426
1.426
1.428
1.427
1.426
1.426
1.426
1.425
1.426
1.426
1.426
1.424
1.426
1.427
1.427
1.424
1.426
1.426
1.428
1.423
1.426
1.426
1.427
1.426
1.423
1.423
1.425
1.426
1.425
1.424
1.424
1.425
1.426
1.425
1.425
1.423
1.422
1.425
1.427
1.424
1.425
1.424
1.424
1.425
1.424
1.425
1.424
1.425
1.424
1.426
1.424
1.425
1.425
1.423
1.422
1.425
1.425
1.423
1.424
1.423
1.423
1.423
1.424
1.424
1.425
1.422
1.423
1.422
1.423
1.422
1.422
1.422
1.424
1.422
1.424
1.424
1.422
1.424
1.422
1.423
1.425
1.423
1.421
1.425
1.422
1.422
1.423
1.423
1.424
1.425
1.423
1.423
1.422
1.422
1.421
1.421
1.424
1.42
1.422
1.421
1.423
1.421
1.422
1.419
1.423
1.421
1.423
1.423
1.421
1.422
1.42
1.422
1.422
1.421
1.422
1.422
1.421
1.421
1.422
1.421
1.421
1.42
1.422
1.421
1.422
1.423
1.421
1.42
1.42
1.421
1.421
1.42
1.421
1.421
1.421
1.42
1.421
1.421
1.419
1.422
1.422
1.421
1.423
1.42
1.418
1.421
1.42
1.42
1.419
1.418
1.418
1.419
1.42
1.42
1.419
1.418
1.417
1.418
1.419
1.417
1.419
1.417
1.42
1.421
1.42
1.42
1.419
1.42
1.421
1.417
1.418
1.418
1.418
1.421
1.419
1.419
1.417
1.42
1.417
1.417
1.418
1.419
1.419
1.419
1.418
1.417
1.418
1.419
1.418
1.416
1.418
1.418
1.418
1.418
1.419
1.418
1.418
1.42
1.417
1.42
1.42
1.415
1.417
1.417
1.416
1.417
1.419
1.417
1.418
1.414
1.418
1.419
1.417
1.419
1.416
1.416
1.418
1.42
1.417
1.418
1.417
1.417
1.419
1.419
1.416
1.416
1.418
1.417
1.416
1.417
1.416
1.418
1.416
1.416
1.417
1.415
1.416
1.416
1.416
1.415
1.417
1.416
1.418
1.415
1.415
1.415
1.416
1.415
1.416
1.415
1.415
1.416
1.416
1.414
1.416
1.417
1.415
1.415
1.415
1.414
1.417
1.413
1.416
1.415
1.415
1.416
1.416
1.417
1.417
1.414
1.415
1.416
1.416
1.415
1.415
1.418
1.416
1.417
1.414
1.415
1.414
1.414
1.414
1.415
1.414
1.416
1.414
1.415
1.415
1.415
1.415
1.415
1.415
1.416
1.413
1.415
1.416
1.415
1.415
1.414
1.413
1.416
1.413
1.413
1.414
1.415
1.411
1.413
1.414
1.412
1.415
1.414
1.414
1.414
1.413
1.415
1.413
1.415
1.412
1.414
1.414
1.413
1.412
1.415
1.413
1.413
1.413
1.414
1.414
1.412
1.413
1.413
1.413
1.416
1.414
1.415
1.412
1.414
1.413
1.413
1.413
1.414
1.413
1.411
1.413
1.413
1.413
1.411
1.412
1.413
1.413
1.413
1.413
1.414
1.412
1.412
1.411
1.413
1.414
1.412
1.411
1.411
1.41
1.411
1.411
1.411
1.41
1.412
1.413
1.412
1.412
1.414
1.412
1.41
1.412
1.413
1.413
1.411
1.413
1.413
1.416
1.413
1.412
1.411
1.411
1.412
1.412
1.41
1.411
1.412
1.412
1.411
1.411
1.413
1.411
1.411
1.412
1.41
1.41
1.412
1.412
1.412
1.411
1.409
1.412
1.412
1.411
1.411
1.412
1.409
1.413
1.41
1.411
1.411
1.411
1.412
1.414
1.412
1.41
1.412
1.41
1.41
1.409
1.409
1.41
1.411
1.409
1.41
1.41
1.411
1.41
1.411
1.409
1.411
1.409
1.409
1.41
1.41
1.411
1.408
1.411
1.408
1.411
1.409
1.408
1.409
1.41
1.409
1.41
1.41
1.41
1.411
1.409
1.409
1.408
1.409
1.411
1.409
1.408
1.41
1.409
1.408
1.409
1.41
1.41
1.408
1.41
1.411
1.409
1.409
1.411
1.41
1.412
1.408
1.409
1.408
1.409
1.408
1.409
1.41
1.407
1.41
1.41
1.409
1.409
1.407
1.408
1.407
1.41
1.407
1.409
1.408
1.408
1.407
1.409
1.408
1.41
1.409
1.407
1.408
1.408
1.409
1.407
1.409
1.408
1.408
1.407
1.407
1.407
1.408
1.409
1.409
1.407
1.409
1.407
1.409
1.408
1.408
1.407
1.408
1.409
1.407
1.408
1.407
1.407
1.407
1.412
1.408
1.409
1.405
1.408
1.407
1.407
1.408
1.409
1.408
1.409
1.408
1.408
1.407
1.407
1.408
1.406
1.408
1.408
1.408
1.409
1.409
1.406
1.407
1.408
1.408
1.409
1.409
1.407
1.405
1.407
1.406
1.405
1.408
1.407
1.406
1.404
1.406
1.408
1.406
1.405
1.407
1.405
1.407
1.408
1.407
1.409
1.406
1.407
1.405
1.406
1.404
1.406
1.406
1.405
1.406
1.407
1.406
1.407
1.408
1.407
1.406
1.407
1.407
1.405
1.406
1.407
1.404
1.407
1.406
1.407
1.405
1.405
1.407
1.406
1.406
1.406
1.406
1.405
1.406
1.406
1.405
1.406
1.406
1.405
1.405
1.406
1.405
1.406
1.404
1.406
1.405
1.405
1.405
1.407
1.404
1.407
1.403
1.407
1.406
1.407
1.407
1.406
1.404
1.405
1.406
1.403
1.405
1.404
1.403
1.405
1.405
1.405
1.404
1.405
1.404
1.405
1.407
1.405
1.405
1.404
1.405
1.404
1.405
1.406
1.406
1.403
1.404
1.404
1.406
1.403
1.404
1.407
1.403
1.405
1.405
1.403
1.407
1.404
1.406
1.405
1.405
1.405
1.405
1.405
1.402
1.404
1.405
1.404
1.404
1.404
1.402
1.404
1.402
1.405
1.402
1.405
1.405
1.406
1.403
1.405
1.405
1.405
1.405
1.405
1.405
1.403
1.403
1.401
1.404
1.404
1.403
1.405
1.405
1.404
1.405
1.402
1.405
1.403
1.405
1.404
1.403
1.402
1.406
1.403
1.404
1.405
1.405
1.403
1.404
1.404
1.405
1.402
1.402
1.404
1.404
1.403
1.403
1.404
1.404
1.403
1.403
1.405
1.404
1.404
1.404
1.403
1.404
1.404
1.402
1.403
1.402
1.405
1.403
1.403
1.403
1.401
1.403
1.405
1.401
1.403
1.402
1.402
1.402
1.403
1.402
1.404
1.403
1.403
1.402
1.403
1.403
1.402
1.404
1.403
1.403
1.403
1.402
1.404
1.402
1.401
1.403
1.403
1.403
1.402
1.402
1.4
1.405
1.402
1.403
1.403
1.403
1.401
1.403
1.402
1.402
1.401
1.402
1.401
1.403
1.401
1.402
1.403
1.401
1.402
1.402
1.401
1.403
1.401
1.402
1.4
1.4
1.402
1.402
1.402
1.402
1.402
1.401
1.402
1.403
1.4
1.403
1.402
1.401
1.404
1.401
1.402
1.402
1.402
1.401
1.401
1.402
1.402
1.402
1.401
1.4
1.401
1.4
1.401
1.401
1.402
1.403
1.4
1.401
1.4
1.4
1.403
1.4
1.4
1.401
1.403
1.402
1.403
1.401
1.402
1.401
1.403
1.4
1.4
1.401
1.4
1.401
1.401
1.401
1.402
1.4
1.4
1.401
1.399
1.4
1.402
1.401
1.401
1.402
1.402
1.403
1.4
1.398
1.402
1.398
1.4
1.4
1.4
1.4
1.4
1.402
1.399
1.399
1.398
1.4
1.401
1.402
1.399
1.4
1.401
1.399
1.401
1.401
1.4
1.402
1.399
1.4
1.399
1.402
1.401
1.4
1.399
1.399
1.4
1.4
1.4
1.399
1.4
1.4
1.401
1.402
1.401
1.4
1.397
1.398
1.401
1.4
1.402
1.4
1.399
1.399
1.4
1.399
1.399
1.4
1.401
1.4
1.399
1.398
1.399
1.399
1.4
1.398
1.402
1.398
1.4
1.4
1.401
1.399
1.4
1.399
1.4
1.4
1.398
1.4
1.4
1.4
1.398
1.399
1.397
1.4
1.4
1.398
1.4
1.398
1.398
1.399
1.398
1.401
1.4
1.398
1.399
1.4
1.399
1.399
1.398
1.398
1.398
1.397
1.398
1.399
1.4
1.398
1.401
1.4
1.4
1.4
1.4
1.399
1.4
1.399
1.399
1.4
1.399
1.4
1.402
1.398
1.4
1.397
1.4
1.398
1.398
1.399
1.397
1.397
1.399
1.398
1.4
1.399
1.399
1.398
1.396
1.399
1.398
1.398
1.396
1.397
1.399
1.398
1.397
1.398
1.398
1.396
1.4
1.398
1.4
1.399
1.397
1.399
1.397
1.397
1.398
1.397
1.397
1.399
1.398
1.395
1.398
1.398
1.396
1.396
1.398
1.396
1.399
1.396
1.397
1.397
1.397
1.396
1.397
1.398
1.397
1.398
1.398
1.395
1.398
1.398
1.397
1.395
1.395
1.396
1.396
1.396
1.395
1.398
1.394
1.397
1.398
1.396
1.398
1.398
1.397
1.398
1.397
1.398
1.395
1.396
1.396
1.396
1.397
1.398
1.396
1.396
1.398
1.397
1.394
1.397
1.396
1.397
1.396
1.398
1.398
1.398
1.396
1.396
1.396
1.398
1.397
1.397
1.396
1.396
1.398
1.398
1.395
1.397
1.397
1.396
1.398
1.396
1.397
1.397
1.397
1.394
1.397
1.396
1.397
1.396
1.395
1.396
1.397
1.395
1.394
1.395
1.396
1.394
1.395
1.396
1.395
1.396
1.394
1.394
1.396
1.395
1.397
1.397
1.397
1.395
1.396
1.394
1.395
1.396
1.394
1.396
1.398
1.394
1.396
1.395
1.395
1.395
1.394
1.396
1.397
1.395
1.396
1.395
1.397
1.396
1.397
1.395
1.395
1.396
1.396
1.396
1.396
1.397
1.397
1.394
1.397
1.395
1.396
1.397
1.395
1.396
1.396
1.395
1.396
1.394
1.395
1.396
1.397
1.395
1.396
1.397
1.396
1.396
1.396
1.395
1.394
1.394
1.395
1.394
1.395
1.395
1.393
1.396
1.396
1.396
1.395
1.394
1.394
1.395
1.396
1.396
1.396
1.394
1.394
1.396
1.394
1.395
1.395
1.395
1.395
1.393
1.395
1.395
1.396
1.395
1.394
1.396
1.393
1.393
1.394
1.395
1.395
1.395
1.395
1.395
1.392
1.396
1.395
1.394
1.397
1.394
1.395
1.393
1.394
1.395
1.393
1.394
1.393
1.395
1.394
1.396
1.395
1.393
1.395
1.394
1.394
1.395
1.394
1.393
1.395
1.394
1.393
1.395
1.395
1.394
1.393
1.394
1.394
1.394
1.395
1.394
1.395
1.393
1.394
1.394
1.394
1.396
1.394
1.395
1.395
1.394
1.394
1.391
1.393
1.394
1.395
1.395
1.394
1.394
1.396
1.394
1.392
1.397
1.394
1.393
1.393
1.394
1.395
1.396
1.394
1.395
1.394
1.392
1.393
1.393
1.392
1.393
1.395
1.391
1.393
1.39
1.394
1.394
1.392
1.394
1.393
1.392
1.392
1.393
1.394
1.394
1.393
1.395
1.391
1.395
1.393
1.392
1.391
1.395
1.391
1.393
1.392
1.391
1.394
1.393
1.393
1.392
1.392
1.395
1.393
1.393
1.393
1.393
1.394
1.393
1.39
1.392
1.396
1.394
1.393
1.393
1.392
1.394
1.394
1.393
1.392
1.389
1.395
1.394
1.393
1.393
1.392
1.391
1.392
1.394
1.393
1.392
1.392
1.394
1.393
1.395
1.393
1.393
1.393
1.392
1.392
1.391
1.393
1.392
1.392
1.393
1.392
1.39
1.392
1.392
1.392
1.39
1.393
1.391
1.393
1.392
1.392
1.391
1.392
1.393
1.393
1.392
1.392
1.392
1.391
1.392
1.391
1.395
1.392
1.394
1.393
1.393
1.389
1.393
1.391
1.393
1.392
1.392
1.392
1.392
1.39
1.393
1.394
1.39
1.393
1.393
1.392
1.39
1.394
1.392
1.394
1.394
1.392
1.392
1.391
1.394
1.392
1.392
1.391
1.389
1.394
1.391
1.393
1.391
1.391
1.391
1.393
1.391
1.392
1.393
1.393
1.392
1.393
1.39
1.391
1.391
1.392
1.393
1.391
1.394
1.39
1.391
1.392
1.392
1.395
1.393
1.391
1.392
1.391
1.392
1.39
1.392
1.391
1.392
1.389
1.39
1.39
1.391
1.39
1.389
1.392
1.39
1.391
1.391
1.393
1.391
1.391
1.391
1.393
1.391
1.392
1.39
1.391
1.39
1.393
1.39
1.391
1.39
1.391
1.391
1.391
1.39
1.392
1.393
1.392
1.39
1.39
1.391
1.392
1.389
1.391
1.392
1.391
1.392
1.39
1.393
1.39
1.391
1.389
1.39
1.391
1.39
1.39
1.389
1.391
1.391
1.391
1.39
1.388
1.39
1.391
1.389
1.392
1.39
1.389
1.391
1.389
1.391
1.391
1.39
1.39
1.388
1.39
1.389
1.39
1.391
1.389
1.388
1.39
1.389
1.388
1.39
1.389
1.389
1.389
1.391
1.389
1.389
1.389
1.39
1.391
1.391
1.392
1.392
1.389
1.389
1.391
1.39
1.39
1.391
1.392
1.391
1.39
1.39
1.39
1.392
1.39
1.391
1.39
1.393
1.39
1.389
1.389
1.391
1.389
1.39
1.389
1.387
1.391
1.389
1.391
1.391
1.391
1.389
1.39
1.39
1.39
1.388
1.389
1.392
1.391
1.391
1.389
1.388
1.389
1.389
1.39
1.388
1.389
1.39
1.388
1.39
1.388
1.389
1.392
1.391
1.388
1.391
1.388
1.389
1.391
1.389
1.392
1.39
1.388
1.389
1.39
1.391
1.391
1.387
1.39
1.391
1.389
1.388
1.389
1.388
1.389
1.39
1.389
1.388
1.388
1.388
1.39
1.39
1.387
1.39
1.389
1.39
1.39
1.39
1.389
1.391
1.388
1.39
1.388
1.388
1.389
1.388
1.388
1.389
1.39
1.389
1.389
1.387
1.389
1.387
1.389
1.388
1.388
1.387
1.388
1.387
1.388
1.388
1.388
1.389
1.387
1.388
1.387
1.389
1.389
1.391
1.388
1.386
1.389
1.387
1.388
1.389
1.388
1.387
1.387
1.387
1.39
1.39
1.389
1.387
1.388
1.388
1.388
1.388
1.39
1.39
1.39
1.387
1.389
1.387
1.388
1.389
1.388
1.386
1.387
1.39
1.388
1.389
1.389
1.389
1.387
1.388
1.387
1.387
1.39
1.386
1.388
1.389
1.387
1.389
1.389
1.388
1.388
1.386
1.388
1.386
1.389
1.388
1.389
1.387
1.388
1.388
1.389
1.39
1.387
1.388
1.388
1.387
1.388
1.39
1.388
1.388
1.388
1.388
1.387
1.389
1.389
1.386
1.388
1.388
1.389
1.39
1.389
1.387
1.387
1.389
1.386
1.389
1.388
1.389
1.386
1.388
1.387
1.387
1.387
1.389
1.387
1.389
1.388
1.387
1.389
1.389
1.387
1.388
1.386
1.387
1.388
1.387
1.387
1.386
1.389
1.387
1.386
1.385
1.387
1.387
1.388
1.385
1.386
1.386
1.388
1.386
1.386
1.389
1.387
1.387
1.386
1.389
1.388
1.387
1.386
1.386
1.387
1.386
1.388
1.388
1.387
1.387
1.388
1.388
1.388
1.387
1.385
1.387
1.387
1.388
1.389
1.387
1.387
1.386
1.389
1.389
1.388
1.389
1.386
1.386
1.385
1.385
1.387
1.388
1.388
1.387
1.386
1.387
1.386
1.389
1.386
1.384
1.387
1.386
1.387
1.386
1.386
1.386
1.386
1.387
1.387
1.386
1.386
1.387
1.388
1.387
1.387
1.388
1.386
1.387
1.386
1.385
1.387
1.385
1.385
1.387
1.386
1.387
1.386
1.385
1.387
1.387
1.387
1.386
1.386
1.385
1.386
1.385
1.387
1.386
1.387
1.386
1.387
1.386
1.387
1.386
1.386
1.386
1.387
1.387
1.388
1.386
1.385
1.385
1.388
1.386
1.387
1.386
1.387
1.385
1.386
1.386
1.385
1.386
1.385
1.387
1.387
1.385
1.389
1.386
1.385
1.385
1.386
1.387
1.387
1.383
1.386
1.386
1.386
1.386
1.387
1.385
1.387
1.386
1.386
1.386
1.385
1.387
1.387
1.385
1.386
1.385
1.388
1.385
1.385
1.386
1.386
1.386
1.386
1.384
1.388
1.384
1.387
1.385
1.386
1.385
1.387
1.385
1.385
1.387
1.387
1.387
1.386
1.385
1.386
1.386
1.386
1.386
1.386
1.385
1.385
1.385
1.384
1.385
1.387
1.386
1.387
1.387
1.387
1.384
1.386
1.385
1.386
1.384
1.385
1.385
1.385
1.385
1.383
1.386
1.383
1.386
1.387
1.386
1.386
1.386
1.385
1.386
1.387
1.386
1.385
1.384
1.387
1.385
1.386
1.385
1.386
1.384
1.385
1.384
1.386
1.387
1.384
1.387
1.387
1.386
1.384
1.386
1.383
1.384
1.384
1.384
1.384
1.385
1.385
1.386
1.384
1.385
1.384
1.385
1.385
1.383
1.385
1.385
1.384
1.387
1.383
1.385
1.385
1.384
1.385
1.384
1.386
1.386
1.386
1.386
1.388
1.385
1.383
1.386
1.385
1.386
1.384
1.382
1.384
1.386
1.383
1.385
1.385
1.386
1.387
1.382
1.383
1.384
1.386
1.385
1.385
1.386
1.385
1.385
1.384
1.385
1.383
1.385
1.383
1.383
1.384
1.385
1.386
1.385
1.387
1.384
1.384
1.385
1.384
1.385
1.383
1.384
1.384
1.384
1.386
1.387
1.383
1.383
1.382
1.385
1.384
1.386
1.384
1.385
1.382
1.384
1.384
1.384
1.383
1.385
1.385
1.385
1.383
1.384
1.385
1.384
1.387
1.383
1.383
1.386
1.384
1.386
1.384
1.382
1.384
1.386
1.384
1.384
1.385
1.381
1.382
1.385
1.382
1.386
1.384
1.385
1.385
1.384
1.385
1.384
1.383
1.386
1.385
1.384
1.384
1.386
1.382
1.385
1.385
1.382
1.382
1.383
1.383
1.384
1.384
1.385
1.384
1.386
1.383
1.382
1.382
1.384
1.385
1.384
1.382
1.385
1.383
1.385
1.385
1.383
1.384
1.382
1.383
1.384
1.382
1.383
1.384
1.383
1.382
1.381
1.381
1.381
1.384
1.385
1.382
1.385
1.384
1.386
1.384
1.383
1.385
1.383
1.381
1.383
1.384
1.384
1.384
1.383
1.384
1.383
1.384
1.384
1.383
1.386
1.382
1.383
1.383
1.383
1.381
1.384
1.384
1.383
1.385
1.381
1.385
1.382
1.384
1.382
1.384
1.383
1.384
1.383
1.383
1.386
1.384
1.384
1.384
1.383
1.382
1.382
1.385
1.385
1.383
1.382
1.382
1.382
1.383
1.384
1.385
1.383
1.383
1.384
1.382
1.38
1.383
1.383
1.383
1.384
1.383
1.384
1.382
1.382
1.384
1.381
1.383
1.383
1.385
1.383
1.383
1.381
1.383
1.381
1.382
1.385
1.383
1.383
1.384
1.384
1.382
1.381
1.382
1.382
1.382
1.384
1.383
1.381
1.382
1.382
1.383
1.383
1.383
1.383
1.382
1.38
1.384
1.385
1.383
1.382
1.384
1.382
1.383
1.381
1.383
1.382
1.382
1.381
1.383
1.383
1.382
1.382
1.383
1.382
1.381
1.383
1.384
1.384
1.384
1.382
1.384
1.379
1.385
1.382
1.382
1.382
1.382
1.383
1.38
1.383
1.383
1.384
1.381
1.382
1.38
1.38
1.381
1.383
1.382
1.383
1.385
1.382
1.384
1.383
1.384
1.384
1.382
1.382
1.381
1.382
1.383
1.384
1.38
1.381
1.382
1.381
1.381
1.383
1.386
1.382
1.382
1.382
1.383
1.383
1.382
1.382
1.379
1.381
1.382
1.382
1.384
1.381
1.385
1.382
1.382
1.381
1.38
1.382
1.38
1.384
1.383
1.383
1.382
1.381
1.382
1.382
1.382
1.383
1.382
1.38
1.38
1.381
1.382
1.382
1.381
1.383
1.382
1.382
1.382
1.381
1.383
1.382
1.382
1.384
1.381
1.382
1.38
1.382
1.381
1.379
1.381
1.382
1.379
1.381
1.383
1.383
1.381
1.381
1.382
1.383
1.383
1.38
1.383
1.381
1.382
1.38
1.381
1.38
1.384
1.383
1.381
1.381
1.381
1.38
1.38
1.381
1.381
1.382
1.383
1.381
1.381
1.381
1.38
1.381
1.381
1.38
1.381
1.382
1.379
1.38
1.381
1.38
1.38
1.384
1.382
1.38
1.38
1.38
1.382
1.383
1.381
1.382
1.38
1.382
1.379
1.38
1.381
1.382
1.382
1.381
1.381
1.382
1.381
1.381
1.38
1.382
1.381
1.383
1.381
1.38
1.381
1.383
1.38
1.379
1.38
1.381
1.38
1.382
1.383
1.381
1.382
1.38
1.38
1.38
1.38
1.38
1.38
1.381
1.379
1.381
1.382
1.379
1.38
1.381
1.382
1.382
1.38
1.379
1.38
1.381
1.38
1.38
1.379
1.379
1.381
1.381
1.381
1.383
1.381
1.381
1.382
1.38
1.381
1.383
1.38
1.38
1.38
1.378
1.381
1.381
1.382
1.38
1.379
1.381
1.382
1.381
1.38
1.381
1.383
1.378
1.382
1.381
1.381
1.379
1.383
1.381
1.379
1.379
1.378
1.381
1.379
1.379
1.381
1.377
1.379
1.379
1.379
1.38
1.379
1.379
1.381
1.38
1.381
1.379
1.379
1.381
1.38
1.38
1.378
1.381
1.381
1.38
1.38
1.381
1.38
1.379
1.38
1.379
1.378
1.379
1.382
1.38
1.379
1.379
1.38
1.378
1.38
1.379
1.378
1.379
1.378
1.378
1.382
1.379
1.381
1.379
1.379
1.381
1.379
1.378
1.379
1.379
1.38
1.378
1.379
1.379
1.38
1.379
1.38
1.381
1.381
1.379
1.378
1.381
1.377
1.381
1.378
1.379
1.382
1.378
1.379
1.38
1.379
1.377
1.378
1.379
1.378
1.379
1.379
1.38
1.381
1.381
1.38
1.38
1.379
1.379
1.381
1.381
1.38
1.379
1.379
1.38
1.378
1.38
1.38
1.382
1.379
1.378
1.38
1.38
1.38
1.38
1.378
1.38
1.381
1.379
1.379
1.38
1.379
1.379
1.381
1.379
1.378
1.38
1.378
1.378
1.378
1.379
1.38
1.378
1.379
1.379
1.38
1.38
1.38
1.379
1.377
1.38
1.38
1.379
1.379
1.377
1.379
1.38
1.378
1.38
1.379
1.378
1.379
1.379
1.379
1.378
1.38
1.382
1.381
1.381
1.38
1.378
1.383
1.378
1.379
1.379
1.378
1.379
1.378
1.379
1.377
1.378
1.38
1.381
1.379
1.38
1.378
1.38
1.379
1.378
1.378
1.38
1.376
1.379
1.378
1.378
1.378
1.379
1.379
1.377
1.38
1.378
1.378
1.38
1.379
1.381
1.379
1.378
1.38
1.381
1.377
1.379
1.378
1.379
1.378
1.38
1.379
1.378
1.379
1.379
1.378
1.38
1.378
1.379
1.381
1.378
1.379
1.379
1.378
1.38
1.379
1.378
1.38
1.377
1.378
1.381
1.38
1.377
1.377
1.379
1.381
1.378
1.377
1.377
1.378
1.38
1.38
1.376
1.377
1.38
1.378
1.378
1.378
1.378
1.378
1.379
1.378
1.379
1.379
1.379
1.378
1.379
1.38
1.378
1.376
1.38
1.38
1.379
1.38
1.378
1.381
1.379
1.379
1.379
1.378
1.38
1.378
1.378
1.38
1.376
1.378
1.377
1.379
1.378
1.377
1.379
1.378
1.38
1.377
1.379
1.378
1.377
1.38
1.379
1.376
1.379
1.377
1.377
1.379
1.378
1.378
1.379
1.379
1.378
1.378
1.377
1.378
1.378
1.377
1.379
1.377
1.377
1.381
1.379
1.377
1.377
1.377
1.377
1.378
1.379
1.377
1.379
1.377
1.377
1.378
1.378
1.379
1.378
1.378
1.378
1.375
1.379
1.378
1.378
1.376
1.378
1.378
1.377
1.379
1.378
1.378
1.38
1.378
1.377
1.378
1.379
1.379
1.377
1.38
1.377
1.379
1.378
1.378
1.376
1.378
1.378
1.38
1.377
1.377
1.378
1.377
1.377
1.378
1.377
1.378
1.38
1.376
1.377
1.378
1.379
1.379
1.377
1.377
1.378
1.379
1.378
1.377
1.378
1.378
1.376
1.378
1.38
1.375
1.377
1.377
1.375
1.376
1.378
1.379
1.377
1.377
1.377
1.378
1.378
1.378
1.376
1.378
1.376
1.377
1.377
1.378
1.378
1.379
1.375
1.376
1.375
1.377
1.377
1.376
1.377
1.375
1.375
1.378
1.378
1.378
1.376
1.375
1.378
1.377
1.377
1.379
1.377
1.379
1.378
1.378
1.379
1.376
1.376
1.379
1.377
1.376
1.376
1.375
1.377
1.375
1.378
1.375
1.376
1.378
1.377
1.377
1.378
1.377
1.377
1.376
1.377
1.376
1.377
1.38
1.376
1.377
1.378
1.377
1.378
1.378
1.378
1.376
1.377
1.377
1.378
1.377
1.376
1.377
1.378
1.378
1.378
1.377
1.375
1.378
1.377
1.378
1.379
1.375
1.377
1.378
1.376
1.379
1.377
1.376
1.373
1.377
1.376
1.376
1.375
1.377
1.376
1.378
1.378
1.377
1.376
1.377
1.377
1.376
1.377
1.377
1.379
1.377
1.377
1.376
1.376
1.376
1.377
1.376
1.378
1.378
1.375
1.377
1.375
1.378
1.377
1.376
1.378
1.375
1.378
1.377
1.375
1.376
1.374
1.378
1.375
1.375
1.376
1.378
1.376
1.376
1.376
1.373
1.373
1.375
1.379
1.376
1.378
1.377
1.378
1.375
1.377
1.376
1.376
1.376
1.377
1.378
1.377
1.377
1.376
1.377
1.375
1.378
1.376
1.377
1.375
1.376
1.377
1.376
1.375
1.374
1.377
1.377
1.376
1.375
1.377
1.379
1.378
1.376
1.377
1.376
1.377
1.375
1.374
1.376
1.376
1.378
1.378
1.376
1.379
1.376
1.376
1.375
1.377
1.376
1.375
1.376
1.376
1.377
1.375
1.375
1.378
1.376
1.375
1.376
1.376
1.375
1.376
1.376
1.378
1.376
1.375
1.376
1.376
1.378
1.377
1.377
1.378
1.377
1.376
1.377
1.374
1.376
1.378
1.375
1.376
1.376
1.376
1.377
1.376
1.376
1.376
1.375
1.377
1.376
1.376
1.375
1.376
1.377
1.377
1.377
1.377
1.374
1.374
1.376
1.376
1.377
1.376
1.376
1.377
1.375
1.373
1.375
1.377
1.376
1.375
1.376
1.376
1.375
1.375
1.378
1.378
1.377
1.377
1.378
1.377
1.375
1.376
1.375
1.376
1.376
1.375
1.374
1.376
1.374
1.376
1.376
1.378
1.376
1.375
1.375
1.375
1.376
1.377
1.375
1.375
1.376
1.376
1.377
1.379
1.376
1.377
1.375
1.375
1.376
1.376
1.375
1.374
1.377
1.374
1.375
1.377
1.376
1.375
1.376
1.373
1.377
1.376
1.376
1.374
1.376
1.375
1.376
1.373
1.377
1.375
1.376
1.377
1.377
1.374
1.377
1.374
1.375
1.376
1.375
1.375
1.376
1.376
1.377
1.375
1.375
1.376
1.374
1.375
1.376
1.375
1.377
1.374
1.375
1.375
1.374
1.374
1.376
1.376
1.378
1.375
1.375
1.377
1.375
1.375
1.378
1.376
1.375
1.376
1.374
1.377
1.374
1.375
1.376
1.376
1.375
1.375
1.376
1.374
1.375
1.377
1.377
1.373
1.376
1.376
1.375
1.376
1.374
1.373
1.374
1.374
1.375
1.377
1.376
1.373
1.373
1.375
1.374
1.376
1.375
1.375
1.374
1.374
1.377
1.374
1.377
1.374
1.376
1.374
1.376
1.374
1.374
1.377
1.375
1.375
1.376
1.376
1.375
1.376
1.375
1.377
1.374
1.376
1.373
1.375
1.376
1.374
1.376
1.375
1.374
1.375
1.372
1.375
1.374
1.373
1.375
1.375
1.373
1.375
1.377
1.376
1.374
1.375
1.375
1.374
1.373
1.375
1.375
1.374
1.375
1.374
1.375
1.374
1.373
1.374
1.374
1.376
1.374
1.373
1.375
1.375
1.375
1.372
1.376
1.375
1.375
1.373
1.376
1.374
1.375
1.375
1.374
1.373
1.374
1.375
1.376
1.376
1.374
1.373
1.373
1.378
1.375
1.376
1.374
1.375
1.373
1.373
1.375
1.374
1.373
1.374
1.376
1.374
1.374
1.372
1.377
1.374
1.377
1.374
1.374
1.375
1.374
1.374
1.373
1.375
1.375
1.373
1.375
1.372
1.373
1.374
1.375
1.374
1.375
1.375
1.374
1.375
1.376
1.374
1.375
1.375
1.375
1.374
1.375
1.375
1.374
1.377
1.376
1.376
1.376
1.374
1.374
1.374
1.374
1.376
1.373
1.374
1.375
1.375
1.375
1.375
1.375
1.375
1.374
1.375
1.374
1.375
1.373
1.374
1.376
1.374
1.373
1.374
1.373
1.376
1.372
1.375
1.376
1.375
1.374
1.374
1.375
1.375
1.373
1.375
1.373
1.375
1.373
1.372
1.375
1.372
1.374
1.373
1.372
1.375
1.375
1.374
1.374
1.376
1.373
1.373
1.374
1.375
1.373
1.376
1.374
1.374
1.376
1.374
1.374
1.373
1.373
1.374
1.374
1.374
1.375
1.373
1.374
1.374
1.373
1.375
1.375
1.375
1.374
1.374
1.373
1.37
1.374
1.376
1.376
1.374
1.373
1.373
1.374
1.374
1.375
1.372
1.376
1.374
1.375
1.374
1.376
1.373
1.376
1.375
1.375
1.374
1.375
1.374
1.374
1.375
1.373
1.375
1.374
1.372
1.373
1.373
1.372
1.374
1.374
1.375
1.372
1.374
1.374
1.375
1.374
1.374
1.374
1.376
1.374
1.375
1.374
1.374
1.374
1.375
1.373
1.376
1.375
1.378
1.372
1.374
1.374
1.375
1.372
1.374
1.373
1.375
1.372
1.372
1.375
1.374
1.373
1.374
1.372
1.372
1.372
1.371
1.373
1.373
1.373
1.374
1.372
1.373
1.375
1.375
1.374
1.375
1.373
1.372
1.372
1.373
1.371
1.375
1.374
1.373
1.372
1.374
1.376
1.373
1.374
1.375
1.373
1.375
1.373
1.374
1.373
1.373
1.374
1.373
1.371
1.374
1.374
1.375
1.374
1.371
1.371
1.373
1.374
1.372
1.373
1.373
1.373
1.373
1.373
1.375
1.374
1.373
1.373
1.373
1.373
1.372
1.373
1.374
1.374
1.373
1.373
1.373
1.371
1.372
1.372
1.373
1.372
1.373
1.372
1.373
1.373
1.372
1.372
1.373
1.372
1.372
1.371
1.372
1.373
1.373
1.374
1.373
1.373
1.371
1.372
1.371
1.374
1.373
1.371
1.374
1.37
1.373
1.372
1.371
1.373
1.373
1.372
1.373
1.373
1.374
1.374
1.371
1.373
1.373
1.374
1.372
1.371
1.373
1.372
1.373
1.374
1.373
1.373
1.372
1.373
1.373
1.372
1.371
1.374
1.371
1.373
1.371
1.373
1.372
1.372
1.372
1.373
1.373
1.372
1.372
1.373
1.372
1.373
1.374
1.373
1.372
1.373
1.373
1.374
1.373
1.373
1.373
1.371
1.374
1.374
1.371
1.371
1.372
1.37
1.374
1.371
1.372
1.374
1.373
1.372
1.373
1.371
1.37
1.372
1.372
1.372
1.373
1.373
1.374
1.372
1.373
1.373
1.372
1.369
1.373
1.372
1.37
1.375
1.373
1.374
1.373
1.373
1.373
1.372
1.372
1.372
1.372
1.372
1.372
1.372
1.373
1.373
1.372
1.374
1.372
1.372
1.373
1.372
1.372
1.375
1.372
1.372
1.372
1.374
1.371
1.371
1.373
1.373
1.371
1.374
1.374
1.372
1.375
1.372
1.371
1.373
1.374
1.373
1.373
1.369
1.371
1.373
1.374
1.372
1.372
1.372
1.372
1.371
1.371
1.371
1.373
1.373
1.37
1.371
1.374
1.372
1.372
1.373
1.372
1.371
1.372
1.373
1.372
1.372
1.373
1.373
1.372
1.373
1.371
1.372
1.371
1.371
1.371
1.373
1.372
1.371
1.372
1.371
1.369
1.373
1.375
1.371
1.372
1.374
1.373
1.373
1.372
1.372
1.372
1.372
1.37
1.371
1.374
1.37
1.371
1.373
1.373
1.372
1.37
1.37
1.371
1.37
1.37
1.373
1.373
1.371
1.37
1.371
1.372
1.37
1.372
1.371
1.371
1.372
1.373
1.371
1.371
1.373
1.371
1.372
1.37
1.374
1.37
1.373
1.37
1.371
1.371
1.37
1.37
1.37
1.372
1.373
1.371
1.373
1.372
1.371
1.37
1.37
1.372
1.372
1.371
1.371
1.371
1.372
1.37
1.373
1.373
1.372
1.371
1.372
1.372
1.372
1.371
1.369
1.373
1.371
1.372
1.371
1.372
1.372
1.371
1.369
1.37
1.37
1.372
1.371
1.37
1.371
1.371
1.371
1.372
1.372
1.373
1.371
1.372
1.37
1.372
1.371
1.373
1.372
1.373
1.372
1.371
1.372
1.369
1.37
1.37
1.374
1.369
1.37
1.371
1.371
1.372
1.372
1.372
1.371
1.371
1.372
1.373
1.371
1.37
1.37
1.37
1.372
1.37
1.372
1.372
1.372
1.37
1.372
1.37
1.372
1.372
1.371
1.37
1.37
1.37
1.371
1.368
1.372
1.371
1.371
1.369
1.369
1.37
1.372
1.371
1.37
1.37
1.371
1.373
1.37
1.371
1.37
1.371
1.37
1.371
1.373
1.371
1.372
1.372
1.372
1.37
1.371
1.371
1.371
1.373
1.371
1.371
1.372
1.371
1.37
1.372
1.369
1.371
1.371
1.371
1.372
1.371
1.371
1.371
1.371
1.371
1.37
1.37
1.371
1.37
1.371
1.372
1.37
1.37
1.371
1.37
1.369
1.37
1.37
1.373
1.371
1.368
1.369
1.37
1.369
1.371
1.37
1.371
1.37
1.371
1.37
1.372
1.372
1.371
1.371
1.371
1.371
1.371
1.372
1.367
1.372
1.375
1.372
1.371
1.371
1.371
1.371
1.369
1.371
1.372
1.37
1.372
1.373
1.37
1.369
1.369
1.371
1.37
1.37
1.37
1.37
1.369
1.372
1.37
1.371
1.372
1.373
1.37
1.371
1.371
1.37
1.372
1.37
1.371
1.37
1.371
1.371
1.37
1.372
1.373
1.372
1.369
1.37
1.372
1.37
1.371
1.371
1.371
1.371
1.371
1.37
1.368
1.371
1.371
1.37
1.371
1.371
1.372
1.371
1.37
1.37
1.371
1.372
1.37
1.372
1.37
1.371
1.37
1.371
1.372
1.368
1.371
1.369
1.371
1.37
1.37
1.371
1.371
1.371
1.371
1.371
1.368
1.371
1.371
1.371
1.371
1.369
1.369
1.371
1.37
1.37
1.37
1.369
1.367
1.37
1.369
1.371
1.372
1.372
1.373
1.372
1.369
1.371
1.369
1.372
1.371
1.37
1.369
1.369
1.372
1.371
1.371
1.371
1.37
1.368
1.371
1.371
1.368
1.37
1.37
1.372
1.37
1.37
1.37
1.372
1.372
1.369
1.371
1.37
1.371
1.369
1.369
1.369
1.371
1.37
1.369
1.369
1.368
1.371
1.371
1.371
1.369
1.369
1.37
1.368
1.371
1.37
1.371
1.371
1.371
1.368
1.37
1.369
1.37
1.369
1.37
1.37
1.37
1.372
1.371
1.369
1.37
1.369
1.368
1.371
1.368
1.369
1.371
1.37
1.371
1.369
1.371
1.369
1.369
1.369
1.368
1.371
1.37
1.369
1.369
1.369
1.37
1.371
1.367
1.368
1.369
1.369
1.371
1.371
1.369
1.371
1.368
1.371
1.37
1.37
1.371
1.371
1.369
1.37
1.369
1.368
1.37
1.369
1.369
1.368
1.369
1.37
1.37
1.369
1.371
1.368
1.368
1.367
1.371
1.37
1.369
1.369
1.369
1.37
1.37
1.369
1.368
1.369
1.37
1.369
1.37
1.371
1.368
1.369
1.37
1.37
1.367
1.368
1.371
1.368
1.367
1.367
1.368
1.37
1.367
1.369
1.369
1.369
1.371
1.372
1.369
1.37
1.369
1.369
1.369
1.369
1.368
1.368
1.37
1.37
1.37
1.371
1.37
1.369
1.368
1.369
1.37
1.369
1.369
1.367
1.369
1.371
1.369
1.37
1.366
1.369
1.37
1.369
1.37
1.37
1.373
1.368
1.372
1.372
1.37
1.372
1.37
1.368
1.369
1.369
1.368
1.369
1.37
1.37
1.369
1.37
1.369
1.369
1.369
1.368
1.371
1.37
1.371
1.37
1.369
1.371
1.371
1.369
1.368
1.368
1.368
1.37
1.367
1.368
1.371
1.368
1.37
1.368
1.371
1.368
1.368
1.369
1.37
1.37
1.369
1.37
1.368
1.369
1.369
1.369
1.37
1.37
1.369
1.37
1.37
1.369
1.37
1.369
1.37
1.368
1.367
1.369
1.37
1.37
1.37
1.368
1.37
1.369
1.369
1.371
1.369
1.369
1.369
1.369
1.367
1.371
1.368
1.37
1.367
1.369
1.369
1.369
1.369
1.368
1.37
1.37
1.368
1.368
1.369
1.368
1.369
1.368
1.37
1.37
1.368
1.366
1.368
1.37
1.368
1.37
1.367
1.37
1.367
1.368
1.368
1.37
1.369
1.369
1.368
1.369
1.371
1.37
1.368
1.368
1.368
1.37
1.367
1.367
1.37
1.367
1.369
1.37
1.37
1.366
1.368
1.366
1.37
1.369
1.369
1.368
1.369
1.367
1.369
1.368
1.367
1.369
1.37
1.368
1.37
1.369
1.37
1.369
1.367
1.367
1.37
1.369
1.369
1.37
1.37
1.371
1.37
1.368
1.367
1.369
1.369
1.368
1.367
1.369
1.367
1.368
1.368
1.369
1.368
1.367
1.37
1.369
1.368
1.37
1.368
1.367
1.369
1.37
1.368
1.37
1.367
1.369
1.368
1.368
1.367
1.369
1.37
1.368
1.368
1.37
1.366
1.369
1.367
1.367
1.369
1.368
1.368
1.367
1.368
1.369
1.367
1.37
1.369
1.369
1.368
1.368
1.371
1.367
1.366
1.371
1.37
1.368
1.368
1.37
1.368
1.369
1.369
1.367
1.367
1.368
1.368
1.368
1.369
1.369
1.37
1.369
1.369
1.371
1.368
1.368
1.369
1.367
1.368
1.369
1.369
1.369
1.367
1.366
1.37
1.367
1.368
1.366
1.37
1.369
1.368
1.368
1.368
1.369
1.367
1.37
1.368
1.368
1.369
1.368
1.369
1.367
1.369
1.367
1.369
1.369
1.371
1.368
1.369
1.37
1.368
1.369
1.368
1.371
1.365
1.369
1.367
1.366
1.369
1.37
1.37
1.368
1.369
1.368
1.369
1.368
1.369
1.369
1.367
1.368
1.369
1.37
1.369
1.369
1.368
1.368
1.368
1.368
1.369
1.368
1.369
1.368
1.366
1.369
1.369
1.368
1.368
1.369
1.368
1.369
1.367
1.368
1.368
1.369
1.367
1.37
1.37
1.37
1.368
1.368
1.367
1.37
1.367
1.367
1.369
1.369
1.368
1.368
1.368
1.368
1.368
1.365
1.367
1.366
1.368
1.37
1.369
1.367
1.369
1.368
1.368
1.368
1.367
1.368
1.369
1.367
1.37
1.368
1.368
1.367
1.369
1.368
1.368
1.366
1.369
1.367
1.368
1.366
1.368
1.369
1.367
1.367
1.367
1.368
1.368
1.368
1.369
1.368
1.37
1.369
1.369
1.366
1.367
1.368
1.369
1.368
1.369
1.367
1.368
1.368
1.368
1.368
1.368
1.369
1.369
1.368
1.368
1.367
1.367
1.367
1.366
1.368
1.368
1.368
1.367
1.366
1.368
1.368
1.369
1.368
1.368
1.368
1.37
1.367
1.367
1.367
1.368
1.367
1.368
1.367
1.367
1.368
1.367
1.366
1.366
1.367
1.366
1.365
1.366
1.368
1.367
1.366
1.367
1.366
1.366
1.367
1.368
1.368
1.37
1.369
1.368
1.368
1.37
1.367
1.366
1.367
1.366
1.368
1.366
1.368
1.367
1.368
1.368
1.368
1.365
1.367
1.367
1.369
1.369
1.367
1.368
1.367
1.367
1.368
1.367
1.367
1.367
1.368
1.368
1.367
1.368
1.368
1.369
1.367
1.368
1.368
1.366
1.368
1.368
1.366
1.368
1.367
1.367
1.366
1.368
1.368
1.368
1.368
1.367
1.368
1.368
1.369
1.367
1.367
1.369
1.367
1.365
1.367
1.368
1.367
1.367
1.367
1.367
1.368
1.366
1.367
1.365
1.366
1.367
1.366
1.366
1.367
1.367
1.366
1.368
1.366
1.367
1.366
1.366
1.366
1.367
1.366
1.366
1.364
1.367
1.368
1.367
1.367
1.368
1.367
1.367
1.364
1.366
1.367
1.365
1.365
1.367
1.369
1.368
1.366
1.367
1.367
1.368
1.366
1.366
1.366
1.365
1.367
1.366
1.367
1.367
1.364
1.366
1.367
1.366
1.367
1.368
1.367
1.365
1.364
1.365
1.369
1.366
1.368
1.367
1.366
1.368
1.367
1.367
1.366
1.366
1.367
1.368
1.367
1.365
1.365
1.366
1.366
1.366
1.366
1.367
1.368
1.366
1.367
1.365
1.367
1.368
1.366
1.365
1.366
1.366
1.367
1.364
1.369
1.366
1.366
1.366
1.367
1.366
1.367
1.365
1.366
1.368
1.366
1.365
1.367
1.366
1.366
1.366
1.365
1.366
1.366
1.367
1.367
1.366
1.366
1.366
1.365
1.367
1.367
1.367
1.366
1.367
1.367
1.366
1.367
1.366
1.365
1.367
1.367
1.366
1.366
1.365
1.368
1.367
1.367
1.366
1.367
1.368
1.368
1.366
1.367
1.368
1.366
1.367
1.366
1.367
1.367
1.367
1.366
1.368
1.368
1.369
1.367
1.365
1.365
1.366
1.366
1.365
1.366
1.366
1.365
1.365
1.365
1.366
1.367
1.367
1.365
1.366
1.366
1.366
1.366
1.367
1.366
1.366
1.366
1.366
1.368
1.365
1.367
1.366
1.364
1.365
1.367
1.366
1.369
1.368
1.366
1.366
1.366
1.367
1.365
1.366
1.366
1.369
1.365
1.365
1.368
1.367
1.365
1.368
1.368
1.365
1.367
1.367
1.368
1.369
1.365
1.367
1.367
1.366
1.364
1.363
1.366
1.365
1.367
1.364
1.366
1.366
1.368
1.365
1.366
1.366
1.365
1.366
1.366
1.365
1.365
1.365
1.366
1.366
1.365
1.365
1.365
1.365
1.367
1.367
1.366
1.364
1.366
1.366
1.366
1.366
1.366
1.366
1.366
1.367
1.366
1.366
1.367
1.367
1.367
1.366
1.365
1.367
1.366
1.365
1.366
1.365
1.365
1.366
1.365
1.365
1.367
1.367
1.366
1.365
1.366
1.366
1.366
1.364
1.364
1.366
1.366
1.366
1.365
1.366
1.365
1.366
1.366
1.367
1.366
1.364
1.367
1.366
1.366
1.366
1.367
1.366
1.367
1.365
1.365
1.37
1.367
1.365
1.367
1.369
1.365
1.367
1.367
1.365
1.365
1.367
1.366
1.365
1.367
1.369
1.365
1.364
1.367
1.369
1.366
1.365
1.367
1.364
1.365
1.364
1.366
1.365
1.368
1.365
1.365
1.367
1.365
1.365
1.366
1.366
1.364
1.366
1.367
1.364
1.365
1.364
1.366
1.366
1.366
1.365
1.366
1.364
1.366
1.366
1.366
1.365
1.367
1.365
1.365
1.365
1.367
1.363
1.366
1.366
1.365
1.365
1.366
1.364
1.362
1.366
1.366
1.365
1.366
1.364
1.363
1.365
1.364
1.366
1.365
1.366
1.365
1.367
1.364
1.366
1.365
1.366
1.366
1.366
1.366
1.365
1.365
1.365
1.362
1.364
1.365
1.365
1.364
1.364
1.365
1.365
1.366
1.367
1.366
1.365
1.366
1.366
1.363
1.365
1.363
1.366
1.368
1.366
1.364
1.365
1.366
1.365
1.367
1.364
1.364
1.366
1.367
1.365
1.366
1.367
1.367
1.366
1.363
1.365
1.363
1.366
1.368
1.363
1.365
1.366
1.365
1.365
1.365
1.365
1.365
1.365
1.364
1.365
1.365
1.365
1.364
1.366
1.366
1.364
1.365
1.365
1.366
1.363
1.363
1.365
1.364
1.364
1.365
1.363
1.365
1.364
1.366
1.366
1.366
1.366
1.366
1.366
1.366
1.365
1.363
1.364
1.364
1.366
1.365
1.363
1.363
1.367
1.363
1.365
1.367
1.364
1.364
1.366
1.363
1.365
1.365
1.364
1.363
1.367
1.366
1.365
1.366
1.365
1.365
1.365
1.365
1.366
1.364
1.363
1.366
1.362
1.366
1.365
1.366
1.366
1.365
1.364
1.369
1.364
1.365
1.364
1.365
1.365
1.364
1.365
1.365
1.364
1.365
1.363
1.364
1.365
1.364
1.365
1.365
1.364
1.365
1.364
1.367
1.365
1.364
1.365
1.364
1.365
1.364
1.366
1.364
1.366
1.367
1.365
1.364
1.362
1.364
1.364
1.364
1.365
1.366
1.366
1.364
1.365
1.366
1.366
1.366
1.364
1.366
1.365
1.366
1.366
1.365
1.365
1.365
1.365
1.364
1.367
1.365
1.366
1.364
1.365
1.364
1.363
1.363
1.367
1.367
1.366
1.365
1.368
1.363
1.366
1.365
1.364
1.364
1.363
1.362
1.367
1.366
1.367
1.365
1.364
1.363
1.364
1.362
1.363
1.365
1.365
1.363
1.364
1.365
1.367
1.364
1.364
1.365
1.364
1.365
1.365
1.364
1.363
1.366
1.367
1.363
1.364
1.363
1.363
1.365
1.363
1.365
1.365
1.366
1.366
1.363
1.366
1.362
1.365
1.365
1.362
1.365
1.365
1.363
1.363
1.364
1.366
1.365
1.365
1.364
1.365
1.364
1.363
1.364
1.363
1.365
1.366
1.363
1.363
1.364
1.362
1.365
1.365
1.366
1.365
1.364
1.365
1.363
1.363
1.364
1.362
1.366
1.364
1.363
1.362
1.365
1.366
1.366
1.366
1.365
1.365
1.363
1.366
1.364
1.363
1.363
1.364
1.365
1.366
1.365
1.365
1.365
1.365
1.365
1.366
1.364
1.365
1.364
1.365
1.365
1.367
1.365
1.362
1.364
1.364
1.365
1.363
1.365
1.364
1.364
1.366
1.365
1.365
1.365
1.364
1.366
1.364
1.365
1.365
1.364
1.365
1.365
1.363
1.367
1.364
1.364
1.366
1.365
1.365
1.363
1.365
1.363
1.362
1.363
1.364
1.365
1.364
1.366
1.365
1.365
1.362
1.364
1.364
1.364
1.364
1.365
1.363
1.363
1.364
1.365
1.366
1.364
1.367
1.365
1.363
1.362
1.364
1.364
1.363
1.362
1.363
1.364
1.363
1.363
1.364
1.363
1.366
1.364
1.362
1.363
1.365
1.363
1.363
1.362
1.364
1.363
1.364
1.365
1.365
1.364
1.362
1.363
1.363
1.364
1.362
1.363
1.364
1.365
1.363
1.365
1.364
1.362
1.364
1.364
1.364
1.364
1.362
1.363
1.363
1.364
1.363
1.365
1.362
1.363
1.363
1.365
1.364
1.363
1.364
1.365
1.363
1.362
1.363
1.362
1.366
1.364
1.363
1.365
1.364
1.362
1.366
1.365
1.364
1.366
1.364
1.364
1.362
1.364
1.363
1.364
1.365
1.362
1.363
1.362
1.364
1.363
1.364
1.363
1.365
1.363
1.363
1.363
1.364
1.363
1.364
1.363
1.364
1.363
1.363
1.363
1.364
1.364
1.362
1.362
1.362
1.363
1.363
1.363
1.364
1.363
1.365
1.362
1.362
1.364
1.362
1.363
1.363
1.363
1.362
1.362
1.363
1.363
1.364
1.362
1.363
1.362
1.364
1.363
1.362
1.365
1.363
1.364
1.364
1.365
1.363
1.365
1.363
1.363
1.364
1.364
1.364
1.364
1.367
1.363
1.364
1.364
1.362
1.362
1.365
1.363
1.362
1.365
1.364
1.363
1.364
1.363
1.364
1.362
1.364
1.364
1.362
1.364
1.363
1.362
1.363
1.364
1.363
1.364
1.362
1.362
1.364
1.362
1.362
1.363
1.362
1.363
1.363
1.362
1.363
1.362
1.364
1.366
1.363
1.364
1.365
1.362
1.363
1.363
1.363
1.364
1.362
1.363
1.363
1.363
1.365
1.364
1.361
1.364
1.365
1.364
1.362
1.362
1.361
1.361
1.365
1.365
1.361
1.364
1.363
1.364
1.362
1.363
1.363
1.363
1.363
1.363
1.362
1.363
1.364
1.364
1.363
1.363
1.366
1.362
1.363
1.363
1.363
1.364
1.364
1.363
1.363
1.363
1.362
1.362
1.363
1.364
1.363
1.363
1.364
1.362
1.363
1.364
1.363
1.362
1.361
1.362
1.362
1.364
1.364
1.361
1.363
1.362
1.363
1.364
1.363
1.361
1.361
1.364
1.364
1.363
1.363
1.363
1.364
1.362
1.365
1.363
1.361
1.362
1.364
1.362
1.365
1.363
1.364
1.361
1.365
1.363
1.363
1.362
1.365
1.363
1.365
1.362
1.365
1.364
1.365
1.362
1.364
1.363
1.364
1.361
1.365
1.362
1.363
1.363
1.361
1.363
1.361
1.364
1.363
1.363
1.361
1.363
1.363
1.363
1.363
1.362
1.362
1.364
1.364
1.364
1.362
1.362
1.363
1.362
1.362
1.364
1.364
1.363
1.361
1.364
1.363
1.364
1.363
1.363
1.364
1.363
1.364
1.36
1.364
1.362
1.362
1.363
1.364
1.361
1.364
1.363
1.364
1.362
1.364
1.363
1.363
1.362
1.363
1.366
1.364
1.363
1.364
1.363
1.363
1.365
1.362
1.364
1.366
1.363
1.363
1.362
1.364
1.363
1.363
1.364
1.364
1.363
1.364
1.362
1.361
1.362
1.362
1.363
1.362
1.361
1.363
1.364
1.364
1.362
1.363
1.361
1.361
1.365
1.363
1.363
1.363
1.361
1.363
1.363
1.361
1.362
1.361
1.363
1.361
1.363
1.364
1.363
1.362
1.364
1.362
1.362
1.361
1.363
1.363
1.361
1.362
1.363
1.362
1.365
1.362
1.362
1.363
1.363
1.363
1.364
1.362
1.364
1.362
1.361
1.362
1.363
1.362
1.361
1.363
1.363
1.363
1.361
1.361
1.361
1.364
1.361
1.362
1.363
1.363
1.362
1.361
1.362
1.361
1.361
1.363
1.363
1.361
1.363
1.364
1.364
1.363
1.362
1.363
1.362
1.363
1.363
1.361
1.361
1.364
1.361
1.36
1.363
1.362
1.363
1.361
1.362
1.363
1.36
1.361
1.362
1.362
1.363
1.361
1.364
1.361
1.362
1.361
1.362
1.362
1.362
1.361
1.362
1.364
1.361
1.363
1.363
1.361
1.362
1.363
1.361
1.362
1.363
1.363
1.363
1.363
1.362
1.362
1.364
1.36
1.365
1.363
1.362
1.361
1.361
1.362
1.36
1.364
1.362
1.361
1.363
1.363
1.362
1.361
1.361
1.364
1.363
1.363
1.36
1.362
1.361
1.363
1.363
1.364
1.362
1.363
1.363
1.362
1.36
1.363
1.361
1.363
1.361
1.363
1.361
1.361
1.362
1.361
1.361
1.363
1.362
1.361
1.362
1.363
1.363
1.361
1.363
1.361
1.361
1.363
1.362
1.36
1.362
1.363
1.36
1.364
1.362
1.362
1.363
1.361
1.362
1.363
1.363
1.362
1.362
1.363
1.362
1.363
1.361
1.361
1.361
1.36
1.36
1.362
1.362
1.362
1.363
1.362
1.359
1.362
1.36
1.361
1.362
1.362
1.361
1.362
1.36
1.361
1.362
1.362
1.362
1.361
1.361
1.361
1.362
1.362
1.363
1.363
1.361
1.363
1.362
1.363
1.361
1.361
1.365
1.363
1.363
1.361
1.363
1.364
1.363
1.361
1.361
1.361
1.363
1.362
1.362
1.361
1.361
1.362
1.362
1.363
1.362
1.361
1.362
1.361
1.363
1.361
1.361
1.361
1.361
1.362
1.361
1.362
1.362
1.362
1.36
1.36
1.361
1.362
1.361
1.361
1.361
1.362
1.363
1.361
1.362
1.362
1.36
1.36
1.363
1.362
1.359
1.361
1.362
1.362
1.361
1.361
1.361
1.362
1.36
1.362
1.36
1.362
1.362
1.361
1.361
1.363
1.362
1.361
1.361
1.36
1.362
1.363
1.359
1.363
1.36
1.361
1.361
1.36
1.363
1.362
1.362
1.362
1.36
1.363
1.361
1.361
1.36
1.361
1.361
1.363
1.362
1.362
1.363
1.361
1.363
1.363
1.362
1.361
1.362
1.361
1.362
1.362
1.361
1.363
1.36
1.359
1.362
1.359
1.362
1.364
1.361
1.361
1.361
1.361
1.362
1.36
1.361
1.362
1.364
1.36
1.361
1.361
1.362
1.359
1.363
1.361
1.361
1.363
1.362
1.361
1.359
1.36
1.362
1.361
1.361
1.361
1.362
1.362
1.362
1.361
1.362
1.361
1.361
1.36
1.361
1.362
1.36
1.362
1.36
1.361
1.361
1.361
1.36
1.363
1.36
1.359
1.363
1.361
1.361
1.363
1.362
1.362
1.359
1.363
1.361
1.36
1.361
1.363
1.362
1.361
1.361
1.361
1.362
1.362
1.358
1.361
1.363
1.361
1.36
1.362
1.362
1.361
1.364
1.363
1.361
1.362
1.362
1.361
1.361
1.362
1.363
1.361
1.361
1.361
1.361
1.361
1.362
1.36
1.359
1.362
1.362
1.361
1.361
1.361
1.363
1.361
1.363
1.362
1.361
1.362
1.361
1.359
1.362
1.361
1.363
1.36
1.36
1.36
1.36
1.361
1.362
1.36
1.36
1.363
1.363
1.36
1.36
1.362
1.364
1.362
1.361
1.361
1.363
1.359
1.362
1.363
1.361
1.36
1.362
1.363
1.36
1.362
1.36
1.358
1.361
1.36
1.362
1.36
1.36
1.362
1.361
1.361
1.361
1.363
1.362
1.362
1.359
1.359
1.362
1.362
1.362
1.363
1.362
1.362
1.362
1.361
1.362
1.36
1.36
1.361
1.361
1.357
1.359
1.361
1.36
1.361
1.36
1.36
1.362
1.363
1.36
1.362
1.362
1.362
1.361
1.362
1.359
1.361
1.361
1.36
1.36
1.362
1.36
1.36
1.36
1.359
1.362
1.361
1.359
1.36
1.36
1.362
1.361
1.361
1.359
1.362
1.361
1.362
1.36
1.36
1.362
1.359
1.362
1.36
1.361
1.362
1.362
1.36
1.362
1.36
1.36
1.359
1.362
1.36
1.359
1.36
1.36
1.359
1.36
1.36
1.359
1.361
1.36
1.361
1.362
1.361
1.361
1.362
1.36
1.359
1.362
1.361
1.361
1.36
1.362
1.36
1.36
1.36
1.359
1.361
1.36
1.36
1.362
1.361
1.359
1.36
1.36
1.36
1.359
1.36
1.361
1.358
1.361
1.362
1.361
1.362
1.361
1.361
1.359
1.36
1.362
1.358
1.36
1.361
1.361
1.359
1.36
1.361
1.362
1.36
1.362
1.36
1.361
1.362
1.361
1.362
1.36
1.36
1.361
1.36
1.36
1.361
1.359
1.36
1.361
1.361
1.361
1.362
1.357
1.36
1.361
1.36
1.361
1.361
1.36
1.36
1.359
1.359
1.359
1.361
1.359
1.362
1.36
1.361
1.36
1.359
1.36
1.361
1.362
1.359
1.36
1.36
1.361
1.361
1.359
1.361
1.36
1.359
1.36
1.359
1.361
1.358
1.36
1.362
1.36
1.361
1.36
1.359
1.36
1.359
1.361
1.361
1.358
1.359
1.359
1.359
1.361
1.36
1.357
1.359
1.36
1.359
1.359
1.361
1.358
1.361
1.36
1.358
1.36
1.359
1.361
1.359
1.36
1.359
1.361
1.361
1.361
1.361
1.359
1.358
1.362
1.36
1.359
1.36
1.358
1.359
1.359
1.361
1.36
1.359
1.36
1.358
1.361
1.361
1.36
1.359
1.36
1.361
1.359
1.36
1.36
1.357
1.36
1.359
1.361
1.359
1.358
1.361
1.361
1.362
1.359
1.359
1.36
1.36
1.358
1.363
1.36
1.36
1.361
1.359
1.36
1.36
1.36
1.359
1.36
1.359
1.36
1.36
1.361
1.36
1.358
1.36
1.359
1.361
1.359
1.359
1.36
1.36
1.361
1.361
1.359
1.359
1.36
1.359
1.359
1.359
1.361
1.359
1.359
1.361
1.36
1.362
1.359
1.36
1.36
1.36
1.36
1.36
1.36
1.36
1.359
1.36
1.361
1.36
1.361
1.36
1.361
1.359
1.361
1.36
1.36
1.361
1.362
1.359
1.36
1.358
1.361
1.36
1.359
1.361
1.359
1.359
1.361
1.361
1.361
1.361
1.359
1.361
1.36
1.36
1.361
1.361
1.36
1.359
1.358
1.36
1.358
1.361
1.36
1.362
1.362
1.358
1.36
1.358
1.359
1.36
1.36
1.361
1.359
1.357
1.36
1.359
1.359
1.361
1.36
1.361
1.36
1.359
1.36
1.359
1.359
1.359
1.36
1.36
1.361
1.36
1.36
1.36
1.36
1.356
1.358
1.359
1.361
1.358
1.359
1.359
1.36
1.361
1.36
1.358
1.359
1.36
1.358
1.36
1.358
1.36
1.357
1.361
1.36
1.357
1.359
1.359
1.361
1.36
1.361
1.36
1.359
1.36
1.359
1.361
1.359
1.361
1.36
1.357
1.359
1.359
1.36
1.359
1.358
1.358
1.361
1.359
1.358
1.359
1.359
1.359
1.359
1.359
1.36
1.359
1.358
1.359
1.36
1.359
1.36
1.362
1.36
1.359
1.357
1.358
1.357
1.359
1.358
1.36
1.361
1.359
1.359
1.36
1.359
1.359
1.359
1.359
1.358
1.361
1.358
1.36
1.359
1.358
1.359
1.359
1.36
1.36
1.357
1.358
1.358
1.359
1.359
1.359
1.359
1.36
1.359
1.358
1.358
1.357
1.36
1.36
1.359
1.359
1.359
1.359
1.361
1.359
1.361
1.357
1.359
1.361
1.358
1.361
1.36
1.362
1.358
1.359
1.359
1.361
1.359
1.36
1.359
1.361
1.359
1.359
1.36
1.358
1.356
1.359
1.361
1.358
1.36
1.36
1.358
1.358
1.36
1.359
1.359
1.36
1.359
1.359
1.359
1.358
1.36
1.359
1.359
1.357
1.36
1.361
1.358
1.359
1.359
1.358
1.36
1.357
1.361
1.359
1.36
1.358
1.361
1.362
1.358
1.359
1.36
1.358
1.36
1.358
1.361
1.36
1.36
1.358
1.359
1.358
1.357
1.359
1.359
1.361
1.36
1.361
1.362
1.358
1.359
1.357
1.357
1.358
1.356
1.36
1.358
1.36
1.359
1.358
1.358
1.359
1.359
1.359
1.358
1.358
1.359
1.361
1.36
1.358
1.359
1.36
1.36
1.358
1.359
1.36
1.358
1.359
1.361
1.358
1.359
1.359
1.36
1.357
1.359
1.358
1.358
1.36
1.358
1.359
1.36
1.359
1.359
1.361
1.361
1.357
1.359
1.359
1.36
1.358
1.358
1.359
1.361
1.359
1.359
1.36
1.358
1.357
1.359
1.357
1.36
1.358
1.359
1.358
1.36
1.356
1.359
1.357
1.359
1.359
1.361
1.359
1.359
1.358
1.356
1.36
1.359
1.358
1.358
1.359
1.361
1.358
1.356
1.359
1.356
1.359
1.358
1.36
1.358
1.358
1.358
1.356
1.357
1.359
1.36
1.358
1.36
1.358
1.358
1.36
1.36
1.358
1.36
1.357
1.358
1.36
1.359
1.359
1.357
1.359
1.357
1.36
1.36
1.36
1.36
1.36
1.357
1.359
1.357
1.359
1.358
1.36
1.358
1.358
1.359
1.358
1.359
1.36
1.359
1.36
1.356
1.359
1.357
1.356
1.357
1.359
1.36
1.359
1.358
1.358
1.357
1.358
1.358
1.36
1.359
1.359
1.359
1.36
1.359
1.359
1.36
1.36
1.358
1.359
1.358
1.357
1.357
1.358
1.359
1.359
1.36
1.358
1.358
1.359
1.359
1.357
1.358
1.359
1.356
1.359
1.358
1.358
1.361
1.357
1.36
1.355
1.357
1.358
1.358
1.357
1.357
1.358
1.359
1.358
1.356
1.357
1.358
1.358
1.359
1.358
1.358
1.358
1.357
1.358
1.357
1.358
1.359
1.358
1.359
1.356
1.359
1.358
1.358
1.358
1.358
1.356
1.358
1.356
1.358
1.359
1.357
1.357
1.357
1.358
1.358
1.357
1.356
1.357
1.357
1.358
1.357
1.358
1.357
1.357
1.358
1.357
1.357
1.359
1.358
1.359
1.356
1.358
1.357
1.358
1.357
1.358
1.359
1.36
1.359
1.359
1.358
1.356
1.356
1.357
1.358
1.357
1.357
1.357
1.359
1.359
1.361
1.357
1.357
1.358
1.358
1.358
1.359
1.357
1.358
1.357
1.356
1.357
1.36
1.36
1.359
1.359
1.358
1.358
1.358
1.358
1.359
1.358
1.359
1.359
1.357
1.359
1.358
1.359
1.356
1.357
1.358
1.359
1.358
1.36
1.359
1.358
1.357
1.359
1.358
1.357
1.358
1.358
1.357
1.36
1.357
1.359
1.358
1.359
1.356
1.358
1.357
1.356
1.357
1.358
1.359
1.358
1.359
1.359
1.357
1.358
1.357
1.358
1.357
1.355
1.358
1.36
1.359
1.356
1.359
1.357
1.357
1.36
1.356
1.356
1.357
1.357
1.358
1.359
1.356
1.359
1.357
1.358
1.357
1.357
1.356
1.357
1.357
1.358
1.357
1.357
1.356
1.358
1.356
1.359
1.359
1.358
1.357
1.357
1.359
1.359
1.357
1.358
1.359
1.357
1.359
1.358
1.359
1.359
1.357
1.358
1.357
1.358
1.358
1.359
1.357
1.358
1.358
1.357
1.356
1.357
1.356
1.358
1.359
1.356
1.357
1.359
1.359
1.357
1.356
1.357
1.356
1.356
1.356
1.357
1.357
1.356
1.356
1.357
1.357
1.359
1.358
1.358
1.357
1.356
1.358
1.359
1.358
1.358
1.356
1.357
1.358
1.358
1.356
1.358
1.357
1.357
1.355
1.356
1.356
1.357
1.356
1.359
1.359
1.357
1.359
1.356
1.356
1.357
1.359
1.358
1.356
1.358
1.358
1.357
1.359
1.357
1.359
1.357
1.355
1.357
1.357
1.357
1.356
1.356
1.357
1.357
1.358
1.356
1.357
1.358
1.357
1.356
1.358
1.358
1.355
1.357
1.357
1.356
1.356
1.359
1.358
1.356
1.356
1.354
1.357
1.356
1.357
1.358
1.358
1.359
1.357
1.357
1.358
1.359
1.358
1.356
1.359
1.357
1.356
1.357
1.357
1.357
1.355
1.358
1.357
1.355
1.357
1.358
1.357
1.357
1.358
1.356
1.356
1.358
1.36
1.357
1.356
1.358
1.357
1.356
1.358
1.357
1.357
1.357
1.357
1.357
1.357
1.357
1.359
1.358
1.358
1.358
1.356
1.359
1.356
1.356
1.357
1.358
1.355
1.358
1.357
1.358
1.356
1.358
1.359
1.357
1.356
1.355
1.357
1.357
1.356
1.357
1.357
1.357
1.355
1.356
1.354
1.358
1.358
1.357
1.358
1.358
1.356
1.359
1.358
1.357
1.357
1.357
1.354
1.359
1.357
1.356
1.358
1.359
1.356
1.357
1.356
1.357
1.355
1.357
1.357
1.358
1.356
1.356
1.357
1.357
1.356
1.358
1.357
1.358
1.356
1.357
1.357
1.356
1.357
1.356
1.357
1.357
1.357
1.356
1.357
1.356
1.354
1.356
1.355
1.357
1.355
1.357
1.356
1.357
1.356
1.356
1.355
1.356
1.358
1.357
1.356
1.356
1.357
1.355
1.358
1.356
1.355
1.356
1.36
1.358
1.358
1.355
1.356
1.357
1.358
1.358
1.356
1.356
1.357
1.357
1.356
1.358
1.355
1.357
1.356
1.355
1.356
1.358
1.355
1.356
1.356
1.358
1.356
1.354
1.356
1.357
1.357
1.356
1.356
1.357
1.358
1.357
1.355
1.357
1.356
1.356
1.357
1.357
1.356
1.358
1.357
1.355
1.358
1.358
1.356
1.357
1.355
1.356
1.357
1.355
1.356
1.357
1.355
1.355
1.355
1.357
1.357
1.357
1.356
1.358
1.355
1.357
1.355
1.356
1.358
1.357
1.356
1.356
1.355
1.357
1.357
1.359
1.356
1.356
1.356
1.357
1.358
1.358
1.357
1.358
1.355
1.356
1.357
1.357
1.357
1.356
1.356
1.355
1.356
1.357
1.355
1.356
1.358
1.356
1.355
1.359
1.355
1.356
1.356
1.356
1.356
1.359
1.357
1.357
1.355
1.356
1.357
1.355
1.356
1.357
1.356
1.354
1.356
1.356
1.356
1.355
1.357
1.355
1.355
1.355
1.356
1.356
1.356
1.357
1.357
1.357
1.357
1.356
1.355
1.357
1.357
1.356
1.357
1.356
1.357
1.356
1.357
1.356
1.356
1.356
1.354
1.357
1.356
1.356
1.357
1.356
1.358
1.356
1.356
1.357
1.356
1.359
1.356
1.357
1.355
1.357
1.355
1.358
1.356
1.357
1.356
1.357
1.355
1.357
1.357
1.356
1.357
1.354
1.356
1.354
1.356
1.356
1.357
1.356
1.355
1.357
1.356
1.356
1.357
1.354
1.355
1.357
1.356
1.357
1.357
1.357
1.356
1.355
1.354
1.355
1.355
1.355
1.356
1.356
1.356
1.357
1.354
1.356
1.357
1.356
1.356
1.355
1.356
1.357
1.355
1.356
1.356
1.355
1.356
1.357
1.355
1.355
1.356
1.356
1.356
1.355
1.356
1.355
1.356
1.355
1.355
1.354
1.358
1.356
1.357
1.356
1.357
1.356
1.357
1.358
1.355
1.357
1.357
1.356
1.355
1.355
1.358
1.354
1.356
1.357
1.358
1.355
1.358
1.355
1.355
1.356
1.357
1.357
1.357
1.357
1.356
1.354
1.356
1.356
1.357
1.357
1.356
1.357
1.356
1.355
1.357
1.355
1.357
1.354
1.356
1.356
1.355
1.356
1.355
1.355
1.355
1.355
1.355
1.355
1.356
1.355
1.356
1.357
1.357
1.356
1.358
1.355
1.354
1.356
1.354
1.355
1.354
1.356
1.354
1.355
1.355
1.356
1.356
1.357
1.355
1.357
1.356
1.357
1.356
1.356
1.356
1.356
1.356
1.356
1.355
1.355
1.355
1.357
1.351
1.356
1.356
1.356
1.356
1.356
1.356
1.355
1.356
1.356
1.355
1.355
1.356
1.355
1.356
1.358
1.354
1.355
1.355
1.354
1.355
1.354
1.355
1.356
1.355
1.355
1.355
1.356
1.355
1.355
1.357
1.355
1.356
1.354
1.356
1.355
1.354
1.355
1.354
1.354
1.356
1.356
1.355
1.355
1.357
1.356
1.355
1.356
1.356
1.355
1.354
1.356
1.354
1.355
1.356
1.354
1.356
1.355
1.356
1.355
1.355
1.354
1.357
1.354
1.355
1.357
1.358
1.354
1.355
1.357
1.356
1.357
1.357
1.355
1.356
1.356
1.354
1.356
1.355
1.356
1.355
1.357
1.356
1.354
1.357
1.357
1.356
1.355
1.355
1.357
1.355
1.355
1.356
1.357
1.358
1.356
1.355
1.356
1.355
1.355
1.355
1.355
1.355
1.356
1.357
1.356
1.356
1.357
1.355
1.355
1.355
1.354
1.356
1.356
1.355
1.356
1.354
1.357
1.355
1.354
1.355
1.357
1.356
1.355
1.354
1.356
1.355
1.356
1.355
1.358
1.354
1.356
1.355
1.354
1.357
1.357
1.356
1.354
1.356
1.353
1.355
1.354
1.356
1.357
1.355
1.355
1.355
1.355
1.354
1.356
1.354
1.355
1.354
1.354
1.355
1.355
1.354
1.355
1.356
1.355
1.356
1.355
1.353
1.356
1.354
1.353
1.356
1.354
1.356
1.355
1.356
1.356
1.354
1.355
1.354
1.355
1.355
1.355
1.357
1.355
1.355
1.354
1.355
1.355
1.355
1.355
1.355
1.356
1.354
1.355
1.358
1.356
1.356
1.357
1.355
1.354
1.355
1.354
1.355
1.356
1.357
1.357
1.355
1.353
1.357
1.356
1.353
1.355
1.355
1.355
1.356
1.354
1.356
1.354
1.354
1.355
1.356
1.355
1.354
1.356
1.354
1.356
1.356
1.354
1.354
1.353
1.354
1.353
1.354
1.354
1.354
1.355
1.355
1.356
1.355
1.355
1.355
1.356
1.357
1.355
1.354
1.355
1.356
1.355
1.353
1.355
1.354
1.354
1.355
1.356
1.355
1.355
1.355
1.355
1.353
1.355
1.354
1.354
1.355
1.354
1.357
1.357
1.354
1.358
1.355
1.354
1.355
1.354
1.354
1.352
1.356
1.353
1.354
1.354
1.354
1.355
1.355
1.354
1.354
1.356
1.353
1.355
1.354
1.354
1.354
1.354
1.355
1.355
1.356
1.354
1.356
1.355
1.354
1.354
1.355
1.355
1.354
1.354
1.354
1.355
1.354
1.355
1.355
1.354
1.354
1.355
1.355
1.356
1.354
1.355
1.351
1.355
1.354
1.355
1.355
1.354
1.353
1.354
1.352
1.353
1.354
1.354
1.355
1.353
1.354
1.354
1.353
1.354
1.354
1.355
1.354
1.354
1.356
1.353
1.354
1.355
1.355
1.353
1.355
1.355
1.353
1.355
1.355
1.354
1.356
1.354
1.356
1.353
1.354
1.353
1.353
1.355
1.355
1.355
1.354
1.356
1.353
1.355
1.353
1.353
1.356
1.355
1.354
1.354
1.354
1.356
1.354
1.355
1.354
1.353
1.355
1.355
1.355
1.355
1.354
1.354
1.356
1.354
1.355
1.356
1.355
1.355
1.354
1.352
1.354
1.355
1.353
1.354
1.354
1.354
1.353
1.354
1.356
1.355
1.354
1.355
1.355
1.354
1.354
1.355
1.354
1.355
1.357
1.355
1.354
1.355
1.357
1.356
1.353
1.356
1.353
1.354
1.353
1.354
1.355
1.354
1.354
1.356
1.354
1.353
1.354
1.354
1.354
1.355
1.354
1.353
1.355
1.356
1.354
1.355
1.354
1.353
1.355
1.354
1.355
1.353
1.354
1.357
1.354
1.353
1.354
1.355
1.353
1.354
1.353
1.356
1.355
1.354
1.356
1.355
1.353
1.355
1.354
1.355
1.355
1.353
1.356
1.354
1.353
1.353
1.354
1.354
1.354
1.353
1.355
1.355
1.353
1.355
1.355
1.355
1.356
1.354
1.355
1.355
1.355
1.354
1.353
1.356
1.353
1.354
1.354
1.355
1.353
1.355
1.352
1.353
1.354
1.356
1.355
1.353
1.355
1.353
1.353
1.353
1.354
1.354
1.354
1.355
1.356
1.354
1.354
1.355
1.354
1.351
1.355
1.354
1.354
1.353
1.353
1.354
1.355
1.354
1.355
1.355
1.352
1.353
1.353
1.354
1.354
1.352
1.355
1.354
1.355
1.355
1.352
1.353
1.354
1.353
1.354
1.355
1.354
1.353
1.354
1.353
1.354
1.355
1.354
1.352
1.357
1.352
1.352
1.353
1.354
1.354
1.354
1.354
1.352
1.352
1.352
1.352
1.354
1.355
1.351
1.355
1.354
1.353
1.353
1.353
1.356
1.355
1.355
1.354
1.355
1.355
1.353
1.353
1.355
1.355
1.355
1.354
1.352
1.353
1.354
1.354
1.355
1.354
1.356
1.354
1.353
1.354
1.353
1.354
1.355
1.354
1.353
1.354
1.354
1.355
1.354
1.353
1.355
1.353
1.354
1.355
1.356
1.356
1.355
1.353
1.351
1.355
1.351
1.354
1.353
1.353
1.354
1.355
1.352
1.354
1.353
1.352
1.354
1.353
1.353
1.352
1.353
1.354
1.353
1.353
1.355
1.353
1.354
1.353
1.355
1.354
1.353
1.354
1.355
1.353
1.354
1.353
1.353
1.355
1.352
1.355
1.354
1.354
1.354
1.354
1.353
1.355
1.354
1.354
1.353
1.353
1.354
1.355
1.354
1.353
1.352
1.354
1.354
1.354
1.355
1.354
1.352
1.353
1.353
1.352
1.351
1.355
1.353
1.353
1.353
1.353
1.353
1.355
1.354
1.353
1.353
1.354
1.352
1.353
1.355
1.354
1.354
1.355
1.356
1.355
1.355
1.353
1.352
1.355
1.353
1.354
1.353
1.354
1.352
1.352
1.353
1.354
1.353
1.354
1.353
1.356
1.355
1.352
1.354
1.355
1.353
1.353
1.353
1.353
1.353
1.353
1.355
1.355
1.354
1.353
1.353
1.353
1.355
1.353
1.353
1.355
1.354
1.353
1.352
1.354
1.354
1.353
1.353
1.353
1.354
1.351
1.353
1.354
1.353
1.354
1.353
1.352
1.353
1.352
1.352
1.352
1.349
1.353
1.352
1.352
1.352
1.352
1.353
1.356
1.352
1.352
1.354
1.353
1.355
1.355
1.354
1.355
1.356
1.353
1.353
1.355
1.352
1.353
1.353
1.353
1.354
1.353
1.355
1.353
1.352
1.352
1.353
1.354
1.353
1.355
1.354
1.353
1.353
1.354
1.352
1.353
1.352
1.353
1.353
1.353
1.353
1.352
1.352
1.353
1.353
1.353
1.353
1.352
1.355
1.352
1.355
1.353
1.354
1.352
1.353
1.352
1.352
1.352
1.351
1.353
1.353
1.353
1.353
1.355
1.353
1.353
1.352
1.351
1.354
1.353
1.351
1.354
1.353
1.353
1.353
1.353
1.353
1.354
1.353
1.354
1.352
1.353
1.353
1.352
1.352
1.353
1.355
1.353
1.353
1.352
1.354
1.354
1.353
1.356
1.353
1.354
1.354
1.352
1.353
1.353
1.352
1.352
1.355
1.352
1.352
1.354
1.353
1.353
1.352
1.353
1.351
1.354
1.353
1.356
1.354
1.353
1.353
1.354
1.353
1.353
1.355
1.355
1.352
1.355
1.353
1.353
1.352
1.354
1.353
1.351
1.354
1.354
1.352
1.353
1.354
1.353
1.353
1.353
1.35
1.354
1.353
1.352
1.355
1.352
1.354
1.353
1.354
1.354
1.352
1.353
1.353
1.351
1.353
1.354
1.354
1.352
1.354
1.354
1.354
1.353
1.353
1.353
1.353
1.352
1.355
1.355
1.353
1.354
1.354
1.353
1.354
1.353
1.351
1.353
1.353
1.353
1.353
1.354
1.355
1.352
1.353
1.352
1.352
1.354
1.353
1.354
1.352
1.351
1.351
1.352
1.355
1.353
1.355
1.352
1.351
1.354
1.354
1.352
1.354
1.352
1.352
1.354
1.355
1.353
1.354
1.354
1.353
1.355
1.354
1.353
1.354
1.354
1.353
1.352
1.352
1.352
1.352
1.353
1.354
1.354
1.353
1.354
1.353
1.352
1.353
1.354
1.353
1.352
1.352
1.353
1.353
1.353
1.352
1.353
1.353
1.353
1.352
1.354
1.353
1.353
1.352
1.353
1.351
1.352
1.353
1.354
1.353
1.354
1.353
1.352
1.354
1.352
1.356
1.355
1.353
1.352
1.352
1.351
1.354
1.352
1.353
1.354
1.353
1.354
1.353
1.354
1.352
1.354
1.353
1.353
1.352
1.353
1.353
1.352
1.354
1.352
1.354
1.353
1.354
1.353
1.353
1.353
1.354
1.354
1.35
1.353
1.354
1.353
1.35
1.353
1.353
1.354
1.352
1.354
1.352
1.353
1.355
1.353
1.354
1.352
1.351
1.353
1.353
1.352
1.352
1.353
1.353
1.353
1.353
1.353
1.353
1.353
1.353
1.353
1.353
1.354
1.353
1.352
1.353
1.354
1.354
1.351
1.352
1.354
1.351
1.352
1.351
1.352
1.353
1.353
1.355
1.352
1.354
1.35
1.352
1.353
1.354
1.354
1.353
1.353
1.353
1.351
1.353
1.353
1.352
1.355
1.352
1.351
1.351
1.353
1.352
1.354
1.354
1.353
1.353
1.353
1.352
1.352
1.352
1.353
1.352
1.351
1.351
1.352
1.352
1.354
1.353
1.352
1.351
1.351
1.351
1.355
1.351
1.353
1.352
1.355
1.353
1.35
1.352
1.351
1.352
1.351
1.353
1.352
1.353
1.353
1.353
1.353
1.353
1.352
1.354
1.355
1.353
1.353
1.352
1.352
1.353
1.354
1.353
1.353
1.352
1.351
1.352
1.354
1.353
1.353
1.352
1.353
1.351
1.352
1.353
1.353
1.352
1.352
1.353
1.353
1.352
1.355
1.354
1.352
1.351
1.353
1.352
1.353
1.352
1.353
1.353
1.351
1.353
1.354
1.355
1.354
1.352
1.352
1.352
1.352
1.353
1.353
1.352
1.352
1.352
1.354
1.354
1.35
1.352
1.352
1.352
1.354
1.352
1.354
1.353
1.352
1.352
1.351
1.353
1.351
1.353
1.354
1.352
1.353
1.354
1.351
1.353
1.353
1.353
1.352
1.355
1.353
1.354
1.353
1.353
1.354
1.352
1.354
1.353
1.353
1.351
1.352
1.352
1.352
1.352
1.353
1.351
1.353
1.352
1.349
1.35
1.35
1.353
1.353
1.354
1.35
1.352
1.353
1.351
1.352
1.353
1.352
1.352
1.351
1.352
1.352
1.353
1.351
1.352
1.352
1.353
1.353
1.352
1.35
1.352
1.352
1.352
1.351
1.352
1.352
1.352
1.353
1.351
1.352
1.352
1.352
1.353
1.353
1.353
1.351
1.35
1.351
1.352
1.354
1.353
1.352
1.353
1.353
1.352
1.35
1.352
1.352
1.352
1.35
1.351
1.352
1.353
1.351
1.351
1.352
1.352
1.353
1.352
1.351
1.352
1.35
1.35
1.352
1.353
1.353
1.352
1.35
1.351
1.35
1.354
1.35
1.352
1.351
1.351
1.353
1.35
1.353
1.35
1.351
1.351
1.354
1.351
1.354
1.351
1.354
1.351
1.349
1.351
1.352
1.354
1.351
1.354
1.351
1.352
1.353
1.352
1.353
1.352
1.355
1.353
1.351
1.352
1.35
1.351
1.353
1.353
1.352
1.351
1.353
1.353
1.352
1.353
1.352
1.351
1.353
1.351
1.353
1.352
1.351
1.352
1.352
1.352
1.35
1.349
1.352
1.354
1.353
1.351
1.352
1.353
1.351
1.352
1.353
1.351
1.351
1.352
1.352
1.352
1.353
1.352
1.352
1.352
1.351
1.352
1.351
1.353
1.351
1.352
1.352
1.353
1.353
1.35
1.353
1.353
1.351
1.353
1.35
1.353
1.352
1.352
1.35
1.352
1.351
1.352
1.352
1.352
1.351
1.352
1.351
1.353
1.352
1.353
1.353
1.351
1.35
1.352
1.352
1.354
1.352
1.35
1.35
1.351
1.35
1.351
1.353
1.352
1.353
1.35
1.351
1.35
1.35
1.351
1.351
1.351
1.351
1.353
1.353
1.351
1.351
1.352
1.351
1.352
1.352
1.352
1.351
1.351
1.348
1.353
1.35
1.351
1.349
1.352
1.353
1.351
1.351
1.352
1.352
1.352
1.351
1.351
1.351
1.352
1.352
1.353
1.352
1.351
1.352
1.351
1.351
1.351
1.351
1.352
1.351
1.352
1.35
1.353
1.351
1.352
1.35
1.352
1.353
1.351
1.351
1.353
1.354
1.351
1.351
1.351
1.351
1.351
1.352
1.349
1.352
1.35
1.352
1.352
1.352
1.35
1.35
1.352
1.351
1.351
1.352
1.351
1.348
1.351
1.353
1.349
1.351
1.35
1.35
1.352
1.352
1.352
1.351
1.35
1.352
1.352
1.353
1.35
1.353
1.352
1.351
1.354
1.351
1.353
1.352
1.352
1.352
1.351
1.352
1.353
1.35
1.353
1.35
1.351
1.354
1.352
1.351
1.354
1.352
1.351
1.351
1.35
1.351
1.351
1.351
1.351
1.354
1.35
1.352
1.35
1.351
1.35
1.352
1.352
1.35
1.35
1.351
1.352
1.353
1.35
1.348
1.352
1.351
1.35
1.35
1.35
1.35
1.352
1.35
1.352
1.35
1.353
1.35
1.353
1.352
1.35
1.351
1.352
1.352
1.353
1.352
1.351
1.353
1.351
1.353
1.353
1.352
1.352
1.349
1.351
1.35
1.353
1.351
1.352
1.353
1.353
1.35
1.352
1.352
1.352
1.354
1.353
1.351
1.349
1.353
1.352
1.353
1.353
1.351
1.352
1.353
1.351
1.351
1.352
1.351
1.352
1.349
1.353
1.351
1.352
1.353
1.351
1.35
1.353
1.35
1.351
1.352
1.351
1.352
1.351
1.35
1.353
1.351
1.352
1.352
1.352
1.352
1.353
1.351
1.35
1.351
1.35
1.351
1.351
1.35
1.351
1.35
1.352
1.351
1.351
1.349
1.35
1.352
1.351
1.351
1.351
1.351
1.352
1.349
1.35
1.349
1.351
1.35
1.349
1.348
1.352
1.35
1.351
1.347
1.351
1.35
1.35
1.351
1.351
1.351
1.35
1.35
1.35
1.353
1.35
1.352
1.351
1.352
1.35
1.352
1.351
1.352
1.351
1.351
1.351
1.351
1.352
1.351
1.35
1.351
1.351
1.352
1.35
1.35
1.35
1.351
1.35
1.352
1.352
1.352
1.352
1.35
1.351
1.35
1.352
1.351
1.351
1.35
1.351
1.352
1.35
1.351
1.351
1.351
1.351
1.353
1.35
1.351
1.351
1.352
1.352
1.351
1.349
1.35
1.351
1.351
1.352
1.349
1.35
1.35
1.352
1.351
1.35
1.349
1.349
1.351
1.352
1.351
1.35
1.35
1.35
1.353
1.353
1.352
1.351
1.35
1.35
1.351
1.35
1.351
1.349
1.353
1.351
1.351
1.351
1.351
1.351
1.351
1.35
1.35
1.35
1.351
1.351
1.351
1.348
1.35
1.35
1.352
1.35
1.35
1.351
1.351
1.348
1.352
1.351
1.351
1.352
1.351
1.352
1.352
1.351
1.35
1.352
1.349
1.351
1.349
1.351
1.351
1.352
1.351
1.349
1.351
1.352
1.35
1.351
1.35
1.352
1.351
1.35
1.35
1.351
1.35
1.35
1.35
1.349
1.353
1.35
1.353
1.349
1.349
1.351
1.352
1.348
1.351
1.352
1.35
1.35
1.349
1.353
1.35
1.352
1.351
1.351
1.351
1.351
1.35
1.352
1.349
1.349
1.349
1.35
1.349
1.351
1.352
1.351
1.35
1.349
1.349
1.351
1.35
1.349
1.351
1.352
1.353
1.352
1.352
1.348
1.349
1.35
1.351
1.351
1.348
1.351
1.352
1.35
1.349
1.351
1.351
1.348
1.352
1.349
1.35
1.351
1.349
1.351
1.351
1.351
1.351
1.35
1.35
1.349
1.35
1.349
1.348
1.351
1.35
1.35
1.351
1.349
1.35
1.349
1.35
1.349
1.353
1.35
1.35
1.35
1.349
1.349
1.35
1.351
1.351
1.352
1.352
1.352
1.351
1.352
1.352
1.35
1.353
1.35
1.35
1.351
1.351
1.35
1.349
1.35
1.349
1.351
1.351
1.351
1.351
1.35
1.351
1.349
1.351
1.352
1.352
1.35
1.35
1.35
1.35
1.353
1.35
1.351
1.352
1.351
1.35
1.35
1.349
1.352
1.35
1.351
1.351
1.351
1.35
1.351
1.349
1.35
1.349
1.352
1.351
1.35
1.349
1.349
1.353
1.351
1.351
1.352
1.351
1.351
1.35
1.35
1.35
1.348
1.349
1.352
1.349
1.352
1.35
1.35
1.35
1.351
1.351
1.35
1.351
1.352
1.35
1.349
1.351
1.349
1.351
1.349
1.35
1.35
1.35
1.347
1.351
1.35
1.35
1.349
1.35
1.348
1.352
1.35
1.35
1.351
1.351
1.351
1.35
1.351
1.349
1.35
1.351
1.35
1.351
1.35
1.35
1.352
1.351
1.352
1.349
1.35
1.35
1.35
1.353
1.349
1.35
1.349
1.35
1.35
1.353
1.35
1.349
1.352
1.349
1.351
1.351
1.35
1.351
1.35
1.351
1.35
1.351
1.351
1.35
1.351
1.351
1.351
1.35
1.351
1.35
1.35
1.35
1.349
1.35
1.351
1.35
1.35
1.35
1.349
1.349
1.349
1.35
1.349
1.351
1.35
1.35
1.35
1.351
1.348
1.35
1.348
1.348
1.35
1.351
1.351
1.349
1.352
1.348
1.35
1.35
1.35
1.35
1.352
1.35
1.349
1.35
1.35
1.347
1.35
1.349
1.35
1.349
1.35
1.349
1.351
1.35
1.35
1.35
1.352
1.35
1.35
1.349
1.351
1.35
1.35
1.351
1.349
1.348
1.349
1.351
1.348
1.352
1.351
1.352
1.35
1.349
1.349
1.35
1.349
1.349
1.35
1.35
1.349
1.349
1.35
1.348
1.351
1.35
1.351
1.35
1.35
1.351
1.35
1.348
1.351
1.349
1.35
1.349
1.35
1.349
1.348
1.35
1.351
1.349
1.35
1.35
1.351
1.348
1.351
1.351
1.35
1.349
1.348
1.348
1.351
1.351
1.349
1.35
1.35
1.35
1.35
1.35
1.351
1.35
1.349
1.35
1.349
1.351
1.35
1.351
1.35
1.351
1.352
1.352
1.351
1.351
1.349
1.349
1.351
1.351
1.349
1.35
1.35
1.35
1.348
1.351
1.35
1.35
1.351
1.351
1.349
1.349
1.35
1.349
1.348
1.35
1.349
1.35
1.35
1.349
1.35
1.351
1.351
1.349
1.349
1.348
1.35
1.351
1.351
1.348
1.351
1.35
1.35
1.348
1.349
1.35
1.35
1.349
1.35
1.35
1.35
1.349
1.35
1.349
1.351
1.35
1.349
1.349
1.348
1.35
1.349
1.349
1.351
1.349
1.351
1.349
1.35
1.349
1.348
1.349
1.351
1.348
1.351
1.349
1.349
1.349
1.35
1.351
1.349
1.351
1.35
1.352
1.349
1.35
1.352
1.349
1.35
1.351
1.351
1.348
1.35
1.35
1.35
1.351
1.35
1.35
1.35
1.351
1.35
1.351
1.349
1.348
1.348
1.351
1.349
1.349
1.349
1.351
1.351
1.35
1.351
1.348
1.35
1.351
1.35
1.349
1.352
1.351
1.35
1.35
1.35
1.347
1.349
1.35
1.348
1.35
1.35
1.35
1.349
1.35
1.349
1.35
1.35
1.349
1.349
1.348
1.35
1.349
1.349
1.35
1.349
1.35
1.348
1.348
1.35
1.349
1.349
1.349
1.352
1.349
1.351
1.35
1.349
1.351
1.351
1.349
1.35
1.35
1.348
1.348
1.349
1.349
1.35
1.349
1.35
1.35
1.349
1.35
1.35
1.35
1.35
1.351
1.35
1.35
1.348
1.349
1.349
1.348
1.352
1.351
1.35
1.348
1.348
1.348
1.351
1.348
1.351
1.351
1.349
1.348
1.349
1.351
1.35
1.349
1.349
1.349
1.349
1.348
1.349
1.349
1.35
1.35
1.348
1.349
1.351
1.35
1.348
1.349
1.35
1.348
1.351
1.348
1.35
1.349
1.347
1.349
1.348
1.35
1.348
1.348
1.347
1.349
1.348
1.35
1.348
1.351
1.348
1.348
1.348
1.351
1.35
1.348
1.347
1.348
1.35
1.349
1.351
1.349
1.349
1.349
1.347
1.349
1.351
1.35
1.349
1.349
1.348
1.349
1.35
1.348
1.349
1.35
1.349
1.35
1.349
1.35
1.349
1.351
1.349
1.35
1.35
1.348
1.347
1.349
1.35
1.348
1.348
1.35
1.35
1.35
1.348
1.35
1.349
1.353
1.348
1.349
1.348
1.349
1.349
1.349
1.349
1.347
1.351
1.349
1.349
1.349
1.348
1.35
1.349
1.349
1.348
1.35
1.35
1.348
1.349
1.348
1.349
1.35
1.35
1.349
1.35
1.35
1.348
1.351
1.35
1.35
1.35
1.348
1.349
1.349
1.349
1.35
1.35
1.35
1.348
1.348
1.35
1.348
1.347
1.349
1.35
1.351
1.35
1.351
1.35
1.349
1.347
1.35
1.349
1.349
1.349
1.349
1.35
1.351
1.349
1.35
1.349
1.349
1.348
1.348
1.349
1.349
1.349
1.349
1.349
1.349
1.349
1.35
1.349
1.35
1.348
1.35
1.347
1.349
1.348
1.349
1.348
1.351
1.348
1.347
1.35
1.35
1.348
1.349
1.349
1.349
1.348
1.35
1.348
1.352
1.349
1.351
1.349
1.349
1.347
1.348
1.349
1.349
1.35
1.349
1.351
1.348
1.349
1.349
1.351
1.348
1.349
1.348
1.35
1.349
1.348
1.349
1.349
1.348
1.35
1.349
1.35
1.349
1.348
1.349
1.349
1.348
1.349
1.349
1.349
1.349
1.349
1.349
1.35
1.35
1.35
1.35
1.348
1.349
1.347
1.349
1.35
1.348
1.349
1.348
1.351
1.348
1.347
1.35
1.348
1.351
1.348
1.348
1.348
1.35
1.347
1.35
1.348
1.348
1.349
1.349
1.348
1.348
1.348
1.35
1.349
1.348
1.348
1.35
1.349
1.348
1.348
1.349
1.349
1.35
1.349
1.349
1.349
1.348
1.349
1.35
1.348
1.349
1.349
1.349
1.347
1.347
1.35
1.35
1.352
1.349
1.35
1.346
1.349
1.35
1.349
1.35
1.348
1.35
1.347
1.348
1.348
1.349
1.349
1.35
1.349
1.349
1.348
1.348
1.349
1.348
1.349
1.346
1.348
1.35
1.349
1.348
1.347
1.348
1.349
1.348
1.348
1.347
1.347
1.349
1.349
1.35
1.347
1.348
1.349
1.349
1.35
1.351
1.349
1.348
1.349
1.35
1.347
1.349
1.348
1.35
1.35
1.349
1.349
1.349
1.348
1.348
1.348
1.348
1.348
1.348
1.348
1.347
1.35
1.35
1.348
1.348
1.348
1.348
1.348
1.348
1.35
1.349
1.348
1.348
1.349
1.35
1.346
1.348
1.347
1.349
1.346
1.348
1.349
1.349
1.349
1.348
1.349
1.348
1.35
1.349
1.35
1.349
1.35
1.348
1.346
1.349
1.35
1.348
1.349
1.349
1.35
1.35
1.348
1.347
1.349
1.349
1.35
1.348
1.348
1.349
1.348
1.347
1.348
1.349
1.349
1.349
1.348
1.347
1.35
1.348
1.349
1.347
1.35
1.349
1.349
1.349
1.348
1.35
1.349
1.348
1.35
1.349
1.35
1.35
1.347
1.349
1.347
1.348
1.349
1.35
1.348
1.349
1.349
1.347
1.349
1.348
1.346
1.348
1.349
1.348
1.349
1.35
1.349
1.348
1.35
1.35
1.35
1.349
1.348
1.349
1.349
1.346
1.35
1.347
1.349
1.348
1.349
1.348
1.348
1.348
1.349
1.348
1.349
1.349
1.348
1.347
1.348
1.349
1.349
1.349
1.348
1.35
1.351
1.348
1.348
1.349
1.347
1.347
1.348
1.348
1.349
1.349
1.348
1.349
1.347
1.348
1.349
1.349
1.349
1.35
1.348
1.347
1.347
1.347
1.349
1.35
1.349
1.348
1.349
1.349
1.35
1.348
1.348
1.349
1.347
1.349
1.349
1.348
1.349
1.348
1.349
1.351
1.349
1.349
1.347
1.349
1.349
1.348
1.345
1.348
1.346
1.349
1.35
1.35
1.348
1.347
1.346
1.348
1.35
1.348
1.347
1.348
1.348
1.349
1.35
1.348
1.349
1.347
1.349
1.349
1.347
1.348
1.347
1.348
1.348
1.35
1.349
1.347
1.348
1.35
1.349
1.348
1.35
1.348
1.349
1.348
1.348
1.349
1.347
1.347
1.347
1.348
1.349
1.348
1.348
1.348
1.349
1.347
1.349
1.348
1.348
1.348
1.349
1.347
1.349
1.347
1.349
1.351
1.347
1.347
1.348
1.346
1.348
1.35
1.346
1.348
1.349
1.347
1.346
1.35
1.347
1.35
1.346
1.347
1.35
1.349
1.347
1.349
1.349
1.349
1.349
1.348
1.349
1.347
1.347
1.347
1.347
1.349
1.348
1.349
1.347
1.348
1.347
1.349
1.348
1.348
1.348
1.349
1.351
1.349
1.347
1.348
1.348
1.347
1.349
1.35
1.35
1.346
1.349
1.345
1.348
1.349
1.348
1.348
1.347
1.347
1.35
1.348
1.347
1.35
1.347
1.349
1.35
1.347
1.348
1.349
1.346
1.348
1.346
1.349
1.348
1.348
1.347
1.347
1.348
1.347
1.348
1.347
1.348
1.349
1.347
1.349
1.349
1.347
1.347
1.349
1.349
1.35
1.348
1.349
1.347
1.347
1.347
1.348
1.347
1.348
1.348
1.347
1.349
1.347
1.349
1.348
1.349
1.348
1.347
1.348
1.349
1.348
1.348
1.348
1.348
1.348
1.346
1.347
1.349
1.348
1.348
1.347
1.348
1.349
1.35
1.349
1.346
1.346
1.349
1.348
1.348
1.346
1.347
1.347
1.346
1.347
1.347
1.345
1.347
1.347
1.348
1.346
1.348
1.349
1.348
1.348
1.348
1.347
1.346
1.348
1.346
1.346
1.347
1.348
1.346
1.348
1.347
1.348
1.348
1.349
1.347
1.349
1.347
1.349
1.347
1.347
1.349
1.347
1.348
1.348
1.347
1.348
1.349
1.347
1.346
1.346
1.348
1.348
1.348
1.346
1.35
1.347
1.345
1.347
1.347
1.348
1.347
1.347
1.347
1.347
1.349
1.346
1.344
1.347
1.346
1.348
1.346
1.347
1.35
1.349
1.348
1.346
1.347
1.347
1.347
1.348
1.348
1.347
1.347
1.347
1.348
1.347
1.346
1.348
1.348
1.349
1.349
1.349
1.348
1.347
1.347
1.348
1.348
1.347
1.348
1.348
1.346
1.348
1.346
1.346
1.349
1.349
1.347
1.348
1.349
1.348
1.347
1.347
1.347
1.347
1.347
1.347
1.349
1.348
1.347
1.349
1.346
1.349
1.347
1.347
1.348
1.345
1.347
1.348
1.348
1.347
1.347
1.348
1.349
1.347
1.349
1.347
1.347
1.349
1.347
1.347
1.348
1.349
1.343
1.346
1.349
1.349
1.346
1.347
1.347
1.347
1.347
1.349
1.347
1.347
1.347
1.347
1.348
1.348
1.346
1.347
1.347
1.348
1.348
1.348
1.347
1.346
1.347
1.35
1.347
1.349
1.347
1.348
1.347
1.346
1.346
1.346
1.346
1.347
1.348
1.347
1.35
1.348
1.349
1.347
1.347
1.347
1.348
1.346
1.348
1.348
1.346
1.347
1.348
1.348
1.346
1.347
1.349
1.346
1.348
1.349
1.349
1.349
1.348
1.346
1.347
1.347
1.346
1.347
1.347
1.348
1.346
1.345
1.347
1.348
1.348
1.349
1.348
1.347
1.348
1.349
1.347
1.349
1.348
1.347
1.345
1.347
1.347
1.348
1.349
1.348
1.348
1.347
1.348
1.348
1.347
1.346
1.347
1.348
1.347
1.347
1.345
1.346
1.346
1.348
1.346
1.347
1.346
1.348
1.348
1.348
1.345
1.346
1.348
1.347
1.347
1.346
1.348
1.346
1.347
1.347
1.344
1.347
1.347
1.347
1.346
1.348
1.348
1.347
1.348
1.346
1.347
1.346
1.348
1.349
1.346
1.349
1.345
1.348
1.348
1.345
1.346
1.348
1.346
1.346
1.349
1.349
1.347
1.346
1.346
1.346
1.346
1.346
1.348
1.348
1.347
1.347
1.347
1.347
1.348
1.346
1.349
1.349
1.347
1.347
1.347
1.349
1.347
1.346
1.347
1.345
1.346
1.347
1.35
1.345
1.348
1.346
1.347
1.348
1.347
1.347
1.348
1.344
1.347
1.346
1.346
1.346
1.348
1.348
1.348
1.348
1.347
1.347
1.348
1.347
1.346
1.349
1.347
1.347
1.348
1.347
1.347
1.346
1.347
1.346
1.348
1.345
1.348
1.348
1.345
1.346
1.346
1.349
1.348
1.346
1.347
1.347
1.348
1.347
1.347
1.346
1.348
1.348
1.348
1.348
1.348
1.349
1.347
1.347
1.347
1.347
1.346
1.347
1.348
1.348
1.347
1.345
1.351
1.345
1.347
1.348
1.346
1.347
1.346
1.347
1.346
1.347
1.347
1.346
1.347
1.347
1.347
1.347
1.346
1.347
1.345
1.345
1.347
1.347
1.346
1.347
1.346
1.348
1.348
1.347
1.347
1.347
1.346
1.347
1.346
1.346
1.346
1.346
1.348
1.348
1.345
1.346
1.347
1.347
1.348
1.346
1.348
1.345
1.348
1.346
1.346
1.347
1.348
1.346
1.346
1.347
1.347
1.347
1.348
1.347
1.346
1.345
1.346
1.347
1.346
1.346
1.346
1.349
1.346
1.349
1.347
1.348
1.348
1.348
1.347
1.346
1.347
1.345
1.35
1.348
1.348
1.348
1.347
1.347
1.348
1.347
1.346
1.348
1.347
1.347
1.346
1.347
1.347
1.346
1.348
1.348
1.348
1.347
1.348
1.348
1.346
1.347
1.346
1.347
1.347
1.347
1.346
1.349
1.346
1.348
1.348
1.347
1.348
1.345
1.346
1.347
1.346
1.347
1.347
1.347
1.347
1.344
1.348
1.348
1.346
1.348
1.346
1.347
1.348
1.348
1.348
1.346
1.346
1.348
1.347
1.346
1.347
1.347
1.346
1.345
1.346
1.347
1.348
1.348
1.346
1.347
1.346
1.346
1.347
1.346
1.345
1.347
1.346
1.346
1.346
1.347
1.346
1.347
1.348
1.345
1.347
1.346
1.347
1.346
1.346
1.348
1.345
1.346
1.347
1.345
1.347
1.345
1.346
1.349
1.346
1.348
1.345
1.347
1.347
1.348
1.348
1.346
1.347
1.345
1.347
1.348
1.347
1.347
1.346
1.348
1.348
1.347
1.348
1.346
1.348
1.346
1.348
1.346
1.347
1.345
1.349
1.347
1.345
1.346
1.346
1.347
1.349
1.349
1.348
1.348
1.346
1.345
1.348
1.347
1.346
1.348
1.347
1.344
1.346
1.348
1.347
1.346
1.345
1.348
1.349
1.347
1.347
1.348
1.346
1.347
1.345
1.347
1.346
1.347
1.347
1.345
1.347
1.345
1.349
1.346
1.347
1.346
1.347
1.348
1.346
1.347
1.345
1.347
1.348
1.346
1.346
1.346
1.348
1.346
1.349
1.346
1.347
1.346
1.346
1.347
1.346
1.346
1.344
1.346
1.345
1.345
1.347
1.346
1.347
1.348
1.349
1.344
1.346
1.347
1.348
1.349
1.348
1.345
1.348
1.346
1.346
1.345
1.348
1.347
1.345
1.346
1.346
1.346
1.347
1.348
1.347
1.347
1.348
1.345
1.349
1.345
1.348
1.347
1.345
1.347
1.346
1.349
1.346
1.348
1.348
1.347
1.346
1.346
1.345
1.347
1.346
1.345
1.347
1.346
1.344
1.345
1.346
1.348
1.348
1.346
1.348
1.346
1.347
1.346
1.347
1.343
1.347
1.348
1.347
1.346
1.347
1.345
1.347
1.346
1.346
1.345
1.344
1.346
1.344
1.348
1.346
1.347
1.348
1.345
1.345
1.345
1.346
1.346
1.346
1.349
1.347
1.344
1.346
1.344
1.346
1.345
1.346
1.347
1.345
1.347
1.345
1.347
1.349
1.346
1.348
1.349
1.345
1.345
1.346
1.345
1.347
1.346
1.347
1.346
1.347
1.347
1.347
1.345
1.345
1.345
1.345
1.347
1.346
1.345
1.348
1.344
1.346
1.347
1.344
1.344
1.345
1.346
1.345
1.346
1.345
1.346
1.346
1.347
1.346
1.345
1.347
1.346
1.346
1.344
1.348
1.345
1.345
1.345
1.347
1.346
1.347
1.347
1.345
1.345
1.346
1.345
1.346
1.347
1.346
1.345
1.345
1.347
1.345
1.344
1.346
1.345
1.345
1.346
1.345
1.346
1.347
1.346
1.345
1.347
1.348
1.345
1.345
1.346
1.345
1.346
1.346
1.346
1.348
1.347
1.345
1.345
1.345
1.347
1.346
1.346
1.345
1.347
1.345
1.348
1.347
1.346
1.345
1.348
1.348
1.345
1.345
1.345
1.348
1.346
1.348
1.345
1.347
1.344
1.347
1.346
1.347
1.347
1.347
1.345
1.347
1.349
1.346
1.344
1.345
1.347
1.346
1.346
1.346
1.346
1.346
1.346
1.345
1.347
1.346
1.346
1.345
1.347
1.347
1.346
1.345
1.347
1.347
1.344
1.347
1.347
1.348
1.346
1.347
1.346
1.345
1.347
1.346
1.347
1.345
1.348
1.344
1.347
1.346
1.348
1.346
1.346
1.347
1.347
1.346
1.347
1.346
1.346
1.345
1.347
1.346
1.345
1.346
1.345
1.343
1.345
1.345
1.346
1.345
1.345
1.347
1.345
1.346
1.347
1.344
1.347
1.347
1.346
1.346
1.347
1.345
1.345
1.346
1.347
1.347
1.346
1.346
1.347
1.345
1.345
1.347
1.346
1.347
1.345
1.348
1.345
1.345
1.345
1.345
1.347
1.345
1.345
1.346
1.345
1.347
1.345
1.344
1.346
1.346
1.344
1.345
1.345
1.346
1.346
1.347
1.346
1.345
1.347
1.346
1.343
1.346
1.347
1.345
1.346
1.347
1.347
1.346
1.346
1.347
1.346
1.346
1.344
1.347
1.344
1.345
1.343
1.346
1.347
1.347
1.345
1.348
1.346
1.345
1.348
1.347
1.346
1.346
1.347
1.347
1.346
1.346
1.345
1.344
1.346
1.346
1.347
1.346
1.346
1.345
1.345
1.347
1.345
1.346
1.347
1.346
1.346
1.344
1.345
1.345
1.348
1.346
1.345
1.345
1.345
1.346
1.346
1.346
1.344
1.348
1.346
1.346
1.345
1.347
1.346
1.347
1.347
1.345
1.346
1.343
1.345
1.346
1.347
1.347
1.346
1.346
1.345
1.344
1.343
1.346
1.346
1.346
1.345
1.345
1.343
1.346
1.346
1.345
1.343
1.344
1.346
1.346
1.346
1.346
1.346
1.347
1.344
1.344
1.346
1.346
1.343
1.345
1.343
1.347
1.345
1.347
1.347
1.344
1.344
1.347
1.345
1.346
1.346
1.344
1.346
1.344
1.346
1.346
1.345
1.349
1.346
1.346
1.346
1.346
1.346
1.345
1.344
1.346
1.347
1.345
1.346
1.345
1.346
1.347
1.346
1.346
1.345
1.346
1.345
1.345
1.346
1.345
1.348
1.345
1.347
1.347
1.349
1.345
1.344
1.344
1.345
1.346
1.344
1.347
1.344
1.345
1.345
1.346
1.347
1.346
1.345
1.345
1.346
1.344
1.346
1.345
1.346
1.345
1.345
1.345
1.345
1.346
1.344
1.346
1.346
1.347
1.345
1.344
1.345
1.344
1.347
1.346
1.346
1.346
1.345
1.345
1.346
1.346
1.346
1.346
1.345
1.345
1.344
1.346
1.343
1.345
1.344
1.347
1.346
1.346
1.344
1.347
1.345
1.347
1.347
1.346
1.344
1.345
1.346
1.345
1.344
1.346
1.345
1.344
1.346
1.346
1.346
1.343
1.345
1.344
1.345
1.344
1.348
1.345
1.346
1.345
1.346
1.346
1.347
1.348
1.345
1.345
1.346
1.345
1.343
1.345
1.344
1.345
1.343
1.345
1.347
1.344
1.346
1.345
1.345
1.346
1.346
1.346
1.347
1.344
1.346
1.346
1.344
1.345
1.345
1.344
1.344
1.346
1.345
1.344
1.344
1.344
1.345
1.344
1.345
1.346
1.346
1.344
1.343
1.345
1.345
1.346
1.345
1.346
1.345
1.346
1.345
1.344
1.345
1.344
1.345
1.346
1.345
1.347
1.346
1.346
1.345
1.347
1.344
1.346
1.345
1.345
1.344
1.344
1.346
1.344
1.346
1.345
1.343
1.347
1.346
1.345
1.345
1.345
1.345
1.345
1.346
1.346
1.344
1.345
1.344
1.345
1.345
1.346
1.343
1.347
1.344
1.346
1.345
1.344
1.347
1.345
1.345
1.346
1.347
1.344
1.346
1.344
1.345
1.346
1.345
1.345
1.346
1.344
1.346
1.345
1.346
1.345
1.345
1.345
1.346
1.343
1.345
1.345
1.345
1.345
1.345
1.345
1.345
1.347
1.346
1.344
1.345
1.347
1.344
1.346
1.344
1.346
1.345
1.346
1.345
1.346
1.345
1.347
1.345
1.347
1.346
1.347
1.345
1.347
1.347
1.345
1.345
1.346
1.346
1.344
1.344
1.346
1.346
1.344
1.345
1.344
1.346
1.346
1.346
1.346
1.346
1.343
1.346
1.345
1.345
1.345
1.344
1.345
1.347
1.345
1.344
1.346
1.346
1.346
1.346
1.347
1.345
1.346
1.345
1.347
1.345
1.345
1.345
1.344
1.345
1.346
1.345
1.346
1.343
1.346
1.345
1.344
1.345
1.342
1.345
1.343
1.344
1.345
1.345
1.344
1.345
1.343
1.345
1.347
1.345
1.345
1.343
1.345
1.347
1.345
1.343
1.346
1.345
1.345
1.344
1.345
1.344
1.344
1.345
1.346
1.344
1.345
1.346
1.346
1.345
1.345
1.345
1.345
1.345
1.344
1.343
1.346
1.344
1.343
1.345
1.345
1.345
1.344
1.345
1.347
1.345
1.348
1.345
1.344
1.345
1.344
1.344
1.344
1.344
1.344
1.344
1.345
1.344
1.347
1.345
1.345
1.345
1.344
1.345
1.345
1.344
1.344
1.345
1.344
1.346
1.344
1.346
1.347
1.345
1.344
1.345
1.346
1.345
1.346
1.346
1.343
1.345
1.344
1.346
1.344
1.345
1.344
1.345
1.345
1.344
1.345
1.345
1.345
1.346
1.347
1.345
1.344
1.345
1.346
1.347
1.344
1.344
1.345
1.346
1.346
1.345
1.345
1.347
1.345
1.344
1.344
1.344
1.345
1.344
1.344
1.343
1.347
1.346
1.343
1.345
1.347
1.343
1.344
1.344
1.345
1.344
1.345
1.344
1.345
1.344
1.346
1.345
1.344
1.346
1.345
1.343
1.344
1.343
1.344
1.345
1.345
1.342
1.345
1.345
1.346
1.344
1.346
1.345
1.344
1.347
1.345
1.344
1.345
1.347
1.346
1.347
1.344
1.343
1.344
1.344
1.343
1.344
1.344
1.346
1.342
1.344
1.344
1.343
1.345
1.345
1.345
1.342
1.346
1.344
1.345
1.346
1.344
1.343
1.344
1.343
1.346
1.347
1.343
1.345
1.343
1.343
1.346
1.345
1.347
1.346
1.344
1.343
1.346
1.344
1.346
1.344
1.345
1.345
1.345
1.344
1.345
1.346
1.346
1.343
1.343
1.344
1.344
1.344
1.344
1.345
1.344
1.343
1.343
1.344
1.345
1.344
1.344
1.346
1.345
1.344
1.345
1.344
1.345
1.346
1.346
1.345
1.346
1.345
1.344
1.343
1.344
1.345
1.345
1.344
1.343
1.345
1.346
1.345
1.344
1.343
1.344
1.346
1.344
1.344
1.344
1.344
1.343
1.345
1.343
1.345
1.343
1.344
1.345
1.346
1.345
1.345
1.345
1.343
1.344
1.345
1.343
1.346
1.343
1.345
1.343
1.343
1.346
1.345
1.344
1.347
1.342
1.344
1.343
1.345
1.344
1.344
1.345
1.343
1.343
1.344
1.346
1.344
1.343
1.346
1.346
1.345
1.345
1.344
1.345
1.344
1.346
1.344
1.344
1.344
1.345
1.344
1.345
1.344
1.344
1.343
1.345
1.346
1.344
1.344
1.344
1.344
1.344
1.343
1.343
1.344
1.343
1.343
1.345
1.344
1.344
1.346
1.343
1.344
1.344
1.344
1.343
1.346
1.342
1.345
1.346
1.343
1.344
1.346
1.345
1.345
1.341
1.345
1.344
1.346
1.344
1.344
1.343
1.344
1.345
1.344
1.345
1.345
1.343
1.345
1.345
1.345
1.344
1.347
1.344
1.345
1.347
1.344
1.344
1.345
1.345
1.344
1.346
1.345
1.343
1.347
1.345
1.345
1.342
1.344
1.345
1.345
1.345
1.343
1.344
1.344
1.344
1.347
1.343
1.345
1.345
1.343
1.345
1.345
1.344
1.343
1.345
1.342
1.343
1.344
1.343
1.345
1.343
1.342
1.344
1.346
1.345
1.341
1.341
1.343
1.345
1.345
1.342
1.345
1.343
1.344
1.345
1.344
1.344
1.342
1.345
1.344
1.343
1.343
1.345
1.344
1.345
1.343
1.344
1.344
1.345
1.344
1.346
1.344
1.342
1.343
1.344
1.344
1.344
1.345
1.344
1.342
1.343
1.342
1.344
1.343
1.343
1.343
1.345
1.344
1.344
1.345
1.344
1.343
1.342
1.344
1.343
1.344
1.343
1.343
1.343
1.345
1.345
1.344
1.344
1.344
1.345
1.342
1.345
1.343
1.343
1.343
1.342
1.345
1.345
1.34
1.345
1.344
1.342
1.345
1.344
1.343
1.343
1.344
1.344
1.345
1.346
1.344
1.342
1.345
1.342
1.344
1.342
1.344
1.342
1.343
1.345
1.345
1.342
1.343
1.342
1.344
1.342
1.343
1.344
1.344
1.343
1.344
1.346
1.342
1.346
1.344
1.344
1.344
1.344
1.344
1.343
1.344
1.342
1.341
1.345
1.344
1.346
1.343
1.343
1.346
1.343
1.341
1.344
1.344
1.344
1.344
1.346
1.344
1.344
1.343
1.344
1.342
1.345
1.343
1.345
1.343
1.344
1.343
1.344
1.345
1.344
1.343
1.344
1.344
1.343
1.345
1.344
1.345
1.344
1.342
1.343
1.343
1.344
1.343
1.345
1.344
1.343
1.344
1.343
1.343
1.344
1.345
1.342
1.345
1.344
1.343
1.345
1.345
1.342
1.345
1.343
1.343
1.342
1.342
1.343
1.344
1.343
1.344
1.344
1.344
1.343
1.344
1.342
1.343
1.344
1.344
1.344
1.346
1.345
1.345
1.344
1.343
1.344
1.344
1.346
1.346
1.343
1.342
1.344
1.346
1.345
1.345
1.342
1.343
1.344
1.343
1.345
1.342
1.344
1.343
1.344
1.343
1.343
1.344
1.345
1.342
1.344
1.343
1.344
1.344
1.344
1.345
1.342
1.344
1.344
1.344
1.343
1.344
1.34
1.342
1.343
1.345
1.344
1.345
1.344
1.343
1.347
1.345
1.344
1.345
1.344
1.343
1.345
1.343
1.343
1.345
1.346
1.344
1.345
1.345
1.344
1.342
1.346
1.345
1.344
1.342
1.343
1.344
1.346
1.344
1.343
1.343
1.345
1.343
1.343
1.344
1.343
1.342
1.342
1.345
1.343
1.345
1.345
1.344
1.344
1.341
1.344
1.345
1.344
1.344
1.344
1.343
1.343
1.343
1.345
1.344
1.344
1.344
1.344
1.343
1.343
1.343
1.345
1.344
1.345
1.344
1.344
1.343
1.345
1.345
1.343
1.344
1.343
1.342
1.341
1.344
1.342
1.344
1.345
1.343
1.344
1.344
1.343
1.341
1.346
1.343
1.345
1.344
1.344
1.343
1.344
1.344
1.343
1.342
1.343
1.345
1.343
1.343
1.344
1.344
1.343
1.343
1.343
1.343
1.344
1.343
1.343
1.343
1.343
1.343
1.345
1.343
1.347
1.341
1.343
1.345
1.344
1.345
1.345
1.343
1.342
1.344
1.343
1.344
1.343
1.343
1.347
1.343
1.341
1.344
1.344
1.342
1.343
1.343
1.344
1.341
1.344
1.343
1.343
1.343
1.342
1.342
1.343
1.343
1.344
1.344
1.343
1.344
1.343
1.344
1.343
1.344
1.343
1.344
1.343
1.341
1.343
1.343
1.344
1.345
1.346
1.343
1.344
1.341
1.343
1.343
1.343
1.344
1.345
1.343
1.343
1.344
1.345
1.343
1.344
1.343
1.342
1.344
1.343
1.344
1.344
1.343
1.345
1.343
1.345
1.345
1.341
1.343
1.344
1.344
1.344
1.343
1.345
1.344
1.345
1.345
1.343
1.344
1.343
1.344
1.344
1.343
1.344
1.342
1.341
1.344
1.345
1.343
1.343
1.344
1.342
1.341
1.344
1.341
1.343
1.344
1.345
1.342
1.341
1.342
1.343
1.343
1.344
1.342
1.343
1.344
1.343
1.344
1.342
1.342
1.343
1.344
1.345
1.343
1.344
1.341
1.345
1.343
1.341
1.343
1.344
1.343
1.344
1.344
1.345
1.343
1.342
1.344
1.343
1.344
1.345
1.342
1.342
1.344
1.345
1.343
1.342
1.343
1.342
1.343
1.343
1.344
1.345
1.343
1.343
1.344
1.343
1.346
1.343
1.343
1.345
1.343
1.344
1.341
1.343
1.341
1.342
1.345
1.342
1.344
1.343
1.345
1.346
1.344
1.344
1.343
1.342
1.342
1.342
1.345
1.342
1.343
1.343
1.342
1.341
1.343
1.342
1.343
1.342
1.344
1.344
1.342
1.343
1.343
1.344
1.342
1.343
1.343
1.343
1.343
1.342
1.344
1.343
1.342
1.343
1.344
1.343
1.345
1.341
1.343
1.346
1.344
1.342
1.345
1.344
1.343
1.345
1.343
1.343
1.342
1.343
1.341
1.344
1.344
1.343
1.343
1.342
1.342
1.343
1.342
1.343
1.343
1.344
1.342
1.345
1.342
1.342
1.343
1.34
1.34
1.342
1.342
1.344
1.344
1.343
1.343
1.342
1.343
1.343
1.344
1.342
1.345
1.344
1.342
1.342
1.342
1.341
1.344
1.344
1.342
1.342
1.344
1.342
1.343
1.34
1.342
1.344
1.343
1.343
1.342
1.342
1.34
1.343
1.344
1.344
1.343
1.341
1.34
1.344
1.343
1.343
1.342
1.342
1.344
1.343
1.342
1.343
1.343
1.343
1.343
1.343
1.342
1.343
1.342
1.343
1.343
1.343
1.341
1.342
1.343
1.342
1.343
1.343
1.343
1.342
1.343
1.344
1.343
1.343
1.343
1.343
1.343
1.343
1.341
1.344
1.344
1.342
1.345
1.343
1.345
1.343
1.342
1.343
1.341
1.343
1.342
1.341
1.344
1.342
1.342
1.343
1.343
1.343
1.342
1.343
1.342
1.341
1.344
1.339
1.344
1.343
1.343
1.345
1.342
1.343
1.343
1.343
1.343
1.344
1.343
1.343
1.344
1.344
1.343
1.344
1.344
1.342
1.343
1.344
1.343
1.343
1.345
1.343
1.343
1.342
1.343
1.343
1.344
1.342
1.345
1.346
1.34
1.343
1.342
1.343
1.343
1.343
1.341
1.344
1.343
1.343
1.344
1.343
1.342
1.342
1.344
1.343
1.341
1.342
1.344
1.343
1.342
1.341
1.342
1.344
1.342
1.344
1.342
1.344
1.343
1.343
1.341
1.341
1.343
1.343
1.343
1.341
1.343
1.343
1.343
1.344
1.341
1.345
1.342
1.342
1.341
1.343
1.342
1.342
1.341
1.342
1.343
1.342
1.343
1.343
1.342
1.341
1.342
1.342
1.343
1.341
1.343
1.343
1.341
1.341
1.342
1.343
1.342
1.341
1.342
1.343
1.343
1.344
1.341
1.343
1.342
1.343
1.343
1.342
1.342
1.343
1.341
1.343
1.344
1.343
1.341
1.342
1.344
1.341
1.343
1.342
1.343
1.345
1.345
1.342
1.343
1.342
1.342
1.343
1.342
1.343
1.342
1.341
1.344
1.342
1.343
1.343
1.343
1.341
1.342
1.342
1.342
1.341
1.342
1.343
1.344
1.342
1.344
1.344
1.344
1.344
1.341
1.341
1.344
1.341
1.342
1.342
1.342
1.341
1.342
1.342
1.341
1.341
1.343
1.344
1.341
1.343
1.344
1.343
1.342
1.344
1.345
1.341
1.341
1.343
1.34
1.342
1.344
1.342
1.341
1.343
1.343
1.343
1.34
1.341
1.345
1.34
1.344
1.344
1.342
1.343
1.342
1.343
1.343
1.342
1.342
1.342
1.343
1.342
1.341
1.343
1.343
1.342
1.343
1.341
1.343
1.343
1.342
1.342
1.341
1.342
1.342
1.343
1.341
1.341
1.343
1.342
1.343
1.342
1.342
1.343
1.342
1.341
1.342
1.343
1.344
1.341
1.341
1.341
1.343
1.344
1.342
1.341
1.342
1.341
1.342
1.342
1.341
1.341
1.343
1.342
1.344
1.341
1.341
1.341
1.342
1.342
1.344
1.342
1.34
1.34
1.341
1.341
1.341
1.344
1.342
1.343
1.342
1.343
1.342
1.341
1.343
1.341
1.342
1.342
1.34
1.342
1.342
1.342
1.342
1.341
1.34
1.342
1.343
1.341
1.344
1.342
1.342
1.341
1.343
1.342
1.342
1.342
1.341
1.343
1.343
1.343
1.343
1.342
1.344
1.34
1.343
1.342
1.342
1.341
1.341
1.344
1.343
1.341
1.343
1.342
1.34
1.339
1.34
1.34
1.342
1.342
1.341
1.342
1.341
1.343
1.343
1.341
1.342
1.34
1.342
1.341
1.342
1.343
1.342
1.341
1.343
1.34
1.343
1.342
1.341
1.343
1.339
1.344
1.342
1.344
1.341
1.344
1.341
1.341
1.341
1.343
1.342
1.342
1.341
1.34
1.341
1.34
1.345
1.343
1.341
1.342
1.341
1.343
1.341
1.342
1.341
1.342
1.34
1.34
1.342
1.341
1.343
1.343
1.342
1.341
1.341
1.344
1.34
1.342
1.343
1.343
1.341
1.342
1.343
1.342
1.342
1.344
1.341
1.341
1.342
1.343
1.342
1.342
1.343
1.341
1.341
1.341
1.344
1.341
1.343
1.342
1.338
1.341
1.341
1.342
1.342
1.341
1.344
1.344
1.339
1.344
1.343
1.342
1.341
1.34
1.342
1.342
1.342
1.342
1.342
1.343
1.342
1.342
1.341
1.342
1.342
1.341
1.341
1.343
1.342
1.341
1.342
1.344
1.341
1.343
1.342
1.342
1.342
1.341
1.34
1.342
1.341
1.341
1.342
1.34
1.341
1.343
1.342
1.343
1.339
1.343
1.342
1.341
1.342
1.342
1.343
1.34
1.342
1.342
1.342
1.344
1.341
1.343
1.342
1.342
1.341
1.343
1.339
1.341
1.34
1.342
1.34
1.343
1.342
1.341
1.343
1.341
1.341
1.342
1.344
1.342
1.342
1.342
1.341
1.34
1.34
1.341
1.342
1.344
1.341
1.342
1.344
1.341
1.341
1.341
1.341
1.341
1.343
1.342
1.342
1.344
1.344
1.341
1.343
1.341
1.341
1.341
1.342
1.342
1.342
1.342
1.343
1.341
1.341
1.341
1.341
1.342
1.342
1.341
1.342
1.342
1.343
1.343
1.343
1.343
1.342
1.341
1.342
1.341
1.34
1.341
1.342
1.343
1.341
1.34
1.341
1.341
1.343
1.343
1.342
1.341
1.34
1.343
1.341
1.34
1.343
1.34
1.342
1.34
1.342
1.342
1.342
1.342
1.342
1.342
1.342
1.341
1.345
1.341
1.342
1.342
1.342
1.342
1.341
1.342
1.339
1.342
1.341
1.339
1.342
1.342
1.341
1.344
1.342
1.341
1.342
1.342
1.341
1.343
1.34
1.341
1.342
1.342
1.34
1.342
1.343
1.341
1.341
1.341
1.342
1.342
1.342
1.34
1.341
1.342
1.343
1.34
1.343
1.341
1.342
1.34
1.342
1.343
1.342
1.342
1.34
1.342
1.34
1.34
1.34
1.342
1.342
1.343
1.342
1.341
1.341
1.341
1.341
1.341
1.342
1.343
1.342
1.341
1.343
1.341
1.34
1.341
1.34
1.34
1.342
1.342
1.342
1.341
1.34
1.34
1.34
1.341
1.343
1.341
1.341
1.339
1.341
1.342
1.341
1.341
1.341
1.343
1.341
1.34
1.341
1.341
1.342
1.341
1.341
1.341
1.34
1.342
1.34
1.341
1.341
1.341
1.341
1.341
1.341
1.341
1.342
1.341
1.34
1.341
1.341
1.343
1.34
1.342
1.34
1.34
1.34
1.341
1.341
1.34
1.341
1.342
1.342
1.341
1.342
1.34
1.34
1.342
1.34
1.343
1.341
1.34
1.343
1.342
1.34
1.341
1.339
1.341
1.34
1.338
1.341
1.34
1.342
1.34
1.34
1.341
1.342
1.34
1.339
1.342
1.341
1.339
1.339
1.343
1.342
1.341
1.341
1.34
1.343
1.338
1.343
1.341
1.34
1.341
1.34
1.342
1.338
1.339
1.341
1.341
1.34
1.34
1.343
1.341
1.342
1.341
1.341
1.34
1.341
1.343
1.342
1.341
1.34
1.34
1.341
1.341
1.341
1.342
1.341
1.341
1.339
1.341
1.342
1.342
1.341
1.342
1.341
1.341
1.342
1.341
1.343
1.34
1.341
1.342
1.341
1.343
1.342
1.343
1.342
1.342
1.341
1.342
1.341
1.341
1.341
1.342
1.343
1.342
1.341
1.342
1.341
1.343
1.341
1.341
1.341
1.339
1.341
1.341
1.341
1.342
1.34
1.343
1.342
1.343
1.342
1.342
1.343
1.342
1.341
1.341
1.34
1.341
1.34
1.34
1.34
1.339
1.341
1.34
1.341
1.34
1.341
1.343
1.34
1.341
1.339
1.34
1.342
1.342
1.341
1.341
1.342
1.34
1.341
1.341
1.34
1.338
1.341
1.342
1.343
1.342
1.343
1.342
1.342
1.34
1.342
1.342
1.34
1.342
1.341
1.339
1.341
1.342
1.343
1.342
1.341
1.343
1.342
1.341
1.34
1.342
1.34
1.341
1.342
1.342
1.34
1.342
1.341
1.341
1.343
1.341
1.343
1.342
1.339
1.341
1.342
1.342
1.34
1.342
1.341
1.341
1.341
1.341
1.34
1.34
1.34
1.341
1.34
1.341
1.342
1.341
1.34
1.341
1.34
1.339
1.341
1.341
1.341
1.342
1.341
1.341
1.341
1.34
1.341
1.341
1.339
1.342
1.342
1.339
1.339
1.341
1.342
1.34
1.342
1.34
1.341
1.341
1.342
1.341
1.339
1.341
1.343
1.342
1.34
1.34
1.339
1.34
1.341
1.339
1.34
1.341
1.339
1.34
1.34
1.34
1.341
1.34
1.341
1.34
1.339
1.34
1.34
1.341
1.341
1.342
1.34
1.339
1.341
1.341
1.341
1.34
1.34
1.34
1.338
1.339
1.34
1.342
1.343
1.341
1.339
1.34
1.338
1.341
1.339
1.341
1.34
1.338
1.338
1.34
1.341
1.342
1.34
1.339
1.339
1.342
1.34
1.339
1.341
1.339
1.34
1.339
1.34
1.339
1.341
1.341
1.34
1.34
1.341
1.338
1.34
1.34
1.338
1.339
1.34
1.339
1.34
1.339
1.339
1.34
1.34
1.339
1.34
1.339
1.339
1.339
1.34
1.342
1.341
1.34
1.342
1.34
1.34
1.342
1.339
1.338
1.341
1.34
1.34
1.34
1.34
1.342
1.34
1.341
1.341
1.34
1.341
1.34
1.339
1.34
1.339
1.34
1.34
1.339
1.342
1.342
1.341
1.34
1.339
1.342
1.34
1.341
1.34
1.339
1.341
1.34
1.34
1.342
1.34
1.34
1.339
1.341
1.34
1.341
1.34
1.34
1.34
1.341
1.34
1.341
1.34
1.341
1.338
1.34
1.341
1.341
1.339
1.34
1.34
1.341
1.338
1.341
1.342
1.341
1.339
1.34
1.341
1.341
1.341
1.339
1.339
1.34
1.34
1.341
1.341
1.34
1.34
1.341
1.341
1.343
1.34
1.341
1.34
1.342
1.339
1.341
1.339
1.341
1.34
1.339
1.339
1.341
1.34
1.34
1.34
1.341
1.339
1.34
1.34
1.34
1.341
1.339
1.34
1.341
1.341
1.339
1.339
1.339
1.34
1.341
1.341
1.339
1.341
1.341
1.34
1.34
1.341
1.34
1.341
1.34
1.341
1.34
1.339
1.34
1.339
1.34
1.339
1.34
1.341
1.34
1.339
1.339
1.34
1.34
1.339
1.34
1.341
1.34
1.341
1.341
1.339
1.339
1.34
1.34
1.34
1.34
1.341
1.34
1.34
1.342
1.342
1.34
1.341
1.339
1.34
1.34
1.34
1.34
1.342
1.339
1.341
1.339
1.341
1.339
1.339
1.338
1.339
1.34
1.34
1.34
1.339
1.34
1.339
1.341
1.339
1.34
1.339
1.34
1.34
1.338
1.34
1.338
1.339
1.34
1.337
1.338
1.339
1.34
1.341
1.34
1.341
1.339
1.34
1.339
1.339
1.34
1.339
1.338
1.34
1.338
1.341
1.34
1.34
1.34
1.341
1.338
1.338
1.341
1.34
1.341
1.337
1.337
1.339
1.342
1.34
1.342
1.34
1.338
1.339
1.34
1.338
1.339
1.34
1.341
1.339
1.339
1.338
1.34
1.34
1.339
1.339
1.34
1.34
1.339
1.34
1.339
1.341
1.339
1.34
1.34
1.34
1.338
1.34
1.339
1.341
1.342
1.34
1.339
1.337
1.34
1.339
1.338
1.342
1.34
1.339
1.341
1.341
1.341
1.34
1.34
1.339
1.339
1.339
1.339
1.339
1.339
1.34
1.338
1.338
1.339
1.341
1.337
1.342
1.339
1.34
1.339
1.339
1.34
1.338
1.34
1.34
1.34
1.339
1.338
1.34
1.339
1.339
1.34
1.339
1.337
1.34
1.34
1.339
1.339
1.338
1.34
1.339
1.339
1.339
1.339
1.339
1.34
1.339
1.341
1.34
1.339
1.339
1.339
1.339
1.338
1.339
1.339
1.339
1.341
1.338
1.34
1.34
1.342
1.34
1.34
1.34
1.339
1.338
1.34
1.34
1.341
1.34
1.34
1.339
1.337
1.339
1.338
1.339
1.34
1.336
1.338
1.338
1.339
1.34
1.338
1.339
1.339
1.34
1.339
1.339
1.337
1.338
1.34
1.339
1.34
1.338
1.339
1.34
1.339
1.341
1.338
1.339
1.338
1.339
1.34
1.34
1.338
1.339
1.339
1.338
1.339
1.339
1.341
1.338
1.34
1.337
1.339
1.34
1.34
1.338
1.339
1.339
1.339
1.341
1.34
1.34
1.339
1.339
1.34
1.341
1.338
1.339
1.34
1.339
1.34
1.338
1.339
1.337
1.336
1.34
1.339
1.34
1.338
1.341
1.339
1.338
1.339
1.337
1.34
1.338
1.339
1.339
1.338
1.34
1.34
1.337
1.339
1.338
1.339
1.339
1.338
1.339
1.339
1.337
1.339
1.339
1.339
1.341
1.339
1.338
1.34
1.341
1.339
1.339
1.337
1.338
1.338
1.338
1.339
1.338
1.336
1.34
1.339
1.338
1.339
1.34
1.338
1.34
1.337
1.338
1.339
1.339
1.338
1.339
1.337
1.338
1.338
1.34
1.339
1.337
1.34
1.339
1.338
1.339
1.34
